# Supplementary material for: Paraburkholderia sabiae administration alters zebrafish anxiety-like behavior via gut microbial taurine metabolism
Source: Front Microbiol. 2023 Feb 16;14:1079187. doi: 10.3389/fmicb.2023.1079187 (PMC9977788; doi:10.3389/fmicb.2023.1079187)
Supplement: Supplementary file 1 [file Table_1.XLSX]

## Sheet: Table S1
Table S1. The primers used for QPCR in this study
primer name	sequence (5' -> 3')
gabra1 F	TCAGGCAGAGCTGGAAGGAT
gabra1 R	TGCCGTTGTGGAAGAACGT
gad1 F	AACTCAGGCGATTGTTGCAT
gad1 R	TGAGGACATTTCCAGCCTTC
oxtl F	ATTCGACAGTGTATGCCGTG
oxtl R	TCACACGGAGAAGGGAGAAA
npy F	ACTACATCAACCTCATAACAAGGC
npy R	GATGAGATCACCATGCCAAATGAT
bdnf F	GCTCAGTCATGGGAGTCC
bdnf R	ATAGTAACGAACAGGATGG
slc6a4a F	TAACCACTACAGTTTGGCTTGATG
slc6a4a R	AACAGTTAACCGAGCTTGTGAT
slc6a4b F	GCCGAGGAGTTTTACACGAGGA
slc6a4b R	ACATATGGCAGGGTGGCAGT
htr1aa F	AGAGCAGCGAGGTGAC
htr1aa R	GAGCCGATGATTTGGTAAC
mao F	GCAGTCAGAGCCCGAATC
mao R	CACACCCATAAACTTGAGGAATC
tph1a F	CAGTTCAGTCAGGAGATTGG
tph1a R	GACAGTGCGTGCTTCAG
tph1b F	TTATATTATTATCTGCCTTGTCTG
tph1b R	AGTGCTCTGTGGTATTTGG
tph2 F	CAAGAGACAACAGCAACTATG
tph2 R	AAGCCCAACAGGTGATTTAG
ado F	TTACAGACTGCTGGGAAAAA
ado R	GGCTTGAAACAAGCAAATAA
cdo F	GAACCTGATGGAGTCCTACC
cdo R	AACTTTCCGTTTCCTTCATC
csd F	AGCTGAGATCTCTCCTGGAC
csd R	TGGTATTGAGGGTTTCAGTG
tauT F	ATCACCTGTTGGGAGAAACT
tauT R	CAGGTAGTACAAGCCACAGG
l13a F	TCTGGACTGTAAGAGGTATGC
l13a R	AGACGCACAATCTTGAGAGCAG
beta-actin F	CACAGATCATGTTCGAGACC
beta-actin R	GGTCAGGATCTTCATCAGGT
ef1a F	CCTCTTGGTCGCTTTGC
ef1a R	GGTGTGATTGAGGGAAATTCA
