# Supplementary material for: Paraburkholderia sabiae administration alters zebrafish anxiety-like behavior via gut microbial taurine metabolism
Source: Front Microbiol. 2023 Feb 16;14:1079187. doi: 10.3389/fmicb.2023.1079187 (PMC9977788; doi:10.3389/fmicb.2023.1079187)
Supplement: Supplementary file 2 [file Table_2.XLSX]

## Sheet: otu_table
Table S2. OTUs detected by the zebrafish gut microbiome analysis
#OTU ID	control-1	control-2	control-3	control-4	control-5	treatment-1	treatment-2	treatment-3	treatment-4	treatment-5	Kingdom	Phylum	Class	Order	Family	Genus	Species
OTU_204	0	0	0	0	0	15	7	0	3	0	Bacteria	Proteobacteria	Alphaproteobacteria	Rhodospirillales	Acetobacteraceae
OTU_190	0	0	0	0	0	0	0	13	0	16	Bacteria	Proteobacteria	Gammaproteobacteria	Vibrionales
OTU_082	45	39	104	0	0	0	0	0	0	0	Bacteria	Proteobacteria	Gammaproteobacteria	Aeromonadales	Aeromonadaceae
OTU_331	0	0	0	0	0	0	0	0	0	6	Bacteria	Actinobacteria	Acidimicrobiia	Acidimicrobiales	Microthrixaceae
OTU_087	16	51	0	18	62	0	0	0	0	0	Bacteria	Proteobacteria	Gammaproteobacteria	Aeromonadales	Aeromonadaceae
OTU_324	0	0	0	0	0	6	0	0	0	0	Bacteria	Proteobacteria	Deltaproteobacteria	Myxococcales
OTU_163	6	0	10	0	7	5	9	0	2	0	Bacteria	Chlamydiae	Chlamydiia	Chlamydiales
OTU_329	0	0	0	0	0	0	6	0	0	0	Bacteria	Chlamydiae	Chlamydiia	Chlamydiales	Parachlamydiaceae
OTU_356	0	0	0	0	4	0	0	0	0	0	Bacteria	Actinobacteria	Actinobacteria	Actinomycetales	Kineosporiaceae
OTU_019	129	376	259	123	492	0	0	0	0	0	Bacteria	Planctomycetes	Planctomycetia	Planctomycetales	Planctomycetaceae	Planctomyces
OTU_001	13845	14657	6607	13239	9519	8392	7847	12137	14787	19062	Bacteria	Fusobacteria	Fusobacteriia	Fusobacteriales	Fusobacteriaceae	Cetobacterium	somerae
OTU_074	3	6	0	0	10	58	65	10	42	18	Bacteria	Planctomycetes	Planctomycetia	Gemmatales	Gemmataceae
OTU_044	34	92	14	28	27	91	87	173	58	17	Bacteria	Proteobacteria	Gammaproteobacteria	Pseudomonadales	Pseudomonadaceae	Pseudomonas	nitroreducens
OTU_328	0	0	0	0	0	0	6	0	0	0	Bacteria	Proteobacteria	Alphaproteobacteria	Rickettsiales	mitochondria
OTU_290	0	0	0	0	0	9	0	0	0	0	Bacteria	Chloroflexi	Anaerolineae	Caldilineales	Caldilineaceae
OTU_036	76	199	111	73	174	72	56	10	34	16	Bacteria	Actinobacteria	Actinobacteria	Actinomycetales
OTU_352	0	0	0	0	4	0	0	0	0	0	Bacteria	WPS-2
OTU_021	119	154	111	67	123	250	210	86	148	69	Bacteria	Actinobacteria	Actinobacteria	Actinomycetales	Mycobacteriaceae	Mycobacterium
OTU_138	5	13	6	4	30	0	0	0	0	0	Bacteria	Proteobacteria	Betaproteobacteria	Burkholderiales	Alcaligenaceae	Achromobacter
OTU_338	0	0	0	0	0	0	5	0	0	0	Bacteria	Actinobacteria	Thermoleophilia	Gaiellales	Gaiellaceae
OTU_367	0	0	0	0	0	0	4	0	0	0	Bacteria	Proteobacteria	Deltaproteobacteria	Myxococcales
OTU_392	0	0	0	0	0	3	0	0	0	0	Bacteria	Actinobacteria	Actinobacteria	Actinomycetales	Williamsiaceae	Williamsia	serinedens
OTU_027	24	84	74	25	66	361	248	75	128	60	Bacteria	Chlamydiae	Chlamydiia	Chlamydiales	Parachlamydiaceae	Candidatus Protochlamydia
OTU_394	0	0	0	0	0	0	3	0	0	0	Bacteria	Firmicutes	Clostridia	Clostridiales	Clostridiaceae	Clostridium
OTU_342	0	0	0	0	0	0	0	0	5	0	Bacteria	TM6	SJA-4
OTU_030	0	0	0	0	0	390	302	99	165	87	Bacteria	Planctomycetes	Planctomycetia	Pirellulales	Pirellulaceae	A17
OTU_118	0	7	8	3	6	20	23	0	11	3	Bacteria	Chlamydiae	Chlamydiia	Chlamydiales	Rhabdochlamydiaceae	Candidatus Rhabdochlamydia
OTU_259	0	0	0	0	0	13	0	0	0	0	Bacteria	Actinobacteria	Actinobacteria	Actinomycetales	Mycobacteriaceae	Mycobacterium
OTU_307	0	0	0	0	0	3	0	0	5	0	Bacteria	Proteobacteria	Alphaproteobacteria	Rhizobiales	Hyphomicrobiaceae	Hyphomicrobium
OTU_147	0	0	0	0	0	22	24	2	3	0	Bacteria	Bacteroidetes	Cytophagia	Cytophagales	Cytophagaceae
OTU_167	0	0	0	0	0	8	18	2	6	3	Bacteria	Planctomycetes	Planctomycetia	B97
OTU_114	5	15	0	0	0	24	25	6	9	0	Bacteria	Proteobacteria	Gammaproteobacteria	Legionellales	Coxiellaceae	Aquicella
OTU_291	0	0	0	0	0	6	0	0	3	0	Bacteria	Proteobacteria	Deltaproteobacteria	FAC87
OTU_393	0	0	0	0	0	3	0	0	0	0	Bacteria	Proteobacteria	Alphaproteobacteria	Rhodospirillales	Acetobacteraceae
OTU_262	0	0	0	0	0	6	4	0	0	2	Bacteria	Proteobacteria	Betaproteobacteria
OTU_187	8	5	13	0	3	0	0	0	0	0	Bacteria	Bacteroidetes	[Saprospirae]	[Saprospirales]	Chitinophagaceae	Flavihumibacter
OTU_415	0	0	0	0	0	2	0	0	0	0	Bacteria	Firmicutes	Bacilli	Lactobacillales	Streptococcaceae	Streptococcus
OTU_078	0	0	0	0	0	83	38	18	45	12	Bacteria	Cyanobacteria	4C0d-2	MLE1-12
OTU_426	0	0	0	0	0	2	0	0	0	0	Bacteria	Chloroflexi	Thermomicrobia	JG30-KF-CM45
OTU_211	0	0	0	4	19	0	0	0	0	0	Bacteria	Proteobacteria	Alphaproteobacteria	Rhizobiales	Phyllobacteriaceae
OTU_180	0	0	0	0	0	0	20	0	8	4	Bacteria	Planctomycetes	Planctomycetia	Planctomycetales	Planctomycetaceae	Planctomyces
OTU_048	12	21	11	5	23	131	111	24	52	14	Bacteria	Actinobacteria	Actinobacteria
OTU_255	0	7	0	3	0	0	3	0	0	0	Bacteria	Cyanobacteria	Chloroplast	Streptophyta
OTU_169	2	5	14	5	10	0	0	0	0	0	Bacteria	Planctomycetes	Planctomycetia	Pirellulales	Pirellulaceae	Pirellula
OTU_070	25	60	26	16	103	0	0	0	0	0	Bacteria	Proteobacteria	Alphaproteobacteria	Rhizobiales	Rhizobiaceae
OTU_116	7	6	6	10	53	0	0	0	0	0	Bacteria	Planctomycetes	Planctomycetia	Planctomycetales	Planctomycetaceae	Planctomyces
OTU_369	0	0	0	0	0	0	4	0	0	0	Bacteria	Actinobacteria	Actinobacteria	Actinomycetales
OTU_386	0	0	0	0	0	3	0	0	0	0	Bacteria	TM6	SJA-4
OTU_200	0	0	11	0	0	15	0	0	0	0	Bacteria	Planctomycetes	Planctomycetia	Planctomycetales	Planctomycetaceae	Planctomyces
OTU_077	0	0	0	0	0	67	70	14	31	16	Bacteria	Planctomycetes	Planctomycetia	Gemmatales	Gemmataceae	Gemmata
OTU_108	0	0	0	0	0	35	28	11	12	6	Bacteria	Firmicutes	Clostridia	Clostridiales	Clostridiaceae	Clostridium	bowmanii
OTU_418	0	0	0	0	0	2	0	0	0	0	Bacteria	Proteobacteria	Gammaproteobacteria	Legionellales
OTU_449	0	0	0	0	0	0	0	0	0	2	Bacteria	Chloroflexi	Anaerolineae	Caldilineales	Caldilineaceae
OTU_385	0	0	0	0	3	0	0	0	0	0	Bacteria	Planctomycetes	Planctomycetia	Gemmatales	Gemmataceae	Gemmata
OTU_183	0	0	0	0	0	6	11	2	9	3	Bacteria	Chlamydiae	Chlamydiia	Chlamydiales
OTU_093	14	43	15	6	25	9	12	0	0	0	Bacteria	Proteobacteria	Alphaproteobacteria	Rhodospirillales
OTU_014	308	193	601	349	114	43	0	139	56	245	Bacteria	Proteobacteria	Gammaproteobacteria	Aeromonadales	Aeromonadaceae
OTU_448	0	0	0	0	0	0	0	0	0	2	Bacteria	Firmicutes	Bacilli	Lactobacillales	Lactobacillaceae	Lactobacillus
OTU_086	0	0	0	0	0	86	73	0	0	0	Bacteria	Proteobacteria	Alphaproteobacteria	Rhizobiales
OTU_423	0	0	0	0	0	2	0	0	0	0	Bacteria	Planctomycetes	Planctomycetia	Gemmatales	Gemmataceae
OTU_038	169	82	284	74	155	12	8	8	9	0	Bacteria	Proteobacteria	Alphaproteobacteria	Rickettsiales
OTU_381	0	0	0	3	0	0	0	0	0	0	Bacteria	Chlamydiae	Chlamydiia	Chlamydiales	Parachlamydiaceae
OTU_101	0	0	0	0	0	49	31	11	15	0	Bacteria	Actinobacteria	Thermoleophilia	Gaiellales
OTU_288	0	0	0	0	9	0	0	0	0	0	Bacteria	Verrucomicrobia	Verrucomicrobiae	Verrucomicrobiales	Verrucomicrobiaceae
OTU_121	0	0	0	0	0	28	30	12	9	0	Bacteria	Actinobacteria	Actinobacteria	Actinomycetales
OTU_378	0	3	0	0	0	0	0	0	0	0	Bacteria	Proteobacteria	Alphaproteobacteria	Rhodobacterales	Rhodobacteraceae	Rhodobacter
OTU_433	0	0	0	0	0	0	2	0	0	0	Bacteria	Planctomycetes	Planctomycetia	Pirellulales	Pirellulaceae
OTU_266	0	0	0	0	0	0	12	0	0	0	Bacteria	Proteobacteria	Alphaproteobacteria	Rhizobiales	Hyphomicrobiaceae	Rhodoplanes
OTU_139	4	4	9	3	23	7	5	2	0	0	Bacteria	Planctomycetes	Planctomycetia	Pirellulales	Pirellulaceae
OTU_189	0	0	0	0	10	9	4	0	6	0	Bacteria	Planctomycetes	Planctomycetia	Planctomycetales	Planctomycetaceae	Planctomyces
OTU_403	0	0	0	0	0	0	0	0	3	0	Bacteria	Proteobacteria	Gammaproteobacteria	Enterobacteriales	Enterobacteriaceae
OTU_115	5	2	8	5	13	13	13	5	16	3	Bacteria	Chloroflexi
OTU_390	0	0	0	0	0	3	0	0	0	0	Bacteria	Planctomycetes	Planctomycetia	Gemmatales	Gemmataceae
OTU_292	0	0	0	0	0	2	5	0	2	0	Bacteria	Planctomycetes	Planctomycetia	Planctomycetales	Planctomycetaceae	Planctomyces
OTU_059	0	3	0	7	287	0	0	0	0	0	Bacteria	Chloroflexi	Chloroflexi	[Roseiflexales]
OTU_020	101	142	65	104	63	237	219	124	185	99	Bacteria	Proteobacteria	Betaproteobacteria	Burkholderiales
OTU_425	0	0	0	0	0	2	0	0	0	0	Bacteria	Firmicutes	Bacilli	Bacillales	Bacillaceae	Bacillus	flexus
OTU_305	0	0	0	0	8	0	0	0	0	0	Bacteria	Chlamydiae	Chlamydiia	Chlamydiales	Parachlamydiaceae
OTU_282	0	0	0	0	0	10	0	0	0	0	Bacteria	Proteobacteria	Alphaproteobacteria	Rhizobiales	Hyphomicrobiaceae	Rhodoplanes
OTU_037	72	40	65	73	62	40	25	116	130	188	Bacteria	Proteobacteria	Gammaproteobacteria	Alteromonadales	Shewanellaceae	Shewanella
OTU_133	0	0	0	0	0	0	0	0	62	0	Bacteria	Proteobacteria	Gammaproteobacteria	Vibrionales
OTU_400	0	0	0	0	0	0	0	3	0	0	Bacteria	Actinobacteria	Actinobacteria	Actinomycetales	Nocardioidaceae
OTU_125	0	77	0	0	0	0	0	0	0	0	Bacteria	Chloroflexi	Chloroflexi	Chloroflexales	FFCH7168
OTU_249	0	0	0	0	14	0	0	0	0	0	Bacteria	Proteobacteria	Alphaproteobacteria	Rhizobiales
OTU_227	4	0	0	0	14	0	0	0	0	0	Bacteria	Proteobacteria	Alphaproteobacteria	Rhizobiales	Bradyrhizobiaceae
OTU_270	0	0	0	0	0	5	2	0	4	0	Bacteria	Proteobacteria	Deltaproteobacteria	FAC87
OTU_408	0	0	0	2	0	0	0	0	0	0	Bacteria	Proteobacteria	Gammaproteobacteria	Xanthomonadales	Xanthomonadaceae	Thermomonas
OTU_046	15	51	7	132	155	17	13	3	32	0	Bacteria	Nitrospirae	Nitrospira	Nitrospirales	Nitrospiraceae	Nitrospira
OTU_358	0	0	0	0	0	4	0	0	0	0	Bacteria	Planctomycetes	Planctomycetia	Pirellulales	Pirellulaceae
OTU_278	0	6	0	0	4	0	0	0	0	0	Bacteria	Chloroflexi	TK10	AKYG885	Dolo 23
OTU_445	0	0	0	0	0	0	0	0	2	0	Bacteria	TM6	SJA-4
OTU_316	0	0	0	0	0	0	0	0	7	0	Bacteria	Proteobacteria	Alphaproteobacteria
OTU_436	0	0	0	0	0	0	2	0	0	0	Bacteria	Planctomycetes	Planctomycetia	Gemmatales	Gemmataceae
OTU_144	10	14	7	7	14	0	0	0	0	0	Bacteria	Proteobacteria	Alphaproteobacteria	Rhodospirillales	Acetobacteraceae
OTU_079	13	42	32	17	44	20	10	6	7	0	Bacteria	Proteobacteria	Alphaproteobacteria	Rhizobiales	Xanthobacteraceae	Ancylobacter
OTU_089	0	0	0	0	0	66	34	19	18	6	Bacteria	Planctomycetes	Planctomycetia	Gemmatales	Gemmataceae
OTU_222	4	0	7	0	8	0	0	0	0	0	Bacteria	Actinobacteria	Actinobacteria	Actinomycetales	Nocardioidaceae
OTU_111	0	0	0	0	0	20	44	10	13	0	Bacteria	Chlamydiae	Chlamydiia	Chlamydiales	Rhabdochlamydiaceae	Candidatus Rhabdochlamydia
OTU_431	0	0	0	0	0	0	2	0	0	0	Bacteria	TM7	TM7-1
OTU_198	0	0	0	0	0	12	10	0	5	0	Bacteria	Actinobacteria	Thermoleophilia	Gaiellales
OTU_156	0	0	0	0	0	0	48	0	0	0	Bacteria	Fusobacteria	Fusobacteriia	Fusobacteriales	Fusobacteriaceae	Cetobacterium	somerae
OTU_016	229	185	182	313	133	90	65	96	162	112	Bacteria	Proteobacteria	Gammaproteobacteria	Enterobacteriales	Enterobacteriaceae	Plesiomonas	shigelloides
OTU_197	0	0	0	0	0	12	8	0	7	0	Bacteria	Planctomycetes	Planctomycetia	Pirellulales	Pirellulaceae
OTU_031	64	103	51	40	64	259	207	50	98	33	Bacteria	Actinobacteria	Actinobacteria
OTU_092	8	30	19	17	49	11	0	0	0	0	Bacteria	Cyanobacteria	4C0d-2	MLE1-12
OTU_357	0	0	0	0	0	4	0	0	0	0	Bacteria	Firmicutes	Clostridia	Clostridiales	[Tissierellaceae]	Finegoldia
OTU_055	0	0	0	0	0	158	125	0	79	0	Bacteria	Proteobacteria	Alphaproteobacteria	Rhodospirillales	Rhodospirillaceae
OTU_018	159	163	553	216	0	0	0	115	34	158	Bacteria	Proteobacteria	Gammaproteobacteria	Aeromonadales	Aeromonadaceae
OTU_311	0	2	0	0	5	0	0	0	0	0	Bacteria	Proteobacteria	Gammaproteobacteria
OTU_063	43	27	11	47	78	0	0	4	61	6	Bacteria	Proteobacteria	Betaproteobacteria
OTU_250	0	0	0	0	0	8	2	0	4	0	Bacteria	Firmicutes	Clostridia	Clostridiales	Lachnospiraceae	Epulopiscium
OTU_306	0	0	0	0	0	8	0	0	0	0	Bacteria	Proteobacteria	Alphaproteobacteria	Rhodospirillales	Rhodospirillaceae
OTU_127	0	0	0	0	0	35	24	0	11	0	Bacteria	Proteobacteria	Alphaproteobacteria	Rickettsiales
OTU_188	12	0	9	8	0	0	0	0	0	0	Bacteria	Proteobacteria	Alphaproteobacteria	Rhizobiales
OTU_217	0	0	0	0	0	7	9	0	5	0	Bacteria	Planctomycetes	Planctomycetia	Gemmatales	Gemmataceae
OTU_344	0	0	0	0	0	0	0	0	5	0	Bacteria	Planctomycetes	Planctomycetia	Gemmatales	Gemmataceae	Gemmata
OTU_045	66	200	73	28	106	12	9	6	5	0	Bacteria	Actinobacteria	Actinobacteria	Actinomycetales	Nakamurellaceae
OTU_256	0	4	0	0	7	0	2	0	0	0	Bacteria	Verrucomicrobia	[Pedosphaerae]	[Pedosphaerales]	auto67 4W
OTU_054	0	0	0	0	0	133	116	38	69	18	Bacteria	Actinobacteria	Acidimicrobiia	Acidimicrobiales
OTU_117	0	0	0	0	0	34	32	0	16	0	Bacteria	Proteobacteria	Betaproteobacteria	SC-I-84
OTU_251	0	0	0	0	0	5	7	0	2	0	Bacteria	Cyanobacteria	Chloroplast	Stramenopiles
OTU_330	0	0	0	0	0	0	0	0	0	6	Bacteria	Firmicutes	Bacilli	Bacillales	Planococcaceae	Paenisporosarcina
OTU_126	0	0	0	0	0	22	28	6	19	2	Bacteria	Cyanobacteria	4C0d-2	MLE1-12
OTU_214	0	4	5	4	8	0	0	0	0	0	Bacteria	Planctomycetes	Planctomycetia	Planctomycetales	Planctomycetaceae	Planctomyces
OTU_366	0	0	0	0	0	0	4	0	0	0	Bacteria	Proteobacteria	Deltaproteobacteria	FAC87
OTU_153	0	0	0	0	0	20	20	0	5	4	Bacteria	Proteobacteria	Alphaproteobacteria	Rickettsiales
OTU_196	0	4	2	3	11	0	0	0	5	2	Bacteria	Bacteroidetes	[Saprospirae]	[Saprospirales]	Chitinophagaceae
OTU_028	119	66	124	71	97	154	201	119	128	63	Bacteria	Fusobacteria	Fusobacteriia	Fusobacteriales	Fusobacteriaceae	Cetobacterium	somerae
OTU_244	0	0	0	0	0	8	2	2	0	3	Bacteria	Chlamydiae	Chlamydiia	Chlamydiales
OTU_166	0	0	0	0	2	16	12	0	7	0	Bacteria	Planctomycetes	Planctomycetia	B97
OTU_042	68	165	93	35	146	81	64	6	24	9	Bacteria	Actinobacteria	Actinobacteria	Actinomycetales	Nocardioidaceae
OTU_040	13	30	19	15	35	285	180	32	96	29	Bacteria	Proteobacteria	Alphaproteobacteria	Rhodospirillales	Rhodospirillaceae
OTU_347	0	4	0	0	0	0	0	0	0	0	Bacteria
OTU_300	0	3	5	0	0	0	0	0	0	0	Bacteria	Chloroflexi	Thermomicrobia	JG30-KF-CM45
OTU_160	0	0	0	0	0	13	16	0	9	2	Bacteria	TM6	SJA-4
OTU_420	0	0	0	0	0	2	0	0	0	0	Bacteria	TM6	SJA-4
OTU_349	0	4	0	0	0	0	0	0	0	0	Bacteria	Actinobacteria	Acidimicrobiia	Acidimicrobiales
OTU_406	0	2	0	0	0	0	0	0	0	0	Bacteria	Proteobacteria	Alphaproteobacteria	Rhizobiales	Methylobacteriaceae	Methylobacterium
OTU_268	0	4	3	0	4	0	0	0	0	0	Bacteria	Planctomycetes	Planctomycetia	Planctomycetales	Planctomycetaceae	Planctomyces
OTU_026	28	94	38	21	92	378	259	64	174	65	Bacteria	Planctomycetes	Planctomycetia	Gemmatales	Isosphaeraceae
OTU_346	0	2	0	2	0	0	0	0	0	0	Bacteria
OTU_104	0	2	0	0	0	28	33	5	23	4	Bacteria	Actinobacteria	Actinobacteria	Actinomycetales	Nocardiaceae	Rhodococcus
OTU_226	0	0	0	0	0	5	5	2	7	0	Bacteria	Proteobacteria	Alphaproteobacteria	Rhizobiales	Xanthobacteraceae
OTU_090	12	11	18	5	28	33	14	5	11	4	Bacteria	Planctomycetes	Planctomycetia	Gemmatales	Gemmataceae	Gemmata
OTU_252	0	0	0	0	0	7	0	0	7	0	Bacteria	Planctomycetes	Planctomycetia	Gemmatales	Gemmataceae	Gemmata
OTU_220	0	0	0	0	0	13	4	0	3	0	Bacteria	Planctomycetes	Planctomycetia	Planctomycetales	Planctomycetaceae	Planctomyces
OTU_081	5	12	11	4	12	54	46	10	23	12	Bacteria	Planctomycetes	Planctomycetia	Pirellulales	Pirellulaceae
OTU_421	0	0	0	0	0	2	0	0	0	0	Bacteria	Proteobacteria	Deltaproteobacteria	Syntrophobacterales	Syntrophobacteraceae
OTU_155	0	5	5	0	6	19	13	0	0	0	Bacteria	Actinobacteria	Actinobacteria	Actinomycetales	Mycobacteriaceae	Mycobacterium	gordonae
OTU_056	41	92	64	35	128	0	0	0	0	0	Bacteria	Proteobacteria	Alphaproteobacteria	Rhizobiales	Hyphomicrobiaceae	Hyphomicrobium
OTU_422	0	0	0	0	0	2	0	0	0	0	Bacteria	Chlamydiae	Chlamydiia	Chlamydiales
OTU_379	0	3	0	0	0	0	0	0	0	0	Bacteria	Actinobacteria	Actinobacteria	Actinomycetales	Propionibacteriaceae	Propionibacterium	acnes
OTU_181	0	27	0	4	0	0	0	0	0	0	Bacteria	Firmicutes	Bacilli	Bacillales	Staphylococcaceae	Staphylococcus
OTU_274	0	0	0	0	0	0	11	0	0	0	Bacteria	Actinobacteria	Acidimicrobiia	Acidimicrobiales	Microthrixaceae
OTU_006	1107	917	1021	1330	713	1077	532	1021	1221	2621	Bacteria	Proteobacteria	Gammaproteobacteria	Enterobacteriales	Enterobacteriaceae	Plesiomonas	shigelloides
OTU_083	13	33	23	13	69	16	9	0	3	0	Bacteria	Proteobacteria	Gammaproteobacteria	Legionellales	Legionellaceae	Legionella
OTU_120	0	0	0	0	0	28	17	4	18	12	Bacteria	Planctomycetes	Planctomycetia	Gemmatales	Gemmataceae	Gemmata
OTU_427	0	0	0	0	0	2	0	0	0	0	Bacteria	Planctomycetes	Planctomycetia	Gemmatales	Gemmataceae	Gemmata	obscuriglobus
OTU_303	0	0	3	3	2	0	0	0	0	0	Bacteria	Planctomycetes	Planctomycetia	Pirellulales	Pirellulaceae
OTU_382	0	0	0	0	3	0	0	0	0	0	Bacteria	Chlamydiae	Chlamydiia	Chlamydiales
OTU_080	31	67	27	12	41	0	0	0	11	0	Bacteria	Actinobacteria	Acidimicrobiia	Acidimicrobiales	Microthrixaceae
OTU_351	0	0	0	4	0	0	0	0	0	0	Bacteria	Actinobacteria	Actinobacteria	Actinomycetales	Corynebacteriaceae	Corynebacterium
OTU_152	0	0	0	0	0	24	13	4	8	0	Bacteria	Planctomycetes	Planctomycetia	Gemmatales	Isosphaeraceae
OTU_022	24	39	53	22	74	368	420	80	174	63	Bacteria	Proteobacteria	Alphaproteobacteria	Rickettsiales
OTU_315	0	0	0	0	0	0	7	0	0	0	Bacteria	Planctomycetes	Planctomycetia	Pirellulales	Pirellulaceae	A17
OTU_170	0	0	0	0	0	18	0	0	18	0	Bacteria	Bacteroidetes	Cytophagia	Cytophagales	Cytophagaceae
OTU_136	0	0	11	0	10	0	0	39	0	0	Bacteria	Firmicutes	Bacilli	Bacillales	Staphylococcaceae	Staphylococcus
OTU_359	0	0	0	0	0	4	0	0	0	0	Bacteria	Proteobacteria	Gammaproteobacteria	Legionellales	Legionellaceae
OTU_319	0	0	0	0	0	0	0	0	7	0	Bacteria	Planctomycetes	Planctomycetia	Pirellulales	Pirellulaceae
OTU_212	0	0	0	0	9	8	4	0	0	2	Bacteria	Planctomycetes	Planctomycetia	Planctomycetales	Planctomycetaceae	Planctomyces
OTU_395	0	0	0	0	0	0	3	0	0	0	Bacteria	Proteobacteria	Gammaproteobacteria	Legionellales
OTU_409	0	0	0	0	2	0	0	0	0	0	Bacteria	Acidobacteria	Solibacteres	Solibacterales	Solibacteraceae
OTU_289	0	0	0	0	3	6	0	0	0	0	Bacteria	Actinobacteria	Actinobacteria	Actinomycetales	Pseudonocardiaceae	Pseudonocardia
OTU_314	0	0	0	0	0	2	5	0	0	0	Bacteria	Actinobacteria	Actinobacteria	Actinomycetales	Nocardiaceae	Nocardia
OTU_360	0	0	0	0	0	4	0	0	0	0	Bacteria	Actinobacteria	Actinobacteria	Actinomycetales
OTU_321	0	0	6	0	0	0	0	0	0	0	Bacteria	Planctomycetes	Planctomycetia	Gemmatales	Isosphaeraceae
OTU_309	0	0	0	0	0	0	5	0	0	3	Bacteria	Actinobacteria	Thermoleophilia	Solirubrobacterales
OTU_238	0	0	0	0	0	0	0	0	16	0	Bacteria	Planctomycetes	Planctomycetia	Gemmatales	Isosphaeraceae
OTU_387	0	0	0	0	0	3	0	0	0	0	Bacteria	Verrucomicrobia	[Spartobacteria]	[Chthoniobacterales]	[Chthoniobacteraceae]	Candidatus Xiphinematobacter
OTU_405	0	2	0	0	0	0	0	0	0	0	Bacteria	Actinobacteria	Actinobacteria	Bifidobacteriales	Bifidobacteriaceae	Bifidobacterium
OTU_106	0	0	0	0	0	45	16	9	18	5	Bacteria	Actinobacteria	Thermoleophilia	Gaiellales
OTU_057	36	105	54	24	116	0	0	0	0	0	Bacteria	Planctomycetes	Planctomycetia	Gemmatales	Gemmataceae	Gemmata
OTU_102	0	0	0	2	0	32	26	16	20	6	Bacteria	Bacteroidetes	Flavobacteriia	Flavobacteriales	Cryomorphaceae	Fluviicola
OTU_341	0	0	0	0	0	0	3	0	2	0	Bacteria	Proteobacteria	Alphaproteobacteria	Rhodospirillales	Acetobacteraceae
OTU_302	0	0	6	0	0	0	0	0	2	0	Bacteria	Proteobacteria	Alphaproteobacteria	Rickettsiales	mitochondria
OTU_025	130	69	107	91	104	150	195	160	177	73	Bacteria	Fusobacteria	Fusobacteriia	Fusobacteriales	Fusobacteriaceae	Cetobacterium	somerae
OTU_333	0	0	5	0	0	0	0	0	0	0	Bacteria	Proteobacteria	Gammaproteobacteria	Legionellales	Legionellaceae	Legionella
OTU_129	0	0	0	0	0	24	22	7	14	0	Bacteria	Planctomycetes	Planctomycetia	Gemmatales	Gemmataceae
OTU_064	21	39	25	0	0	68	54	24	38	0	Bacteria	Actinobacteria	Actinobacteria	Actinomycetales	Mycobacteriaceae	Mycobacterium
OTU_335	0	0	0	0	0	5	0	0	0	0	Bacteria	Chlamydiae	Chlamydiia
OTU_419	0	0	0	0	0	2	0	0	0	0	Bacteria	TM6	SJA-4
OTU_193	0	0	0	0	0	10	15	0	3	0	Bacteria	Actinobacteria	Thermoleophilia	Solirubrobacterales
OTU_355	0	0	0	0	4	0	0	0	0	0	Bacteria	Proteobacteria	Alphaproteobacteria	Rhodobacterales	Rhodobacteraceae	Paracoccus
OTU_373	0	0	0	0	0	0	0	0	4	0	Bacteria	Proteobacteria	Alphaproteobacteria	Rhodospirillales	Rhodospirillaceae
OTU_145	3	6	5	23	14	0	0	0	0	0	Bacteria	Actinobacteria	Thermoleophilia	Gaiellales
OTU_137	0	0	0	0	0	39	15	0	0	5	Bacteria	Planctomycetes	Planctomycetia	Gemmatales	Isosphaeraceae
OTU_112	0	0	0	0	0	39	26	4	13	4	Bacteria	Proteobacteria	Alphaproteobacteria	Rhodospirillales	Acetobacteraceae
OTU_285	0	0	0	0	0	0	8	2	0	0	Bacteria	Planctomycetes	Planctomycetia	Gemmatales	Isosphaeraceae
OTU_438	0	0	0	0	0	0	0	2	0	0	Bacteria	Actinobacteria	Thermoleophilia	Solirubrobacterales	Patulibacteraceae
OTU_150	11	12	4	8	14	0	0	0	0	0	Bacteria	Actinobacteria	Acidimicrobiia	Acidimicrobiales	Microthrixaceae
OTU_279	0	4	0	0	6	0	0	0	0	0	Bacteria	Proteobacteria	Gammaproteobacteria	Legionellales	Coxiellaceae
OTU_295	0	0	0	0	0	0	9	0	0	0	Bacteria	Planctomycetes	Planctomycetia	Gemmatales	Gemmataceae	Gemmata
OTU_446	0	0	0	0	0	0	0	0	2	0	Bacteria	Proteobacteria	Alphaproteobacteria	Rhodospirillales	Acetobacteraceae
OTU_149	7	15	5	0	19	3	0	0	0	0	Bacteria	TM6	SJA-4
OTU_229	0	0	0	0	0	12	0	0	6	0	Bacteria	Actinobacteria	Thermoleophilia	Solirubrobacterales
OTU_277	0	10	0	0	0	0	0	0	0	0	Bacteria	Actinobacteria	Actinobacteria	Actinomycetales	Nocardioidaceae
OTU_243	0	0	0	0	0	7	4	0	4	0	Bacteria	Actinobacteria	Acidimicrobiia	Acidimicrobiales
OTU_013	98	105	105	122	63	441	161	330	356	1444	Bacteria	Proteobacteria	Gammaproteobacteria	Enterobacteriales	Enterobacteriaceae	Plesiomonas	shigelloides
OTU_236	0	0	0	0	0	12	0	0	4	0	Bacteria	Planctomycetes	Planctomycetia	Pirellulales	Pirellulaceae	A17
OTU_202	0	0	0	0	0	12	10	0	4	0	Bacteria	Planctomycetes	Planctomycetia	Gemmatales	Gemmataceae	Gemmata
OTU_161	0	0	0	0	0	11	13	0	16	0	Bacteria	Proteobacteria	Alphaproteobacteria
OTU_069	12	17	16	0	32	57	53	11	34	0	Bacteria	Proteobacteria	Alphaproteobacteria	Rhizobiales	Hyphomicrobiaceae	Rhodoplanes
OTU_207	0	0	0	0	0	24	0	0	0	0	Bacteria	Chloroflexi	Anaerolineae	Caldilineales	Caldilineaceae
OTU_397	0	0	0	0	0	0	3	0	0	0	Bacteria	Proteobacteria	Alphaproteobacteria	Rickettsiales
OTU_107	5	18	9	0	10	19	14	4	9	4	Bacteria	Planctomycetes	Planctomycetia	Pirellulales	Pirellulaceae	Pirellula
OTU_142	0	0	0	0	0	0	14	0	0	40	Bacteria	Proteobacteria	Gammaproteobacteria	Vibrionales
OTU_434	0	0	0	0	0	0	2	0	0	0	Bacteria	Firmicutes	Bacilli	Bacillales	Bacillaceae
OTU_134	0	10	2	6	22	8	5	0	8	0	Bacteria	Proteobacteria	Alphaproteobacteria	Rhodospirillales	Acetobacteraceae
OTU_391	0	0	0	0	0	3	0	0	0	0	Bacteria	Proteobacteria	Gammaproteobacteria	Legionellales	Coxiellaceae
OTU_299	2	0	0	0	0	0	0	0	6	0	Bacteria	Planctomycetes	Planctomycetia	Gemmatales	Gemmataceae
OTU_176	0	0	7	5	21	0	0	0	0	0	Bacteria	Proteobacteria	Alphaproteobacteria	Rhizobiales	Hyphomicrobiaceae	Rhodoplanes
OTU_375	0	0	0	0	0	0	0	0	0	4	Bacteria	Actinobacteria	Thermoleophilia	Solirubrobacterales
OTU_029	40	56	53	47	76	284	265	89	141	57	Bacteria	Proteobacteria	Alphaproteobacteria	Rhizobiales
OTU_275	0	0	0	0	0	0	0	0	11	0	Bacteria	Chloroflexi	Anaerolineae	Caldilineales	Caldilineaceae
OTU_271	0	0	0	0	0	3	8	0	0	0	Bacteria	Planctomycetes	Planctomycetia	Planctomycetales	Planctomycetaceae	Planctomyces
OTU_389	0	0	0	0	0	3	0	0	0	0	Bacteria	Chloroflexi	Thermomicrobia	JG30-KF-CM45
OTU_154	0	0	0	0	0	28	11	3	7	0	Bacteria	Proteobacteria	Alphaproteobacteria	Rhizobiales
OTU_248	0	9	5	0	0	0	0	0	0	0	Bacteria	Chlamydiae	Chlamydiia	Chlamydiales	Parachlamydiaceae
OTU_272	0	0	0	0	0	6	5	0	0	0	Bacteria	Planctomycetes	Planctomycetia	Pirellulales	Pirellulaceae	A17
OTU_396	0	0	0	0	0	0	3	0	0	0	Bacteria	TM6	SJA-4
OTU_327	0	0	0	0	0	6	0	0	0	0	Bacteria	Chlamydiae	Chlamydiia	Chlamydiales	Parachlamydiaceae	Candidatus Protochlamydia
OTU_024	109	330	204	107	402	34	36	0	33	10	Bacteria	Chloroflexi	Thermomicrobia	JG30-KF-CM45
OTU_407	0	0	2	0	0	0	0	0	0	0	Bacteria
OTU_103	8	18	11	0	0	0	13	48	0	0	Bacteria	Firmicutes	Bacilli	Bacillales	Staphylococcaceae	Staphylococcus
OTU_365	0	0	0	0	0	0	4	0	0	0	Bacteria	Verrucomicrobia	[Pedosphaerae]	[Pedosphaerales]	R4-41B
OTU_362	0	0	0	0	0	4	0	0	0	0	Bacteria	Planctomycetes	Planctomycetia	Gemmatales	Gemmataceae
OTU_017	0	0	0	0	0	604	464	83	292	105	Bacteria	Proteobacteria	Alphaproteobacteria	Rhodospirillales	Rhodospirillaceae
OTU_012	408	678	435	248	2675	213	199	67	110	64	Bacteria	Actinobacteria	Actinobacteria	Actinomycetales	Gordoniaceae	Gordonia
OTU_443	0	0	0	0	0	0	0	0	2	0	Bacteria	Proteobacteria	Gammaproteobacteria	Legionellales	Coxiellaceae
OTU_417	0	0	0	0	0	2	0	0	0	0	Bacteria	Bacteroidetes	Cytophagia	Cytophagales	Cytophagaceae	Sporocytophaga
OTU_185	0	0	0	0	2	9	9	3	7	0	Bacteria	Actinobacteria	Thermoleophilia	Solirubrobacterales	Patulibacteraceae
OTU_442	0	0	0	0	0	0	0	0	2	0	Bacteria	Proteobacteria	Deltaproteobacteria	Myxococcales	OM27
OTU_132	0	0	0	0	0	39	15	3	4	2	Bacteria	Chlamydiae	Chlamydiia	Chlamydiales	Parachlamydiaceae	Candidatus Protochlamydia
OTU_304	0	0	0	4	4	0	0	0	0	0	Bacteria	Planctomycetes	Planctomycetia	Planctomycetales	Planctomycetaceae	Planctomyces
OTU_281	0	0	0	0	0	10	0	0	0	0	Bacteria	Actinobacteria	Actinobacteria	Actinomycetales	Kineosporiaceae
OTU_053	46	91	99	29	111	0	0	0	0	0	Bacteria	Actinobacteria	Acidimicrobiia	Acidimicrobiales
OTU_372	0	0	0	0	0	0	4	0	0	0	Bacteria	Planctomycetes	Planctomycetia	Pirellulales	Pirellulaceae
OTU_437	0	0	0	0	0	0	0	2	0	0	Bacteria	Chloroflexi	TK10	AKYG885	Dolo 23
OTU_003	2294	1165	1308	1372	1286	2058	2005	2049	2485	1801	Bacteria	Fusobacteria	Fusobacteriia	Fusobacteriales	Fusobacteriaceae	Cetobacterium	somerae
OTU_264	0	0	0	0	0	12	0	0	0	0	Bacteria	Firmicutes	Bacilli	Bacillales	Staphylococcaceae	Staphylococcus
OTU_113	0	0	0	0	0	30	26	9	21	0	Bacteria	Proteobacteria	Alphaproteobacteria	Rhodospirillales	Rhodospirillaceae
OTU_060	0	7	7	0	28	106	48	17	70	8	Bacteria	Proteobacteria	Alphaproteobacteria	Rhizobiales	Phyllobacteriaceae	Mesorhizobium
OTU_276	4	4	2	0	0	0	0	0	0	0	Bacteria	Proteobacteria	Alphaproteobacteria	Rhizobiales	Xanthobacteraceae	Azorhizobium
OTU_131	0	0	0	0	7	28	15	0	13	0	Bacteria	Proteobacteria	Gammaproteobacteria	Legionellales
OTU_105	0	0	0	0	11	38	20	0	18	7	Bacteria	Proteobacteria	Alphaproteobacteria	Rhizobiales
OTU_171	0	0	0	0	0	0	36	0	0	0	Bacteria	Actinobacteria	Actinobacteria	Actinomycetales	Nocardioidaceae
OTU_435	0	0	0	0	0	0	2	0	0	0	Bacteria	Proteobacteria	Alphaproteobacteria	Rhizobiales
OTU_073	0	0	0	0	0	23	0	75	0	123	Bacteria	Proteobacteria	Gammaproteobacteria	Vibrionales
OTU_186	0	0	0	0	0	11	8	4	7	0	Bacteria	Planctomycetes	Planctomycetia	Gemmatales	Gemmataceae
OTU_076	9	8	12	5	40	57	31	9	25	7	Bacteria	Proteobacteria	Alphaproteobacteria	Rhizobiales
OTU_296	0	0	0	0	0	0	3	0	6	0	Bacteria	Proteobacteria	Gammaproteobacteria	Legionellales	Coxiellaceae
OTU_194	0	0	0	0	0	11	7	0	10	0	Bacteria	Proteobacteria	Alphaproteobacteria	Rickettsiales	Rickettsiaceae
OTU_097	0	0	0	0	0	28	43	14	21	12	Bacteria	Actinobacteria	Actinobacteria	Actinomycetales	Mycobacteriaceae	Mycobacterium
OTU_325	0	0	0	0	0	6	0	0	0	0	Bacteria	Planctomycetes	Planctomycetia	Gemmatales	Gemmataceae	Gemmata
OTU_067	26	54	46	31	85	0	0	0	0	0	Bacteria	Proteobacteria	Alphaproteobacteria	Rhizobiales	Hyphomicrobiaceae	Hyphomicrobium
OTU_052	161	32	33	96	55	0	0	0	0	0	Bacteria	Bacteroidetes	Bacteroidia	Bacteroidales
OTU_447	0	0	0	0	0	0	0	0	2	0	Bacteria	Chlamydiae	Chlamydiia	Chlamydiales	Parachlamydiaceae
OTU_245	0	0	0	0	0	7	0	0	8	0	Bacteria	Chloroflexi	Anaerolineae	Caldilineales	Caldilineaceae
OTU_148	0	0	0	0	0	38	0	0	12	0	Bacteria	Planctomycetes	Planctomycetia	Planctomycetales	Planctomycetaceae	Planctomyces
OTU_399	0	0	0	0	0	0	0	3	0	0	Bacteria	Planctomycetes	Planctomycetia	Planctomycetales	Planctomycetaceae	Planctomyces
OTU_297	0	0	0	0	0	0	9	0	0	0	Bacteria	Actinobacteria	Thermoleophilia	Gaiellales
OTU_376	3	0	0	0	0	0	0	0	0	0	Bacteria	Proteobacteria	Gammaproteobacteria	Legionellales
OTU_039	36	53	35	23	21	215	167	73	111	63	Bacteria	Actinobacteria	Actinobacteria	Actinomycetales	Mycobacteriaceae	Mycobacterium
OTU_337	0	0	0	0	0	5	0	0	0	0	Bacteria	Actinobacteria	Actinobacteria	Actinomycetales	Intrasporangiaceae	Phycicoccus
OTU_071	8	33	29	26	91	0	10	7	26	0	Bacteria	Proteobacteria	Alphaproteobacteria	Rhizobiales	Rhizobiaceae	Agrobacterium
OTU_413	0	0	0	0	2	0	0	0	0	0	Bacteria	Planctomycetes	Planctomycetia	Gemmatales	Isosphaeraceae
OTU_123	0	0	0	0	2	26	22	6	16	6	Bacteria	Cyanobacteria	4C0d-2	MLE1-12
OTU_310	0	0	0	0	0	0	0	0	8	0	Bacteria	Chloroflexi	Anaerolineae	Caldilineales	Caldilineaceae
OTU_364	0	0	0	0	0	4	0	0	0	0	Bacteria	Planctomycetes	Planctomycetia	Gemmatales	Gemmataceae	Gemmata
OTU_065	21	31	71	63	63	0	0	0	0	0	Bacteria	Proteobacteria	Alphaproteobacteria	Rhizobiales	Rhizobiaceae	Rhizobium
OTU_146	0	0	0	0	10	20	14	0	7	0	Bacteria	Proteobacteria	Alphaproteobacteria	Rhodospirillales	Rhodospirillaceae
OTU_232	0	0	0	0	0	0	0	0	17	0	Bacteria	Proteobacteria	Alphaproteobacteria	Rhizobiales	Bradyrhizobiaceae	Bradyrhizobium
OTU_191	0	0	0	0	0	13	10	0	5	0	Bacteria	Chlamydiae	Chlamydiia	Chlamydiales
OTU_301	0	6	0	2	0	0	0	0	0	0	Bacteria	Planctomycetes	Planctomycetia	Gemmatales	Isosphaeraceae	Nostocoida	limicola
OTU_287	0	0	0	0	9	0	0	0	0	0	Bacteria	Proteobacteria	Alphaproteobacteria	Kiloniellales
OTU_219	0	0	0	0	20	0	0	0	0	0	Bacteria	Actinobacteria	Actinobacteria	Actinomycetales	Gordoniaceae	Gordonia
OTU_033	45	23	71	83	92	66	49	118	102	270	Bacteria	Proteobacteria	Betaproteobacteria	Neisseriales	Neisseriaceae	Chitinilyticum	aquatile
OTU_293	0	0	0	0	0	9	0	0	0	0	Bacteria	Chloroflexi	Thermomicrobia	JG30-KF-CM45
OTU_135	0	0	0	0	0	26	22	5	0	8	Bacteria	Proteobacteria	Alphaproteobacteria	Rhizobiales	Bradyrhizobiaceae
OTU_363	0	0	0	0	0	4	0	0	0	0	Bacteria	Actinobacteria	Actinobacteria	Actinomycetales	Nocardioidaceae
OTU_095	0	41	22	13	46	0	0	0	0	0	Bacteria	Proteobacteria	Alphaproteobacteria	Rhizobiales
OTU_411	0	0	0	0	2	0	0	0	0	0	Bacteria	TM6	SJA-4
OTU_164	0	0	0	0	0	9	18	0	12	0	Bacteria	Proteobacteria	Alphaproteobacteria	Rhodospirillales	Rhodospirillaceae
OTU_062	22	33	23	19	30	60	46	7	33	14	Bacteria	Actinobacteria	Actinobacteria	Actinomycetales	Microbacteriaceae	Salinibacterium
OTU_340	0	0	0	0	0	0	5	0	0	0	Bacteria	Proteobacteria	Alphaproteobacteria	Rhizobiales
OTU_308	0	0	0	0	0	8	0	0	0	0	Bacteria	Actinobacteria	Acidimicrobiia	Acidimicrobiales
OTU_414	0	0	0	0	0	2	0	0	0	0	Bacteria	Proteobacteria	Deltaproteobacteria	Bdellovibrionales	Bacteriovoracaceae	Peredibacter	starrii
OTU_430	0	0	0	0	0	0	2	0	0	0	Bacteria	Proteobacteria	Deltaproteobacteria	Bdellovibrionales	Bdellovibrionaceae	Bdellovibrio
OTU_109	0	12	8	5	23	18	16	3	6	0	Bacteria	Proteobacteria	Gammaproteobacteria	Legionellales
OTU_203	0	0	0	0	0	0	0	0	0	26	Bacteria	Proteobacteria	Gammaproteobacteria	Alteromonadales	Shewanellaceae	Shewanella
OTU_110	0	7	10	4	10	25	9	5	14	3	Bacteria	Chloroflexi
OTU_294	0	0	0	0	0	9	0	0	0	0	Bacteria	Proteobacteria	Alphaproteobacteria	Rhizobiales	Rhizobiaceae
OTU_410	0	0	0	0	2	0	0	0	0	0	Bacteria	Firmicutes	Bacilli	Lactobacillales	Lactobacillaceae	Lactobacillus	salivarius
OTU_398	0	0	0	0	0	0	3	0	0	0	Bacteria	Actinobacteria	Acidimicrobiia	Acidimicrobiales
OTU_239	2	4	0	2	7	0	0	0	0	0	Bacteria	Proteobacteria	Gammaproteobacteria	Legionellales
OTU_143	0	0	0	0	0	33	11	0	9	0	Bacteria	Proteobacteria	Alphaproteobacteria	Rhodospirillales	Rhodospirillaceae
OTU_032	3	8	10	6	17	370	276	45	131	70	Bacteria	Planctomycetes	Planctomycetia	Gemmatales	Gemmataceae	Gemmata
OTU_209	0	0	0	0	0	11	13	0	0	0	Bacteria	Actinobacteria	Thermoleophilia	Solirubrobacterales
OTU_213	4	9	0	0	0	4	0	4	0	0	Bacteria	Proteobacteria	Gammaproteobacteria	Legionellales
OTU_247	6	8	0	0	0	0	0	0	0	0	Bacteria	Actinobacteria	Acidimicrobiia	Acidimicrobiales
OTU_015	172	136	214	137	138	229	214	183	225	153	Bacteria	Fusobacteria	Fusobacteriia	Fusobacteriales	Fusobacteriaceae	Cetobacterium	somerae
OTU_439	0	0	0	0	0	0	0	2	0	0	Bacteria	Planctomycetes	Planctomycetia	Gemmatales	Gemmataceae
OTU_233	2	0	5	0	9	0	0	0	0	0	Bacteria	Proteobacteria	Gammaproteobacteria	Legionellales	Coxiellaceae
OTU_339	0	0	0	0	0	0	3	0	2	0	Bacteria
OTU_336	0	0	0	0	0	5	0	0	0	0	Bacteria	Proteobacteria	Alphaproteobacteria	Rhodobacterales	Rhodobacteraceae	Paracoccus
OTU_201	0	0	8	0	18	0	0	0	0	0	Bacteria	Actinobacteria	Actinobacteria	Actinomycetales	Mycobacteriaceae	Mycobacterium
OTU_085	0	0	0	0	0	110	61	0	0	0	Bacteria	Actinobacteria	Actinobacteria	Actinomycetales	Mycobacteriaceae	Mycobacterium
OTU_047	0	0	3	0	0	171	124	23	68	34	Bacteria	Proteobacteria	Alphaproteobacteria
OTU_099	8	14	18	4	65	0	0	0	0	0	Bacteria	Planctomycetes	Planctomycetia	Gemmatales	Gemmataceae	Gemmata
OTU_184	0	0	0	0	0	11	9	0	6	5	Bacteria	Planctomycetes	Planctomycetia	Planctomycetales	Planctomycetaceae	Planctomyces
OTU_091	0	0	9	0	21	31	38	5	28	8	Bacteria	Actinobacteria	Acidimicrobiia	Acidimicrobiales
OTU_174	0	0	0	0	35	0	0	0	0	0	Bacteria	Chloroflexi	Anaerolineae	Caldilineales	Caldilineaceae
OTU_286	0	3	0	0	0	0	0	6	0	0	Bacteria	Actinobacteria	Thermoleophilia	Solirubrobacterales
OTU_322	0	0	0	0	6	0	0	0	0	0	Bacteria	Chloroflexi	Chloroflexi	[Roseiflexales]	[Kouleothrixaceae]	Kouleothrix
OTU_172	2	0	5	0	0	9	19	0	0	0	Bacteria	Proteobacteria	Deltaproteobacteria	Myxococcales
OTU_223	0	0	0	0	4	9	0	0	6	0	Bacteria	Planctomycetes	Planctomycetia	Gemmatales	Gemmataceae	Gemmata
OTU_010	26	48	38	34	97	2386	1776	509	1012	353	Bacteria	Proteobacteria	Alphaproteobacteria	Rhizobiales
OTU_334	0	0	0	0	5	0	0	0	0	0	Bacteria	Proteobacteria	Alphaproteobacteria	Rhizobiales	Rhizobiaceae	Kaistia
OTU_094	0	0	0	0	17	55	28	6	18	0	Bacteria	Proteobacteria	Alphaproteobacteria	Rhizobiales	Hyphomicrobiaceae	Hyphomicrobium
OTU_444	0	0	0	0	0	0	0	0	2	0	Bacteria	Firmicutes	Clostridia	Clostridiales	Gracilibacteraceae
OTU_432	0	0	0	0	0	0	2	0	0	0	Bacteria	Planctomycetes	Planctomycetia	Pirellulales	Pirellulaceae
OTU_173	0	10	7	3	11	0	0	0	4	0	Bacteria	TM6	SJA-4
OTU_230	0	0	0	0	0	18	0	0	0	0	Bacteria	Actinobacteria	Actinobacteria	Actinomycetales	Mycobacteriaceae	Mycobacterium
OTU_350	0	0	4	0	0	0	0	0	0	0	Bacteria	Cyanobacteria	Chloroplast	Streptophyta
OTU_215	0	0	8	0	13	0	0	0	0	0	Bacteria	Proteobacteria	Gammaproteobacteria	Legionellales	Coxiellaceae	Aquicella
OTU_224	0	0	0	0	0	19	0	0	0	0	Bacteria	Proteobacteria	Alphaproteobacteria	Rhizobiales
OTU_072	0	0	0	0	0	57	79	23	41	22	Bacteria	Actinobacteria	Actinobacteria	Actinomycetales	Mycobacteriaceae	Mycobacterium
OTU_424	0	0	0	0	0	2	0	0	0	0	Bacteria	Actinobacteria	Thermoleophilia	Solirubrobacterales	Patulibacteraceae
OTU_246	3	0	6	0	5	0	0	0	0	0	Bacteria	Proteobacteria	Gammaproteobacteria	Legionellales	Coxiellaceae
OTU_035	12	98	65	109	31	470	32	17	9	4	Bacteria	Proteobacteria	Deltaproteobacteria	Desulfovibrionales	Desulfovibrionaceae	Lawsonia
OTU_441	0	0	0	0	0	0	0	0	2	0	Bacteria	TM6	SJA-4
OTU_049	20	38	52	41	25	61	41	48	63	14	Bacteria	Firmicutes	Clostridia	Clostridiales	Peptostreptococcaceae
OTU_383	0	0	0	0	3	0	0	0	0	0	Bacteria	Actinobacteria	Actinobacteria	Actinomycetales	Intrasporangiaceae	Phycicoccus
OTU_084	0	0	0	0	0	77	52	16	18	12	Bacteria	Planctomycetes	Planctomycetia	Gemmatales	Gemmataceae
OTU_368	0	0	0	0	0	0	4	0	0	0	Bacteria	Proteobacteria	Alphaproteobacteria	Caulobacterales	Caulobacteraceae	Caulobacter
OTU_240	3	0	4	4	4	0	0	0	0	0	Bacteria	Chlamydiae	Chlamydiia	Chlamydiales
OTU_151	0	0	10	0	11	0	18	10	0	0	Bacteria	Planctomycetes	Planctomycetia	Planctomycetales	Planctomycetaceae	Planctomyces
OTU_261	0	0	0	7	5	0	0	0	0	0	Bacteria	Proteobacteria	Alphaproteobacteria	Rhizobiales	Phyllobacteriaceae
OTU_320	0	2	4	0	0	0	0	0	0	0	Bacteria	Bacteroidetes	Bacteroidia	Bacteroidales	Prevotellaceae	Prevotella
OTU_429	0	0	0	0	0	2	0	0	0	0	Bacteria	Actinobacteria	Actinobacteria	Actinomycetales	Pseudonocardiaceae	Pseudonocardia
OTU_332	0	5	0	0	0	0	0	0	0	0	Bacteria	Proteobacteria	Alphaproteobacteria	Rhizobiales	Rhizobiaceae	Agrobacterium
OTU_235	0	0	0	0	6	0	6	0	4	0	Bacteria	Proteobacteria	Gammaproteobacteria	Legionellales
OTU_404	0	2	0	0	0	0	0	0	0	0	Bacteria
OTU_221	0	0	0	0	0	0	20	0	0	0	Bacteria	Planctomycetes	Planctomycetia	Planctomycetales	Planctomycetaceae	Planctomyces
OTU_231	0	0	3	0	14	0	0	0	0	0	Bacteria	Planctomycetes	Planctomycetia	Pirellulales	Pirellulaceae
OTU_157	0	0	0	0	0	20	10	2	11	0	Bacteria	Actinobacteria	Acidimicrobiia	Acidimicrobiales	Microthrixaceae
OTU_179	0	0	0	0	0	32	0	0	0	0	Bacteria	Planctomycetes	Planctomycetia	Planctomycetales	Planctomycetaceae	Planctomyces
OTU_100	0	2	0	0	0	51	30	6	14	6	Bacteria	TM6	SJA-4
OTU_041	41	262	103	83	209	0	0	0	0	0	Bacteria	Proteobacteria	Alphaproteobacteria	Rhodospirillales
OTU_178	0	0	0	0	0	16	8	2	7	0	Bacteria	Proteobacteria	Deltaproteobacteria	Syntrophobacterales	Syntrophobacteraceae
OTU_354	0	0	0	0	4	0	0	0	0	0	Bacteria	Planctomycetes	Planctomycetia	Gemmatales	Isosphaeraceae
OTU_216	0	0	0	0	0	13	8	0	0	0	Bacteria	Planctomycetes	Planctomycetia	Gemmatales	Gemmataceae
OTU_440	0	0	0	0	0	0	0	2	0	0	Bacteria	Proteobacteria	Alphaproteobacteria	Rhizobiales
OTU_254	0	0	0	0	0	14	0	0	0	0	Bacteria	Actinobacteria	Acidimicrobiia	Acidimicrobiales	EB1017
OTU_242	0	0	0	0	0	6	6	0	3	0	Bacteria	Chloroflexi	Thermomicrobia	JG30-KF-CM45
OTU_066	0	0	0	0	3	91	75	11	47	18	Bacteria	Planctomycetes	Planctomycetia	Pirellulales	Pirellulaceae
OTU_088	12	24	22	13	27	19	29	0	0	0	Bacteria	Actinobacteria	Actinobacteria	Actinomycetales	Mycobacteriaceae	Mycobacterium
OTU_141	10	13	14	7	10	0	0	0	0	0	Bacteria	Proteobacteria	Alphaproteobacteria	Rhizobiales	Hyphomicrobiaceae	Rhodoplanes
OTU_377	0	3	0	0	0	0	0	0	0	0	Bacteria	Proteobacteria	Alphaproteobacteria	Rickettsiales	mitochondria
OTU_323	0	0	0	0	3	0	0	0	3	0	Bacteria	Cyanobacteria	4C0d-2	MLE1-12
OTU_450	0	0	0	0	0	0	0	0	0	2	Bacteria	Planctomycetes	Planctomycetia	Gemmatales	Gemmataceae
OTU_380	0	3	0	0	0	0	0	0	0	0	Bacteria	Proteobacteria	Alphaproteobacteria	Rhodospirillales
OTU_388	0	0	0	0	0	3	0	0	0	0	Bacteria	Chloroflexi	Ellin6529
OTU_058	4	0	3	4	6	113	86	18	68	18	Bacteria	Planctomycetes	Planctomycetia	Pirellulales	Pirellulaceae
OTU_318	0	0	0	0	0	0	0	0	4	3	Bacteria	Actinobacteria	Actinobacteria	Actinomycetales	Nocardioidaceae
OTU_043	0	0	0	0	0	293	195	36	86	33	Bacteria	Planctomycetes	Planctomycetia	Pirellulales	Pirellulaceae
OTU_009	1217	1295	1258	532	858	384	410	148	189	67	Bacteria	Actinobacteria	Actinobacteria	Actinomycetales	Mycobacteriaceae	Mycobacterium
OTU_128	0	14	0	8	23	0	12	0	0	10	Bacteria	Planctomycetes	Planctomycetia	Planctomycetales	Planctomycetaceae	Planctomyces
OTU_412	0	0	0	0	2	0	0	0	0	0	Bacteria	Firmicutes	Bacilli	Bacillales
OTU_353	0	0	0	0	4	0	0	0	0	0	Bacteria	Planctomycetes	Planctomycetia	Planctomycetales	Planctomycetaceae	Planctomyces
OTU_218	0	0	0	0	0	14	5	0	2	0	Bacteria	Proteobacteria	Deltaproteobacteria	Syntrophobacterales	Syntrophobacteraceae
OTU_051	37	120	99	39	100	0	0	0	0	0	Bacteria	TM6	SJA-4
OTU_371	0	0	0	0	0	0	4	0	0	0	Bacteria	Proteobacteria	Alphaproteobacteria	Rhodospirillales
OTU_326	0	0	0	0	0	3	0	0	3	0	Bacteria	Planctomycetes	Planctomycetia	Gemmatales	Gemmataceae
OTU_273	0	0	0	0	0	11	0	0	0	0	Bacteria	Actinobacteria	Acidimicrobiia	Acidimicrobiales	Microthrixaceae
OTU_208	0	0	0	0	0	16	8	0	0	0	Bacteria	Proteobacteria	Gammaproteobacteria	Pseudomonadales	Pseudomonadaceae	Pseudomonas
OTU_162	0	0	0	0	0	40	0	0	0	0	Bacteria	Actinobacteria	Actinobacteria
OTU_258	0	0	0	0	0	9	4	0	0	0	Bacteria	TM7	TM7-1
OTU_284	0	0	0	0	0	0	10	0	0	0	Bacteria	Proteobacteria	Gammaproteobacteria	Legionellales	Coxiellaceae
OTU_061	0	0	0	0	0	76	98	33	59	24	Bacteria	Actinobacteria	Acidimicrobiia	Acidimicrobiales
OTU_298	0	0	0	0	0	0	0	9	0	0	Bacteria	Planctomycetes	Planctomycetia	Gemmatales	Isosphaeraceae
OTU_384	0	0	0	0	3	0	0	0	0	0	Bacteria	Proteobacteria	Betaproteobacteria	Burkholderiales
OTU_119	0	0	0	0	11	31	0	12	27	0	Bacteria	Actinobacteria	Actinobacteria	Actinomycetales	Nocardioidaceae
OTU_182	0	2	0	0	8	9	4	0	5	3	Bacteria	Proteobacteria	Alphaproteobacteria	Rhizobiales	Hyphomicrobiaceae	Devosia
OTU_177	0	0	0	0	0	22	11	0	0	0	Bacteria	Planctomycetes	Planctomycetia	Pirellulales	Pirellulaceae
OTU_159	6	12	7	4	11	0	0	0	0	0	Bacteria	Firmicutes	Bacilli	Bacillales	Thermoactinomycetaceae
OTU_345	0	4	0	0	0	0	0	0	0	0	Bacteria	Actinobacteria	Actinobacteria	Actinomycetales	Corynebacteriaceae	Corynebacterium
OTU_370	0	0	0	0	0	0	4	0	0	0	Bacteria	Proteobacteria	Alphaproteobacteria	Rhizobiales	Bradyrhizobiaceae	Balneimonas
OTU_011	698	631	368	639	689	264	163	646	1152	996	Bacteria	Proteobacteria	Gammaproteobacteria	Alteromonadales	Shewanellaceae	Shewanella
OTU_158	0	0	0	0	0	23	13	0	5	0	Bacteria	Planctomycetes	Planctomycetia	Gemmatales	Isosphaeraceae
OTU_260	0	0	0	0	0	6	5	0	2	0	Bacteria	Chlamydiae	Chlamydiia	Chlamydiales	Parachlamydiaceae
OTU_317	0	0	0	0	0	0	0	0	7	0	Bacteria	Proteobacteria	Alphaproteobacteria	Rhodospirillales
OTU_199	0	18	0	0	0	0	8	0	0	0	Bacteria	Actinobacteria	Actinobacteria	Actinomycetales	Mycobacteriaceae	Mycobacterium
OTU_313	0	0	2	0	5	0	0	0	0	0	Bacteria	Chloroflexi	Ellin6529
OTU_401	0	0	0	0	0	0	0	0	3	0	Bacteria	Planctomycetes	Planctomycetia	Gemmatales	Gemmataceae
OTU_098	16	34	7	15	41	0	0	0	0	0	Bacteria	Actinobacteria	Thermoleophilia	Gaiellales
OTU_122	0	14	12	0	52	0	0	0	0	0	Bacteria	Proteobacteria	Alphaproteobacteria	Rhizobiales	Hyphomicrobiaceae	Rhodoplanes
OTU_130	10	0	41	0	3	0	3	4	0	2	Bacteria	Proteobacteria	Alphaproteobacteria
OTU_269	0	0	0	0	0	6	5	0	0	0	Bacteria	Chlamydiae	Chlamydiia	Chlamydiales
OTU_124	0	0	0	0	0	36	28	0	14	0	Bacteria	Planctomycetes	Planctomycetia	Pirellulales	Pirellulaceae
OTU_428	0	0	0	0	0	2	0	0	0	0	Bacteria	Chlamydiae	Chlamydiia	Chlamydiales	Parachlamydiaceae	Candidatus Protochlamydia
OTU_257	0	5	0	0	8	0	0	0	0	0	Bacteria	Planctomycetes	Planctomycetia	Pirellulales	Pirellulaceae
OTU_068	0	13	0	0	3	80	59	20	45	20	Bacteria	Actinobacteria	Actinobacteria	Actinomycetales	Microbacteriaceae	Agromyces
OTU_263	0	0	0	0	0	5	5	0	2	0	Bacteria	Proteobacteria	Gammaproteobacteria	Legionellales	Coxiellaceae
OTU_008	919	293	229	318	307	208	367	1204	1552	1940	Bacteria	Bacteroidetes	Bacteroidia	Bacteroidales
OTU_283	0	0	0	0	0	10	0	0	0	0	Bacteria	Planctomycetes	Planctomycetia	Pirellulales	Pirellulaceae	A17
OTU_096	0	2	2	0	4	37	45	8	17	4	Bacteria	Actinobacteria	Acidimicrobiia	Acidimicrobiales	EB1017
OTU_002	1680	2127	737	1747	1253	1730	1830	2645	2962	4566	Bacteria	Fusobacteria	Fusobacteriia	Fusobacteriales	Fusobacteriaceae	Cetobacterium	somerae
OTU_007	1225	947	1855	1589	589	111	122	358	197	898	Bacteria	Proteobacteria	Gammaproteobacteria	Aeromonadales	Aeromonadaceae
OTU_343	0	0	0	0	0	0	0	0	5	0	Bacteria	Planctomycetes	Planctomycetia	Planctomycetales	Planctomycetaceae	Planctomyces
OTU_050	0	0	0	0	0	117	147	31	79	28	Bacteria	Actinobacteria	Actinobacteria	Actinomycetales	Mycobacteriaceae	Mycobacterium
OTU_253	0	0	0	0	0	8	0	0	4	2	Bacteria	Planctomycetes	Planctomycetia	Gemmatales	Isosphaeraceae
OTU_205	0	0	0	0	0	0	0	5	20	0	Bacteria	Planctomycetes	Planctomycetia	Planctomycetales	Planctomycetaceae	Planctomyces
OTU_206	0	8	6	0	0	0	10	0	0	0	Bacteria	Actinobacteria	Actinobacteria	Actinomycetales	Mycobacteriaceae	Mycobacterium
OTU_034	129	131	337	108	0	25	16	79	16	70	Bacteria	Proteobacteria	Gammaproteobacteria	Aeromonadales	Aeromonadaceae
OTU_267	0	0	0	0	0	0	0	12	0	0	Bacteria	Chloroflexi	Thermomicrobia	JG30-KF-CM45
OTU_416	0	0	0	0	0	2	0	0	0	0	Bacteria	Chlamydiae	Chlamydiia	Chlamydiales
OTU_192	0	0	0	0	0	14	9	0	5	0	Bacteria	Proteobacteria	Gammaproteobacteria
OTU_175	0	0	0	0	0	16	8	0	11	0	Bacteria	Planctomycetes	Planctomycetia	Gemmatales	Gemmataceae	Gemmata
OTU_402	0	0	0	0	0	0	0	0	3	0	Bacteria	Proteobacteria	Alphaproteobacteria	Rhizobiales
OTU_265	0	0	0	0	0	12	0	0	0	0	Bacteria	Planctomycetes	Planctomycetia	Gemmatales	Gemmataceae
OTU_234	4	12	0	0	0	0	0	0	0	0	Bacteria	Proteobacteria	Gammaproteobacteria	Aeromonadales	Aeromonadaceae
OTU_075	15	39	29	22	103	0	0	0	0	0	Bacteria	Proteobacteria	Alphaproteobacteria	Rhizobiales	Hyphomicrobiaceae	Hyphomicrobium	zavarzinii
OTU_023	37	100	50	34	89	372	272	82	158	79	Bacteria	Proteobacteria	Alphaproteobacteria	Rhodospirillales	Rhodospirillaceae
OTU_361	0	0	0	0	0	4	0	0	0	0	Bacteria	Proteobacteria	Alphaproteobacteria	Rhodospirillales
OTU_237	0	0	0	0	0	12	0	0	4	0	Bacteria	Proteobacteria	Alphaproteobacteria	Rhizobiales	Hyphomicrobiaceae	Pedomicrobium
OTU_228	0	0	0	0	18	0	0	0	0	0	Bacteria	Chloroflexi	Anaerolineae	SBR1031	A4b
OTU_210	0	0	0	0	0	0	11	0	13	0	Bacteria	Cyanobacteria	4C0d-2	MLE1-12
OTU_312	0	3	0	0	0	0	0	4	0	0	Bacteria	Proteobacteria	Alphaproteobacteria	Rhizobiales
OTU_004	1827	3652	3973	1097	2663	5	4	0	0	0	Bacteria	Actinobacteria	Actinobacteria	Actinomycetales	Nocardiaceae	Nocardia
OTU_168	0	0	0	0	0	18	11	0	8	0	Bacteria	Proteobacteria	Alphaproteobacteria	Rhizobiales	Rhizobiaceae
OTU_195	0	0	0	0	0	11	10	2	5	0	Bacteria	Actinobacteria	Acidimicrobiia	Acidimicrobiales
OTU_140	5	10	9	0	22	3	7	0	0	0	Bacteria	Chlamydiae	Chlamydiia	Chlamydiales	Parachlamydiaceae	Candidatus Protochlamydia
OTU_005	1885	1133	139	1274	344	993	896	2279	2022	1787	Bacteria	Tenericutes	CK-1C4-19
OTU_348	0	4	0	0	0	0	0	0	0	0	Bacteria	Firmicutes	Bacilli	Bacillales	Bacillaceae	Bacillus
OTU_280	0	0	4	0	0	0	0	0	0	6	Bacteria	Planctomycetes	Planctomycetia	Pirellulales	Pirellulaceae
OTU_374	0	0	0	0	0	0	0	0	4	0	Bacteria	Firmicutes	Clostridia	Clostridiales	Clostridiaceae
OTU_165	5	0	0	3	7	4	7	4	4	4	Bacteria	Chlamydiae	Chlamydiia	Chlamydiales
OTU_241	0	0	0	0	0	6	6	0	0	3	Bacteria	Planctomycetes	Planctomycetia	Gemmatales	Gemmataceae	Gemmata
OTU_225	0	0	0	0	0	13	0	0	6	0	Bacteria	Actinobacteria	Actinobacteria	Actinomycetales	Mycobacteriaceae	Mycobacterium
