# Supplementary material for: Paraburkholderia sabiae administration alters zebrafish anxiety-like behavior via gut microbial taurine metabolism
Source: Front Microbiol. 2023 Feb 16;14:1079187. doi: 10.3389/fmicb.2023.1079187 (PMC9977788; doi:10.3389/fmicb.2023.1079187)
Supplement: Supplementary file 3 [file Table_3.XLSX]

## Sheet: L6.txt
Table S3. The taxonomy of bacteria which characterize the bacteria-exposed zebrafish gut microbiomes generated by LEfSe analysis
Taxonomy	Statistic	Group	LDA score	p value
k__Bacteria.p__Proteobacteria.c__Alphaproteobacteria.o__Rhizobiales.f__.g__	4.64072	bacteria	4.34965	0.00902344
k__Bacteria.p__Proteobacteria.c__Alphaproteobacteria.o__Rhizobiales.f__	4.64072	bacteria	4.34965	0.00902344
k__Bacteria.p__Proteobacteria.c__Alphaproteobacteria.o__Rhodospirillales.f__Rhodospirillaceae	4.41721	bacteria	4.10454	0.00902344
k__Bacteria.p__Proteobacteria.c__Alphaproteobacteria.o__Rhodospirillales.f__Rhodospirillaceae.g__	4.37223	bacteria	4.05168	0.00902344
k__Bacteria.p__Planctomycetes.c__Planctomycetia.o__Pirellulales	4.26931	bacteria	3.9619	0.00902344
k__Bacteria.p__Planctomycetes.c__Planctomycetia.o__Pirellulales.f__Pirellulaceae	4.26931	bacteria	3.9619	0.00902344
k__Bacteria.p__Planctomycetes.c__Planctomycetia.o__Pirellulales.f__Pirellulaceae.g__A17	3.88199	bacteria	3.60482	0.00534568
k__Bacteria.p__Planctomycetes.c__Planctomycetia.o__Pirellulales.f__Pirellulaceae.g__	3.91608	bacteria	3.6048	0.0282801
k__Bacteria.p__Planctomycetes.c__Planctomycetia.o__Gemmatales.f__Isosphaeraceae.g__	3.8999	bacteria	3.53034	0.0472018
k__Bacteria.p__Planctomycetes.c__Planctomycetia.o__Gemmatales.f__Gemmataceae.g__	3.68754	bacteria	3.40638	0.00881586
k__Bacteria.p__Proteobacteria.c__Betaproteobacteria	4.03291	bacteria	3.25032	0.0162936
k__Bacteria.p__Proteobacteria.c__Alphaproteobacteria.o__Rhizobiales.f__Xanthobacteraceae.g__	2.11924	bacteria	3.19452	0.0186029
k__Bacteria.p__Proteobacteria.c__Alphaproteobacteria.__	3.51537	bacteria	3.19336	0.027803
k__Bacteria.p__Proteobacteria.c__Alphaproteobacteria.__.__	3.51537	bacteria	3.1925	0.027803
k__Bacteria.p__Proteobacteria.c__Alphaproteobacteria.__.__.__	3.51537	bacteria	3.19183	0.027803
k__Bacteria.p__Planctomycetes.c__Planctomycetia.o__Pirellulales.f__Pirellulaceae.__	3.37644	bacteria	3.10581	0.00902344
k__Bacteria.p__Proteobacteria.c__Gammaproteobacteria.o__Vibrionales.__	3.34773	bacteria	3.01371	0.00534568
k__Bacteria.p__Proteobacteria.c__Gammaproteobacteria.o__Vibrionales.__.__	3.34773	bacteria	3.01371	0.00534568
k__Bacteria.p__Proteobacteria.c__Gammaproteobacteria.o__Vibrionales	3.34773	bacteria	3.01371	0.00534568
k__Bacteria.p__Actinobacteria.c__Actinobacteria.o__Actinomycetales.f__Microbacteriaceae.g__Agromyces	3.19036	bacteria	2.94575	0.00820774
k__Bacteria.p__Actinobacteria.c__Thermoleophilia.o__Solirubrobacterales.f__	2.79903	bacteria	2.92884	0.00705833
k__Bacteria.p__Actinobacteria.c__Thermoleophilia.o__Solirubrobacterales.f__.g__	2.79903	bacteria	2.92834	0.00705833
k__Bacteria.p__Actinobacteria.c__Thermoleophilia.o__Solirubrobacterales.f__Patulibacteraceae.g__	2.35757	bacteria	2.86185	0.0342661
k__Bacteria.p__Actinobacteria.c__Thermoleophilia.o__Solirubrobacterales.f__Patulibacteraceae	2.35757	bacteria	2.86156	0.0342661
k__Bacteria.p__Bacteroidetes.c__Flavobacteriia.o__Flavobacteriales.f__Cryomorphaceae	2.84575	bacteria	2.85299	0.00705833
k__Bacteria.p__Bacteroidetes.c__Flavobacteriia.o__Flavobacteriales.f__Cryomorphaceae.g__Fluviicola	2.84575	bacteria	2.85262	0.00705833
k__Bacteria.p__Bacteroidetes.c__Flavobacteriia	2.84575	bacteria	2.84975	0.00705833
k__Bacteria.p__Bacteroidetes.c__Flavobacteriia.o__Flavobacteriales	2.84575	bacteria	2.84933	0.00705833
k__Bacteria.p__Actinobacteria.c__Actinobacteria.o__Actinomycetales.f__Nocardiaceae.g__Rhodococcus	2.81651	bacteria	2.81234	0.00705833
k__Bacteria.p__Actinobacteria.c__Thermoleophilia.o__Solirubrobacterales	2.93316	bacteria	2.7915	0.00820774
k__Bacteria.p__Bacteroidetes.c__Cytophagia.o__Cytophagales.f__Cytophagaceae	2.79481	bacteria	2.79092	0.0186029
k__Bacteria.p__Bacteroidetes.c__Cytophagia.o__Cytophagales	2.79481	bacteria	2.7909	0.0186029
k__Bacteria.p__Bacteroidetes.c__Cytophagia	2.79481	bacteria	2.79088	0.0186029
k__Bacteria.p__Bacteroidetes.c__Cytophagia.o__Cytophagales.f__Cytophagaceae.g__	2.78513	bacteria	2.78829	0.0186029
k__Bacteria.p__Firmicutes.c__Clostridia.o__Clostridiales.f__Clostridiaceae.g__Clostridium	2.83072	bacteria	2.78776	0.00534568
k__Bacteria.p__Firmicutes.c__Clostridia.o__Clostridiales.f__Clostridiaceae	2.84571	bacteria	2.77873	0.00534568
k__Bacteria.p__Actinobacteria.c__Acidimicrobiia.o__Acidimicrobiales.f__EB1017.g__	2.95316	bacteria	2.75337	0.0159707
k__Bacteria.p__Actinobacteria.c__Acidimicrobiia.o__Acidimicrobiales.f__EB1017	2.95316	bacteria	2.75207	0.0159707
k__Bacteria.p__Proteobacteria.c__Deltaproteobacteria.o__Syntrophobacterales.f__Syntrophobacteraceae.g__	2.59554	bacteria	2.73606	0.0186029
k__Bacteria.p__Proteobacteria.c__Deltaproteobacteria.o__Syntrophobacterales	2.59554	bacteria	2.73605	0.0186029
k__Bacteria.p__Proteobacteria.c__Deltaproteobacteria.o__Syntrophobacterales.f__Syntrophobacteraceae	2.59554	bacteria	2.73605	0.0186029
k__Bacteria.p__Planctomycetes.c__Planctomycetia.o__B97.f__	2.713	bacteria	2.64347	0.00705833
k__Bacteria.p__Planctomycetes.c__Planctomycetia.o__B97.f__.g__	2.713	bacteria	2.64341	0.00705833
k__Bacteria.p__Planctomycetes.c__Planctomycetia.o__B97	2.713	bacteria	2.64308	0.00705833
k__Bacteria.p__Proteobacteria.c__Alphaproteobacteria.o__Rhizobiales.f__Bradyrhizobiaceae	2.75576	bacteria	2.63875	0.0445386
k__Bacteria.p__Actinobacteria.c__Actinobacteria.o__Actinomycetales	5.26366	control	4.79857	0.00902344
k__Bacteria.p__Actinobacteria.c__Actinobacteria	5.27011	control	4.78053	0.0282801
k__Bacteria.p__Actinobacteria	5.28356	control	4.7609	0.0282801
k__Bacteria.p__Actinobacteria.c__Actinobacteria.o__Actinomycetales.f__Nocardiaceae.g__Nocardia	4.97877	control	4.64625	0.00820774
k__Bacteria.p__Actinobacteria.c__Actinobacteria.o__Actinomycetales.f__Nocardiaceae	4.97882	control	4.64259	0.00902344
k__Bacteria.p__Proteobacteria.c__Gammaproteobacteria.o__Aeromonadales.f__Aeromonadaceae	4.86526	control	4.51011	0.0162936
k__Bacteria.p__Proteobacteria.c__Gammaproteobacteria.o__Aeromonadales	4.86526	control	4.51011	0.0162936
k__Bacteria.p__Proteobacteria.c__Gammaproteobacteria.o__Aeromonadales.f__Aeromonadaceae.__	4.80277	control	4.4456	0.0162936
k__Bacteria.p__Actinobacteria.c__Actinobacteria.o__Actinomycetales.f__Gordoniaceae.g__Gordonia	4.50461	control	4.03325	0.00902344
k__Bacteria.p__Actinobacteria.c__Actinobacteria.o__Actinomycetales.f__Gordoniaceae	4.50461	control	4.03325	0.00902344
k__Bacteria.p__Chloroflexi	4.07462	control	3.58402	0.0282801
k__Bacteria.p__Planctomycetes.c__Planctomycetia.o__Planctomycetales.f__Planctomycetaceae	4.05824	control	3.57941	0.0162936
k__Bacteria.p__Planctomycetes.c__Planctomycetia.o__Planctomycetales	4.05824	control	3.57941	0.0162936
k__Bacteria.p__Planctomycetes.c__Planctomycetia.o__Planctomycetales.f__Planctomycetaceae.g__Planctomyces	4.05824	control	3.57941	0.0162936
k__Bacteria.p__Chloroflexi.c__Thermomicrobia.o__JG30_KF_CM45	3.91488	control	3.48998	0.00902344
k__Bacteria.p__Chloroflexi.c__Thermomicrobia.o__JG30_KF_CM45.f__	3.91488	control	3.48998	0.00902344
k__Bacteria.p__Chloroflexi.c__Thermomicrobia	3.91488	control	3.48998	0.00902344
k__Bacteria.p__Chloroflexi.c__Thermomicrobia.o__JG30_KF_CM45.f__.g__	3.91488	control	3.48998	0.00902344
k__Bacteria.p__Proteobacteria.c__Alphaproteobacteria.o__Rhodospirillales.f__.g__	3.74554	control	3.37234	0.00881586
k__Bacteria.p__Proteobacteria.c__Alphaproteobacteria.o__Rhodospirillales.f__	3.74554	control	3.37167	0.00881586
k__Bacteria.p__Proteobacteria.c__Alphaproteobacteria.o__Rhizobiales.f__Hyphomicrobiaceae.g__Hyphomicrobium	3.77185	control	3.35142	0.00902344
k__Bacteria.p__Proteobacteria.c__Alphaproteobacteria.o__Rhizobiales.f__Rhizobiaceae	3.6894	control	3.31442	0.00902344
k__Bacteria.p__Actinobacteria.c__Actinobacteria.o__Actinomycetales.f__Nakamurellaceae.g__	3.51	control	3.13467	0.00902344
k__Bacteria.p__Actinobacteria.c__Actinobacteria.o__Actinomycetales.f__Nakamurellaceae	3.51	control	3.13467	0.00902344
k__Bacteria.p__Proteobacteria.c__Alphaproteobacteria.o__Rhizobiales.f__Rhizobiaceae.g__Rhizobium	3.26805	control	3.08107	0.00534568
k__Bacteria.p__Firmicutes.c__Bacilli.o__Bacillales.f__Thermoactinomycetaceae	2.44838	control	3.02726	0.00534568
k__Bacteria.p__Firmicutes.c__Bacilli.o__Bacillales.f__Thermoactinomycetaceae.g__	2.44838	control	3.02723	0.00534568
k__Bacteria.p__Bacteroidetes.c___Saprospirae_	2.55419	control	2.93082	0.0150186
k__Bacteria.p__Bacteroidetes.c___Saprospirae_.o___Saprospirales_.f__Chitinophagaceae	2.55419	control	2.92858	0.0150186
k__Bacteria.p__Bacteroidetes.c___Saprospirae_.o___Saprospirales_	2.55419	control	2.92814	0.0150186
k__Bacteria.p__Proteobacteria.c__Betaproteobacteria.o__Burkholderiales.f__Alcaligenaceae.g__Achromobacter	2.61343	control	2.89041	0.00534568
k__Bacteria.p__Proteobacteria.c__Betaproteobacteria.o__Burkholderiales.f__Alcaligenaceae	2.61343	control	2.8904	0.00534568
k__Bacteria.p__Bacteroidetes.c___Saprospirae_.o___Saprospirales_.f__Chitinophagaceae.g__Flavihumibacter	2.3316	control	2.88812	0.0186029
k__Bacteria.p__Proteobacteria.c__Alphaproteobacteria.o__Rhizobiales.f__Rhizobiaceae.__	3.20842	control	2.76197	0.027803
k__Bacteria.p__Proteobacteria.c__Alphaproteobacteria.o__Rhizobiales.f__Rhizobiaceae.g__Agrobacterium	3.14137	control	2.74068	0.046533
k__Bacteria.p__Actinobacteria.c__Acidimicrobiia.o__Acidimicrobiales.f__Microthrixaceae.g__	3.19379	control	2.7105	0.0282801
k__Bacteria.p__Actinobacteria.c__Acidimicrobiia.o__Acidimicrobiales.f__Microthrixaceae	3.19379	control	2.7105	0.0282801
k__Bacteria.p__Proteobacteria.c__Alphaproteobacteria.o__Rhizobiales.f__Xanthobacteraceae.g__Ancylobacter	3.02401	control	2.6812	0.0282801
k__Bacteria.p__Proteobacteria.c__Gammaproteobacteria.o__Legionellales.f__Legionellaceae.g__Legionella	3.04987	control	2.66608	0.027803
k__Bacteria.p__Proteobacteria.c__Gammaproteobacteria.o__Legionellales.f__Legionellaceae	3.04987	control	2.65828	0.027803
k__Bacteria.p__Proteobacteria.c__Alphaproteobacteria.o__Rhizobiales.f__Xanthobacteraceae	3.05075	control	2.63471	0.0472018
k__Bacteria.p__Proteobacteria.c__Alphaproteobacteria.o__Rhizobiales	4.758			-
k__Bacteria.p__Proteobacteria.c__Alphaproteobacteria.o__Rhodospirillales.f__Rhodospirillaceae.__	3.41009			-
k__Bacteria.p__Proteobacteria.c__Betaproteobacteria.o__SC_I_84	2.7699			-
k__Bacteria.p__Actinobacteria.c__Thermoleophilia.o__Gaiellales.f__.g__	3.22177			-
k__Bacteria.p__Proteobacteria.c__Alphaproteobacteria.o__Rickettsiales.f__Rickettsiaceae.g__	2.28314			-
k__Bacteria.p__Bacteroidetes.c__Bacteroidia.o__Bacteroidales	4.5147			-
k__Bacteria.p__TM7.c__TM7_1.o__	2.04369			-
k__Bacteria.p__Firmicutes.c__Bacilli.o__Lactobacillales.f__Streptococcaceae	1.13823			-
k__Bacteria.p__Proteobacteria.c__Deltaproteobacteria.o__Desulfovibrionales	3.56729			-
k__Bacteria.p__Chloroflexi.__.__	2.85992			-
k__Bacteria.p__Chlamydiae.c__Chlamydiia.o__Chlamydiales.f__.g__	2.90772			-
k__Bacteria.p__Firmicutes.c__Bacilli.o__Lactobacillales.f__Lactobacillaceae.g__Lactobacillus	1.16469			-
k__Bacteria.p__Proteobacteria.c__Alphaproteobacteria.o__Rhizobiales.f__Methylobacteriaceae.g__Methylobacterium	1.08065			-
k__Bacteria.p__Chloroflexi.c__TK10.o__AKYG885	1.81521			-
k__Bacteria.p__Proteobacteria.c__Betaproteobacteria.o__.f__.g__	1.92468			-
k__Bacteria.p__Proteobacteria.c__Alphaproteobacteria.o__Rhizobiales.f__Hyphomicrobiaceae.g__Pedomicrobium	2.02644			-
k__Bacteria.p__Planctomycetes.c__Planctomycetia	4.64188			-
k__Bacteria.p__Proteobacteria.c__Alphaproteobacteria.o__Rhizobiales.f__Hyphomicrobiaceae	3.88861			-
k__Bacteria.p__Actinobacteria.c__Actinobacteria.__	3.37355			-
k__Bacteria.p__Firmicutes.c__Bacilli.o__Lactobacillales.f__Lactobacillaceae	1.16469			-
k__Bacteria.p__Proteobacteria	5.34223			-
k__Bacteria.p__Proteobacteria.c__Gammaproteobacteria.__	2.29896			-
k__Bacteria.p__Proteobacteria.c__Alphaproteobacteria.o__Rhizobiales.f__Phyllobacteriaceae.g__Mesorhizobium	3.23136			-
k__Bacteria.p__Tenericutes.c__CK_1C4_19.o__.f__.g__	4.71987			-
k__Bacteria.p__Firmicutes.c__Bacilli.o__Bacillales.f__Planococcaceae.g__Paenisporosarcina	1.49229			-
k__Bacteria.p__Firmicutes.c__Bacilli.o__Bacillales.f__Planococcaceae	1.49229			-
k__Bacteria.p__Fusobacteria	5.75882			-
k__Bacteria.p__Chlamydiae.c__Chlamydiia	3.94711			-
k__Bacteria.p__Proteobacteria.c__Gammaproteobacteria.o__Legionellales.f__Coxiellaceae.__	2.08374			-
k__Bacteria.p__Actinobacteria.c__Actinobacteria.o__Actinomycetales.f__Mycobacteriaceae.g__Mycobacterium	4.63993			-
k__Bacteria.p__Proteobacteria.c__Alphaproteobacteria.o__.f__.g__	1.61944			-
k__Bacteria.p__Firmicutes.c__Clostridia.o__Clostridiales.f__Peptostreptococcaceae	3.19292			-
k__Bacteria.p__Firmicutes.c__Bacilli.o__Bacillales.f__Bacillaceae.g__Bacillus	1.38168			-
k__Bacteria.p__Chloroflexi.c__Chloroflexi.o___Roseiflexales_.f___Kouleothrixaceae_	1.64181			-
k__Bacteria.p__Actinobacteria.c__Actinobacteria.o__Actinomycetales.f__Nocardioidaceae.g__	3.58397			-
k__Bacteria.p__Cyanobacteria.c__4C0d_2.o__MLE1_12	3.42803			-
k__Bacteria.p__Proteobacteria.c__Betaproteobacteria.o__SC_I_84.f__.g__	2.7699			-
k__Bacteria.p__Acidobacteria.c__Solibacteres.o__Solibacterales	1.16469			-
k__Bacteria.p__Bacteroidetes.c__Bacteroidia.o__Bacteroidales.f__Prevotellaceae	1.66315			-
k__Bacteria.p__Proteobacteria.c__Gammaproteobacteria.o__Enterobacteriales.f__Enterobacteriaceae.__	1.25146			-
k__Bacteria.p__Proteobacteria.c__Deltaproteobacteria	3.66124			-
k__Bacteria.p__Chloroflexi.c__Anaerolineae.o__SBR1031.f__A4b.g__	2.11893			-
k__Bacteria.p__Chlamydiae.c__Chlamydiia.o__Chlamydiales.__	2.05068			-
k__Bacteria.p__Planctomycetes.c__Planctomycetia.o__Gemmatales.f__Gemmataceae.g__Gemmata	3.98065			-
k__Bacteria.__	1.90297			-
k__Bacteria.p__Chloroflexi.c__Chloroflexi.o__Chloroflexales.f__FFCH7168.g__	2.66611			-
k__Bacteria.p__Proteobacteria.c__Betaproteobacteria.o__SC_I_84.f__	2.7699			-
k__Bacteria.p__TM6.c__SJA_4.o__	3.53024			-
k__Bacteria.p__Proteobacteria.c__Alphaproteobacteria.o__.f__	1.61944			-
k__Bacteria.p__Planctomycetes.c__Planctomycetia.o__Gemmatales.f__Isosphaeraceae.__	1.81698			-
k__Bacteria.p__Proteobacteria.c__Betaproteobacteria.o__Neisseriales.f__Neisseriaceae	3.57297			-
k__Bacteria.p__Proteobacteria.c__Alphaproteobacteria.o__Rhizobiales.f__Hyphomicrobiaceae.g__Devosia	2.14493			-
k__Bacteria.p__Proteobacteria.c__Betaproteobacteria.o__Burkholderiales.__.__	3.77451			-
k__Bacteria.p__Bacteroidetes	4.53245			-
k__Bacteria.p__Chloroflexi.c__Anaerolineae	2.64923			-
k__Bacteria.p__Proteobacteria.c__Alphaproteobacteria.o__Rickettsiales.f__.g__	3.95604			-
k__Bacteria.p__Proteobacteria.c__Alphaproteobacteria.o__Kiloniellales.f__	1.8179			-
k__Bacteria.p__Verrucomicrobia.c__Verrucomicrobiae.o__Verrucomicrobiales	1.8179			-
k__Bacteria.p__Actinobacteria.c__Acidimicrobiia	3.86308			-
k__Bacteria.p__Proteobacteria.c__Gammaproteobacteria.o__Enterobacteriales.f__Enterobacteriaceae.g__Plesiomonas	4.77834			-
k__Bacteria.p__Actinobacteria.c__Actinobacteria.o__Actinomycetales.f__Microbacteriaceae	3.42444			-
k__Bacteria.p__Fusobacteria.c__Fusobacteriia.o__Fusobacteriales.f__Fusobacteriaceae.g__Cetobacterium	5.75882			-
k__Bacteria.p__Proteobacteria.c__Alphaproteobacteria.o__Rhizobiales.f__Hyphomicrobiaceae.g__Rhodoplanes	3.24394			-
k__Bacteria.p__Actinobacteria.c__Actinobacteria.o__Actinomycetales.f__Pseudonocardiaceae.g__Pseudonocardia	1.74029			-
k__Bacteria.p__Chloroflexi.c__Anaerolineae.o__SBR1031.f__A4b	2.11893			-
k__Bacteria.p__Proteobacteria.c__Gammaproteobacteria.o__Aeromonadales.f__Aeromonadaceae.g__	3.99241			-
k__Bacteria.p__Verrucomicrobia.c___Pedosphaerae_.o___Pedosphaerales_.f__R4_41B.g__	1.51161			-
k__Bacteria.p__Proteobacteria.c__Deltaproteobacteria.o__Bdellovibrionales.f__Bacteriovoracaceae	1.13823			-
k__Bacteria.p__Chloroflexi.c__Chloroflexi.o___Roseiflexales_.f__.g__	3.33579			-
k__Bacteria.p__Cyanobacteria.c__4C0d_2.o__MLE1_12.f__	3.42803			-
k__Bacteria.p__Proteobacteria.c__Alphaproteobacteria.o__Rhizobiales.f__Bradyrhizobiaceae.__	2.63975			-
k__Bacteria.__.__.__	1.90297			-
k__Bacteria.p__Planctomycetes.c__Planctomycetia.o__Gemmatales.f__Isosphaeraceae.g__Nostocoida	1.70704			-
k__Bacteria.p__Proteobacteria.c__Deltaproteobacteria.o__Myxococcales.f__	2.46219			-
k__Bacteria.p__Proteobacteria.c__Gammaproteobacteria.o__Legionellales.__	1.99886			-
k__Bacteria.p__Proteobacteria.c__Gammaproteobacteria.o__Pseudomonadales	3.51012			-
k__Bacteria.p__Chloroflexi.c__Anaerolineae.o__Caldilineales	2.64923			-
k__Bacteria.p__Proteobacteria.c__Betaproteobacteria.o__	1.92468			-
k__Bacteria.p__Planctomycetes.c__Planctomycetia.o__Gemmatales.f__Gemmataceae	4.1594			-
k__Bacteria.p__Proteobacteria.c__Deltaproteobacteria.o__Desulfovibrionales.f__Desulfovibrionaceae.g__Lawsonia	3.56729			-
k__Bacteria.p__Verrucomicrobia.c__Verrucomicrobiae.o__Verrucomicrobiales.f__Verrucomicrobiaceae	1.8179			-
k__Bacteria.p__Verrucomicrobia.c___Pedosphaerae_.o___Pedosphaerales_.f__auto67_4W.g__	1.87634			-
k__Bacteria.p__Verrucomicrobia.c__Verrucomicrobiae	1.8179			-
k__Bacteria.p__Actinobacteria.c__Actinobacteria.o__Actinomycetales.f__Williamsiaceae	1.31432			-
k__Bacteria.p__Proteobacteria.c__Alphaproteobacteria.o__Rhodospirillales.__	1.25674			-
k__Bacteria.p__Actinobacteria.c__Thermoleophilia	3.40897			-
k__Bacteria.p__Chloroflexi.__.__.__.__	2.85992			-
k__Bacteria.p__Firmicutes.c__Clostridia.o__Clostridiales.f___Tissierellaceae_.g__Finegoldia	1.43926			-
k__Bacteria.p__Bacteroidetes.c__Bacteroidia	4.5147			-
k__Bacteria.p__Acidobacteria.c__Solibacteres.o__Solibacterales.f__Solibacteraceae.g__	1.16469			-
k__Bacteria.p__Chlamydiae.c__Chlamydiia.o__	1.53617			-
k__Bacteria.p__Verrucomicrobia.c___Pedosphaerae_.o___Pedosphaerales_	1.87634			-
k__Bacteria.p__Chloroflexi.c__TK10.o__AKYG885.f__Dolo_23.g__	1.81521			-
k__Bacteria.__.__.__.__	1.90297			-
k__Bacteria.p__Firmicutes.c__Bacilli.o__Bacillales.f__Staphylococcaceae.g__Staphylococcus	2.92442			-
k__Bacteria.p__Actinobacteria.c__Actinobacteria.__.__.__	3.37355			-
k__Bacteria.p__Cyanobacteria.c__Chloroplast	2.10538			-
k__Bacteria.p__Proteobacteria.c__Alphaproteobacteria.o__Rhodobacterales.f__Rhodobacteraceae.g__Paracoccus	1.53617			-
k__Bacteria.p__Chloroflexi.c__Anaerolineae.o__Caldilineales.f__Caldilineaceae.g__	2.64923			-
k__Bacteria.p__Proteobacteria.c__Betaproteobacteria.__.__	3.16254			-
k__Bacteria.p__Actinobacteria.c__Actinobacteria.o__Actinomycetales.f__Kineosporiaceae.g__	1.8372			-
k__Bacteria.p__Firmicutes.c__Clostridia.o__Clostridiales.f___Tissierellaceae_	1.43926			-
k__Bacteria.p__Proteobacteria.c__Alphaproteobacteria.o__Kiloniellales.f__.g__	1.8179			-
k__Bacteria.p__Proteobacteria.c__Alphaproteobacteria.o__Rhodobacterales.f__Rhodobacteraceae	1.67471			-
k__Bacteria.p__Chlamydiae.c__Chlamydiia.o__.f__	1.53617			-
k__Bacteria.p__Chloroflexi.c__Ellin6529.o__	1.72859			-
k__Bacteria.p__Proteobacteria.c__Gammaproteobacteria.o__Alteromonadales.f__Shewanellaceae.g__Shewanella	4.37092			-
k__Bacteria.p__Firmicutes	3.52115			-
k__Bacteria.p__Proteobacteria.c__Alphaproteobacteria.o__Rhizobiales.f__Bradyrhizobiaceae.g__Bradyrhizobium	2.00479			-
k__Bacteria.p__Actinobacteria.c__Actinobacteria.o__Actinomycetales.f__Propionibacteriaceae.g__Propionibacterium	1.25674			-
k__Bacteria	6			-
k__Bacteria.p__Actinobacteria.c__Actinobacteria.o__Actinomycetales.f__Microbacteriaceae.g__Salinibacterium	3.04422			-
k__Bacteria.p__Proteobacteria.c__Alphaproteobacteria.o__Rickettsiales.f__Rickettsiaceae	2.28314			-
k__Bacteria.p__Chloroflexi.c__Ellin6529	1.72859			-
k__Bacteria.p__Proteobacteria.c__Deltaproteobacteria.o__Bdellovibrionales.f__Bdellovibrionaceae.g__Bdellovibrio	1.21058			-
k__Bacteria.p__Actinobacteria.c__Acidimicrobiia.o__Acidimicrobiales.f__	3.76624			-
k__Bacteria.p__Proteobacteria.c__Alphaproteobacteria.o__Rhizobiales.f__Xanthobacteraceae.g__Azorhizobium	1.82681			-
k__Bacteria.p__Chlamydiae.c__Chlamydiia.o__Chlamydiales.__.__	2.05068			-
k__Bacteria.p__Chloroflexi.c__Anaerolineae.o__SBR1031	2.11893			-
k__Bacteria.p__Planctomycetes	4.64188			-
k__Bacteria.p__Proteobacteria.c__Alphaproteobacteria.o__Rhodospirillales.f__Acetobacteraceae.g__	2.99867			-
k__Bacteria.p__Proteobacteria.c__Gammaproteobacteria.__.__.__	2.29896			-
k__Bacteria.p__Verrucomicrobia.c__Verrucomicrobiae.o__Verrucomicrobiales.f__Verrucomicrobiaceae.g__	1.8179			-
k__Bacteria.p__Verrucomicrobia.c___Spartobacteria_.o___Chthoniobacterales_.f___Chthoniobacteraceae_.g__Candidatus_Xiphinematobacter	1.31432			-
k__Bacteria.p__Chloroflexi.c__Chloroflexi.o___Roseiflexales_.f___Kouleothrixaceae_.g__Kouleothrix	1.64181			-
k__Bacteria.p__Proteobacteria.c__Deltaproteobacteria.o__FAC87.f__	2.22001			-
k__Bacteria.p__Cyanobacteria.c__Chloroplast.o__Stramenopiles.f__.g__	2.01327			-
k__Bacteria.p__Proteobacteria.c__Alphaproteobacteria.o__Rhodospirillales.__.__	1.25674			-
k__Bacteria.p__Chloroflexi.c__Chloroflexi.o___Roseiflexales_.f__	3.33579			-
k__Bacteria.p__Proteobacteria.c__Betaproteobacteria.o__Neisseriales	3.57297			-
k__Bacteria.p__Chloroflexi.c__TK10	1.81521			-
k__Bacteria.p__Proteobacteria.c__Gammaproteobacteria.o__Alteromonadales	4.37092			-
k__Bacteria.p__Proteobacteria.c__Alphaproteobacteria.o__Rhodobacterales.f__Rhodobacteraceae.g__Rhodobacter	1.25674			-
k__Bacteria.__.__.__.__.__	1.90297			-
k__Bacteria.p__Proteobacteria.c__Betaproteobacteria.__.__.__	3.16254			-
k__Bacteria.p__Acidobacteria	1.16469			-
k__Bacteria.p__Firmicutes.c__Clostridia.o__Clostridiales.f__Gracilibacteraceae	1.07537			-
k__Bacteria.p__Proteobacteria.c__Deltaproteobacteria.o__Myxococcales.f__OM27	1.07537			-
k__Bacteria.p__Proteobacteria.c__Alphaproteobacteria.o__Rhizobiales.f__Phyllobacteriaceae.__	2.40963			-
k__Bacteria.p__Proteobacteria.c__Deltaproteobacteria.o__FAC87	2.22001			-
k__Bacteria.p__Chloroflexi.c__Ellin6529.o__.f__.g__	1.72859			-
k__Bacteria.p__Chloroflexi.c__Chloroflexi.o__Chloroflexales.f__FFCH7168	2.66611			-
k__Bacteria.p__Actinobacteria.c__Actinobacteria.o__Actinomycetales.f__Corynebacteriaceae.g__Corynebacterium	1.73008			-
k__Bacteria.p__Planctomycetes.c__Planctomycetia.o__Pirellulales.f__Pirellulaceae.g__Pirellula	2.75026			-
k__Bacteria.p__Bacteroidetes.c___Saprospirae_.o___Saprospirales_.f__Chitinophagaceae.g__	2.15736			-
k__Bacteria.p__Proteobacteria.c__Alphaproteobacteria.o__Rickettsiales	3.96801			-
k__Bacteria.p__Proteobacteria.c__Deltaproteobacteria.o__FAC87.f__.g__	2.22001			-
k__Bacteria.p__Firmicutes.c__Clostridia.o__Clostridiales.f__Lachnospiraceae	1.97782			-
k__Bacteria.p__Firmicutes.c__Bacilli.o__Bacillales.f__Staphylococcaceae	2.92442			-
k__Bacteria.__.__	1.90297			-
k__Bacteria.p__Firmicutes.c__Bacilli.o__Lactobacillales.f__Streptococcaceae.g__Streptococcus	1.13823			-
k__Bacteria.p__WPS_2.c__.o__	1.46572			-
k__Bacteria.p__Verrucomicrobia.c___Spartobacteria_.o___Chthoniobacterales_.f___Chthoniobacteraceae_	1.31432			-
k__Bacteria.p__Actinobacteria.c__Acidimicrobiia.o__Acidimicrobiales	3.86308			-
k__Bacteria.p__Proteobacteria.c__Betaproteobacteria.o__Neisseriales.f__Neisseriaceae.g__Chitinilyticum	3.57297			-
k__Bacteria.p__Proteobacteria.c__Alphaproteobacteria.o__Rhodospirillales	4.43762			-
k__Bacteria.p__Proteobacteria.c__Alphaproteobacteria.o__Rhizobiales.f__Bradyrhizobiaceae.g__Balneimonas	1.51161			-
k__Bacteria.p__Actinobacteria.c__Thermoleophilia.o__Gaiellales	3.23222			-
k__Bacteria.p__Firmicutes.c__Clostridia.o__Clostridiales.f__Lachnospiraceae.g__Epulopiscium	1.97782			-
k__Bacteria.p__Proteobacteria.c__Alphaproteobacteria.o__Rickettsiales.f__	3.95604			-
k__Bacteria.p__Actinobacteria.c__Actinobacteria.o__Actinomycetales.f__Pseudonocardiaceae	1.74029			-
k__Bacteria.p__TM7.c__TM7_1	2.04369			-
k__Bacteria.p__Nitrospirae.c__Nitrospira	3.41067			-
k__Bacteria.p__Proteobacteria.c__Deltaproteobacteria.o__Bdellovibrionales.f__Bdellovibrionaceae	1.21058			-
k__Bacteria.p__Chlamydiae.c__Chlamydiia.o__Chlamydiales.f__Parachlamydiaceae.g__	2.0238			-
k__Bacteria.p__Cyanobacteria.c__Chloroplast.o__Streptophyta	1.99285			-
k__Bacteria.p__Firmicutes.c__Bacilli.o__Bacillales.f__	1.16469			-
k__Bacteria.p__Proteobacteria.c__Deltaproteobacteria.o__Myxococcales.f__.g__	2.46219			-
k__Bacteria.p__Proteobacteria.c__Gammaproteobacteria.o__Legionellales.f__.g__	2.88981			-
k__Bacteria.p__Cyanobacteria.c__4C0d_2.o__MLE1_12.f__.g__	3.42803			-
k__Bacteria.p__Nitrospirae.c__Nitrospira.o__Nitrospirales.f__Nitrospiraceae.g__Nitrospira	3.41067			-
k__Bacteria.p__Actinobacteria.c__Actinobacteria.o__.f__.g__	3.68705			-
k__Bacteria.p__Chlamydiae	3.94711			-
k__Bacteria.p__Actinobacteria.c__Actinobacteria.o__Bifidobacteriales.f__Bifidobacteriaceae	1.08065			-
k__Bacteria.p__Actinobacteria.c__Thermoleophilia.o__Gaiellales.f__	3.22177			-
k__Bacteria.p__Proteobacteria.c__Gammaproteobacteria.o__Legionellales.f__Coxiellaceae.g__Aquicella	2.66883			-
k__Bacteria.p__Nitrospirae.c__Nitrospira.o__Nitrospirales.f__Nitrospiraceae	3.41067			-
k__Bacteria.p__WPS_2.c__	1.46572			-
k__Bacteria.p__Verrucomicrobia.c___Spartobacteria_	1.31432			-
k__Bacteria.p__Chloroflexi.c__Chloroflexi.o___Roseiflexales_	3.34449			-
k__Bacteria.p__Proteobacteria.c__Deltaproteobacteria.o__Myxococcales.f__OM27.g__	1.07537			-
k__Bacteria.p__Proteobacteria.c__Alphaproteobacteria.o__Rhizobiales.f__Methylobacteriaceae	1.08065			-
k__Bacteria.p__TM7.c__TM7_1.o__.f__.g__	2.04369			-
k__Bacteria.p__Actinobacteria.c__Actinobacteria.o__Actinomycetales.f__	3.64818			-
k__Bacteria.p__Proteobacteria.c__Alphaproteobacteria.o__Caulobacterales.f__Caulobacteraceae	1.51161			-
k__Bacteria.p__Tenericutes	4.71987			-
k__Bacteria.p__Proteobacteria.c__Betaproteobacteria.o__.f__	1.92468			-
k__Bacteria.p__Proteobacteria.c__Alphaproteobacteria.o__Rhizobiales.__	3.89808			-
k__Bacteria.p__Fusobacteria.c__Fusobacteriia	5.75882			-
k__Bacteria.p__Proteobacteria.c__Betaproteobacteria.__	3.16254			-
k__Bacteria.p__Actinobacteria.c__Actinobacteria.o__Actinomycetales.f__Propionibacteriaceae	1.25674			-
k__Bacteria.p__WPS_2	1.46572			-
k__Bacteria.p__Cyanobacteria.c__Chloroplast.o__Streptophyta.f__	1.99285			-
k__Bacteria.p__TM6.c__SJA_4	3.53024			-
k__Bacteria.p__Bacteroidetes.c__Bacteroidia.o__Bacteroidales.__.__	4.5147			-
k__Bacteria.p__Firmicutes.c__Clostridia.o__Clostridiales.f__Clostridiaceae.__	1.3764			-
k__Bacteria.p__Planctomycetes.c__Planctomycetia.o__Gemmatales.f__Isosphaeraceae	3.8999			-
k__Bacteria.p__Chlamydiae.c__Chlamydiia.o__Chlamydiales.f__Parachlamydiaceae.__	2.24884			-
k__Bacteria.p__TM6.c__SJA_4.o__.f__.g__	3.53024			-
k__Bacteria.p__Proteobacteria.c__Gammaproteobacteria.o__Xanthomonadales.f__Xanthomonadaceae	1.17073			-
k__Bacteria.p__Proteobacteria.c__Deltaproteobacteria.o__Bdellovibrionales.f__Bacteriovoracaceae.g__Peredibacter	1.13823			-
k__Bacteria.p__Proteobacteria.c__Alphaproteobacteria.o__Rickettsiales.f__mitochondria	1.83924			-
k__Bacteria.p__Actinobacteria.c__Actinobacteria.o__Bifidobacteriales.f__Bifidobacteriaceae.g__Bifidobacterium	1.08065			-
k__Bacteria.p__Acidobacteria.c__Solibacteres.o__Solibacterales.f__Solibacteraceae	1.16469			-
k__Bacteria.p__Proteobacteria.c__Gammaproteobacteria.o__Enterobacteriales.f__Enterobacteriaceae	4.77847			-
k__Bacteria.p__Proteobacteria.c__Alphaproteobacteria.o__Caulobacterales.f__Caulobacteraceae.g__Caulobacter	1.51161			-
k__Bacteria.p__Chlamydiae.c__Chlamydiia.o__Chlamydiales.f__	2.90772			-
k__Bacteria.p__Proteobacteria.c__Alphaproteobacteria	4.98832			-
k__Bacteria.p__Verrucomicrobia.c___Pedosphaerae_.o___Pedosphaerales_.f__R4_41B	1.51161			-
k__Bacteria.p__Actinobacteria.c__Actinobacteria.o__Actinomycetales.f__Corynebacteriaceae	1.73008			-
k__Bacteria.p__Cyanobacteria.c__Chloroplast.o__Streptophyta.f__.g__	1.99285			-
k__Bacteria.p__Tenericutes.c__CK_1C4_19.o__.f__	4.71987			-
k__Bacteria.p__Firmicutes.c__Bacilli.o__Bacillales.f__Bacillaceae	1.47694			-
k__Bacteria.p__Proteobacteria.c__Alphaproteobacteria.o__	1.61944			-
k__Bacteria.p__Firmicutes.c__Clostridia.o__Clostridiales	3.37924			-
k__Bacteria.p__Actinobacteria.c__Actinobacteria.o__Actinomycetales.f__Intrasporangiaceae	1.53617			-
k__Bacteria.p__Chloroflexi.c__Anaerolineae.o__Caldilineales.f__Caldilineaceae	2.64923			-
k__Bacteria.p__Proteobacteria.c__Alphaproteobacteria.o__Rhizobiales.f__Phyllobacteriaceae	3.23136			-
k__Bacteria.p__Chloroflexi.c__Chloroflexi	3.42717			-
k__Bacteria.p__Proteobacteria.c__Gammaproteobacteria.o__Legionellales.f__Legionellaceae.__	1.43926			-
k__Bacteria.p__Firmicutes.c__Clostridia.o__Clostridiales.f__Gracilibacteraceae.g__	1.07537			-
k__Bacteria.p__Actinobacteria.c__Actinobacteria.o__Actinomycetales.f__Nocardioidaceae.__	1.352			-
k__Bacteria.p__Firmicutes.c__Clostridia.o__Clostridiales.f__Peptostreptococcaceae.__	3.19292			-
k__Bacteria.p__Proteobacteria.c__Gammaproteobacteria.o__Legionellales.f__Coxiellaceae.g__	2.41601			-
k__Bacteria.p__Verrucomicrobia.c___Pedosphaerae_.o___Pedosphaerales_.f__auto67_4W	1.87634			-
k__Bacteria.p__Chloroflexi.__	2.85992			-
k__Bacteria.p__Proteobacteria.c__Betaproteobacteria.o__Burkholderiales.__	3.77451			-
k__Bacteria.p__Firmicutes.c__Bacilli.o__Bacillales.f__.g__	1.16469			-
k__Bacteria.p__Nitrospirae	3.41067			-
k__Bacteria.p__Proteobacteria.c__Deltaproteobacteria.o__Myxococcales	2.47966			-
k__Bacteria.p__Cyanobacteria	3.44822			-
k__Bacteria.p__TM7.c__TM7_1.o__.f__	2.04369			-
k__Bacteria.p__Actinobacteria.c__Thermoleophilia.o__Gaiellales.f__Gaiellaceae.g__	1.60852			-
k__Bacteria.p__Proteobacteria.c__Gammaproteobacteria.o__Legionellales.__.__	1.99886			-
k__Bacteria.p__Proteobacteria.c__Deltaproteobacteria.o__Desulfovibrionales.f__Desulfovibrionaceae	3.56729			-
k__Bacteria.p__Cyanobacteria.c__Chloroplast.o__Stramenopiles	2.01327			-
k__Bacteria.p__Firmicutes.c__Bacilli.o__Lactobacillales	1.38207			-
k__Bacteria.p__Firmicutes.c__Bacilli.o__Bacillales.f__Bacillaceae.__	1.21058			-
k__Bacteria.p__Acidobacteria.c__Solibacteres	1.16469			-
k__Bacteria.p__Firmicutes.c__Clostridia	3.37924			-
k__Bacteria.p__Tenericutes.c__CK_1C4_19.o__	4.71987			-
k__Bacteria.p__Actinobacteria.c__Acidimicrobiia.o__Acidimicrobiales.f__.g__	3.76624			-
k__Bacteria.p__Verrucomicrobia	2.14913			-
k__Bacteria.p__WPS_2.c__.o__.f__.g__	1.46572			-
k__Bacteria.p__Proteobacteria.c__Alphaproteobacteria.o__Rhodobacterales	1.67471			-
k__Bacteria.p__Bacteroidetes.c__Bacteroidia.o__Bacteroidales.__	4.5147			-
k__Bacteria.p__Proteobacteria.c__Betaproteobacteria.o__Burkholderiales	3.77451			-
k__Bacteria.p__Proteobacteria.c__Alphaproteobacteria.o__Rhizobiales.f__Rhizobiaceae.g__Kaistia	1.56263			-
k__Bacteria.p__Proteobacteria.c__Alphaproteobacteria.o__Rhizobiales.__.__	3.89808			-
k__Bacteria.p__Proteobacteria.c__Deltaproteobacteria.o__Bdellovibrionales	1.47694			-
k__Bacteria.p__Actinobacteria.c__Actinobacteria.o__Bifidobacteriales	1.08065			-
k__Bacteria.p__Proteobacteria.c__Alphaproteobacteria.o__Kiloniellales	1.8179			-
k__Bacteria.p__Chloroflexi.__.__.__	2.85992			-
k__Bacteria.p__Verrucomicrobia.c___Spartobacteria_.o___Chthoniobacterales_	1.31432			-
k__Bacteria.p__Firmicutes.c__Bacilli.o__Bacillales	2.96948			-
k__Bacteria.p__TM6.c__SJA_4.o__.f__	3.53024			-
k__Bacteria.p__Fusobacteria.c__Fusobacteriia.o__Fusobacteriales	5.75882			-
k__Bacteria.p__Actinobacteria.c__Actinobacteria.__.__	3.37355			-
k__Bacteria.p__Proteobacteria.c__Gammaproteobacteria.o__Xanthomonadales.f__Xanthomonadaceae.g__Thermomonas	1.17073			-
k__Bacteria.p__Fusobacteria.c__Fusobacteriia.o__Fusobacteriales.f__Fusobacteriaceae	5.75882			-
k__Bacteria.p__Chlamydiae.c__Chlamydiia.o__Chlamydiales.f__Parachlamydiaceae	3.83649			-
k__Bacteria.p__Bacteroidetes.c__Bacteroidia.o__Bacteroidales.f__Prevotellaceae.g__Prevotella	1.66315			-
k__Bacteria.p__Firmicutes.c__Bacilli	2.97624			-
k__Bacteria.p__Chlamydiae.c__Chlamydiia.o__Chlamydiales.f__Rhabdochlamydiaceae	3.02211			-
k__Bacteria.p__Proteobacteria.c__Gammaproteobacteria.o__Pseudomonadales.f__Pseudomonadaceae.g__Pseudomonas	3.51012			-
k__Bacteria.p__Planctomycetes.c__Planctomycetia.o__Gemmatales	4.34978			-
k__Bacteria.p__Actinobacteria.c__Actinobacteria.o__Actinomycetales.f__Kineosporiaceae	1.8372			-
k__Bacteria.p__Proteobacteria.c__Gammaproteobacteria.o__Xanthomonadales	1.17073			-
k__Bacteria.p__Chlamydiae.c__Chlamydiia.o__Chlamydiales.f__Parachlamydiaceae.g__Candidatus_Protochlamydia	3.82662			-
k__Bacteria.p__Actinobacteria.c__Thermoleophilia.o__Gaiellales.f__Gaiellaceae	1.60852			-
k__Bacteria.p__Actinobacteria.c__Actinobacteria.o__Actinomycetales.f__Nocardioidaceae	3.58397			-
k__Bacteria.p__Chloroflexi.c__Chloroflexi.o__Chloroflexales	2.66611			-
k__Bacteria.p__Proteobacteria.c__Gammaproteobacteria.o__Legionellales.f__	2.88981			-
k__Bacteria.p__Actinobacteria.c__Actinobacteria.o__	3.68705			-
k__Bacteria.p__Actinobacteria.c__Actinobacteria.o__Actinomycetales.f__.g__	3.64818			-
k__Bacteria.p__WPS_2.c__.o__.f__	1.46572			-
k__Bacteria.p__Proteobacteria.c__Alphaproteobacteria.o__Rhodospirillales.f__Acetobacteraceae	2.99867			-
k__Bacteria.p__Nitrospirae.c__Nitrospira.o__Nitrospirales	3.41067			-
k__Bacteria.p__Proteobacteria.c__Gammaproteobacteria	5.17014			-
k__Bacteria.p__Proteobacteria.c__Gammaproteobacteria.o__Pseudomonadales.f__Pseudomonadaceae	3.51012			-
k__Bacteria.p__Proteobacteria.c__Gammaproteobacteria.o__Alteromonadales.f__Shewanellaceae	4.37092			-
k__Bacteria.p__Chloroflexi.c__Ellin6529.o__.f__	1.72859			-
k__Bacteria.p__Chloroflexi.c__TK10.o__AKYG885.f__Dolo_23	1.81521			-
k__Bacteria.p__Tenericutes.c__CK_1C4_19	4.71987			-
k__Bacteria.p__Bacteroidetes.c__Cytophagia.o__Cytophagales.f__Cytophagaceae.g__Sporocytophaga	1.13823			-
k__Bacteria.p__Cyanobacteria.c__4C0d_2	3.42803			-
k__Bacteria.p__Actinobacteria.c__Actinobacteria.o__.f__	3.68705			-
k__Bacteria.p__Proteobacteria.c__Gammaproteobacteria.o__Enterobacteriales	4.77847			-
k__Bacteria.p__Proteobacteria.c__Alphaproteobacteria.o__Caulobacterales	1.51161			-
k__Bacteria.p__Verrucomicrobia.c___Pedosphaerae_	1.87634			-
k__Bacteria.p__Actinobacteria.c__Actinobacteria.o__Actinomycetales.f__Intrasporangiaceae.g__Phycicoccus	1.53617			-
k__Bacteria.p__Actinobacteria.c__Actinobacteria.o__Actinomycetales.f__Mycobacteriaceae	4.63993			-
k__Bacteria.p__Chlamydiae.c__Chlamydiia.o__Chlamydiales.f__Rhabdochlamydiaceae.g__Candidatus_Rhabdochlamydia	3.02211			-
k__Bacteria.p__Proteobacteria.c__Gammaproteobacteria.o__Legionellales	3.37048			-
k__Bacteria.p__Chlamydiae.c__Chlamydiia.o__Chlamydiales	3.94542			-
k__Bacteria.p__Proteobacteria.c__Gammaproteobacteria.__.__	2.29896			-
k__Bacteria.p__Cyanobacteria.c__Chloroplast.o__Stramenopiles.f__	2.01327			-
k__Bacteria.p__Proteobacteria.c__Alphaproteobacteria.o__Rickettsiales.f__mitochondria.g__	1.83924			-
k__Bacteria.p__Actinobacteria.c__Actinobacteria.o__Actinomycetales.f__Williamsiaceae.g__Williamsia	1.31432			-
k__Bacteria.p__TM7	2.04369			-
k__Bacteria.p__TM6	3.53024			-
k__Bacteria.p__Proteobacteria.c__Gammaproteobacteria.o__Legionellales.f__Coxiellaceae	2.86159			-
k__Bacteria.p__Chlamydiae.c__Chlamydiia.o__.f__.g__	1.53617			-
