# Supplementary material for: Paraburkholderia sabiae administration alters zebrafish anxiety-like behavior via gut microbial taurine metabolism
Source: Front Microbiol. 2023 Feb 16;14:1079187. doi: 10.3389/fmicb.2023.1079187 (PMC9977788; doi:10.3389/fmicb.2023.1079187)
Supplement: Supplementary file 4 [file Table_4.XLSX]

## Sheet: EC
Table S4. Functional composition tables based on EC number generated by the PICRUSt2 analysis
function	description	control-1	control-2	control-3	control-4	control-5	bacteria-1	bacteria-2	bacteria-3	bacteria-4	bacteria-5		control	bacteria	bacteria/control	ttest
EC:1.1.1.11	D-arabinitol 4-dehydrogenase	0	0	0	0	0	0	0	0	3	0		0	0.6	#DIV/0!	0.346594
EC:1.1.1.130	3-dehydro-L-gulonate 2-dehydrogenase	0	0	0	0	0	7.33	8	0.67	1	0		0	3.4	#DIV/0!	0.0882327
EC:1.1.1.21	Aldehyde reductase	0	0	0	0	0	33	11	0	9	0		0	10.6	#DIV/0!	0.11725
EC:1.1.1.34	Hydroxymethylglutaryl-CoA reductase (NADPH)	0	0	0	0	0	23	14	88	0	179		0	60.8	#DIV/0!	0.104305
EC:1.1.2.6	Polyvinyl alcohol dehydrogenase (cytochrome)	0	0	0	0	0	0	4	0	0	0		0	0.8	#DIV/0!	0.346594
EC:1.1.3.37	D-arabinono-1,4-lactone oxidase	0	0	0	0	0	10	15	0	3	0		0	5.6	#DIV/0!	0.0967035
EC:1.1.99.24	Hydroxyacid-oxoacid transhydrogenase	0	0	0	0	0	5.5	3	0	1.5	0		0	2	#DIV/0!	0.0898632
EC:1.13.11.38	1-hydroxy-2-naphthoate 1,2-dioxygenase	0	0	0	0	0	28.5	39.5	11.5	20.5	11		0	22.2	#DIV/0!	0.00336244
EC:1.14.12.15	Terephthalate 1,2-dioxygenase	0	0	0	0	0	66	22	0	18	0		0	21.2	#DIV/0!	0.11725
EC:1.14.13.38	Anhydrotetracycline monooxygenase	0	0	0	0	0	2	5	0	0	0		0	1.4	#DIV/0!	0.190902
EC:1.14.99.1	Prostaglandin-endoperoxide synthase	0	0	0	0	0	10	15	0	3	0		0	5.6	#DIV/0!	0.0967035
EC:1.16.1.9	Ferric-chelate reductase (NADPH)	0	0	0	0	0	0	0	0	3	0		0	0.6	#DIV/0!	0.346594
EC:1.2.1.78	2-formylbenzoate dehydrogenase	0	0	0	0	0	28.5	39.5	11.5	20.5	11		0	22.2	#DIV/0!	0.00336244
EC:1.3.1.49	Cis-3,4-dihydrophenanthrene-3,4-diol dehydrogenase	0	0	0	0	0	28.5	39.5	11.5	20.5	11		0	22.2	#DIV/0!	0.00336244
EC:1.3.1.53	(3S,4R)-3,4-dihydroxycyclohexa-1,5-diene-1,4-dicarboxylate dehydrogenase	0	0	0	0	0	33	11	0	9	0		0	10.6	#DIV/0!	0.11725
EC:1.3.99.23	All-trans-retinol 13,14-reductase	0	0	0	0	0	7.33	8	0.67	1	0		0	3.4	#DIV/0!	0.0882327
EC:1.3.99.32	Glutaryl-CoA dehydrogenase (acceptor)	0	0	0	0	0	16	8	2	7	0		0	6.6	#DIV/0!	0.0452986
EC:1.4.1.18	Lysine 6-dehydrogenase	0	0	0	0	0	0	0	0	0	6		0	1.2	#DIV/0!	0.346594
EC:1.5.1.10	Saccharopine dehydrogenase (NADP(+), L-glutamate-forming)	0	0	0	0	0	25.33	8	0.67	19	0		0	10.6	#DIV/0!	0.0679853
EC:1.5.1.24	N(5)-(carboxyethyl)ornithine synthase	0	0	0	0	0	0	0	0	0	6		0	1.2	#DIV/0!	0.346594
EC:1.5.1.25	Thiomorpholine-carboxylate dehydrogenase	0	0	0	0	0	10	15	0	3	0		0	5.6	#DIV/0!	0.0967035
EC:1.5.1.43	Carboxynorspermidine synthase	0	0	0	0	0	23	14	88	62	179		0	73.2	#DIV/0!	0.0386994
EC:1.5.1.45	FAD reductase (NAD(P)H)	0	0	0	0	0	0.33	0	0	0	0		0	0.066	#DIV/0!	0.346594
EC:1.5.1.9	Saccharopine dehydrogenase (NAD(+), L-glutamate-forming)	0	0	0	0	0	0	0	3	4	3		0	2	#DIV/0!	0.0438246
EC:1.5.99.14	6-hydroxypseudooxynicotine dehydrogenase	0	0	0	0	0	10	15	0	3	0		0	5.6	#DIV/0!	0.0967035
EC:1.6.3.3	NADH oxidase (H(2)O(2)-forming)	0	0	0	0	0	12	15	0	3	0		0	6	#DIV/0!	0.0929707
EC:2.1.1.102	Demethylmacrocin O-methyltransferase	0	0	0	0	0	0	0	3	4	3		0	2	#DIV/0!	0.0438246
EC:2.1.1.113	Site-specific DNA-methyltransferase (cytosine-N(4)-specific)	0	0	0	0	0	0	4	0	0	0		0	0.8	#DIV/0!	0.346594
EC:2.1.1.246	methyltransferase	0	0	0	0	0	35	28	11	12	6		0	18.4	#DIV/0!	0.0106628
EC:2.1.1.255	Geranyl diphosphate 2-C-methyltransferase	0	0	0	0	0	2	5	0	0	0		0	1.4	#DIV/0!	0.190902
EC:2.1.1.257	tRNA (pseudouridine(54)-N(1))-methyltransferase	0	0	0	0	0	23	14	88	62	179		0	73.2	#DIV/0!	0.0386994
EC:2.3.1.242	Kdo(2)-lipid IV(A) palmitoleoyltransferase	0	0	0	0	0	0	0	0	3	0		0	0.6	#DIV/0!	0.346594
EC:2.3.2.10	UDP-N-acetylmuramoylpentapeptide-lysine N(6)-alanyltransferase	0	0	0	0	0	0.67	0	0	0	0		0	0.134	#DIV/0!	0.346594
EC:2.4.1.10	Levansucrase	0	0	0	0	0	0.66	0	0	0	0		0	0.132	#DIV/0!	0.346594
EC:2.4.1.20	Cellobiose phosphorylase	0	0	0	0	0	0	1.5	0	0	0		0	0.3	#DIV/0!	0.346594
EC:2.4.1.208	Diglucosyl diacylglycerol synthase (1,2-linking)	0	0	0	0	0	1.33	0	0	0	0		0	0.266	#DIV/0!	0.346594
EC:2.4.1.212	Hyaluronan synthase	0	0	0	0	0	12	16.33	0	3	0		0	6.266	#DIV/0!	0.0976495
EC:2.4.1.280	N,N'-diacetylchitobiose phosphorylase	0	0	0	0	0	23	14	88	62	179		0	73.2	#DIV/0!	0.0386994
EC:2.5.1.115	Homogentisate phytyltransferase	0	0	0	0	0	10	15	0	3	0		0	5.6	#DIV/0!	0.0967035
EC:2.5.1.116	Homogentisate geranylgeranyltransferase	0	0	0	0	0	10	15	0	3	0		0	5.6	#DIV/0!	0.0967035
EC:2.5.1.57	N-acylneuraminate-9-phosphate synthase	0	0	0	0	0	10	15	0	3	0		0	5.6	#DIV/0!	0.0967035
EC:2.6.1.81	Succinylornithine transaminase	0	0	0	0	0	0	0	0	3	0		0	0.6	#DIV/0!	0.346594
EC:2.6.99.3	O-ureido-L-serine synthase	0	0	0	0	0	0	0	0	62	0		0	12.4	#DIV/0!	0.346594
EC:2.7.1.176	UDP-N-acetylglucosamine kinase	0	0	0	0	0	0.67	0	0	0	0		0	0.134	#DIV/0!	0.346594
EC:2.7.1.22	Ribosylnicotinamide kinase	0	0	0	0	0	0	0	0	3	0		0	0.6	#DIV/0!	0.346594
EC:2.7.7.67	CDP-2,3-bis-(O-geranylgeranyl)-sn-glycerol synthase	0	0	0	0	0	0	4	0	0	0		0	0.8	#DIV/0!	0.346594
EC:2.8.3.15	Succinyl-CoA:(R)-benzylsuccinate CoA-transferase	0	0	0	0	0	33	11	0	9	0		0	10.6	#DIV/0!	0.11725
EC:3.1.1.81	Quorum-quenching N-acyl-homoserine lactonase	0	0	0	0	0	10	15	0	3	0		0	5.6	#DIV/0!	0.0967035
EC:3.1.3.39	Streptomycin-6-phosphatase	0	0	0	0	0	10	15	0	3	0		0	5.6	#DIV/0!	0.0967035
EC:3.1.4.14	[Acyl-carrier-protein] phosphodiesterase	0	0	0	0	0	23	14	88	65	179		0	73.8	#DIV/0!	0.0372486
EC:3.2.1.136	Glucuronoarabinoxylan endo-1,4-beta-xylanase	0	0	0	0	0	0	1.5	0	0	0		0	0.3	#DIV/0!	0.346594
EC:3.2.1.156	Oligosaccharide reducing-end xylanase	0	0	0	0	0	1.34	0	0	0	0		0	0.268	#DIV/0!	0.346594
EC:3.2.1.50	Alpha-N-acetylglucosaminidase	0	0	0	0	0	14.66	16	1.34	2	0		0	6.8	#DIV/0!	0.0882327
EC:3.2.1.64	2,6-beta-fructan 6-levanbiohydrolase	0	0	0	0	0	0.33	0	0	0	0		0	0.066	#DIV/0!	0.346594
EC:3.2.1.82	Exo-poly-alpha-galacturonosidase	0	0	0	0	0	2.67	1.33	0	0	0		0	0.8	#DIV/0!	0.172301
EC:3.2.2.24	ADP-ribosyl-[dinitrogen reductase] hydrolase	0	0	0	0	0	39.67	13.66	0	9	0		0	12.466	#DIV/0!	0.12585
EC:3.4.11.6	Aminopeptidase B	0	0	0	0	0	35.33	28	11	12	12		0	19.666	#DIV/0!	0.00451772
EC:3.4.17.22	Metallocarboxypeptidase D	0	0	0	0	0	2	0	0	0	0		0	0.4	#DIV/0!	0.346594
EC:3.5.1.99	Fatty acid amide hydrolase	0	0	0	0	0	5	1.33	0	0	0		0	1.266	#DIV/0!	0.227418
EC:3.5.3.15	Protein-arginine deiminase	0	0	0	0	0	2	1.33	0	0	0		0	0.666	#DIV/0!	0.152638
EC:4.1.1.21	Phosphoribosylaminoimidazole carboxylase	0	0	0	0	0	10	15	0	3	0		0	5.6	#DIV/0!	0.0967035
EC:4.1.1.69	3,4-dihydroxyphthalate decarboxylase	0	0	0	0	0	28.5	39.5	11.5	20.5	11		0	22.2	#DIV/0!	0.00336244
EC:4.1.2.29	5-dehydro-2-deoxyphosphogluconate aldolase	0	0	0	0	0	0.33	0	0	0	0		0	0.066	#DIV/0!	0.346594
EC:4.1.2.34	4-(2-carboxyphenyl)-2-oxobut-3-enoate aldolase	0	0	0	0	0	28.5	39.5	11.5	20.5	11		0	22.2	#DIV/0!	0.00336244
EC:4.1.3.43	4-hydroxy-2-oxohexanoate aldolase	0	0	0	0	0	2.67	1.33	0	0	0		0	0.8	#DIV/0!	0.172301
EC:4.1.99.16	Geosmin synthase	0	0	0	0	0	2	5	0	0	0		0	1.4	#DIV/0!	0.190902
EC:4.2.1.107	hydratase	0	0	0	0	0	2	1.33	0	0	0		0	0.666	#DIV/0!	0.152638
EC:4.2.1.136	ADP-dependent NAD(P)H-hydrate dehydratase	0	0	0	0	0	2.67	1.33	0	0	0		0	0.8	#DIV/0!	0.172301
EC:4.2.1.140	Gluconate/galactonate dehydratase	0	0	0	0	0	10	15	0	3	0		0	5.6	#DIV/0!	0.0967035
EC:4.2.3.118	2-methylisoborneol synthase	0	0	0	0	0	2	5	0	0	0		0	1.4	#DIV/0!	0.190902
EC:4.2.3.22	Germacradienol synthase	0	0	0	0	0	2	5	0	0	0		0	1.4	#DIV/0!	0.190902
EC:4.2.3.75	(-)-germacrene D synthase	0	0	0	0	0	2	5	0	0	0		0	1.4	#DIV/0!	0.190902
EC:4.3.1.24	Phenylalanine ammonia-lyase	0	0	0	0	0	10	15	0	3	0		0	5.6	#DIV/0!	0.0967035
EC:5.1.2.2	Mandelate racemase	0	0	0	0	0	10	15	0	20	0		0	9	#DIV/0!	0.0545673
EC:5.1.3.24	N-acetylneuraminate epimerase	0	0	0	0	0	46	28	176	0	358		0	121.6	#DIV/0!	0.104305
EC:5.3.99.2	Prostaglandin-D synthase	0	0	0	0	0	33	11	0	9	0		0	10.6	#DIV/0!	0.11725
EC:6.3.3.5	O-ureido-D-serine cyclo-ligase	0	0	0	0	0	0	0	0	62	0		0	12.4	#DIV/0!	0.346594
EC:6.4.1.8	Acetophenone carboxylase	0	0	0	0	0	40	60	0	12	0		0	22.4	#DIV/0!	0.0967035
EC:4.1.1.85	3-dehydro-L-gulonate-6-phosphate decarboxylase	0	3	0	0	0	23	14	88	0	179		0.6	60.8	101.333	0.107282
EC:5.1.3.22	L-ribulose-5-phosphate 3-epimerase	0	3	0	0	0	23	14	88	0	179		0.6	60.8	101.333	0.107282
EC:3.4.14.11	Xaa-Pro dipeptidyl-peptidase	0	0	0	0	2	60.67	90	0	18	2		0.4	34.134	85.335	0.0935706
EC:3.4.21.96	Lactocepin	0	0	0	0	2	36.33	28	11	12	12		0.4	19.866	49.665	0.00573298
EC:4.1.3.46	(R)-citramalyl-CoA lyase	0	0	0	0	2	33	29	3	16	3		0.4	16.8	42	0.0316387
EC:6.1.2.1	D-alanine--(R)-lactate ligase	0	0	0	0	2	33	29	3	16	3		0.4	16.8	42	0.0316387
EC:4.99.1.5	Aliphatic aldoxime dehydratase	0	2	0	0	1	35.67	34.33	5	28	4		0.6	21.4	35.6667	0.0182176
EC:1.14.14.8	Anthranilate 3-monooxygenase (FAD)	0	0	0	0	2	33.33	11	0	9	0		0.4	10.666	26.665	0.13157
EC:3.5.4.39	GTP cyclohydrolase IV	0	3	0	0	2	44	42	11	16	7		1	24	24	0.0197503
EC:1.4.3.10	Putrescine oxidase	0	15	0	0	3	108	92	25	68	24		3.6	63.4	17.6111	0.00875188
EC:1.6.99.1	NADPH dehydrogenase	0	2	0	0	2	33.33	13	0	9	6		0.8	12.266	15.3325	0.0790114
EC:3.4.11.24	Aminopeptidase S	0	0	0	0	1	4	0	3	4	3		0.2	2.8	14	0.00916925
EC:6.2.1.12	4-coumarate--CoA ligase	0	13	0	0	3	80	59	20	45	20		3.2	44.8	14	0.00787639
EC:1.13.12.3	Tryptophan 2-monooxygenase	6.8	20.4	2.8	5.6	6.4	167.87	198.73	70.6	113.6	35.4		8.4	117.24	13.9571	0.00698131
EC:1.14.13.9	Kynurenine 3-monooxygenase	0	0	5	3	0	46	21	8.67	29	3		1.6	21.534	13.4587	0.0321171
EC:6.2.1.18	Citrate--CoA ligase	0	3	0	0	4	34	27	11	13	7		1.4	18.4	13.1429	0.0116585
EC:3.2.1.65	Levanase	0	13	0	0	6	80	59	23	45	20		3.8	45.4	11.9474	0.00692353
EC:1.16.1.1	Mercury(II) reductase	0	3	0	0	11	92	36	4	27	7		2.8	33.2	11.8571	0.0943331
EC:1.1.99.2	L-2-hydroxyglutarate dehydrogenase	0	4.5	2.5	0	2	44	30	11	14.5	7		1.8	21.3	11.8333	0.02279
EC:1.13.11.80	(3,5-dihydroxyphenyl)acetyl-CoA 1,2-dioxygenase	50	130	72	49	134	1711	1262	229	761	247		87	842	9.67816	0.0311848
EC:2.8.3.13	Succinate--hydroxymethylglutarate CoA-transferase	100	260	144	98	268	3369	2483	458	1507	494		174	1662.2	9.55287	0.0306631
EC:1.14.13.7	Phenol 2-monooxygenase	0	17	0	4	3	85	59	20	45	20		4.8	45.8	9.54167	0.0122306
EC:1.14.13.50	Pentachlorophenol monooxygenase	0	0	0	0	12	39	36	12	27	0		2.4	22.8	9.5	0.0303158
EC:3.6.3.22	Nonpolar-amino-acid-transporting ATPase	100	260	144	98	268	3336	2472	458	1498	494		174	1651.6	9.49195	0.030315
EC:6.2.1.34	Trans-feruloyl-CoA synthase	110	264	149	98	296	3451	2566.33	463	1610	498		183.4	1717.67	9.36568	0.0304015
EC:2.8.3.19	CoA:oxalate CoA-transferase	150	399	216	151	425	5075	3730	689	2273	743		268.2	2502	9.32886	0.0310611
EC:6.2.1.27	4-hydroxybenzoate--CoA ligase	54	130	72	49	148	1701	1247	229	775	247		90.6	839.8	9.26932	0.0309954
EC:4.1.1.46	o-pyrocatechuate decarboxylase	102	285	153	98	286	3410.5	2530.5	469.5	1527.5	505		184.8	1688.6	9.13745	0.0309696
EC:1.13.11.75	All-trans-8'-apo-beta-carotenal 15,15'-oxygenase	50	142	81	52	140	1694	1264	229	751	247		93	837	9	0.0321081
EC:2.4.1.310	Vancomycin aglycone glucosyltransferase	0	3	0	0	11	72	25	4	18	7		2.8	25.2	9	0.110346
EC:4.4.1.25	L-cysteate sulfo-lyase	159.17	421.67	238	156.83	467.67	5131	3760	698	2288.83	755		288.668	2526.57	8.7525	0.0321033
EC:2.3.1.187	Acetyl-S-ACP:malonate ACP transferase	0	2	5	0	0	37.33	11	0	9	2		1.4	11.866	8.47571	0.160313
EC:2.7.7.66	Malonate decarboxylase holo-[acyl-carrier protein] synthase	0	2	5	0	0	37.33	11	0	9	2		1.4	11.866	8.47571	0.160313
EC:4.2.1.57	Isohexenylglutaconyl-CoA hydratase	66.8	162.4	81.8	61.6	160.4	1798.2	1300.4	263.6	796.6	250.4		106.6	881.84	8.27242	0.032891
EC:3.5.2.12	6-aminohexanoate-cyclic-dimer hydrolase	56.5	154	88	57.5	156	1678	1241	232	786.5	247		102.4	836.9	8.17285	0.0316544
EC:1.1.2.7	Methanol dehydrogenase (cytochrome c)	147	328	258	191	648	5080	3764	1036	2077	706		314.4	2532.6	8.05534	0.0289733
EC:1.4.9.1	Methylamine dehydrogenase (amicyanin)	157.6	346.8	243.6	193.2	674.8	5139.07	3836.13	1104.2	2116.2	716.8		323.2	2582.48	7.99035	0.027733
EC:3.5.1.82	N-acyl-D-glutamate deacylase	5	15	6	4	30	51	47	93	102	183		12	95.2	7.93333	0.0104542
EC:4.2.1.77	Trans-L-3-hydroxyproline dehydratase	56.5	151	88	61.5	175	1716.5	1255	232	763	247		106.4	842.7	7.92011	0.0346533
EC:4.2.1.116	3-hydroxypropionyl-CoA dehydratase	0	3	0	0	14	67	35	4	21	7		3.4	26.8	7.88235	0.0822566
EC:2.1.4.1	Glycine amidinotransferase	0	2	5	0	0	35	11	0	9	0		1.4	11	7.85714	0.177075
EC:1.1.1.132	GDP-mannose 6-dehydrogenase	92.8	201.4	109.8	77.6	169.4	2016.87	1486.73	336.6	871.6	313.4		130.2	1005.04	7.7192	0.0300954
EC:1.1.1.373	Sulfolactaldehyde 3-reductase	0	3	0	0	11	57	20	4	18	7		2.8	21.2	7.57143	0.0944019
EC:1.1.1.61	4-hydroxybutyrate dehydrogenase	0	3	0	0	11	57	20	4	18	7		2.8	21.2	7.57143	0.0944019
EC:1.14.17.3	Peptidylglycine monooxygenase	0	3	0	0	11	57	20	4	18	7		2.8	21.2	7.57143	0.0944019
EC:3.5.3.17	Guanidinopropionase	63.3	179.4	101.3	67.1	187.4	1766.2	1292.4	271.6	776.1	255.4		119.7	872.34	7.28772	0.0341097
EC:1.1.99.31	(S)-mandelate dehydrogenase	60	156	84	61	213	1701	1247	229	758	247		114.8	836.4	7.28571	0.0365334
EC:1.1.3.47	5-(hydroxymethyl)furfural oxidase	65	182	105	66	189	1778	1277	239	800	254		121.4	869.6	7.1631	0.0367823
EC:5.1.3.23	UDP-2,3-diacetamido-2,3-dideoxyglucuronic acid 2-epimerase	113	212	173	139	393	2877.33	2197	623	1206	420		206	1464.67	7.11003	0.0284051
EC:1.10.3.11	Ubiquinol oxidase (non-electrogenic)	63	163	100	62	203	1684	1249	229	752	247		118.2	832.2	7.04061	0.036784
EC:4.1.1.68	5-oxopent-3-ene-1,2,5-tricarboxylate decarboxylase	73.6	192.8	89.6	68.2	206.8	1752.9	1299.8	298.2	785.7	265.8		126.2	880.48	6.97686	0.0315406
EC:1.3.1.32	Maleylacetate reductase	0	16	14	0	56	254	107	34	183	16		17.2	118.8	6.90698	0.0584068
EC:2.4.1.19	Cyclomaltodextrin glucanotransferase	0	0	0	0	9	0	0	0	62	0		1.8	12.4	6.88889	0.422149
EC:1.13.11.37	Hydroxyquinol 1,2-dioxygenase	102	204	133	103	225	2030	1537	318	924	304		153.4	1022.6	6.66623	0.0339288
EC:1.2.1.28	Benzaldehyde dehydrogenase (NAD(+))	4	2	7	0	10	51	47	8	36	7		4.6	29.8	6.47826	0.030373
EC:3.4.24.27	Thermolysin	6	16	7	4	15	23.33	14	88	0	185		9.6	62.066	6.46521	0.164953
EC:3.6.3.6	Proton-exporting ATPase	20	37.5	26.5	14.5	19.5	303.5	236	51.5	120.5	40.5		23.6	150.4	6.37288	0.0403111
EC:2.7.1.168	D-glycero-alpha-D-manno-heptose-7-phosphate kinase	70.34	168.67	127.67	75.66	261.34	1818	1299	240	799.66	258		140.736	882.932	6.27368	0.0419249
EC:2.6.1.86	2-amino-4-deoxychorismate synthase	4	23	7	0	22	117	100	35	76	23		11.2	70.2	6.26786	0.0136594
EC:1.18.1.7	specific)	75	195	98	65	237	1701	1247	229	758	247		134	836.4	6.24179	0.0408021
EC:6.2.1.25	Benzoate--CoA ligase	71	174	113	58	284	1762	1300	240	809	247		140	871.6	6.22571	0.0407954
EC:4.1.2.44	Benzoyl-CoA-dihydrodiol lyase	73	174	118	58	284	1773	1320.33	240	809	247		141.4	877.866	6.20839	0.041337
EC:3.1.3.26	4-phytase	64	230	138	158	165	2138	1268	246	778	251		151	936.2	6.2	0.0586706
EC:1.1.1.350	Ureidoglycolate dehydrogenase (NAD(+))	0	7	7	0	28	106	48	17	70	8		8.4	49.8	5.92857	0.0567063
EC:1.4.1.21	Aspartate dehydrogenase	188.5	438	260	180.5	552	3844	2831	571	1761.5	566		323.8	1914.7	5.91322	0.0388975
EC:3.1.2.29	Fluoroacetyl-CoA thioesterase	108	233	177	122	430	2530	1877	515	1035	353		214	1262	5.8972	0.0364389
EC:1.5.1.47	Dihydromethanopterin reductase (NAD(P)(+))	108	235	177	122	430	2530	1877	515	1035	353		214.4	1262	5.88619	0.0364949
EC:1.14.14.9	4-hydroxyphenylacetate 3-monooxygenase	85.5	226	123	73.5	314	1925.16	1400	262	895	278		164.4	952.032	5.79095	0.0420426
EC:6.2.1.9	Malate--CoA ligase	216	484	368	252	954	5272	3850	1064	2210	722		454.8	2623.6	5.76869	0.0371406
EC:4.1.3.17	4-hydroxy-4-methyl-2-oxoglutarate aldolase	87.8	232.73	144.47	103.6	248.4	1855.37	1341.73	283.6	847.1	258.4		163.4	917.24	5.61346	0.0411087
EC:1.1.2.8	Alcohol dehydrogenase (cytochrome c)	241.6	521.8	374.6	262.2	903.8	5139.24	3827.46	1101.2	2121.7	717.8		460.8	2581.48	5.60217	0.036314
EC:2.4.1.173	Sterol 3-beta-glucosyltransferase	0	0	0	0	5	10	15	0	3	0		1	5.6	5.6	0.1811
EC:5.1.3.5	UDP-arabinose 4-epimerase	82	212.33	128.67	86	295	1816	1299	246	828	255		160.8	888.8	5.52736	0.044934
EC:2.4.1.245	Alpha,alpha-trehalose synthase	7	21.5	7.5	0	23	148	76	26	53.5	18		11.8	64.3	5.44915	0.0579345
EC:4.2.1.153	3-methylfumaryl-CoA hydratase	233	775	375	270	768	5403.5	3896	705	2403.5	761		484.2	2633.8	5.43949	0.0471766
EC:3.1.4.52	Cyclic-guanylate-specific phosphodiesterase	5	13	6	4	30	23	18	88	3	179		11.6	62.2	5.36207	0.163701
EC:4.1.1.64	2,2-dialkylglycine decarboxylase (pyruvate)	94.5	271	130.5	75.5	240	1764	1282.5	235	776	247		162.3	860.9	5.30437	0.04827
EC:3.5.1.110	Peroxyureidoacrylate/ureidoacrylate amidohydrolase	0	14	7	0	38	142	59	17	82	8		11.8	61.6	5.22034	0.083954
EC:1.1.1.308	Sulfopropanediol 3-dehydrogenase	144.33	311.83	198.17	145.17	349.17	2376.34	1800.66	388.83	1050	361.51		229.734	1195.47	5.20371	0.0413407
EC:3.2.1.8	Endo-1,4-beta-xylanase	123	241.33	180.67	135	344	2115.33	1582.5	329.34	968	323		204.8	1063.63	5.19353	0.0414138
EC:3.2.1.80	Fructan beta-fructosidase	58.67	135.84	120	41.17	204.34	1164.48	852.5	185.16	490.17	192.67		112.004	576.996	5.15157	0.0427555
EC:4.2.1.148	2-methylfumaryl-CoA hydratase	243	525	395	256	879	4734	3528	867	2030.5	674		459.6	2366.7	5.14948	0.0420544
EC:6.4.1.6	Acetone carboxylase	6	20	17	0	56	212	96	34	140	16		19.8	99.6	5.0303	0.0634638
EC:3.1.2.23	4-hydroxybenzoyl-CoA thioesterase	113.8	286.4	185.3	98.6	395.4	2177.87	1619.06	322.6	984.6	318.4		215.9	1084.51	5.02319	0.0463221
EC:2.8.3.20	Succinyl-CoA--D-citramalate CoA-transferase	0	0	0	0	2	5.5	3	0	1.5	0		0.4	2	5	0.187897
EC:1.14.13.20	2,4-dichlorophenol 6-monooxygenase	6.8	27.4	9.8	5.6	34.4	169.2	91.4	51.6	93.6	11.4		16.8	83.44	4.96667	0.0380122
EC:2.5.1.105	5'-phosphate synthase	258	470.5	501	234.25	378.25	3645.25	2644.25	593	1677.75	581.5		368.4	1828.35	4.96295	0.040223
EC:3.1.2.21	Dodecanoyl-[acyl-carrier-protein] hydrolase	0	0	0	0	2	2.67	5	0	0	2		0.4	1.934	4.835	0.169359
EC:1.14.11.1	Gamma-butyrobetaine dioxygenase	0	7	7	0	38	108	48	17	70	8		10.4	50.2	4.82692	0.075821
EC:3.11.1.2	Phosphonoacetate hydrolase	155	308	204	163	439	2392	1817	415	1076	375		253.8	1215	4.78723	0.0422305
EC:3.2.1.31	Beta-glucuronidase	8	24	11	0	2	58.66	71	60.34	18	7		9	43	4.77778	0.0352347
EC:4.1.1.7	Benzoylformate decarboxylase	178.3	623.4	287.8	208.1	546.4	3549.2	2600.4	515.6	1628.1	509.4		368.8	1760.54	4.7737	0.048983
EC:1.5.1.21	1-piperideine-2-carboxylate/1-pyrroline-2-carboxylate reductase (NADPH)	0	2	0	0	15	39.67	20.33	0	18	3		3.4	16.2	4.76471	0.134051
EC:5.4.2.9	Phosphoenolpyruvate mutase	80	208	92	192	333	1740.33	1276.33	232	795	247		181	858.132	4.74106	0.0521088
EC:4.1.1.9	Malonyl-CoA decarboxylase	303.8	628.73	439.47	297.6	950.4	4810.7	3597.4	903.6	2099.1	682.4		524	2418.64	4.61573	0.0455179
EC:1.3.8.12	(2S)-methylsuccinyl-CoA dehydrogenase	337	712	536	305	1081	5139	3887	956	2250.5	738		594.2	2594.1	4.3657	0.0485436
EC:1.1.1.320	Benzil reductase ((S)-benzoin forming)	0	2	0	0	0	0.67	2	0	0	6		0.4	1.734	4.335	0.29712
EC:1.1.1.339	dTDP-6-deoxy-L-talose 4-dehydrogenase (NAD(+))	4	19	7	0	28	106	48	17	70	8		11.6	49.8	4.2931	0.0742584
EC:1.1.1.91	Aryl-alcohol dehydrogenase (NADP(+))	0	24	8	0	26	78	90	17	57	7		11.6	49.8	4.2931	0.0587269
EC:3.5.99.5	2-aminomuconate deaminase	11.8	46.4	8.8	12.6	38.4	167.53	130.4	68.27	108.6	30.4		23.6	101.04	4.28136	0.015058
EC:4.1.1.4	Acetoacetate decarboxylase	153.5	336	249	146.5	431	2206	1654	350	1062.5	312		263.2	1116.9	4.24354	0.0510463
EC:1.7.1.6	Azobenzene reductase	0	2	0	0	0	0.33	2	0	0	6		0.4	1.666	4.165	0.327166
EC:2.6.1.102	GDP-perosamine synthase	101	287	133	113	477	1864	1336	255	844	271		222.2	914	4.11341	0.0620353
EC:3.5.3.3	Creatinase	6.8	28.4	9.8	5.6	33.4	131.87	66.73	51.6	81.6	11.4		16.8	68.64	4.08571	0.0354548
EC:3.2.1.40	Alpha-L-rhamnosidase	43	91.33	101.67	40	159	679.66	494	101.34	335	108		87	343.6	3.94943	0.0542978
EC:1.3.5.6	9,9'-di-cis-zeta-carotene desaturase	9.33	33.33	14.67	7.67	32.67	157.34	102.66	26.33	69	24.01		19.534	75.868	3.88389	0.0594852
EC:3.4.17.21	Glutamate carboxypeptidase II	9.33	33.33	14.67	7.67	32.67	157.34	102.66	26.33	69	24.01		19.534	75.868	3.88389	0.0594852
EC:1.14.13.148	Trimethylamine monooxygenase	24.8	53.9	27.3	21.1	62.9	286.7	179.4	88.1	137.1	42.9		38	146.84	3.86421	0.0341398
EC:2.1.1.103	Phosphoethanolamine N-methyltransferase	9.33	40.33	21.67	11.67	79.67	263.34	150.66	43.33	139	32.01		32.534	125.668	3.86267	0.0670616
EC:1.3.1.85	Crotonyl-CoA carboxylase/reductase	298	833	513	345	1115	4791	3586	875	2049.5	678		620.8	2395.9	3.85938	0.0589762
EC:5.1.3.25	dTDP-L-rhamnose 4-epimerase	169	402.83	254.17	135.5	380.5	2094	1562.5	296	893	318.5		268.4	1032.8	3.84799	0.0641832
EC:3.1.2.4	3-hydroxyisobutyryl-CoA hydrolase	243	251	409	145	363	2103	1711	317	948	314		282.2	1078.6	3.82211	0.0610864
EC:3.5.4.27	Methenyltetrahydromethanopterin cyclohydrolase	233.17	582.84	443.5	245.17	955.34	3767.82	2783	709.99	1556.67	556.67		492.004	1874.83	3.8106	0.059703
EC:3.1.3.37	Sedoheptulose-bisphosphatase	360.5	949.5	615.5	411	1334.5	5537	4234	1007.5	2416	790.5		734.2	2797	3.80959	0.0591537
EC:4.1.1.87	Malonyl-S-ACP decarboxylase	6.8	22.4	12.8	5.6	5.4	92.53	39.4	34.6	29.6	5.4		10.6	40.306	3.80245	0.0774662
EC:5.3.3.17	Trans-2,3-dihydro-3-hydroxyanthranilate isomerase	449.5	1030.66	720.34	640.5	1804	6986.33	5183	1221	3140	993		929	3504.67	3.77251	0.0601564
EC:2.3.1.101	Formylmethanofuran--tetrahydromethanopterin N-formyltransferase	235.84	587.51	449.5	246.5	977.01	3770.82	2786	709.99	1559	556.67		499.272	1876.5	3.75846	0.0609747
EC:1.1.99.1	Choline dehydrogenase	1971.7	4338.43	2687.37	1635.4	4669.6	22274.6	16594.6	3818.9	10164.4	3575.1		3060.5	11285.5	3.68748	0.0566225
EC:4.2.1.147	5,6,7,8-tetrahydromethanopterin hydro-lyase	263.97	636.24	470.3	269.77	990.74	3846.02	2846.4	751.59	1601.27	574.07		526.204	1923.87	3.65613	0.0607437
EC:4.2.1.45	CDP-glucose 4,6-dehydratase	198.67	465.67	308	309.33	782.67	3248.67	2071.66	571	1241.33	378		412.868	1502.13	3.63829	0.077323
EC:2.3.1.82	Aminoglycoside 6'-N-acetyltransferase	238	604	341.5	184	873	3237.33	2355.5	622.67	1418.5	435		448.1	1613.8	3.60143	0.064626
EC:4.2.2.2	Pectate lyase	25	52	56	20	94	354	267	45	165	58		49.4	177.8	3.59919	0.0687644
EC:1.5.3.19	4-methylaminobutanoate oxidase (formaldehyde-forming)	155	378.33	243.67	190	661	2330	1685	375	1118	327		325.6	1167	3.58415	0.0659595
EC:6.1.1.23	Aspartate--tRNA(Asn) ligase	32	109.5	104	42.25	104.25	544.25	426.25	125	223.75	80.5		78.4	279.95	3.57079	0.0566459
EC:4.4.1.15	D-cysteine desulfhydrase	189.47	500.07	330.8	230.93	519.07	2768.53	1753.06	388.6	1065.93	341.4		354.068	1263.5	3.56853	0.0839998
EC:1.21.4.4	Betaine reductase	5	9.5	13	10.25	6.25	54.24	38.25	23	27.75	9.5		8.8	30.548	3.47136	0.0216823
EC:3.1.1.11	Pectinesterase	0	4	5	4	17	43.66	25	4.34	26	5		6	20.8	3.46667	0.0985272
EC:2.1.3.1	Methylmalonyl-CoA carboxytransferase	9.33	45.33	14.67	7.67	32.67	157.34	102.66	26.33	69	24.01		21.934	75.868	3.45892	0.0726254
EC:4.1.3.24	Malyl-CoA lyase	285	580	460	256	935	3370	2608	736	1474.5	482		503.2	1734.1	3.44614	0.0608291
EC:1.1.1.261	sn-glycerol-1-phosphate dehydrogenase	9.33	39.33	14.67	7.67	67.67	207.34	123.16	26.33	91	26.01		27.734	94.768	3.41703	0.0975551
EC:2.7.1.184	Sulfofructose kinase	50	89	67	54	137	505	384	115	267	79		79.4	270	3.4005	0.048146
EC:4.1.3.25	(S)-citramalyl-CoA lyase	296.8	611.4	468.8	265.6	970.4	3400.2	2625.4	770.6	1499.1	485.4		522.6	1756.14	3.36039	0.061435
EC:6.4.1.5	Geranoyl-CoA carboxylase	21.6	36.8	5.6	11.2	52.8	164.4	86.8	69.2	101.2	6.8		25.6	85.68	3.34687	0.0556508
EC:1.1.2.4	D-lactate dehydrogenase (cytochrome)	340.5	1023.33	631.67	518.5	1455	5575.5	3772	922	2276.5	712		793.8	2651.6	3.34039	0.0822442
EC:3.2.1.135	Neopullulanase	9.33	33.33	14.67	7.67	67.67	198.01	102.66	26.33	88	26.01		26.534	88.202	3.32411	0.103229
EC:2.3.1.81	Aminoglycoside N(3')-acetyltransferase	146	392.33	171.17	127	459	1739.33	1261.5	240	785.5	261		259.1	857.466	3.3094	0.0797231
EC:3.5.2.9	5-oxoprolinase (ATP-hydrolyzing)	410.5	1111	705	482.5	1492	5504.5	4132	1002	2412	803		840.2	2770.7	3.29767	0.0714912
EC:1.13.11.8	Protocatechuate 4,5-dioxygenase	4	23	7	4	30	80	59	20	45	20		13.6	44.8	3.29412	0.0402322
EC:4.2.1.91	Arogenate dehydratase	46	86	68	51	106	309	287	177	161	236		71.4	234	3.27731	0.000814934
EC:4.1.1.96	Carboxynorspermidine decarboxylase	1200	666	508	652	850	3266.34	2307.83	1824	2666	2476		775.2	2508.03	3.23534	0.000175755
EC:1.1.1.310	(S)-sulfolactate dehydrogenase	75.67	160.34	107	71.67	277.34	893.32	636	165.99	385.67	145.67		138.404	445.33	3.21761	0.0716732
EC:1.3.1.43	Arogenate dehydrogenase	358.5	992.33	623.67	440.5	1465	4982.5	3680	896	2197.5	692		776	2489.6	3.20825	0.0774353
EC:5.4.3.5	D-ornithine 4,5-aminomutase	10	25	26	20.5	12.5	100.5	76.5	46	55.5	19		18.8	59.5	3.16489	0.020791
EC:2.7.1.119	Hygromycin-B 7''-O-kinase	40	56	53	47	76	284	265	89	158	57		54.4	170.6	3.13603	0.0353167
EC:1.2.99.5	Formylmethanofuran dehydrogenase	837.51	2283.02	1672.5	1073.76	3650.27	12378.7	8477.25	2188.97	4772.76	1688.51		1903.41	5901.24	3.10035	0.0907375
EC:1.14.11.18	Phytanoyl-CoA dioxygenase	168	366	293.5	208.5	561	1827	1343.5	354.5	888	525		319.4	987.6	3.09205	0.0432867
EC:3.4.24.15	Thimet oligopeptidase	4	10	7	0	19	37	37.33	15	31	3		8	24.666	3.08325	0.0566824
EC:2.7.4.23	Ribose 1,5-bisphosphate phosphokinase	197.3	459.73	321.47	222.1	762.4	2394.87	1756.73	408.6	1147.6	332.4		392.6	1208.04	3.07702	0.0808144
EC:4.2.1.83	4-oxalmesaconate hydratase	18.8	43.4	17.8	12.6	48.4	164.37	94.73	51.6	108.1	11.4		28.2	86.04	3.05106	0.0642126
EC:1.1.1.26	Glyoxylate reductase	566.67	1586.67	1015.67	771.67	2681.34	8087.48	5907	1343.99	3615.17	1162.67		1324.4	4023.26	3.03779	0.087569
EC:2.3.3.14	Homocitrate synthase	7	18.5	21	10.25	69.25	163.25	70.25	29	106.75	13.5		25.2	76.55	3.0377	0.118621
EC:3.1.1.75	Poly(3-hydroxybutyrate) depolymerase	378.5	1042.33	663.67	468.5	1593	4973.5	3680	898	2192.5	689		829.2	2486.6	2.99879	0.0869158
EC:1.1.3.41	Alditol oxidase	26	56	30	19	44	185.33	158	42.67	95	37		35	103.6	2.96	0.05536
EC:1.13.11.3	Protocatechuate 3,4-dioxygenase	619.6	1569.63	1045.11	616.54	2267.81	7177.23	5321.12	1232.19	3282.37	1066.48		1223.74	3615.88	2.95478	0.0859525
EC:1.20.1.1	Phosphonate dehydrogenase	4	0	0	0	14	33	11	0	9	0		3.6	10.6	2.94444	0.321187
EC:1.4.3.3	D-amino-acid oxidase	4	15	12	0	26	69	49	15	31	3		11.4	33.4	2.92982	0.119704
EC:1.1.1.82	Malate dehydrogenase (NADP(+))	38	110	110	35	116	491	375	92	169	71		81.8	239.6	2.9291	0.0995814
EC:3.2.1.68	Isoamylase	38	110	110	35	116	491	375	92	169	71		81.8	239.6	2.9291	0.0995814
EC:1.13.99.1	Inositol oxygenase	17.33	42.33	27.67	7.67	42.67	164.67	116.66	27	70	24.01		27.534	80.468	2.9225	0.093781
EC:1.21.4.2	Glycine reductase	20	38	52	41	25	176.64	125	81	99	32		35.2	102.728	2.91841	0.0252653
EC:3.4.24.56	Insulysin	43	110	110	38	123	495	382	96	175	75		84.8	244.6	2.88443	0.0963585
EC:2.4.1.80	Ceramide glucosyltransferase	234.33	540.33	359.67	221.67	702.67	2349.84	1734.99	367.33	1075.5	345.01		411.734	1174.53	2.85265	0.0936615
EC:2.5.1.84	All-trans-nonaprenyl-diphosphate synthase (geranyl-diphosphate specific)	8	37	23	20	54	147	109	30	98	20		28.4	80.8	2.84507	0.0738615
EC:2.5.1.85	specific)	8	37	23	20	54	147	109	30	98	20		28.4	80.8	2.84507	0.0738615
EC:3.1.1.17	Gluconolactonase	947.17	2686	1726.18	985.01	3623.35	11190	8175.49	1640.48	5217.34	1614.35		1993.54	5567.53	2.79278	0.10198
EC:4.2.1.103	Cyclohexyl-isocyanide hydratase	193	609	335	219	711	2256.33	1710	357.67	1076	319		413.4	1143.8	2.76681	0.0997666
EC:4.4.1.19	Phosphosulfolactate synthase	14	24	22	8	27	98	78	19.67	53	12		19	52.134	2.74389	0.0848971
EC:2.3.1.37	5-aminolevulinate synthase	568.5	1125.66	1025.34	561.5	1737	5428.5	4165	990	2406.5	761		1003.6	2750.2	2.74033	0.0970996
EC:1.4.99.6	D-arginine dehydrogenase	151.8	560.4	240.8	176.6	580.4	1899.37	1357.73	282.6	868.1	260.4		342	933.64	2.72994	0.110352
EC:1.1.1.69	Gluconate 5-dehydrogenase	509.67	1624.17	943.17	607.67	1961.34	6123.48	4553.5	953.66	2838.17	923.67		1129.2	3078.5	2.72625	0.10204
EC:1.1.1.371	Scyllo-inositol 2-dehydrogenase (NADP(+))	15.33	47.33	21.67	11.67	43.67	157.67	102.66	26.33	69	24.01		27.934	75.934	2.71834	0.103853
EC:4.3.2.3	Ureidoglycolate lyase	296.3	965.73	495.47	367.1	1232.4	3650.37	2653.06	534.6	1697.6	513.4		671.4	1809.81	2.69557	0.111133
EC:2.1.1.17	Phosphatidylethanolamine N-methyltransferase	493	1268.66	835.34	700	2010	5692.33	4206	1038	2538	784		1061.4	2851.67	2.6867	0.103665
EC:2.1.1.71	Phosphatidyl-N-methylethanolamine N-methyltransferase	493	1268.66	835.34	700	2010	5692.33	4206	1038	2538	784		1061.4	2851.67	2.6867	0.103665
EC:3.2.1.78	Mannan endo-1,4-beta-mannosidase	8	12	15	3	25	79.66	47	6.01	26	9		12.6	33.534	2.66143	0.176997
EC:1.14.13.165	Nitric-oxide synthase (NAD(P)H)	8	49	22	4	13	56.33	68	92	26	10		19.2	50.466	2.62844	0.0984768
EC:1.3.3.11	Pyrroloquinoline-quinone synthase	975.3	1689.9	1202.8	932.6	2071.4	7163.37	5357.06	1385.6	3098.6	995.9		1374.4	3600.11	2.6194	0.100193
EC:2.6.1.45	Serine--glyoxylate transaminase	2895.17	3619.84	2905.5	3382.17	4294.34	14095.8	9949	4473.99	8452.17	7580.67		3419.4	8910.33	2.60581	0.00883087
EC:2.6.1.51	Serine--pyruvate transaminase	2895.17	3619.84	2905.5	3382.17	4294.34	14095.8	9949	4473.99	8452.17	7580.67		3419.4	8910.33	2.60581	0.00883087
EC:2.6.1.44	Alanine--glyoxylate transaminase	2895.17	3623.84	2910.5	3382.17	4301.34	14098.8	9955	4473.99	8452.17	7580.67		3422.6	8912.13	2.6039	0.00886532
EC:5.5.1.2	3-carboxy-cis,cis-muconate cycloisomerase	239.8	771.23	408.97	306.1	858.9	2648.37	1974.23	458.6	1254.1	393.9		517	1345.84	2.60317	0.104819
EC:1.1.1.202	1,3-propanediol dehydrogenase	22	54.5	32.5	11.5	36.5	162.5	122	36.5	55.5	31.5		31.4	81.6	2.59873	0.0987445
EC:1.13.11.9	2,5-dihydroxypyridine 5,6-dioxygenase	5	20	13	4	59	113.67	49.33	17	70	8		20.2	51.6	2.55446	0.1844
EC:2.1.1.245	Co-methyltransferase	10	19	26	20.5	12.5	87.5	47.5	28	54.5	7		17.6	44.9	2.55114	0.0829914
EC:3.1.6.8	Cerebroside-sulfatase	138.67	385.84	325.5	150.67	607.34	1636.82	1213	251.99	713.17	286.67		321.604	820.33	2.55075	0.11476
EC:1.1.1.203	Uronate dehydrogenase	207.67	710.67	335.67	232.67	844.34	2427.16	1732.66	335.99	1110.17	339.67		466.204	1189.13	2.55066	0.127925
EC:1.2.7.4	Carbon-monoxide dehydrogenase (ferredoxin)	15	28.5	39	30.75	18.75	112.75	76.25	51	77.25	16.5		26.4	66.75	2.52841	0.0404351
EC:1.14.13.149	Phenylacetyl-CoA 1,2-epoxidase	475.6	1074.8	532.6	272.2	914.8	3259.4	2483.46	591.54	1448.2	447.8		654	1646.08	2.51694	0.115802
EC:2.3.1.228	Isovaleryl-homoserine lactone synthase	56	96	95	52	223	473	392	122	245	73		104.4	261	2.5	0.0944481
EC:2.3.1.229	4-coumaroyl-homoserine lactone synthase	56	96	95	52	223	473	392	122	245	73		104.4	261	2.5	0.0944481
EC:3.1.4.55	Phosphoribosyl 1,2-cyclic phosphate phosphodiesterase	1899.17	1941.67	1727.67	1237.17	2888.34	7517.65	5922	2623.66	4865.17	3266.67		1938.8	4839.03	2.49588	0.0140102
EC:1.3.99.16	Isoquinoline 1-oxidoreductase	3132.26	4264.46	2631.94	3029.54	5324.14	14622.4	10687.4	4649.88	9998.2	5520.82		3676.47	9095.75	2.47405	0.0208251
EC:3.1.1.1	Carboxylesterase	677	1706	1070.5	714	2334	6604.16	4639.5	1442	2527	860		1300.3	3214.53	2.47215	0.123254
EC:2.7.7.83	UDP-N-acetylgalactosamine diphosphorylase	161.67	439.84	360.5	152.67	626.34	1722.82	1283	287.99	693.17	278.67		348.204	853.13	2.45009	0.128547
EC:2.4.1.187	mannosaminyltransferase	218	626.83	423.17	257	1111	2515.33	1873.5	454	1185.5	382		527.2	1282.07	2.43184	0.125996
EC:2.6.1.96	4-aminobutyrate--pyruvate transaminase	226.5	706.33	402.67	285.5	889	2447	1754	369	1112	328		502	1202	2.39442	0.139687
EC:1.2.1.24	Succinate-semialdehyde dehydrogenase (NAD(+))	6.8	18.4	2.8	5.6	5.4	20.87	18.73	34.6	14.6	3.4		7.8	18.44	2.3641	0.100492
EC:3.5.1.26	N(4)-(beta-N-acetylglucosaminyl)-L-asparaginase	126.67	324.84	250	110.67	487.34	1230.15	896	192.66	543.17	198.67		259.904	612.13	2.35522	0.137338
EC:2.7.14.1	Protein arginine kinase	180.67	509.34	402.5	170.92	671.59	1789.73	1343.75	397.99	724.92	294.17		387.004	910.112	2.35169	0.121407
EC:4.1.1.22	Histidine decarboxylase	16	51	0	18	71	23	14	88	62	179		31.2	73.2	2.34615	0.230229
EC:2.3.1.40	Acyl-[acyl-carrier-protein]--phospholipid O-acyltransferase	510.67	1205.17	933.17	803.67	2136.34	5000.32	3703	1061.99	2241.67	990.67		1117.8	2599.53	2.32557	0.110174
EC:4.1.1.35	UDP-glucuronate decarboxylase	323	950.32	638.68	416	1177	3235.5	2432.33	506	1495	475		701	1628.77	2.32349	0.138374
EC:1.1.1.43	Phosphogluconate 2-dehydrogenase	6.8	18.4	2.8	5.6	5.4	20.87	18.73	34.6	11.6	3.4		7.8	17.84	2.28718	0.125123
EC:1.13.11.57	Gallate dioxygenase	6.8	18.4	2.8	5.6	5.4	20.87	18.73	34.6	11.6	3.4		7.8	17.84	2.28718	0.125123
EC:2.7.1.13	Dehydrogluconokinase	6.8	18.4	2.8	5.6	5.4	20.87	18.73	34.6	11.6	3.4		7.8	17.84	2.28718	0.125123
EC:4.1.1.75	5-guanidino-2-oxopentanoate decarboxylase	6.8	18.4	2.8	5.6	5.4	20.87	18.73	34.6	11.6	3.4		7.8	17.84	2.28718	0.125123
EC:4.2.1.132	2-hydroxyhexa-2,4-dienoate hydratase	6.8	18.4	2.8	5.6	5.4	20.87	18.73	34.6	11.6	3.4		7.8	17.84	2.28718	0.125123
EC:5.3.2.8	4-oxalomesaconate tautomerase	6.8	18.4	2.8	5.6	6.4	22.87	18.73	34.6	11.6	3.4		8	18.24	2.28	0.1214
EC:1.8.3.1	Sulfite oxidase	0	7	10.5	4	22	46	37	5	6	5		8.7	19.8	2.27586	0.286731
EC:1.1.1.338	(2R)-3-sulfolactate dehydrogenase (NADP(+))	63.5	123	90	70.5	200	472	348	113	237.5	72		109.4	248.5	2.27148	0.112623
EC:4.2.1.141	2-dehydro-3-deoxy-D-arabinonate dehydratase	126.67	339.84	265.5	117.67	533.34	1263.15	930	192.66	545.17	205.67		276.604	627.33	2.26797	0.153063
EC:1.1.1.281	GDP-4-dehydro-6-deoxy-D-mannose reductase	146	335.17	216.17	90.34	415.01	1056.16	799.66	185.32	502.67	160.68		240.538	540.898	2.2487	0.141057
EC:2.5.1.44	Homospermidine synthase	240.5	727.33	442.67	305.5	964	2393	1766	379	1129	334		536	1200.2	2.23918	0.153129
EC:2.6.1.48	5-aminovalerate transaminase	13.6	36.8	5.6	11.2	10.8	39.07	36.13	69.2	23.2	6.8		15.6	34.88	2.2359	0.136738
EC:1.21.98.1	Cyclic dehypoxanthinyl futalosine synthase	140.67	381.84	291.5	138.67	591.34	1372.82	1006	221.99	619.17	225.67		308.804	689.13	2.23161	0.151139
EC:2.5.1.120	Aminodeoxyfutalosine synthase	140.67	381.84	291.5	138.67	591.34	1372.82	1006	221.99	619.17	225.67		308.804	689.13	2.23161	0.151139
EC:1.1.1.79	Glyoxylate reductase (NADP(+))	312	903.66	573.34	403	1284	3081	2197	523	1534.5	417		695.2	1550.5	2.23029	0.148989
EC:2.3.1.201	UDP-2-acetamido-3-amino-2,3-dideoxy-glucuronate N-acetyltransferase	588.33	593	1009.33	740.67	639.33	2917.66	2205	770.33	1283	767		714.132	1588.6	2.22452	0.0767592
EC:3.5.4.32	8-oxoguanine deaminase	6.8	20.4	2.8	5.6	10.4	18.2	17.4	34.6	28.6	3.4		9.2	20.44	2.22174	0.10537
EC:1.1.1.335	UDP-N-acetyl-2-amino-2-deoxyglucuronate dehydrogenase	588.33	593	1009.33	739.67	604.33	2858.33	2190.67	762.33	1254	762		706.932	1565.47	2.21445	0.0769514
EC:1.14.11.33	DNA oxidative demethylase	245.5	749.33	445.67	315.5	1030	2449.17	1816.33	383	1179.5	332		557.2	1232	2.21106	0.15946
EC:1.4.7.1	Glutamate synthase (ferredoxin)	50.67	167.84	79.5	164.67	367.34	718.82	507	127.49	368.67	112.67		166.004	366.93	2.21037	0.154605
EC:1.1.1.264	L-idonate 5-dehydrogenase (NAD(P)(+))	67.5	155.66	130.34	101.5	212	542	397	133	299.5	92		133.4	292.7	2.19415	0.104009
EC:2.5.1.60	Protein geranylgeranyltransferase type II	109.34	293.51	235.83	107	470.67	1070.48	798.34	165.66	449.17	179.66		243.27	532.662	2.18959	0.164906
EC:1.1.1.387	L-serine 3-dehydrogenase (NAD(+))	6.8	18.4	2.8	5.6	5.4	18.2	17.4	34.6	11.6	3.4		7.8	17.04	2.18462	0.150235
EC:1.14.12.12	Naphthalene 1,2-dioxygenase	6.8	18.4	2.8	5.6	5.4	18.2	17.4	34.6	11.6	3.4		7.8	17.04	2.18462	0.150235
EC:1.17.99.1	4-methylphenol dehydrogenase (hydroxylating)	13.6	36.8	5.6	11.2	10.8	36.4	34.8	69.2	23.2	6.8		15.6	34.08	2.18462	0.150235
EC:3.5.1.100	(R)-amidase	6.8	18.4	2.8	5.6	5.4	18.2	17.4	34.6	11.6	3.4		7.8	17.04	2.18462	0.150235
EC:6.2.1.32	Anthranilate--CoA ligase	70	146	99	71	298	566	400	127	319	80		136.8	298.4	2.18129	0.140994
EC:1.3.1.10	Enoyl-[acyl-carrier-protein] reductase (NADPH, Si-specific)	3235.97	5314.4	3800.14	2784.77	7304.74	17284.8	12951.2	4563.26	9187.27	4873.07		4488	9771.94	2.17735	0.0733559
EC:3.4.14.4	Dipeptidyl-peptidase III	1080	327	266	415	362	224	380	1212	1562	1943		490	1064.2	2.17184	0.154218
EC:3.4.22.40	Bleomycin hydrolase	1080	331	270	415	364	232	388	1212.67	1563	1945		492	1068.13	2.171	0.151431
EC:1.1.1.215	Gluconate 2-dehydrogenase	13.6	39.8	5.6	11.2	14.8	41.07	41.13	69.2	26.2	6.8		17	36.88	2.16941	0.131371
EC:2.4.1.8	Maltose phosphorylase	1080	325	262	414	364	215.33	375	1204.67	1553	1942		489	1058	2.1636	0.158256
EC:1.1.1.122	D-threo-aldose 1-dehydrogenase	307	883.16	491.84	362.5	1124.5	2731.16	1992	445.17	1276.5	401.5		633.8	1369.27	2.16041	0.161461
EC:2.3.1.182	(R)-citramalate synthase	1080	325	262	414	362	208	367	1204	1552	1940		488.6	1054.2	2.15759	0.161772
EC:1.1.1.316	L-galactose 1-dehydrogenase	2.67	4.67	6	1.33	21.67	36	14	0	28.33	0		7.268	15.666	2.15548	0.334861
EC:3.1.21.4	Type II site-specific deoxyribonuclease	1080	327	266	414	362	208	367	1204	1552	1940		489.8	1054.2	2.15231	0.16239
EC:1.4.1.16	Diaminopimelate dehydrogenase	1080	329	266	414	362	208	368.5	1204	1552	1940		490.2	1054.5	2.15116	0.162269
EC:2.1.3.11	N-succinylornithine carbamoyltransferase	1088	334	277	417	376	234	375	1204.67	1576	1942		498.4	1066.33	2.13951	0.15813
EC:4.7.1.1	Alpha-D-ribose 1-methylphosphonate 5-phosphate C-P-lyase	255.5	772.33	452.67	318.5	1046	2426.5	1777	376	1161.5	331		569	1214.4	2.13427	0.172653
EC:2.7.8.37	Alpha-D-ribose 1-methylphosphonate 5-triphosphate synthase	1022	3089.32	1810.68	1274	4184	9706	7108	1504	4646	1324		2276	4857.6	2.13427	0.172653
EC:1.7.7.2	Ferredoxin--nitrate reductase	8	16	19	6	14	51	48	0.67	32	2		12.6	26.734	2.12175	0.239947
EC:3.2.1.18	Exo-alpha-sialidase	1197.34	640.51	516.83	524	880.67	1282.82	1171.34	1369.66	2006.17	2121.66		751.87	1590.33	2.11517	0.00738741
EC:4.3.1.15	Diaminopropionate ammonia-lyase	756.33	1207.33	1248.5	925.42	1054.08	4166.25	3081.92	790.16	1945.75	964		1038.33	2189.62	2.10878	0.113352
EC:4.2.1.84	Nitrile hydratase	1282.5	2908.16	1814.34	1106	3035	8415.84	6426.16	1316.5	3965	1224.5		2029.2	4269.6	2.10408	0.165779
EC:3.1.1.53	Sialate O-acetylesterase	1310.67	939.34	764	631.67	1362.34	2325.97	1919	1523.01	2476.67	2280.67		1001.6	2105.06	2.10169	0.0011927
EC:1.1.99.3	Gluconate 2-dehydrogenase (acceptor)	144.4	251.2	154.4	140.8	316.2	677.94	634.86	281.8	382.8	136.2		201.4	422.72	2.09891	0.0772383
EC:1.1.5.8	Quinate dehydrogenase (quinone)	6.8	23.4	2.8	5.6	5.4	20.87	18.73	34.6	14.6	3.4		8.8	18.44	2.09545	0.161973
EC:4.2.1.6	Galactonate dehydratase	258.67	610.17	457.67	293.67	1103.34	2227.15	1631	410.66	1060.17	349.67		544.704	1135.73	2.08504	0.168903
EC:2.3.2.13	Protein-glutamine gamma-glutamyltransferase	0	2	0	0	2	0.33	2	0	0	6		0.8	1.666	2.0825	0.506594
EC:2.1.1.77	Protein-L-isoaspartate(D-aspartate) O-methyltransferase	4794.96	6752.64	6158.06	5383.03	7691.57	21422.3	15170.9	6123	11972.4	9374.33		6156.05	12812.6	2.0813	0.0371147
EC:3.2.1.51	Alpha-L-fucosidase	2449	1276.5	1071.67	1034.34	1656.67	2379.13	2145	2732.69	4089.84	4210.67		1497.64	3111.47	2.07758	0.0130198
EC:5.1.1.8	4-hydroxyproline epimerase	218.27	538.64	384.1	215.87	837.14	1789.22	1298.13	374.86	808.37	282.47		438.804	910.61	2.07521	0.162807
EC:2.6.1.109	8-amino-3,8-dideoxy-alpha-D-manno-octulosonate transaminase	828	810	520	764	899	1990	1424	991	2054	1459		764.2	1583.6	2.07223	0.00426238
EC:1.14.99.46	Pyrimidine monooxygenase	20	35	14	14	29	139	53	0	40	0		22.4	46.4	2.07143	0.379493
EC:2.6.1.98	UDP-2-acetamido-2-deoxy-ribo-hexuluronate aminotransferase	561.33	570	984.33	705.67	597.33	2589	1928.67	672.66	1115	705		683.732	1402.07	2.05061	0.0965597
EC:2.7.7.1	Nicotinamide-nucleotide adenylyltransferase	5	15	8	0	13	31.33	33	6.67	13	0		8.2	16.8	2.04878	0.26284
EC:3.2.2.4	AMP nucleosidase	1511.47	1231.4	1047.47	832.93	1522.07	3115.37	2517.73	1707.27	2882.43	2355.4		1229.07	2515.64	2.04679	0.00163756
EC:2.1.1.258	Co-methyltransferase	5	9.5	13	10.25	6.25	31.25	18.25	14	22.75	3.5		8.8	17.95	2.03977	0.0944905
EC:2.3.1.169	CO-methylating acetyl-CoA synthase	5	9.5	13	10.25	6.25	31.25	18.25	14	22.75	3.5		8.8	17.95	2.03977	0.0944905
EC:2.7.2.7	Butyrate kinase	22	121	95	129.5	45.5	570.83	110.5	63	68.5	29		82.6	168.366	2.03833	0.431795
EC:1.10.9.1	Plastoquinol--plastocyanin reductase	141.33	335.33	266.67	94.67	372.67	958.34	723.66	188.33	443	152.01		242.134	493.068	2.03634	0.165099
EC:3.4.21.107	Peptidase Do	4554.15	7829.09	4786.48	4889.29	10521.8	23903.1	17720	6428.54	12381.8	5677.42		6516.16	13222.2	2.02914	0.102878
EC:4.1.2.40	Tagatose-bisphosphate aldolase	102.67	317.84	133.5	70.92	327.59	663.24	424.75	275.99	296.92	265.17		190.504	385.214	2.02208	0.0698108
EC:2.6.1.21	D-amino-acid transaminase	804.83	1744.66	1397.34	913.17	2641.67	5783.5	4423.16	1221	2644	1064.01		1500.33	3027.13	2.01764	0.155976
EC:3.2.1.24	Alpha-mannosidase	239	566.5	425.17	198.34	769.67	1715.49	1300	295.99	809.84	293.67		439.736	882.998	2.00802	0.176481
EC:1.14.19.8	Pentalenolactone synthase	0	0	0	0	1	2	0	0	0	0		0.2	0.4	2	0.666581
EC:2.5.1.43	Nicotianamine synthase	0	0	0	0	1	2	0	0	0	0		0.2	0.4	2	0.666581
EC:3.5.1.38	Glutamin-(asparagin-)ase	0	2	0	0	0	2.67	1.33	0	0	0		0.4	0.8	2	0.565301
EC:3.5.1.56	N,N-dimethylformamidase	170	764	317	244	662	1753	1294	229	785	247		431.4	861.6	1.99722	0.215465
EC:2.1.2.5	Glutamate formimidoyltransferase	1152	505.5	403	588.25	707.25	689.25	790.25	1327	1841.75	2014.5		671.2	1332.55	1.98532	0.0569635
EC:1.1.1.36	Acetoacetyl-CoA reductase	1571.5	2154.33	1637.67	1547.5	2990	6190.83	4709	2085	4130.5	2522		1980.2	3927.47	1.98337	0.0401315
EC:1.5.1.7	Saccharopine dehydrogenase (NAD(+), L-lysine-forming)	1808.5	1308.5	1137	911	1265	3403.67	2486.5	1810	2690.5	2330.5		1286	2544.23	1.97841	0.00294864
EC:1.14.12.1	Anthranilate 1,2-dioxygenase (deaminating, decarboxylating)	23.6	62.8	22.6	19.2	70.8	130.9	96.3	80.7	61.7	17.8		39.8	77.48	1.94673	0.122117
EC:4.2.2.3	Poly(beta-D-mannuronate) lyase	6.8	18.4	2.8	5.6	14.4	20.87	22.73	34.6	11.6	3.4		9.6	18.64	1.94167	0.172628
EC:3.1.6.6	Choline-sulfatase	284.8	948.23	573.97	371.6	1248.4	2659.37	1936.73	416.6	1211.1	384.4		685.4	1321.64	1.92828	0.218265
EC:1.3.1.21	7-dehydrocholesterol reductase	51	136	130	45	176	452	301	80	137	65		107.6	207	1.92379	0.240908
EC:2.4.2.44	S-methyl-5'-thioinosine phosphorylase	6.8	30.4	10.8	12.6	35.4	64.2	48.4	37.6	30.6	3.4		19.2	36.84	1.91875	0.167143
EC:2.4.1.14	Sucrose-phosphate synthase	88	245.5	202.5	94	389	782.5	585	123	331.5	131		203.8	390.6	1.91658	0.220634
EC:3.1.4.3	Phospholipase C	78	242.5	132.5	54.25	294.25	594.58	406.91	151.67	319.25	62.5		160.3	306.982	1.91505	0.199711
EC:5.3.1.5	Xylose isomerase	1465.5	1294.5	872.34	734.84	1626.01	2707.82	2141.66	1614.99	2675.17	2288.68		1198.64	2285.66	1.90688	0.00329576
EC:1.14.15.7	Choline monooxygenase	67.77	92.47	110.6	106.03	209.47	261.4	139.8	207.2	220.03	286.8		117.268	223.046	1.90202	0.0164456
EC:1.1.1.87	Homoisocitrate dehydrogenase	6.8	18.4	2.8	5.6	43.4	58.2	17.4	34.6	30.6	5.4		15.4	29.24	1.8987	0.267694
EC:4.2.1.129	Squalene--hopanol cyclase	444.02	1202.53	883	546	1999.03	3864.96	2846	593.97	1652	631.01		1014.92	1917.59	1.88941	0.231035
EC:5.4.99.17	Squalene--hopene cyclase	444.02	1202.53	883	546	1999.03	3864.96	2846	593.97	1652	631.01		1014.92	1917.59	1.88941	0.231035
EC:2.7.7.65	Diguanylate cyclase	513.2	1188.93	972.87	566.4	1547.6	3461.64	2578.26	890.4	1534.4	536.6		957.8	1800.26	1.87958	0.181066
EC:2.5.1.18	Glutathione transferase	13541.4	17302.5	16244.1	15270.8	19844.2	47431.3	34038.1	16277.8	29917.8	25537.2		16440.6	30640.4	1.86371	0.0265928
EC:1.1.9.1	Alcohol dehydrogenase (azurin)	10.8	18.4	2.8	5.6	19.4	18.2	21.4	34.6	28.6	3.4		11.4	21.24	1.86316	0.15402
EC:2.5.1.46	Deoxyhypusine synthase	150.67	417.84	283	251.67	727.34	1377.82	994.66	196.66	626.17	210.67		366.104	681.196	1.86066	0.241727
EC:3.2.1.25	Beta-mannosidase	1186	567.99	496.01	549	805	604	707	1390	1802	2181		720.8	1336.8	1.85461	0.0998535
EC:3.1.6.13	Iduronate-2-sulfatase	88	261.5	222.5	110	448	826.5	621	135	355.5	151		226	417.8	1.84867	0.235151
EC:2.3.1.57	Diamine N-acetyltransferase	1240	655	447	582	812	572	626	1466	1911	2265		747.2	1368	1.83084	0.127499
EC:3.2.1.123	Endoglycosylceramidase	84	165	62	40	121	270	291	57	196	48		94.4	172.4	1.82627	0.201248
EC:4.2.1.18	Methylglutaconyl-CoA hydratase	2044.8	2807.49	2543.88	2160.69	2831.57	7457.44	5459.4	2156.17	4681.27	2869.32		2477.69	4524.72	1.82619	0.0652222
EC:1.12.98.1	Coenzyme F420 hydrogenase	94	198	152	52	219	459	397	105	276	68		143	261	1.82517	0.194777
EC:1.11.1.5	Cytochrome-c peroxidase	2004.47	2914.99	2512.72	2366.86	3519.91	8275.1	5707.05	2422.66	4908.44	2923.99		2663.79	4847.45	1.81976	0.0782701
EC:2.7.1.90	Diphosphate--fructose-6-phosphate 1-phosphotransferase	1196	648.33	491.17	529	756	723	763.5	1313	1759.5	2018		724.1	1315.4	1.8166	0.0748101
EC:3.4.14.5	Dipeptidyl-peptidase IV	3045.34	1543.01	1112	1613	1724.01	1579.32	1547	3317.66	4744	5207.67		1807.47	3279.13	1.81421	0.115368
EC:5.3.1.12	Glucuronate isomerase	2697.67	1973.17	1919.17	2360.67	1943.34	3556.48	2406	3089.66	4057.17	6585.67		2178.8	3939	1.80787	0.0427724
EC:5.1.1.4	Proline racemase	54.5	148.33	108.17	76.25	167.75	377.75	272.25	97.5	174.75	75		111	199.45	1.79685	0.180284
EC:1.8.99.3	Hydrogensulfite reductase	24	196	130	218	62	972	80	38	32	8		126	226	1.79365	0.61396
EC:1.8.99.5	Dissimilatory sulfite reductase	24	196	130	218	62	972	80	38	32	8		126	226	1.79365	0.61396
EC:3.5.1.105	Chitin disaccharide deacetylase	254.5	366.25	422.25	208.75	535.5	950.75	786	421.75	486	560.25		357.45	640.95	1.79312	0.0389364
EC:2.3.1.168	Dihydrolipoyllysine-residue (2-methylpropanoyl)transferase	951.14	1126.07	700.47	1037.26	1502.74	2511.2	1841.73	1238.6	2346.26	1542.4		1063.54	1896.04	1.78277	0.0156556
EC:2.5.1.39	4-hydroxybenzoate polyprenyltransferase	4120.97	5049.66	5094.05	4628.36	5879.91	13347.8	9606.73	4820.66	8363.44	8003.99		4954.59	8828.52	1.78189	0.0250395
EC:3.1.3.2	Acid phosphatase	2194.33	2490	2615.33	2795.67	1982.33	6300.83	3995.67	2280.33	3724.5	5157		2415.53	4291.67	1.7767	0.0271335
EC:2.3.2.6	Leucyltransferase	3803.3	4555.32	4441.05	4439.69	4821.57	11433.4	7841.23	4477	7351.77	7629.32		4412.19	7746.55	1.75572	0.0175727
EC:3.5.1.46	6-aminohexanoate-oligomer exohydrolase	16	70	51	37	217	285	144	41	200	16		78.2	137.2	1.75448	0.364791
EC:1.12.1.2	Hydrogen dehydrogenase	0	0	0	0	70	80	0	0	38	4		14	24.4	1.74286	0.633428
EC:1.5.3.7	L-pipecolate oxidase	0	0	0	0	35	40	0	0	19	2		7	12.2	1.74286	0.633428
EC:2.3.1.48	Histone acetyltransferase	0	0	0	0	35	40	0	0	19	2		7	12.2	1.74286	0.633428
EC:2.4.1.117	Dolichyl-phosphate beta-glucosyltransferase	0	0	0	0	35	40	0	0	19	2		7	12.2	1.74286	0.633428
EC:2.6.1.64	Glutamine--phenylpyruvate transaminase	0	0	0	0	35	40	0	0	19	2		7	12.2	1.74286	0.633428
EC:2.6.1.7	Kynurenine--oxoglutarate transaminase	0	0	0	0	35	40	0	0	19	2		7	12.2	1.74286	0.633428
EC:4.4.1.13	Cysteine-S-conjugate beta-lyase	0	0	0	0	35	40	0	0	19	2		7	12.2	1.74286	0.633428
EC:1.8.99.2	Adenylyl-sulfate reductase	48	392	260	436	124	1912	144	72	50	16		252	438.8	1.74127	0.633024
EC:5.3.1.16	isomerase	5265.47	6082.16	5515.55	5302.86	7056.91	14294.4	10062.2	6146.33	10120.4	9990.99		5844.59	10122.9	1.73201	0.0124006
EC:2.7.8.12	CDP-glycerol glycerophosphotransferase	12	55	29	4	35	47	49	102	31	3		27	46.4	1.71852	0.324327
EC:1.6.2.4	NADPH--hemoprotein reductase	689.83	857.33	741.17	334.17	638.17	2215.17	1676.66	365.83	994	336.01		652.134	1117.53	1.71366	0.253481
EC:4.1.2.20	2-dehydro-3-deoxyglucarate aldolase	1736.5	2261.17	1939.5	2186.84	2077.67	4980.82	2951	1881.99	3019.34	4628.67		2040.34	3492.36	1.71166	0.0374131
EC:1.3.1.74	2-alkenal reductase (NAD(P)(+))	0	9.5	4.5	0	50	53	7	2	45.5	2		12.8	21.9	1.71094	0.553446
EC:4.2.1.126	N-acetylmuramic acid 6-phosphate etherase	4475.33	2954.33	1868.67	3552.67	2060.67	3612	2543.66	5237	5844	8189.01		2982.33	5085.13	1.70509	0.0883996
EC:2.6.1.77	Taurine--pyruvate aminotransferase	12	98	65	109	31	475	32	17	9	4		63	107.4	1.70476	0.648945
EC:1.5.3.1	Sarcosine oxidase	3074.57	7991.34	5036.6	3386.47	10586.5	20061.4	14951.2	4327.29	9090.97	2819.37		6015.1	10250	1.70405	0.266428
EC:4.2.1.151	Chorismate dehydratase	169.67	471.84	371.5	160.67	639.34	1243.82	917	191.99	528.17	205.67		362.604	617.33	1.70249	0.289202
EC:1.1.1.40	Malate dehydrogenase (oxaloacetate-decarboxylating) (NADP(+))	5077.13	5120.31	5029.72	4997.52	5344.23	11349.6	7981.73	5572.68	8971.1	9569.65		5113.78	8688.96	1.69913	0.00565927
EC:1.12.2.1	Cytochrome-c3 hydrogenase	24	196	130	218	62	940	64	34	18	8		126	212.8	1.68889	0.652901
EC:1.2.99.7	Aldehyde dehydrogenase (FAD-independent)	12	98	65	109	31	470	32	17	9	4		63	106.4	1.68889	0.652901
EC:1.4.1.24	3-dehydroquinate synthase II	12	98	65	109	31	470	32	17	9	4		63	106.4	1.68889	0.652901
EC:6.1.1.24	Glutamate--tRNA(Gln) ligase	1912	1231.5	200	1309.25	429.25	1166.58	1022.25	2408	2133.75	1818.5		1016.4	1709.82	1.68223	0.130735
EC:1.13.11.6	3-hydroxyanthranilate 3,4-dioxygenase	36.8	109.4	34.8	28.6	154.4	225.53	150.4	72.27	126.6	37.4		72.8	122.44	1.68187	0.26216
EC:1.2.1.60	5-carboxymethyl-2-hydroxymuconic-semialdehyde dehydrogenase	36.8	111.4	41.8	29.6	171.4	238.7	157.4	71.6	151.1	37.4		78.2	131.24	1.67826	0.270632
EC:3.4.21.116	SpoIVB peptidase	1896	1156.5	159	1288.25	363.25	1051.58	939.75	2302	2059.75	1802.5		972.6	1631.12	1.67707	0.153913
EC:3.4.24.78	GPR endopeptidase	1896	1156.5	159	1288.25	363.25	1051.58	939.75	2302	2059.75	1802.5		972.6	1631.12	1.67707	0.153913
EC:2.1.3.9	N-acetylornithine carbamoyltransferase	0	0	0	2	0	2	1.33	0	0	0		0.4	0.666	1.665	0.65925
EC:2.1.1.298	Ribosomal protein L3 N(5)-glutamine methyltransferase	3347.63	3245.65	3594.38	3784.02	3049.23	7040.62	4856.4	3703.01	5575.1	7094.65		3404.18	5653.96	1.66089	0.00942727
EC:1.17.99.6	Epoxyqueuosine reductase	6722.3	5952.32	4823.05	6024.69	5467.57	10819.3	7972.73	7708.67	10388.8	11195.3		5797.99	9616.95	1.65867	0.00142441
EC:3.5.1.16	Acetylornithine deacetylase	5188.1	6292.22	5599.85	4591.29	8099.47	14972	11010.5	5356.77	9268.37	8714.72		5954.19	9864.46	1.65673	0.0487125
EC:2.4.1.315	Diglucosyl diacylglycerol synthase (1,6-linking)	1909	1213	194	1302.5	398.5	1073.83	965	2401	2071.5	1800		1003.4	1662.27	1.65663	0.155922
EC:1.14.13.2	4-hydroxybenzoate 3-monooxygenase	149.8	344.73	246.47	171.6	624.4	954.37	722.73	229.6	508.6	122.4		307.4	507.54	1.65107	0.288709
EC:1.1.1.140	Sorbitol-6-phosphate 2-dehydrogenase	0	0	0	0	37	40	0	0	19	2		7.4	12.2	1.64865	0.667384
EC:1.3.8.2	4,4'-diapophytoene desaturase (4,4'-diapolycopene-forming)	16	36	22	0	0	0	26	96	0	0		14.8	24.4	1.64865	0.641099
EC:2.5.1.96	4,4'-diapophytoene synthase	16	36	22	0	0	0	26	96	0	0		14.8	24.4	1.64865	0.641099
EC:1.2.7.8	Indolepyruvate ferredoxin oxidoreductase	2057.8	3334.9	2483.3	1448.6	5050.4	9835.2	6797.4	1512.6	4174.1	1331.9		2875	4730.24	1.6453	0.31666
EC:4.4.1.24	(2R)-sulfolactate sulfo-lyase	34	232	142	226	144	1054	104	42	54	22		155.6	255.2	1.6401	0.637454
EC:5.3.3.14	Trans-2-decenoyl-[acyl-carrier-protein] isomerase	3211.63	3199.98	3573.05	3638.02	3167.23	7045.29	4742.4	3510.01	5415.6	6750.65		3357.98	5492.79	1.63574	0.0119362
EC:3.4.21.105	Rhomboid protease	30.33	102.66	67.34	36.67	114.67	211.67	122.49	113.33	92	34.01		70.334	114.7	1.63079	0.220093
EC:1.1.1.81	Hydroxypyruvate reductase	1045.64	2910.4	1778.14	1402.1	4327.07	7590.35	5229.4	1273.26	3531.77	1058.06		2292.67	3736.57	1.62979	0.322455
EC:2.4.1.7	Sucrose phosphorylase	0	5	5	4	10	11	9	3	9	7		4.8	7.8	1.625	0.18963
EC:3.1.6.12	N-acetylgalactosamine-4-sulfatase	0	4	5	4	8	11	9	3	6	5		4.2	6.8	1.61905	0.212331
EC:1.7.1.13	PreQ(1) synthase	4904.3	5144.82	4927.55	4906.69	5406.57	10418.4	7235.4	5462	8392.77	9423.32		5057.99	8186.39	1.61851	0.0069469
EC:2.6.99.2	Pyridoxine 5'-phosphate synthase	4775.3	4744.82	4595.55	4707.69	5038.57	9126.94	6547.73	5179.67	8013.27	9280.32		4772.39	7629.59	1.59869	0.00668932
EC:5.5.1.1	Muconate cycloisomerase	147.47	395.24	238.3	127.27	583.74	959.69	697.73	183.59	395.77	148.07		298.404	476.97	1.5984	0.343486
EC:3.1.1.41	Cephalosporin-C deacetylase	29	61.33	46.67	40	68	145.67	106.5	27	78	34		49	78.234	1.59661	0.246397
EC:1.3.99.27	1-hydroxycarotenoid 3,4-desaturase	0	12	2	6	22	30.5	18	2	14.5	2		8.4	13.4	1.59524	0.474974
EC:2.1.1.210	Demethylspheroidene O-methyltransferase	0	12	2	6	22	30.5	18	2	14.5	2		8.4	13.4	1.59524	0.474974
EC:4.2.1.131	Carotenoid 1,2-hydratase	0	12	2	6	22	30.5	18	2	14.5	2		8.4	13.4	1.59524	0.474974
EC:5.1.3.6	UDP-glucuronate 4-epimerase	3615.33	4415.75	4362.75	4295.26	4683.5	9990.4	6656	3851.07	6541.84	6943.92		4274.52	6796.65	1.59004	0.0343399
EC:1.1.1.51	3(or 17)-beta-hydroxysteroid dehydrogenase	658.5	777.5	701	315	563	1893	1452	303	852.5	280.5		603	956.2	1.58574	0.312259
EC:1.2.4.2	Oxoglutarate dehydrogenase (succinyl-transferring)	4218.3	5170.32	5132.05	4498.69	5424.57	11043.3	8012.73	4487.67	7349.77	7666.32		4888.79	7711.95	1.57748	0.0293762
EC:2.7.7.76	Molybdenum cofactor cytidylyltransferase	1748.13	2503.4	2107.13	1871.52	3226.98	5713.61	4210.48	1930.93	3795.35	2299.9		2291.43	3590.05	1.56673	0.114881
EC:1.8.5.2	Thiosulfate dehydrogenase (quinone)	59	163.5	80	37	107	234.33	213.83	83.67	121	45		89.3	139.566	1.56289	0.272954
EC:1.3.99.35	Chlorophyllide a reductase	0	36	6	18	69	91.5	54	6	43.5	6		25.8	40.2	1.55814	0.498738
EC:1.3.3.3	Coproporphyrinogen oxidase	3751.3	4049.65	4418.05	4137.35	4216.9	8470.12	6033.4	3952.68	6234.43	7266.65		4114.65	6391.46	1.55334	0.0167574
EC:3.6.1.8	ATP diphosphatase	3298.63	3647.98	3790.05	3862.02	3528.23	7586.12	4833.73	3529.01	5443.1	6755.65		3625.38	5629.52	1.55281	0.0238364
EC:2.1.1.222	2-polyprenyl-6-hydroxyphenol methylase	4042.46	4640.97	5029.56	4434.69	4847.9	9898.13	7056.89	4199.84	6913.6	7547.66		4599.12	7123.22	1.54882	0.0257296
EC:2.1.1.64	3-demethylubiquinol 3-O-methyltransferase	4042.46	4640.97	5029.56	4434.69	4847.9	9898.13	7056.89	4199.84	6913.6	7547.66		4599.12	7123.22	1.54882	0.0257296
EC:1.1.1.57	Fructuronate reductase	1534	1476.33	1477.17	1881	1289	2291	1236	1692	2138.5	4459		1531.5	2363.3	1.54313	0.178318
EC:2.1.1.266	23S rRNA (adenine(2030)-N(6))-methyltransferase	3385.63	3633.98	3830.05	3892.02	3728.23	7239.12	4886.4	3632.01	5629.1	7022.65		3693.98	5681.86	1.53814	0.0190526
EC:1.4.1.9	Leucine dehydrogenase	2764.8	2075.4	771.8	2073.6	1399.4	2121.2	1796.06	3277.6	3646.6	3129.4		1817	2794.17	1.53779	0.0816992
EC:3.5.2.18	Enamidase	674.5	792.5	716	322	592	1863	1455	303	860.5	280.5		619.4	952.4	1.53762	0.333628
EC:1.1.1.262	4-hydroxythreonine-4-phosphate dehydrogenase	5040.1	5588.55	5047.02	5115.29	5956.97	10500.1	7270.63	5419.27	8439.87	9425.72		5349.59	8211.13	1.53491	0.0128434
EC:2.1.1.166	23S rRNA (uridine(2552)-2'-O)-methyltransferase	3714.63	4016.98	4348.05	4203.02	4096.23	8444.12	5678.73	3871.01	6052.1	7194.65		4075.78	6248.12	1.53299	0.0228569
EC:2.7.1.170	Anhydro-N-acetylmuramic acid kinase	3724.3	4044.65	4288.05	4251.35	4362.9	8336.45	5874.4	3918.68	6289.43	7246.65		4134.25	6333.12	1.53187	0.0185891
EC:2.3.1.41	Beta-ketoacyl-[acyl-carrier-protein] synthase I	4267.63	4539.31	4411.72	4719.02	4675.23	8263.28	5768.73	4696.69	7314.6	8575.65		4522.58	6923.79	1.53094	0.0122055
EC:1.21.4.1	D-proline reductase (dithiol)	25	47.5	65	51.25	31.25	109.25	62.25	60	87.75	17.5		44	67.35	1.53068	0.206355
EC:1.10.2.2	Quinol--cytochrome-c reductase	3700.63	3918.98	4278.05	4094.02	4065.23	7918.12	5605.4	3852.01	6024.1	7190.65		4011.38	6118.06	1.52517	0.0175525
EC:5.1.3.7	UDP-N-acetylglucosamine 4-epimerase	17	111	71	114	70	486.67	45	25	19	7		76.6	116.534	1.52133	0.683407
EC:6.3.2.3	Glutathione synthase	3780.63	4129.98	4425.05	4171.02	4460.23	8394.12	5953.73	3924.01	6346.1	7259.65		4193.38	6375.52	1.52038	0.0199733
EC:6.3.1.12	D-aspartate ligase	5	9.5	13	10.25	8.25	20.25	10.25	12	15.75	11.5		9.2	13.95	1.5163	0.0670419
EC:1.5.1.36	Flavin reductase (NADH)	13.3	39.4	18.8	14.1	27.4	63.2	42.4	37.6	24.1	3.4		22.6	34.14	1.51062	0.327489
EC:5.4.99.16	Maltose alpha-D-glucosyltransferase	1434.63	2730.39	1822.81	1032.27	2526.07	5638.2	4407.22	995.44	2559.1	806.91		1909.23	2881.37	1.50918	0.358871
EC:1.5.5.2	Proline dehydrogenase	4740.8	5422.82	5293.55	5281.19	5916.57	10773.9	7464.4	4988	8209.77	8754.32		5330.99	8038.09	1.5078	0.022315
EC:2.3.1.18	Galactoside O-acetyltransferase	1453	1315.33	1396.67	1895	961	2101	804	1552	1748	4360		1404.2	2113	1.50477	0.285132
EC:1.8.1.7	Glutathione-disulfide reductase	3372.63	3755.98	3858.05	3820.02	3731.23	7192.79	4856.4	3604.01	5475.1	6763.65		3707.58	5578.39	1.50459	0.021336
EC:2.5.1.90	All-trans-octaprenyl-diphosphate synthase	5102.3	5335.32	5234.05	5036.69	6140.57	10214.9	7126.73	5309.67	8325.77	9372.32		5369.79	8069.89	1.50283	0.0158053
EC:4.2.1.47	GDP-mannose 4,6-dehydratase	2419.97	3586.4	2335.64	1783.77	6507.74	8256.52	6061.4	2585.26	5012.27	3040.07		3326.7	4991.1	1.50032	0.24855
EC:2.3.2.8	Arginyltransferase	3537.8	3928.65	3990.05	4040.85	3981.9	7445.12	5087.73	3753.68	5811.93	7123.65		3895.85	5844.42	1.50017	0.0212826
EC:1.14.13.81	Magnesium-protoporphyrin IX monomethyl ester (oxidative) cyclase	0	19	6	9	22	35.5	28	2	16.5	2		11.2	16.8	1.5	0.498527
EC:3.6.1.63	Alpha-D-ribose 1-methylphosphonate 5-triphosphate diphosphatase	373.5	1214.66	691.34	474.5	1553	2576	1902	395	1251	336		861.4	1292	1.49988	0.403206
EC:2.1.1.217	tRNA (adenine(22)-N(1))-methyltransferase	2674	1872.5	614	2004.25	1133.25	1423.25	1171.08	3239	3416.75	3193.5		1659.6	2488.72	1.49959	0.208754
EC:4.4.1.1	Cystathionine gamma-lyase	855.47	1148.24	988.8	430.27	991.24	2450.02	1955.56	629.59	1158.77	414.07		882.804	1321.6	1.49705	0.311741
EC:1.14.99.44	Diapolycopene oxygenase	8	20	11	0	2	0.33	13	48	0	0		8.2	12.266	1.49585	0.693054
EC:1.3.7.7	Ferredoxin:protochlorophyllide reductase (ATP-dependent)	0	43	10	21	72	96.5	64	6	45.5	6		29.2	43.6	1.49315	0.52429
EC:3.2.1.10	Oligo-1,6-glucosidase	37	118	43.5	14	64	39.33	35.5	91	67.5	179		55.3	82.466	1.49125	0.413834
EC:2.7.1.47	D-ribulokinase	6.5	31	16	8.5	41	81	29	7	26.5	10		20.6	30.7	1.49029	0.516587
EC:5.3.1.22	Hydroxypyruvate isomerase	2310.77	3695.88	3150.86	1539.62	3722.64	8322.8	6285.63	1741.28	3744.37	1361.72		2883.95	4291.16	1.48794	0.344164
EC:2.3.2.2	Gamma-glutamyltransferase	11181.6	15125.8	12461.8	9361.31	15729.5	30241.5	22437.3	10524.5	18768.9	12949.8		12772	18984.4	1.48641	0.132528
EC:3.4.19.13	Glutathione hydrolase	11181.6	15125.8	12461.8	9361.31	15729.5	30241.5	22437.3	10524.5	18768.9	12949.8		12772	18984.4	1.48641	0.132528
EC:4.1.1.98	4-hydroxy-3-polyprenylbenzoate decarboxylase	7262.1	8610.98	8482.76	8357.88	8401.14	16528.2	10744.8	7306	12021	14451.6		8222.97	12210.3	1.48491	0.0372504
EC:4.1.1.49	Phosphoenolpyruvate carboxykinase (ATP)	4372.63	3817.15	4034.55	4107.36	3831.9	6103.77	4211.4	4496.67	6535.44	8556.32		4032.72	5980.72	1.48305	0.0390556
EC:1.1.1.336	UDP-N-acetyl-D-mannosamine dehydrogenase	1438	1222	1315	1773	942	1676.66	814	1461	1771	4193		1338	1983.13	1.48216	0.308287
EC:3.8.1.2	(S)-2-haloacid dehalogenase	1931.5	3573.16	2425.34	1480	5884	8757.99	6632.5	1614.17	4196	1357.5		3058.8	4511.63	1.47497	0.399817
EC:3.6.1.65	(d)CTP diphosphatase	1434	1207	1308	1765	909	1618	773	1447	1742	4177		1324.6	1951.4	1.4732	0.324942
EC:2.3.1.210	dTDP-4-amino-4,6-dideoxy-D-galactose acyltransferase	1434	1207	1308	1765	909	1608	758	1447	1742	4177		1324.6	1946.4	1.46942	0.329921
EC:2.4.1.180	Lipopolysaccharide N-acetylmannosaminouronosyltransferase	1434	1207	1308	1765	909	1608	758	1447	1742	4177		1324.6	1946.4	1.46942	0.329921
EC:2.4.1.325	TDP-N-acetylfucosamine:lipid II N-acetylfucosaminyltransferase	1434	1207	1308	1765	909	1608	758	1447	1742	4177		1324.6	1946.4	1.46942	0.329921
EC:3.4.24.55	Pitrilysin	1434	1207	1308	1765	909	1608	758	1447	1742	4177		1324.6	1946.4	1.46942	0.329921
EC:3.1.1.5	Lysophospholipase	7181.46	7833.89	8506.97	8112.44	8399.06	15263.5	10693.1	7317.09	11566.1	13927.9		8006.76	11753.5	1.46795	0.0278149
EC:1.5.5.1	Electron-transferring-flavoprotein dehydrogenase	2365.63	2989.31	3076.72	2433.02	3639.23	6482.12	4949.4	2438.01	4368.1	3038.65		2900.78	4255.26	1.46693	0.109561
EC:1.3.98.1	Dihydroorotate oxidase (fumarate)	1277	820	616	763	1412	741.67	760	1469	1906	2282		977.6	1431.73	1.46454	0.222409
EC:1.14.13.129	Beta-carotene 3-hydroxylase	102	191	154	53	201	341.67	309.33	88.67	224	61		140.2	204.934	1.46173	0.33522
EC:3.1.1.61	Protein-glutamate methylesterase	6618.75	8176.72	7615.74	7440.22	9302.81	15670.6	10936.4	7196.44	11697.9	11638.2		7830.85	11427.9	1.45935	0.0348963
EC:2.4.99.12	Lipid IV(A) 3-deoxy-D-manno-octulosonic acid transferase	5020.3	5061.82	5113.55	4950.69	5469.57	8958.94	6261.4	5181.67	7737.27	9196.32		5123.19	7467.12	1.45751	0.0168196
EC:2.4.99.13	(Kdo)-lipid IV(A) 3-deoxy-D-manno-octulosonic acid transferase	5020.3	5061.82	5113.55	4950.69	5469.57	8958.94	6261.4	5181.67	7737.27	9196.32		5123.19	7467.12	1.45751	0.0168196
EC:2.4.99.14	(Kdo)(2)-lipid IV(A) (2-8) 3-deoxy-D-manno-octulosonic acid transferase	5020.3	5061.82	5113.55	4950.69	5469.57	8958.94	6261.4	5181.67	7737.27	9196.32		5123.19	7467.12	1.45751	0.0168196
EC:2.4.99.15	(Kdo)(3)-lipid IV(A) (2-4) 3-deoxy-D-manno-octulosonic acid transferase	5020.3	5061.82	5113.55	4950.69	5469.57	8958.94	6261.4	5181.67	7737.27	9196.32		5123.19	7467.12	1.45751	0.0168196
EC:2.8.3.12	Glutaconate CoA-transferase	330.94	750.14	485.6	216.86	1171.14	1688.4	1244.8	356.2	853.86	160.8		590.936	860.812	1.45669	0.435076
EC:2.6.1.37	2-aminoethylphosphonate--pyruvate transaminase	2204.13	2069.65	2540.38	2819.52	1835.23	3820.95	2425.73	2205.01	2888.6	5353.65		2293.78	3338.79	1.45558	0.120172
EC:2.7.1.50	Hydroxyethylthiazole kinase	2153.8	1968.23	662.97	1708.85	1226.65	2276.45	1562.98	2706.6	2501.35	2174.9		1544.1	2244.46	1.45357	0.0679907
EC:2.6.1.18	Beta-alanine--pyruvate transaminase	1955.63	2526.31	2511.72	2107.02	2985.23	5469.12	3988.4	1979.01	3716.1	2401.65		2417.18	3510.86	1.45246	0.128681
EC:2.7.1.19	Phosphoribulokinase	3050.83	2817.75	3299.08	3446.92	2437.33	4817.25	3133.67	3127.91	4333.5	6443.75		3010.38	4371.22	1.45205	0.0664688
EC:1.1.1.271	GDP-L-fucose synthase	1863.84	2148.84	1387.17	1228.5	4419.01	4721.82	3419	1851.66	3473	2553.67		2209.47	3203.83	1.45004	0.222769
EC:5.1.99.6	NAD(P)H-hydrate epimerase	6684.47	6430.33	5051.88	6002.11	6043.16	9697.16	6794.15	7064.66	9505.19	10661.5		6042.39	8744.53	1.4472	0.0107052
EC:1.8.1.8	Protein-disulfide reductase	7825.93	7370.14	7730.26	8267.71	6920.8	11945.4	7867.79	8044.68	11464.9	15701		7622.97	11004.7	1.44363	0.0495108
EC:3.6.3.41	Heme-transporting ATPase	3849.63	4564.48	4647.55	4380.02	5046.23	8880.12	6075.73	3873.01	6229.6	7005.65		4497.58	6412.82	1.42584	0.0500156
EC:4.2.1.8	Mannonate dehydratase	1612	1639.66	1572.84	1947	1527	2279.33	1244.5	1723.67	2115.5	4459		1659.7	2364.4	1.42459	0.242339
EC:1.3.1.83	Geranylgeranyl diphosphate reductase	0	19	6	9	25	35.5	28	2	16.5	2		11.8	16.8	1.42373	0.555367
EC:2.5.1.62	Chlorophyll synthase	0	19	6	9	25	35.5	28	2	16.5	2		11.8	16.8	1.42373	0.555367
EC:2.1.1.80	Protein-glutamate O-methyltransferase	6526.11	7828.98	7354.27	7497.62	8933.9	14337.4	9944.7	7031.69	11267.8	11651.6		7628.18	10846.6	1.42192	0.0332626
EC:2.1.1.189	23S rRNA (uracil(747)-C(5))-methyltransferase	2204	1891	1741	2477	1674	2055	1055	2332	3162	5589		1997.4	2838.6	1.42115	0.312409
EC:1.2.1.91	3-oxo-5,6-dehydrosuberyl-CoA semialdehyde dehydrogenase	55.8	146.4	60.3	23.6	90.4	170.87	152.56	73.6	101.1	35.4		75.3	106.706	1.41708	0.360749
EC:3.3.2.12	Oxepin-CoA hydrolase	55.8	146.4	60.3	23.6	90.4	170.87	152.56	73.6	101.1	35.4		75.3	106.706	1.41708	0.360749
EC:4.2.1.90	L-rhamnonate dehydratase	2	4	1	0	8	9	4	0	5	3		3	4.2	1.4	0.571623
EC:1.5.1.33	Pteridine reductase	224.17	540.84	365.5	225.17	1141.34	1396.82	998.33	210.99	660.67	216.67		499.404	696.696	1.39505	0.509252
EC:6.2.1.13	Acetate--CoA ligase (ADP-forming)	94	182	139	49	187	297	287	80	187	56		130.2	181.4	1.39324	0.393416
EC:3.4.19.5	Beta-aspartyl-peptidase	2278.67	2035.17	1852	2670.33	2027.67	2424	1332.33	2398.67	3331.83	5639		2172.77	3025.17	1.39231	0.282532
EC:3.1.1.32	Phospholipase A(1)	2204	1878	1741	2477	1660	1935.67	960	2297	3086	5566		1992	2768.93	1.39003	0.35596
EC:3.1.1.4	Phospholipase A(2)	2204	1878	1741	2477	1660	1935.67	960	2297	3086	5566		1992	2768.93	1.39003	0.35596
EC:3.4.21.102	C-terminal processing peptidase	28644.1	27357.9	16428.5	25022.2	22170.6	30531.2	25659.7	29116.3	38101.3	42864.6		23924.7	33254.6	1.38997	0.040612
EC:3.1.3.6	3'-nucleotidase	7398.33	5387.58	4934.25	6865.92	3943.83	5363.08	3456.67	7765.41	8791	14216.2		5705.98	7918.48	1.38775	0.285962
EC:3.1.4.16	2',3'-cyclic-nucleotide 2'-phosphodiesterase	7398.33	5387.58	4934.25	6865.92	3943.83	5363.08	3456.67	7765.41	8791	14216.2		5705.98	7918.48	1.38775	0.285962
EC:2.6.1.1	Aspartate transaminase	26498.8	25825.8	15387.6	23648.2	20171.6	29649.8	24372.8	26682	34678.8	39261.8		22306.4	30929	1.38655	0.0346687
EC:4.2.1.59	3-hydroxyacyl-[acyl-carrier-protein] dehydratase	29032.9	29365.7	19238.3	27195	24047.1	36168.6	29052.4	29368.3	38772.6	44476.5		25775.8	35567.7	1.37989	0.0226928
EC:1.18.6.1	Nitrogenase	43	80.65	143.35	105	189	318	160.5	51	216	24		112.2	153.9	1.37166	0.503831
EC:6.1.1.18	Glutamine--tRNA ligase	6239.13	4695.65	4017.88	5594.77	3796.48	5257.7	3520.48	6533.68	7717.85	10321.1		4868.78	6670.17	1.36999	0.183845
EC:1.1.1.48	D-galactose 1-dehydrogenase	86.5	196.33	154.67	125.5	359	441	347	116	272.5	68		184.4	248.9	1.34978	0.466024
EC:4.1.1.19	Arginine decarboxylase	6033.6	5412.72	5563.85	6317.79	5029.97	7091.98	4234.96	5936.77	7955.37	12895.2		5671.59	7622.86	1.34404	0.222611
EC:2.1.1.186	23S rRNA (cytidine(2498)-2'-O)-methyltransferase	3086.13	2856.65	3324.38	3613.52	2408.23	4359.12	2415.4	2973.01	4172.1	6581.65		3057.78	4100.26	1.34092	0.200763
EC:3.4.15.1	Peptidyl-dipeptidase A	802.67	752.34	486	734.67	865.34	760.32	528.33	830.99	1470.67	1282.67		728.204	974.596	1.33836	0.22138
EC:4.1.1.50	Adenosylmethionine decarboxylase	22581.8	21765.9	11385.3	20730.8	15304.6	20271.3	17634.2	22749.6	27904.8	33818.9		18353.7	24475.8	1.33356	0.12766
EC:1.2.1.87	Propanal dehydrogenase (CoA-propanoylating)	0	3	0	0	0	2.67	1.33	0	0	0		0.6	0.8	1.33333	0.809597
EC:2.3.1.4	Glucosamine-phosphate N-acetyltransferase	0	7	10.5	4	22	28	17	5	3	5		8.7	11.6	1.33333	0.646286
EC:3.2.1.55	Non-reducing end alpha-L-arabinofuranosidase	45	105.33	90.67	69	248	300.66	187	47.34	166	43		111.6	148.8	1.33333	0.551522
EC:4.1.2.50	6-carboxytetrahydropterin synthase	23640.1	23361.4	12540.5	21471.9	17896.1	23283	19833.6	23924.9	29623.9	35165.7		19782	26366.2	1.33284	0.0897017
EC:4.2.3.12	6-pyruvoyltetrahydropterin synthase	23640.1	23361.4	12540.5	21471.9	17896.1	23283	19833.6	23924.9	29623.9	35165.7		19782	26366.2	1.33284	0.0897017
EC:2.4.99.17	S-adenosylmethionine:tRNA ribosyltransferase-isomerase	26374.3	25422.8	14790	23481.9	19464.8	25235.5	21488.8	26413.3	33156.5	38967.8		21906.8	29052.4	1.32618	0.0951504
EC:2.7.1.72	Streptomycin 6-kinase	1625.5	2288.33	1960.17	947.5	4371.5	5740.33	4470.5	1182	2522.5	900		2238.6	2963.07	1.32362	0.529308
EC:2.1.1.67	Thiopurine S-methyltransferase	1631.63	1680.65	1997.38	1814.02	1769.23	3065.62	2230.4	1683.01	2563.1	2228.65		1778.58	2354.16	1.32361	0.040485
EC:3.4.19.3	Pyroglutamyl-peptidase I	20461	20157.5	9828	18282.2	13934.2	18525.6	16875.2	20639	24923.2	28378.5		16532.6	21868.3	1.32274	0.106914
EC:1.16.3.1	Ferroxidase	5977.6	6971.72	6473.35	6210.79	9399.47	12926.8	9083.29	5552.6	9401.87	9374.72		7006.59	9267.86	1.32274	0.125562
EC:2.7.10.2	Non-specific protein-tyrosine kinase	4	0	0	0	55	40	0	0	36	2		11.8	15.6	1.32203	0.795654
EC:2.7.1.29	Glycerone kinase	753.5	1031.33	865.67	435.25	991.25	2135.25	1588.25	350	1017.25	299		815.4	1077.95	1.32199	0.498802
EC:6.3.4.20	7-cyano-7-deazaguanine synthase	23074.5	23196.2	13822.5	21475.9	17529.9	23712.8	19922.9	22811	29295.9	35227		19819.8	26193.9	1.3216	0.0872325
EC:3.1.2.12	S-formylglutathione hydrolase	3126.63	2999.98	3395.55	3571.02	2707.23	4356.12	2764.4	2977.01	4367.6	6384.65		3160.08	4169.96	1.31957	0.167108
EC:3.2.1.22	Alpha-galactosidase	5660	4666.08	3886.92	4725.75	4098	5202.24	3611.17	5766.58	6688.33	9082.75		4607.35	6070.21	1.31751	0.164246
EC:2.1.1.151	Cobalt-factor II C(20)-methyltransferase	20479.5	20415.3	9889.67	18475.5	14118	19156.5	16946.8	20494	24990.5	28199		16675.6	21957.4	1.31674	0.105456
EC:3.6.3.4	Cu(2+)-exporting ATPase	6562.3	7319.65	6584.72	5650.69	11338.1	13695.4	9698.23	6090.17	9855.77	9967.32		7491.09	9861.39	1.31642	0.167865
EC:5.3.3.10	5-carboxymethyl-2-hydroxymuconate Delta-isomerase	95.8	160.4	77.8	86.6	345.4	257.2	139.4	150.6	251.6	209.4		153.2	201.64	1.31619	0.411546
EC:3.1.3.73	Adenosylcobalamin/alpha-ribazole phosphatase	22169.1	20639.2	10183.5	19311.5	14481.3	17247.1	15995.1	22354.6	27098.3	31518.9		17356.9	22842.8	1.31606	0.173276
EC:2.7.7.63	Lipoate--protein ligase	2631.17	3329.93	3690.08	3069.01	3312.76	5754.8	3823.42	2583.39	3584.09	5325.09		3206.59	4214.16	1.31422	0.136847
EC:2.1.1.177	23S rRNA (pseudouridine(1915)-N(3))-methyltransferase	24803.6	23784.5	13685	22512.3	17172.5	22656.4	19347.2	24799	30463.8	36688.2		20391.6	26790.9	1.31382	0.124844
EC:5.1.3.30	D-psicose 3-epimerase	264.67	937.84	507	275.67	1248.34	1721.82	1159.5	272.99	835.67	252.67		646.704	848.53	1.31208	0.567832
EC:5.1.3.31	D-tagatose 3-epimerase	264.67	937.84	507	275.67	1248.34	1721.82	1159.5	272.99	835.67	252.67		646.704	848.53	1.31208	0.567832
EC:2.1.1.74	(FADH(2)-oxidizing)	20568.5	20696.3	10079.7	18663.5	14593	19453	17129.8	20613	25164	28233		16920.2	22118.6	1.30723	0.106773
EC:3.4.19.11	Gamma-D-glutamyl-meso-diaminopimelate peptidase	0	2	0	0	4	0.33	7.5	0	0	0		1.2	1.566	1.305	0.833643
EC:2.7.7.43	N-acylneuraminate cytidylyltransferase	3131.33	2160.25	2621.58	3051.92	1892.83	2135.08	1351.67	2966.75	3575	6745.25		2571.58	3354.75	1.30455	0.437496
EC:6.3.2.7	UDP-N-acetylmuramoyl-L-alanyl-D-glutamate--L-lysine ligase	8	47	22	4	10	12.67	13	87	0	6		18.2	23.734	1.30407	0.763788
EC:2.6.1.83	LL-diaminopimelate aminotransferase	378.67	1164.34	808.5	623.92	1791.59	2736.07	1696.25	420.99	1014.92	343.17		953.404	1242.28	1.30299	0.585828
EC:4.3.1.4	Formimidoyltetrahydrofolate cyclodeaminase	67	168	128	164	337	387	343	89	246	58		172.8	224.6	1.29977	0.534283
EC:4.2.1.55	3-hydroxybutyryl-CoA dehydratase	18624	19083	9670	17124	13705	17583.5	15954	18278	23002	26669		15641.2	20297.3	1.29768	0.117106
EC:2.7.7.87	L-threonylcarbamoyladenylate synthase	25470.3	25284.8	14860	23188.9	19391.8	24953.5	21262.5	25312.7	31658.5	37209.8		21639.2	28079.4	1.29762	0.100926
EC:3.1.3.41	4-nitrophenylphosphatase	2000	1481.5	352.5	1392	1086	1078	937	2291	2075.5	1807		1262.4	1637.7	1.29729	0.354709
EC:2.7.4.2	Phosphomevalonate kinase	8	45	22	4	12	14.67	14.33	87	0	2		18.2	23.6	1.2967	0.768441
EC:2.1.1.191	23S rRNA (cytosine(1962)-C(5))-methyltransferase	26893.3	26867.6	15699.4	24596.7	21442.6	26442.4	21962.4	26899.9	34392.3	39775.9		23099.9	29894.6	1.29414	0.112208
EC:1.2.1.2	Formate dehydrogenase	12937	15555.9	13959.4	12910.9	23365.6	30464.5	20854.1	11819.5	19858.2	18882.8		15745.8	20375.8	1.29405	0.230834
EC:2.3.1.204	Octanoyl-[GcvH]:protein N-octanoyltransferase	8	47	22	4	12	12.33	15	87	0	6		18.6	24.066	1.29387	0.765489
EC:2.3.1.30	Serine O-acetyltransferase	25270.6	25159	14476.5	23096	19173.2	24403.7	20676.7	25125.3	31414.1	36967.2		21435.1	27717.4	1.29309	0.114327
EC:2.7.1.113	Deoxyguanosine kinase	13	56.5	35	14.25	18.25	27.58	25.25	99	15.75	9.5		27.4	35.416	1.29255	0.671504
EC:2.7.1.74	Deoxycytidine kinase	13	56.5	35	14.25	18.25	27.58	25.25	99	15.75	9.5		27.4	35.416	1.29255	0.671504
EC:2.7.1.76	Deoxyadenosine kinase	13	56.5	35	14.25	18.25	27.58	25.25	99	15.75	9.5		27.4	35.416	1.29255	0.671504
EC:1.1.1.125	2-deoxy-D-gluconate 3-dehydrogenase	18526.3	18870.7	9527.84	16946.7	13439.7	17011.2	15476.7	18007.3	22773.5	26515		15462.2	19956.7	1.29068	0.134797
EC:2.7.1.177	L-threonine kinase	5	9.5	13	10.25	6.25	15.25	10.25	12	15.75	3.5		8.8	11.35	1.28977	0.361737
EC:5.1.1.13	Aspartate racemase	20886.3	21313.1	12414.2	19813.2	15058.1	20522.5	17703.9	20018.4	25596.2	31334.8		17897	23035.2	1.2871	0.126628
EC:1.5.8.4	Dimethylglycine dehydrogenase	78	283	183	120	649	705	330	119	487	48		262.6	337.8	1.28637	0.646903
EC:3.2.1.1	Alpha-amylase	4090.79	4865.06	5108.14	3342.45	4160.74	8280.52	6283.72	3310.42	5316.77	4546.09		4313.44	5547.5	1.2861	0.205303
EC:4.1.1.39	Ribulose-bisphosphate carboxylase	334.5	831.33	476.67	400.5	826	1354.67	1058.33	346	662	268		573.8	737.8	1.28581	0.502273
EC:5.4.3.2	Lysine 2,3-aminomutase	20692.2	20909.5	10180.7	18636.1	15212.9	18982.4	17183.9	20534	25146.6	28234.5		17126.3	22016.3	1.28553	0.126507
EC:2.8.4.5	tRNA (N(6)-L-threonylcarbamoyladenosine(37)-C(2))-methylthiotransferase	22047.5	21636.3	11141.2	19283.8	16261.2	19291.9	17713.8	21907.7	26741.8	30205.5		18074	23172.1	1.28207	0.136673
EC:3.5.99.10	2-iminobutanoate/2-iminopropanoate deaminase	24938.7	24059	14027.7	22752.6	17276.9	22302.6	18775.9	24393	30126.8	36509.5		20611	26421.5	1.28192	0.162103
EC:1.1.1.60	2-hydroxy-3-oxopropionate reductase	3271.3	3864.06	3055.64	3369.6	3588.4	5114.2	3379.73	2868.6	4718.6	5896.9		3429.8	4395.61	1.28159	0.131745
EC:1.14.99.48	Heme oxygenase (staphylobilin-producing)	8	45	22	4	10	12	15	87	0	0		17.8	22.8	1.2809	0.787646
EC:1.13.11.11	Tryptophan 2,3-dioxygenase	239.67	535.67	277.5	136.33	558.67	898.33	673.83	162.67	400.83	102		349.568	447.532	1.28024	0.586641
EC:3.4.11.9	Xaa-Pro aminopeptidase	46849.3	45440.8	24673	41756.4	33005.3	40228	35545.6	46180.3	56394	66629.8		38345	48995.6	1.27776	0.166845
EC:3.4.25.2	HslU--HslV peptidase	22081.8	22709.3	13714	21095.2	17084.6	22523.3	18995.4	21452.7	27422.3	33128.3		19337	24704.4	1.27757	0.115568
EC:2.1.1.190	23S rRNA (uracil(1939)-C(5))-methyltransferase	27798	26396.2	15957.1	24932.2	19090.3	24800.8	21262.5	27562.1	33105.3	39113.4		22834.8	29168.8	1.27739	0.141516
EC:2.4.2.52	Triphosphoribosyl-dephospho-CoA synthase	18473.2	18804.8	9545.5	16902.2	13359.3	16581.2	15177	18014	22354.7	26282.7		15417	19681.9	1.27664	0.152035
EC:2.7.1.89	Thiamine kinase	1660	1449.25	1795.25	1978.25	999.5	1643.75	774	1560.75	1772	4308.25		1576.45	2011.75	1.27613	0.504665
EC:1.14.13.114	6-hydroxynicotinate 3-monooxygenase	5	13	6	4	30	35.67	12.33	0	26	0		11.6	14.8	1.27586	0.719413
EC:4.4.1.5	Lactoylglutathione lyase	24398.6	24614.3	14172.2	22552	18237.7	23776.4	20169.7	23761	29811.6	35066.2		20795	26517	1.27516	0.123054
EC:1.8.1.2	Assimilatory sulfite reductase (NADPH)	8038.09	9076.96	9035.6	8398.21	10733.6	14472.4	10036.1	7744.35	11227.7	14220.3		9056.5	11540.2	1.27424	0.104611
EC:5.3.1.26	Galactose-6-phosphate isomerase	16	90	44	8	20	26.68	26	174	0	0		35.6	45.336	1.27348	0.793223
EC:3.1.3.82	D-glycero-beta-D-manno-heptose 1,7-bisphosphate 7-phosphatase	21768.5	21738.2	13099.9	20589.5	15793.2	20559.6	17458.4	20875	26664.1	32853.3		18597.9	23682.1	1.27338	0.156438
EC:3.1.3.83	D-glycero-alpha-D-manno-heptose-1,7-bisphosphate 7-phosphatase	21768.5	21738.2	13099.9	20589.5	15793.2	20559.6	17458.4	20875	26664.1	32853.3		18597.9	23682.1	1.27338	0.156438
EC:2.3.2.16	Lipid II:glycine glycyltransferase	8	45	22	4	10	13.33	13	87	0	0		17.8	22.666	1.27337	0.793308
EC:3.1.2.6	Hydroxyacylglutathione hydrolase	21834.6	22226.3	13259.7	20711	16567.2	21169.1	18163.7	21162	26911.1	32965.7		18919.8	24074.3	1.27244	0.141026
EC:3.1.27.1	Ribonuclease T(2)	1761.83	1952.58	2265.25	1867.42	2333.83	3628.75	2652.67	1707.41	2827	2136.25		2036.18	2590.42	1.27219	0.146485
EC:2.7.1.45	2-dehydro-3-deoxygluconokinase	25303.8	24337.4	13764.9	22744.4	17129.3	20754.7	17801.2	24544.9	29545.2	38729.2		20656	26275	1.27203	0.228015
EC:5.4.99.24	23S rRNA pseudouridine(955/2504/2580) synthase	22003.6	22358	13565	20901	16630.2	21678.1	18407.9	21269.7	27019.1	32995.7		19091.6	24274.1	1.27146	0.133637
EC:4.1.2.5	L-threonine aldolase	26136.6	26270.2	15323.9	23440	19619.7	24984	21244.4	25215.3	31782.1	37102.2		22158.1	28065.6	1.26661	0.131371
EC:3.5.99.6	Glucosamine-6-phosphate deaminase	25524.2	23521.2	13800.4	22041.7	16275.3	19296	17520.7	24695.2	29509.4	37095.4		20232.6	25623.4	1.26644	0.234982
EC:2.5.1.56	N-acetylneuraminate synthase	4200.33	3584.58	3802.25	4032.92	3007.83	3801.75	2305	4024.08	5281	8176.25		3725.58	4717.62	1.26628	0.353408
EC:1.1.1.137	Ribitol-5-phosphate 2-dehydrogenase	8	45	22	4	10	12.67	13	87	0	0		17.8	22.534	1.26596	0.798962
EC:3.2.1.85	6-phospho-beta-galactosidase	8	45	22	4	10	12.67	13	87	0	0		17.8	22.534	1.26596	0.798962
EC:3.4.11.7	Glutamyl aminopeptidase	8	45	22	4	10	12.67	13	87	0	0		17.8	22.534	1.26596	0.798962
EC:5.3.1.13	Arabinose-5-phosphate isomerase	23176.3	23036.8	14033.5	21515.7	17578.6	21520.6	18509.7	22436.7	28395.3	34891.3		19868.2	25150.7	1.26588	0.160319
EC:6.3.4.3	Formate--tetrahydrofolate ligase	23259.2	22697.9	12314.4	20807.3	16923.8	20229.2	17853.4	22990.7	28244.8	32066.8		19200.5	24277	1.26439	0.16407
EC:2.7.1.130	Tetraacyldisaccharide 4'-kinase	23219.3	23186.8	14146.5	21572.7	17734.6	21666.9	18601.4	22474.7	28501.3	34914.3		19972	25231.7	1.26336	0.160373
EC:2.5.1.55	3-deoxy-8-phosphooctulonate synthase	23221.3	23186.8	14151.5	21571.7	17734.6	21662.6	18608.7	22466.7	28491.3	34911.3		19973.2	25228.1	1.2631	0.160554
EC:2.8.4.4	[Ribosomal protein S12] (aspartate(89)-C(3))-methylthiotransferase	22980.3	22932.5	13703.4	21344.9	17623.8	21247.7	18095.5	22296.7	28252	34595.8		19717	24897.5	1.26275	0.169834
EC:2.7.7.38	3-deoxy-manno-octulosonate cytidylyltransferase	23225.3	23250.8	14197.5	21664.7	17704.6	22003.9	18547.4	22461.7	28414.3	34898.3		20008.6	25265.1	1.26271	0.158934
EC:2.4.1.182	Lipid-A-disaccharide synthase	23313.3	23436.8	14349.5	21667.7	18080.6	22129.9	18933.4	22556.7	28655.3	34985.3		20169.6	25452.1	1.26191	0.15319
EC:3.2.1.17	Lysozyme	2484	2255.33	2231.67	2749	1906	2207	1196	2412	3299	5556		2325.2	2934	1.26183	0.439917
EC:2.3.1.191	UDP-3-O-(3-hydroxymyristoyl)glucosamine N-acyltransferase	23246.8	23258.8	14209.5	21601.2	17865.6	21730.9	18642.4	22485.7	28591.8	34922.3		20036.4	25274.6	1.26144	0.161172
EC:1.1.1.29	Glycerate dehydrogenase	4104.93	3044.05	3505.18	3961.12	2574.63	2875.49	1567.3	3989.61	4974.2	8276.05		3437.98	4336.53	1.26136	0.465308
EC:3.7.1.20	3-fumarylpyruvate hydrolase	976.5	1600.83	1168.67	705	1598	2894.17	2232.33	584	1445.5	471.5		1209.8	1525.5	1.26095	0.545045
EC:5.1.3.3	Aldose 1-epimerase	25850.2	25599.1	14585.9	23453.3	19089	22657.1	19616	25265.6	31688.3	37682.1		21715.5	27381.8	1.26093	0.184628
EC:3.5.1.108	UDP-3-O-acyl-N-acetylglucosamine deacetylase	23236.3	23248.8	14162.5	21707.7	17897.6	21741.9	18675.4	22488.7	28552.3	34923.3		20050.6	25276.3	1.26063	0.161936
EC:1.1.1.380	L-gulonate 5-dehydrogenase	22	33	23	19	30	60	46	7	33	14		25.4	32	1.25984	0.534409
EC:3.4.11.4	Tripeptide aminopeptidase	25062.3	23437.3	14009.6	22989	16413.9	19161.3	16637.3	24665.1	28877.8	38963.4		20382.4	25661	1.25898	0.275276
EC:3.5.4.12	dCMP deaminase	21235	19853.5	9619	18495.2	13188.2	14657.6	13839.1	21013.7	24553.8	29656.5		16478.2	20744.1	1.25888	0.282949
EC:2.3.1.129	Acyl-[acyl-carrier-protein]--UDP-N-acetylglucosamine O-acyltransferase	23293.1	23427.1	14300.2	21644.9	18039.2	21897.3	18779.6	22506	28615.3	34947.3		20140.9	25349.1	1.25859	0.161097
EC:1.8.1.14	CoA-disulfide reductase	8	45	22	4	10	12	13	87	0	0		17.8	22.4	1.25843	0.804712
EC:2.3.2.17	glycyltransferase	8	45	22	4	10	12	13	87	0	0		17.8	22.4	1.25843	0.804712
EC:2.3.2.18	glycyltransferase	8	45	22	4	10	12	13	87	0	0		17.8	22.4	1.25843	0.804712
EC:3.4.21.19	Glutamyl endopeptidase	8	45	22	4	10	12	13	87	0	0		17.8	22.4	1.25843	0.804712
EC:3.4.22.48	Staphopain	8	45	22	4	10	12	13	87	0	0		17.8	22.4	1.25843	0.804712
EC:3.4.24.29	Aureolysin	8	45	22	4	10	12	13	87	0	0		17.8	22.4	1.25843	0.804712
EC:2.4.2.22	Xanthine phosphoribosyltransferase	23627.6	22453.5	12690	21376.3	15422.5	18673.7	16331.6	23127	27486.8	34644.2		19114	24052.7	1.25838	0.241526
EC:3.1.12.1	5' to 3' exodeoxyribonuclease (nucleoside 3'-phosphate-forming)	2044.33	1610.83	413.67	1567.92	1435.92	1365.59	1111.41	2348.33	2231.75	1842.51		1414.53	1779.92	1.25831	0.341465
EC:2.7.1.48	Uridine kinase	25269.3	22741.2	12990.6	22131.4	15708.3	16843.9	15542	24783.1	29468.5	37556.2		19768.2	24838.7	1.2565	0.311505
EC:3.2.1.139	Alpha-glucuronidase	8	9	15	3	14	25.33	9.5	0.67	24	2		9.8	12.3	1.2551	0.672758
EC:1.16.3.2	Bacterial non-heme ferritin	4007.33	2915.75	3388.58	3731.17	2388.08	2385.66	1482.42	3891.08	4850.75	8007.75		3286.18	4123.53	1.25481	0.494237
EC:3.4.17.19	Carboxypeptidase Taq	23380.5	22932.1	12976.1	21725.1	16119.2	19769.7	17232.7	22774.4	27776.2	34165.9		19426.6	24343.8	1.25312	0.216011
EC:4.2.1.49	Urocanate hydratase	24630.1	23588.3	13341.7	22150.3	16577	19346.4	17190.5	24004.2	29079.3	35979.7		20057.5	25120	1.2524	0.245292
EC:1.2.1.54	Gamma-guanidinobutyraldehyde dehydrogenase	765.93	792.05	1402.18	875.12	438.63	1807.82	1343.8	569.61	892.2	737.05		854.782	1070.1	1.25189	0.454001
EC:2.7.6.2	Thiamine diphosphokinase	21401	20171.3	9898.17	18527.2	13777.2	14964.1	14349.8	21084	24873.8	29605.5		16755	20975.4	1.25189	0.277178
EC:4.2.1.7	Altronate dehydratase	18632.2	19324.2	9803.17	17115.2	13873.3	16588.7	15208.3	17932.7	22545.2	26306.7		15749.6	19716.3	1.25186	0.180987
EC:1.1.5.2	Quinoprotein glucose dehydrogenase (PQQ, quinone)	238.97	835.57	503.97	308.77	1100.74	1500.02	1057.73	257.26	707.27	218.07		597.604	748.07	1.25178	0.621293
EC:2.4.2.2	Pyrimidine-nucleoside phosphorylase	20207.7	19593.8	9418	18017.7	13068.8	15146.3	14264.5	19905.5	23451.7	27740.7		16061.2	20101.7	1.25157	0.252634
EC:4.1.3.42	(4S)-4-hydroxy-2-oxoglutarate aldolase	27041.8	26120.1	15890.3	24555.9	18937.1	22688	19244.9	26062.1	31727.3	41103.1		22509	28165.1	1.25128	0.23526
EC:3.5.1.81	N-acyl-D-amino-acid deacylase	19684.8	20114.5	10714	17381.5	14114	18105.2	16322	18235.7	23250	26700.7		16401.8	20522.7	1.25125	0.154586
EC:4.4.1.8	Cystathionine beta-lyase	43824.2	43035.6	23910.1	39919.6	30478.7	36294.4	32704.2	42598.7	51882.5	63144.2		36233.6	45324.8	1.25091	0.214939
EC:4.1.2.14	2-dehydro-3-deoxy-phosphogluconate aldolase	27047.8	26132.1	15897.3	24559.9	18948.1	22688	19246.9	26062.1	31727.3	41103.1		22517	28165.5	1.25085	0.235808
EC:2.3.1.29	Glycine C-acetyltransferase	4403	4001.42	4092.75	4314.59	4167.17	4639.23	3115.5	4217.74	5849.67	8344.92		4195.79	5233.41	1.2473	0.279981
EC:2.1.1.223	tRNA(1)(Val) (adenine(37)-N(6))-methyltransferase	3999.33	2848.75	3359.58	3720.17	2329.08	2275	1416.25	3793.08	4794.75	7997.75		3251.38	4055.37	1.24727	0.516701
EC:1.1.1.95	Phosphoglycerate dehydrogenase	10627.9	16513.3	14305.1	9266.97	20373.6	29125.4	21189.7	8705.32	17113.6	12526.5		14217.4	17732.1	1.24721	0.412962
EC:3.2.1.96	Mannosyl-glycoprotein endo-beta-N-acetylglucosaminidase	8	48	22	4	10	12.67	15	87	0	0		18.4	22.934	1.24641	0.809193
EC:1.3.1.14	Dihydroorotate dehydrogenase (NAD(+))	21707.7	21169.3	10459.5	18925.9	15097.6	16813.4	15445.8	21226	25513.9	29821.2		17472	21764	1.24565	0.243336
EC:4.1.1.81	Threonine-phosphate decarboxylase	21237	19765	9536	18497.5	13296.5	14088.5	13712.5	20822.7	24452.5	29470		16466.4	20509.2	1.24552	0.310775
EC:4.4.1.21	S-ribosylhomocysteine lyase	3999.33	2890.75	3366.58	3724.17	2329.08	2253.33	1410.92	3871.41	4768.75	8000.75		3261.98	4061.03	1.24496	0.51942
EC:3.5.2.7	Imidazolonepropionase	24690.1	23790	13459	22202.3	17053	19324.2	17208.5	24013.2	29117.8	35986.7		20238.9	25130.1	1.24167	0.258836
EC:1.1.1.290	4-phosphoerythronate dehydrogenase	4011.13	2904.65	3373.38	3727.52	2414.23	2321.62	1467.4	3813.01	4794.6	7994.65		3286.18	4078.26	1.24103	0.518101
EC:3.4.11.19	D-stereospecific aminopeptidase	868.3	1454.4	1002.3	669.1	1438.9	2622.53	2016.4	497.77	1195.1	409.4		1086.6	1348.24	1.24079	0.583137
EC:1.5.1.39	FMN reductase (NAD(P)H)	18290	18352	9173	16706	12531	14452.3	13615	17533	21537	25971		15010.4	18621.7	1.24058	0.252073
EC:3.1.3.71	2-phosphosulfolactate phosphatase	20292	19832.2	9564	18072.3	13363.7	15218.1	14354.5	19823.7	23499.3	27736.7		16224.8	20126.5	1.24047	0.265388
EC:5.3.1.28	D-sedoheptulose 7-phosphate isomerase	21299	22134.7	13292	20323.4	16408.9	20628.4	17598.2	20246.5	25395.4	31735		18691.6	23120.7	1.23696	0.178121
EC:3.7.1.22	3D-(3,5/4)-trihydroxycyclohexane-1,2-dione acylhydrolase (decyclizing)	2375.5	2581.33	2388.67	2329.5	2212.5	3516.16	2275.5	1876.5	2583.5	4449		2377.5	2940.13	1.23665	0.263631
EC:6.6.1.2	Cobaltochelatase	5048	9411.99	7803.01	3950	11481.5	17484.5	12834.3	3924.67	8701.5	3594		7538.9	9307.8	1.23464	0.57118
EC:1.5.1.34	6,7-dihydropteridine reductase	770	671	433	712	751	329.67	203.33	850	1347	1389		667.4	823.8	1.23434	0.55624
EC:1.17.4.2	Ribonucleoside-triphosphate reductase	24284.1	22535.7	12873.4	21945	15424.7	17061.1	15119.1	23728	27937.1	35862.7		19412.6	23941.6	1.2333	0.330285
EC:6.1.1.22	Asparagine--tRNA ligase	24460	23242.6	13324.1	22087.8	16663.4	18574.2	16252.8	23823.1	28492.9	35833.4		19955.6	24595.3	1.2325	0.292027
EC:3.4.24.3	Microbial collagenase	770	671	433	712	751	327	202	850	1344	1389		667.4	822.4	1.23224	0.559873
EC:1.7.99.1	Hydroxylamine reductase	24148.3	22354.2	12686.6	21786.4	15170.3	16749.9	14889.7	23445.4	27741.5	35543.2		19229.2	23673.9	1.23115	0.339127
EC:3.4.17.13	Muramoyltetrapeptide carboxypeptidase	19490.5	18857.6	9567.8	17247.2	13095.3	13546.5	13205.3	18807.3	22792.7	27989.9		15651.7	19268.3	1.23107	0.316642
EC:4.1.1.3	Oxaloacetate decarboxylase	39950.8	38991.4	19852.3	36060.8	27746.7	28575.5	27074	38653.6	48026.8	57814.9		32520.4	40029	1.23089	0.313348
EC:5.1.3.14	UDP-N-acetylglucosamine 2-epimerase (non-hydrolyzing)	23859.5	23121.3	12711.8	21640.1	16891.9	18536.4	16685.8	23222.7	27596.4	34801.2		19644.9	24168.5	1.23026	0.278576
EC:3.5.4.3	Guanine deaminase	1264.96	1982.06	1770.47	1266.19	4111.15	4783.46	3600.14	965.09	2357.35	1079.41		2078.97	2557.09	1.22998	0.611401
EC:5.3.99.10	Thiazole tautomerase	8	47	22	4	12	12.33	15	87	0	0		18.6	22.866	1.22935	0.819145
EC:3.1.3.45	3-deoxy-manno-octulosonate-8-phosphatase	22561.8	21759.5	12860.4	20930.7	15608.6	17381.4	15254.9	21607.2	26648.8	34320.3		18744.2	23042.5	1.22932	0.305142
EC:3.6.1.54	UDP-2,3-diacylglucosamine diphosphatase	4300.96	3374.98	3710.05	4047.69	3044.9	2919.96	1965.06	4101.01	5292.1	8402.66		3695.72	4536.16	1.22741	0.4817
EC:2.7.1.100	S-methyl-5-thioribose kinase	31	81	40	20	186	211.33	75	20	114	19		71.6	87.866	1.22718	0.73748
EC:3.5.4.2	Adenine deaminase	20636.5	20920.7	10203.8	18618.8	15025.2	17142.6	15401.2	20079	24185.8	27943.5		17081	20950.4	1.22653	0.240973
EC:2.9.1.1	L-seryl-tRNA(Sec) selenium transferase	23572.1	23348.3	13805.4	21845.6	18146.7	21792.2	18448.3	22439.8	27334.5	33428.3		20143.6	24688.6	1.22563	0.193345
EC:3.2.1.4	Cellulase	4914.34	4825.75	3993.09	4236.25	4072.67	5944.75	4322.99	4634.08	5391.17	6688.91		4408.42	5396.38	1.22411	0.0695234
EC:3.2.1.23	Beta-galactosidase	27010.7	24580.7	15858	24268.1	16783.9	18763.4	16560.4	25928.5	30226.2	41332		21700.3	26562.1	1.22405	0.356702
EC:5.1.3.9	N-acylglucosamine-6-phosphate 2-epimerase	20188	19540.5	9331	17997.2	13058.2	14100.9	13482.2	19728	23015.8	27729.5		16023	19611.3	1.22395	0.323478
EC:1.3.1.9	Enoyl-[acyl-carrier-protein] reductase (NADH)	31472.9	33973.3	23628.1	27210	29426.5	37389.8	31127	29140.8	38911.6	41725.5		29142.2	35659	1.22362	0.0595153
EC:1.15.1.2	Superoxide reductase	20137	19453	9305	18040	12772	14236.3	13307.5	19602	22824	27515		15941.4	19497	1.22304	0.324839
EC:1.1.1.169	2-dehydropantoate 2-reductase	26393	28859.3	18995.8	23099.3	21929.9	29420	24673.9	23773.8	32158.4	35797.3		23855.5	29164.7	1.22256	0.0987633
EC:1.12.1.3	Hydrogen dehydrogenase (NADP(+))	60391	58119	27746	53827	38331	41454	39928	58778	68573	82555		47682.8	58257.6	1.22177	0.333177
EC:2.7.1.4	Fructokinase	27199.7	27325.1	15967.1	24174.4	22854.5	24970.9	21455.5	25950.6	32925.7	38166.4		23504.2	28693.8	1.2208	0.193545
EC:4.1.99.14	Spore photoproduct lyase	20136	19378.5	9256	17945.2	12760.2	13777.6	13285.8	19597	22824.8	27520.5		15895.2	19401.1	1.22056	0.336277
EC:3.1.26.8	Ribonuclease M5	20144	19421.5	9278	17949.2	12772.2	13770.6	13289.2	19682	22819.8	27522.5		15913	19416.8	1.22019	0.336637
EC:4.1.1.74	Indolepyruvate decarboxylase	2294	2512.5	2399.67	2363.34	2219.17	3391.32	2128	1916.49	2494.34	4448.67		2357.74	2875.76	1.21971	0.30221
EC:3.6.3.40	Teichoic-acid-transporting ATPase	16	92	44	12	24	29	26	174	0	0		37.6	45.8	1.21809	0.824507
EC:2.7.7.12	UDP-glucose--hexose-1-phosphate uridylyltransferase	22886	22504.6	12926.6	21137.3	15351.9	18367.7	16281.9	21985.1	25951.4	32858.9		18961.3	23089	1.21769	0.281589
EC:4.1.3.3	N-acetylneuraminate lyase	18363.7	18558.3	9352	16773.9	12930.6	14055.7	13297.2	17594	21363.9	26105.2		15195.7	18483.2	1.21634	0.300984
EC:3.1.3.5	5'-nucleotidase	32484.8	31838.2	22074.7	30015.7	27260.5	30929.7	25202.7	30980.9	39612.3	48023.4		28734.8	34949.8	1.21629	0.19769
EC:4.3.1.1	Aspartate ammonia-lyase	24050.6	22476.8	12975.7	21413.5	14978.2	17097.6	15259.9	22871	26779.1	34460.2		19179	23293.6	1.21454	0.344625
EC:1.11.2.4	Fatty-acid peroxygenase	0	11	5	4	8	11	9	3	6	5		5.6	6.8	1.21429	0.622695
EC:1.2.1.59	Glyceraldehyde-3-phosphate dehydrogenase (NAD(P)(+)) (phosphorylating)	0	7	4	3	0	5	10	0	2	0		2.8	3.4	1.21429	0.800966
EC:1.2.1.80	Long-chain acyl-[acyl-carrier-protein] reductase	0	7	4	3	0	5	10	0	2	0		2.8	3.4	1.21429	0.800966
EC:1.3.1.24	Biliverdin reductase	0	7	4	3	0	5	10	0	2	0		2.8	3.4	1.21429	0.800966
EC:1.3.1.33	Protochlorophyllide reductase	0	7	4	3	0	5	10	0	2	0		2.8	3.4	1.21429	0.800966
EC:1.3.1.78	Arogenate dehydrogenase (NADP(+))	0	7	4	3	0	5	10	0	2	0		2.8	3.4	1.21429	0.800966
EC:1.3.5.5	15-cis-phytoene desaturase	0	7	4	3	0	5	10	0	2	0		2.8	3.4	1.21429	0.800966
EC:1.3.7.5	Phycocyanobilin:ferredoxin oxidoreductase	0	7	4	3	0	5	10	0	2	0		2.8	3.4	1.21429	0.800966
EC:2.5.1.77	7,8-didemethyl-8-hydroxy-5-deazariboflavin synthase	0	14	8	6	0	10	20	0	4	0		5.6	6.8	1.21429	0.800966
EC:2.7.1.182	Phytol kinase	0	7	4	3	0	5	10	0	2	0		2.8	3.4	1.21429	0.800966
EC:4.1.99.5	Aldehyde oxygenase (deformylating)	0	7	4	3	0	5	10	0	2	0		2.8	3.4	1.21429	0.800966
EC:3.1.21.5	Type III site-specific deoxyribonuclease	19362.8	18685.4	9376.8	17340.6	13074.4	13025.2	12794.4	18547.6	22391.6	27677.4		15568	18887.2	1.21321	0.359259
EC:1.6.1.1	NAD(P)(+) transhydrogenase (Si-specific)	2560.14	3279.24	2775.3	2840.6	3173.57	4503.35	3097.4	2160.26	3170.27	4813.06		2925.77	3548.87	1.21297	0.253723
EC:2.1.1.195	Cobalt-precorrin-5B (C(1))-methyltransferase	20209	19796.5	9444	18149.2	13038.2	14298.2	13381.1	19624	22857.8	27518.5		16127.4	19535.9	1.21135	0.342781
EC:2.1.1.250	[Trimethylamine--corrinoid protein] Co-methyltransferase	115	395	259	170	1059	1041	436	160	710	70		399.6	483.4	1.20971	0.743956
EC:5.4.99.62	D-ribose pyranase	22328.7	21303.1	11989.2	20615.8	14079.8	15663.3	14240.9	21621.7	24883.8	32641.8		18063.3	21810.3	1.20744	0.368987
EC:3.5.3.8	Formimidoylglutamase	22410.1	21554	12119	20694.5	14497.2	16219.3	14674.4	21673.7	25130.6	32474.7		18255	22034.5	1.20704	0.352004
EC:1.97.1.4	[Formate-C-acetyltransferase]-activating enzyme	51991.7	48482.7	27832.5	47002.1	33916.9	36249.8	31332.6	50588.5	59335.1	75005		41845.2	50502.2	1.20688	0.372781
EC:2.7.1.69	Protein-N(pi)-phosphohistidine--sugar phosphotransferase	182166	181554	100739	168732	125479	140727	129359	173853	208973	262317		151734	183046	1.20636	0.315586
EC:3.6.3.30	Fe(3+)-transporting ATPase	49614.8	52604.3	32947.8	45976.5	41322	49792.4	41903.8	46153.7	58951.2	71521.3		44493.1	53664.5	1.20613	0.183622
EC:3.5.1.32	Hippurate hydrolase	24215.8	27696	16197.8	20941.4	20832.6	27613.9	23742.5	22037.9	29343.9	29631.5		21976.7	26473.9	1.20464	0.10386
EC:3.6.3.8	Calcium-transporting ATPase	22129.7	21726.7	10828.5	19311.1	17927.4	17197.4	16122.6	21374.3	26038.6	29948.5		18384.7	22136.3	1.20406	0.291524
EC:5.4.2.7	Phosphopentomutase	23184.3	22255.6	12565.2	21557.4	15409.3	16634.2	14919.7	22438.4	26493.5	33688.2		18994.4	22834.8	1.20219	0.366096
EC:4.99.1.3	Sirohydrochlorin cobaltochelatase	38570	38300	18683	35154.5	25730.5	27775.8	25984.5	37073	43883.5	53345		31287.6	37612.4	1.20215	0.353862
EC:5.4.99.19	16S rRNA pseudouridine(516) synthase	24813.1	23540.2	13390.4	22925.8	16538.5	16950.9	15161.1	24088	29056.3	36404.2		20241.6	24332.1	1.20209	0.390655
EC:2.1.1.197	Malonyl-[acyl-carrier protein] O-methyltransferase	22477.8	21393.3	12660.4	20641.8	15219.9	15419	14150.4	21359	25936.9	34087.7		18478.6	22190.6	1.20088	0.394534
EC:1.8.1.9	Thioredoxin-disulfide reductase	90977.1	94345.1	52726.5	80231.5	69733.2	81895.2	72833.9	85065.6	105516	120335		77602.7	93129	1.20007	0.213816
EC:2.7.3.9	Phosphoenolpyruvate--protein phosphotransferase	46704	47199.9	27931.3	43079.5	36516.8	40326.1	35383.6	44203.7	54610.5	67144.1		40286.3	48333.6	1.19975	0.26601
EC:1.2.1.9	Glyceraldehyde-3-phosphate dehydrogenase (NADP(+))	21.8	77.9	19.3	137.6	188.4	201.87	120.06	66.27	128.1	17.4		89	106.74	1.19933	0.705572
EC:6.3.1.1	Aspartate--ammonia ligase	22266.3	21196.8	11890.6	20521.2	13945.1	15447	14092.4	21313.4	24669.8	32174.8		17964	21539.5	1.19904	0.385961
EC:2.7.9.3	Selenide, water dikinase	23860.3	23461.5	13255.9	21952.4	18336.3	19674.3	16840.2	22739.2	27599	33963.3		20173.3	24163.2	1.19778	0.302742
EC:3.5.1.25	N-acetylglucosamine-6-phosphate deacetylase	24346.2	24346.1	14014.2	22124.7	17143.6	19419.8	17216.4	23170.4	27769.8	34512.4		20395	24417.8	1.19725	0.311253
EC:6.2.1.20	Long-chain-fatty-acid--[acyl-carrier-protein] ligase	2259.17	3485.67	2894.67	1673.17	6014.34	7432.32	5774.5	1632.49	3284.17	1422.67		3265.4	3909.23	1.19717	0.656788
EC:4.1.99.19	2-iminoacetate synthase	41266.3	40079.2	22067.6	37868.4	27938.3	28558.2	26400.2	39191.4	47658.5	60665.2		33844	40494.7	1.19651	0.392866
EC:2.1.1.72	Site-specific DNA-methyltransferase (adenine-specific)	113452	118148	68304.2	102657	90329.7	101061	88625.8	107091	135325	157613		98578.2	117943	1.19644	0.244061
EC:2.7.7.77	Molybdenum cofactor guanylyltransferase	23300.6	24811.2	15058.4	21790	21210.7	23852.7	20113.9	21792.3	28100.6	33159.2		21234.2	25403.7	1.19636	0.186278
EC:2.8.3.1	Propionate CoA-transferase	18756	19135	9709	17027	15502	15456	14416	17875	21926	26135		16025.8	19161.6	1.19567	0.288962
EC:2.7.1.92	5-dehydro-2-deoxygluconokinase	2323.5	2481.33	2304.67	2261.5	2074.5	3137.16	1960.5	1780.5	2414.5	4385		2289.1	2735.53	1.19503	0.378317
EC:5.3.1.30	5-deoxy-glucuronate isomerase	2323.5	2481.33	2299.67	2261.5	2077.5	3133.16	1960.5	1780.5	2414.5	4385		2288.7	2734.73	1.19488	0.378495
EC:4.3.1.2	Methylaspartate ammonia-lyase	18240	18232	9104	16657	12425	12864	12431	17321	20849	25732		14931.6	17839.4	1.19474	0.373899
EC:1.8.98.1	CoB--CoM heterodisulfide reductase	54756	54954	27486	50298	37284	39784	37229	51950	62416	77166		44955.6	53709	1.19471	0.367942
EC:4.3.99.3	7-carboxy-7-deazaguanine synthase	21488.8	21482.8	12739.5	20430.2	15597.6	16894.4	14904.2	20413	24993.8	32340.3		18347.8	21909.2	1.1941	0.350295
EC:4.3.1.14	3-aminobutyryl-CoA ammonia-lyase	18255	18251.5	9124	16671.2	12436.2	12798.2	12414.2	17331	20822.8	25730.5		14947.6	17819.3	1.19212	0.380309
EC:1.4.1.11	L-erythro-3,5-diaminohexanoate dehydrogenase	18250	18242	9111	16661	12430	12785	12405.3	17319	20807	25727		14938.8	17808.7	1.19211	0.380775
EC:5.4.3.3	Beta-lysine 5,6-aminomutase	36500	36484	18222	33322	24860	25570	24810.7	34638	41614	51454		29877.6	35617.3	1.19211	0.380775
EC:2.8.3.8	Acetate CoA-transferase	36490	36463	18220	33334.5	24810.5	25527.2	24768.5	34632	41617.5	51455		29863.6	35600	1.19209	0.381651
EC:2.8.3.9	Butyrate--acetoacetate CoA-transferase	36490	36463	18220	33334.5	24810.5	25527.2	24768.5	34632	41617.5	51455		29863.6	35600	1.19209	0.381651
EC:2.1.1.196	Cobalt-precorrin-6B (C(15))-methyltransferase (decarboxylating)	18245	18236.5	9114	16670.2	12403.2	12768.2	12388.2	17316	20797.8	25727.5		14933.8	17799.5	1.1919	0.381864
EC:2.1.1.289	Cobalt-precorrin-7 (C(5))-methyltransferase	18245	18229.5	9110	16667.2	12403.2	12763.2	12378.2	17316	20795.8	25727.5		14931	17796.2	1.19189	0.38212
EC:2.7.7.61	Citrate lyase holo-[acyl-carrier protein] synthase	18240	18220	9097	16657	12397	12748	12368	17304	20776	25726		14922.2	17784.4	1.19181	0.382805
EC:2.8.3.10	Citrate CoA-transferase	18240	18220	9097	16657	12397	12748	12368	17304	20776	25726		14922.2	17784.4	1.19181	0.382805
EC:6.2.1.22	[Citrate (pro-3S)-lyase] ligase	18240	18220	9097	16657	12397	12748	12368	17304	20776	25726		14922.2	17784.4	1.19181	0.382805
EC:5.4.99.1	Methylaspartate mutase	36480	36440	18194	33314	24794	25496	24736	34608	41552	51448		29844.4	35568	1.19178	0.382831
EC:1.3.99.22	Coproporphyrinogen dehydrogenase	91452.9	92348.1	53941.7	82311.2	68977.7	75634	67677	86229	106385	127498		77806.3	92684.7	1.19122	0.288331
EC:5.1.3.20	ADP-glyceromanno-heptose 6-epimerase	20764.8	20981	12306.4	19766.2	14649.6	16533.4	14461.1	19612	23632.8	31112.3		17693.6	21070.3	1.19085	0.354996
EC:2.7.1.21	Thymidine kinase	24759.3	23603.1	13586.8	22135.2	16903.1	17183.7	15591.8	23671.1	28158.2	35651.8		20197.5	24051.3	1.19081	0.390879
EC:2.1.1.104	Caffeoyl-CoA O-methyltransferase	18307	18386	9220	16823	12710	13024	12650	17377	20970	25768		15089.2	17957.8	1.19011	0.375949
EC:2.3.1.89	Tetrahydrodipicolinate N-acetyltransferase	18254	18279	9126	16665	12422	12725.3	12355	17380	20764	25726		14949.2	17790.1	1.19003	0.386518
EC:5.99.1.2	DNA topoisomerase	57220.1	55998.5	34822.1	49180.3	43813.7	45643.8	39993.4	53922.3	66818.4	80200.5		48206.9	57315.7	1.18895	0.308503
EC:2.7.7.39	Glycerol-3-phosphate cytidylyltransferase	18281	18365	9155.5	16675	12477	12766	12393.5	17398	20797.5	25721		14990.7	17815.2	1.18842	0.388475
EC:3.1.3.18	Phosphoglycolate phosphatase	13829.7	16732.5	15852.8	13458.7	15182.7	23401.1	16386.3	12361.3	18063.2	18961		15011.3	17834.6	1.18808	0.174717
EC:3.2.1.122	Maltose-6'-phosphate glucosidase	18260	18283	9097	16675	12459	12713	12340	17293	20764	25718		14954.8	17765.6	1.18795	0.391901
EC:5.3.1.17	5-dehydro-4-deoxy-D-glucuronate isomerase	18355	18458.3	9270.67	16793	12821	13106.3	12658	17393.7	20983	25784		15139.6	17985	1.18794	0.378399
EC:2.7.7.72	CCA tRNA nucleotidyltransferase	41788.1	41455.7	22208.9	38906.8	29056.5	30760.9	27718.5	40021	47711.8	59775.2		34683.2	41197.5	1.18782	0.379514
EC:1.3.99.33	Urocanate reductase	19010	18891	9530	17369	13148	13017	12528	18055	22046	26928		15589.6	18514.8	1.18764	0.40143
EC:1.7.7.1	Ferredoxin--nitrite reductase	18410.8	18612.8	9403.67	16825.4	13042.9	13374.6	12875.4	17442.3	21103.2	25811.5		15259.1	18121.4	1.18758	0.3697
EC:1.1.1.27	L-lactate dehydrogenase	20679.7	20469.3	9969.5	18322.9	16041.6	15377.1	14482.2	20046	23601.9	27996.2		17096.6	20300.7	1.18741	0.34724
EC:3.1.2.28	1,4-dihydroxy-2-naphthoyl-CoA hydrolase	2053.33	1840.25	2429.58	2512.92	1328.83	2269.75	1267.67	1752.08	2076	4683.25		2032.98	2409.75	1.18533	0.566822
EC:6.1.1.14	Glycine--tRNA ligase	52628.4	54735.3	34097.1	47373.7	43004.8	49538.9	42207.5	49236.7	61626.4	72152		46367.9	54952.3	1.18514	0.221109
EC:3.6.3.3	Cadmium-exporting ATPase	23927.6	24119.7	13747	22321.1	18221.7	19499.8	16681.5	22968.5	27628.2	34392.3		20467.4	24234.1	1.18403	0.339231
EC:3.6.3.5	Zinc-exporting ATPase	23927.6	24119.7	13747	22321.1	18221.7	19499.8	16681.5	22968.5	27628.2	34392.3		20467.4	24234.1	1.18403	0.339231
EC:2.3.1.54	Formate C-acetyltransferase	25180	23324.8	14508.2	23201	15689.2	17157.5	14936.8	23956.7	27913.2	36498.7		20380.6	24092.6	1.18213	0.428711
EC:1.3.1.86	Crotonyl-CoA reductase	318	682	414	202	621	1004	848	205	452	135		447.4	528.8	1.18194	0.686619
EC:2.5.1.49	O-acetylhomoserine aminocarboxypropyltransferase	28341.1	30627.5	19710.5	24693.3	24737	29610.5	24693.7	25709.2	33701.3	37559.2		25621.9	30254.8	1.18082	0.167479
EC:3.1.13.1	Exoribonuclease II	2380.33	2245.25	2956.58	2961.92	1599.83	2975.75	1485.67	2153.41	2436	5288.25		2428.78	2867.82	1.18076	0.547279
EC:4.2.3.3	Methylglyoxal synthase	22439.3	21675.1	12193.2	20719.2	14918.1	15580.7	14191.4	21421.1	24895.8	32374.8		18389	21692.7	1.17966	0.419292
EC:3.2.1.86	6-phospho-beta-glucosidase	22763.3	21813.8	12960.1	20953.9	14136.3	15697.7	14280.2	21725.9	24877.5	32648.8		18525.5	21846	1.17924	0.4205
EC:2.7.7.73	Sulfur carrier protein ThiS adenylyltransferase	21175.3	20932.8	12310.6	20181.2	14420.1	15723.3	13469.4	19921.4	24009.8	31789.8		17804	20982.7	1.17854	0.41997
EC:2.7.7.75	Molybdopterin adenylyltransferase	3165.67	2973.76	3476.41	3604.92	2861.5	3562.56	2195.01	2861.74	3940.17	6393.91		3216.45	3790.68	1.17853	0.454346
EC:5.3.1.8	Mannose-6-phosphate isomerase	27700.6	30734.1	19356.4	24172.5	25288	29604.1	24919.1	25551.5	32545.9	37016.5		25450.3	29927.4	1.17591	0.166686
EC:1.2.7.5	Aldehyde ferredoxin oxidoreductase	18361	18657	9368	16880	13199	13429.5	12480	17332	20910.5	25736		15293	17977.6	1.17554	0.400529
EC:2.3.1.15	Glycerol-3-phosphate 1-O-acyltransferase	54634.6	57645.6	37453	50505.6	46359.7	53580.7	44398.9	51046.7	64213.8	76612.3		49319.7	57970.5	1.1754	0.23
EC:3.5.2.3	Dihydroorotase	30659.3	34487.1	23354.6	27034.5	29198.2	35990.8	29671.2	27718.7	36876.3	39481.6		28946.7	33947.7	1.17276	0.123754
EC:1.1.1.28	D-lactate dehydrogenase	21314.5	21310	12490	20197.2	14942.9	15307.5	13769.1	20253	24327.1	32099.7		18050.9	21151.3	1.17176	0.435937
EC:1.13.11.27	4-hydroxyphenylpyruvate dioxygenase	2630.77	3180.72	3177.52	2283.62	3169.14	4973.14	3792.96	2021.77	3611.2	2519.72		2888.35	3383.76	1.17152	0.393172
EC:1.12.7.2	Ferredoxin hydrogenase	1569	1550.5	1009	1652.25	1574.25	1563.25	450.25	1570	2597.75	2431.5		1471	1722.55	1.17101	0.547504
EC:2.7.1.167	D-glycero-beta-D-manno-heptose-7-phosphate kinase	3335.3	3395.99	3819.38	3852.69	3359.57	4342.94	2875.4	2987	4234.27	6359.32		3552.59	4159.79	1.17092	0.369978
EC:2.7.7.70	D-glycero-beta-D-manno-heptose 1-phosphate adenylyltransferase	3335.3	3395.99	3819.38	3852.69	3359.57	4342.94	2875.4	2987	4234.27	6359.32		3552.59	4159.79	1.17092	0.369978
EC:5.3.4.1	Protein disulfide-isomerase	3155.13	2865.65	3347.38	3580.52	2384.23	2936.62	1777.4	2954.01	3771.6	6504.65		3066.58	3588.86	1.17031	0.542757
EC:3.1.7.2	Guanosine-3',5'-bis(diphosphate) 3'-diphosphatase	20515.3	20349.6	11931.2	19417.9	14232.8	14875.4	13485	19180.4	23022	30602.2		17289.4	20233	1.17026	0.431873
EC:1.2.3.3	Pyruvate oxidase	8	49	22	4	14	13.33	13	87	0	0		19.4	22.666	1.16835	0.86206
EC:4.1.3.27	Anthranilate synthase	13612.6	17377.8	16150.9	12371.4	19485.6	24466.7	17573.5	11814.3	18686.5	19725.6		15799.7	18453.3	1.16796	0.30143
EC:4.2.1.33	3-isopropylmalate dehydratase	57176.4	62162	40156.9	50011	51655.5	59677.7	49764.2	52114.9	67746.1	75613		52232.4	60983.2	1.16754	0.188234
EC:4.2.1.35	(R)-2-methylmalate dehydratase	57176.4	62162	40156.9	50011	51655.5	59677.7	49764.2	52114.9	67746.1	75613		52232.4	60983.2	1.16754	0.188234
EC:1.1.3.48	3-deoxy-alpha-D-manno-octulosonate 8-oxidase	790	778	513	824	796	792	220	779	1314	1216		740.2	864.2	1.16752	0.557095
EC:1.14.11.2	Procollagen-proline dioxygenase	0	2	0	0	0	0.33	2	0	0	0		0.4	0.466	1.165	0.908732
EC:3.2.2.9	Adenosylhomocysteine nucleosidase	25112.2	24172.9	13735.9	22649.3	19328.2	17613.7	15953.4	24004.7	28575.2	36135.3		20999.7	24456.5	1.16461	0.437528
EC:3.6.3.31	Polyamine-transporting ATPase	23900.4	25713.8	14206.9	22081.1	18955.4	21132.5	17844.7	22504.4	27404.5	33201.8		20971.5	24417.6	1.16432	0.335158
EC:2.3.1.174	3-oxoadipyl-CoA thiolase	31.8	77.4	57.8	15.6	184.4	139.87	119.73	56.6	94.6	16.4		73.4	85.44	1.16403	0.753621
EC:4.2.99.20	2-succinyl-6-hydroxy-2,4-cyclohexadiene-1-carboxylate synthase	3046.33	2858.75	3348.08	3382.92	2281.83	2926.08	1802.67	2846.41	3593.5	6195.25		2983.58	3472.78	1.16396	0.540501
EC:3.2.1.3	Glucan 1,4-alpha-glucosidase	783.5	709.33	484.67	741.5	831	477	282	782	1370.5	1218		710	825.9	1.16324	0.607761
EC:3.1.3.11	Fructose-bisphosphatase	48835.3	50804.2	31611.6	44205.6	38759.2	43053.9	37050.6	45134.9	55699.6	68135.4		42843.2	49814.9	1.16273	0.314693
EC:3.4.21.89	Signal peptidase I	31865.5	32996	21015.4	26850	26897.9	29463.1	25168.2	29584	36670.3	41288.3		27925	32434.8	1.1615	0.244075
EC:2.5.1.3	Thiamine-phosphate diphosphorylase	28907.3	32061.5	20658.9	25503.2	27109.6	31100.9	25796.1	26426.7	34365.3	37958.3		26848.1	31129.5	1.15947	0.190579
EC:2.4.1.25	4-alpha-glucanotransferase	24845.3	25072.3	15167	22378.9	21025.3	20327.7	17875	22833	29043	35708.8		21697.8	25157.5	1.15945	0.376501
EC:3.6.1.1	Inorganic diphosphatase	50832.3	54319.8	32752.3	45015	45235.9	48995.3	42439.2	47088.7	59215.5	66703.1		45631	52888.4	1.15904	0.241323
EC:2.3.1.46	Homoserine O-succinyltransferase	21246.3	21154.1	12376.2	20115.2	14834.1	14816	13434.4	19891.4	24039.8	31783.8		17945.2	20793.1	1.1587	0.474915
EC:5.3.3.8	Dodecenoyl-CoA isomerase	2947.46	2608.98	3141.05	3321.19	2068.9	2591.96	1445.06	2680.34	3457.6	6134.66		2817.52	3261.92	1.15773	0.601413
EC:6.3.2.4	D-alanine--D-alanine ligase	28959.3	31635.2	20673	25385.4	26736.4	30417.7	25571.4	26446.3	34100.9	37866.2		26677.9	30880.5	1.15753	0.192881
EC:1.2.7.1	Pyruvate synthase	41227.7	40480.8	21651.9	38131.8	28558.4	28427.7	26946.6	38858.1	46126.8	56238.8		34010.1	39319.6	1.15611	0.450985
EC:4.4.1.11	Methionine gamma-lyase	21888.7	22402.9	13145.9	20558.8	18244.8	17808.3	15600.9	20310.7	25431.2	32075.8		19248.2	22245.4	1.15571	0.403791
EC:1.1.1.136	UDP-N-acetylglucosamine 6-dehydrogenase	367.67	946.17	643.17	372.67	1632.34	1781.15	1367.33	316.99	819.17	293.67		792.404	915.662	1.15555	0.750964
EC:2.3.1.234	N(6)-L-threonylcarbamoyladenine synthase	48865.8	50444.7	29658.7	43000.7	38565.6	40962.8	36461.7	45398.7	55479.3	64971.3		42107.1	48654.8	1.1555	0.33497
EC:2.7.2.4	Aspartate kinase	58303.8	57412.1	38093.8	51915.4	44276.1	45891	39501.4	54098.2	66560.3	82812.1		50000.2	57772.6	1.15545	0.394886
EC:3.2.1.14	Chitinase	3711.99	3201.5	5412.49	4648.51	2506.99	4264.83	2732.51	3514.15	3762	8228.5		3896.3	4500.4	1.15505	0.595692
EC:3.5.4.16	GTP cyclohydrolase I	28735.4	31413.6	20367.2	25139.6	26274.1	29633.3	24974.4	26297.9	33655.2	37767.6		26386	30465.7	1.15462	0.211286
EC:4.2.1.10	3-dehydroquinate dehydratase	28749.1	31438.2	20417.3	25182	26257.7	29555.4	24975	26188.8	33738.6	37812.2		26408.9	30454	1.15317	0.216933
EC:3.6.4.13	RNA helicase	56416.8	59016.8	48470.4	52680.5	50720.2	61389.2	45656.1	51389.2	66329.3	83299.1		53460.9	61612.6	1.15248	0.264815
EC:3.4.21.66	Thermitase	6	12	7	4	50	50	17	0	22	2		15.8	18.2	1.1519	0.852354
EC:5.4.99.23	23S rRNA pseudouridine(1911/1915/1917) synthase	55256.5	57400	35511.1	46767.3	44331.5	48180.5	42083.3	51103.3	62727.9	71464.8		47853.3	55112	1.15169	0.303393
EC:2.3.1.179	Beta-ketoacyl-[acyl-carrier-protein] synthase II	30137.3	34230.2	22696	27088.6	31346.1	34765	28035	27779.7	36991.5	39953.1		29099.6	33504.9	1.15138	0.196517
EC:2.6.1.57	Aromatic-amino-acid transaminase	19977.9	19917.9	11090.9	18502.4	13977.9	13627.7	13000.7	18764.6	22689	27986.5		16693.4	19213.7	1.15098	0.471308
EC:4.1.99.1	Tryptophanase	18942.3	18850.2	10426.6	17471.9	12683.8	12808.8	12410.7	17652.4	20933	26380.2		15675	18037	1.15069	0.473914
EC:3.4.21.53	Endopeptidase La	47090.4	49868.1	29718.5	42141.7	39044.4	41786.1	36554.7	43231.1	54142.1	63405.2		41572.6	47823.8	1.15037	0.325946
EC:2.5.1.6	Methionine adenosyltransferase	28575.8	31065.3	20152	24998.7	25747.6	28768.8	24263.7	25967.7	33384.3	37672.3		26107.9	30011.4	1.14951	0.239272
EC:2.1.1.33	tRNA (guanine(46)-N(7))-methyltransferase	46690.5	48521.7	29009	41226.1	37041.7	38833.5	34949.5	42881.7	52962.7	63062.5		40497.8	46538	1.14915	0.358407
EC:1.1.1.83	D-malate dehydrogenase (decarboxylating)	970.97	1819.9	1244.47	735.93	1744.07	2879.03	2235.4	559.6	1386.93	425.9		1303.07	1497.37	1.14911	0.717926
EC:1.1.1.93	Tartrate dehydrogenase	970.97	1819.9	1244.47	735.93	1744.07	2879.03	2235.4	559.6	1386.93	425.9		1303.07	1497.37	1.14911	0.717926
EC:4.1.1.73	Tartrate decarboxylase	970.97	1819.9	1244.47	735.93	1744.07	2879.03	2235.4	559.6	1386.93	425.9		1303.07	1497.37	1.14911	0.717926
EC:3.1.1.85	Pimeloyl-[acyl-carrier protein] methyl ester esterase	22791.1	21934.7	13023.4	20783.5	17836.2	15374	14111.4	21299	25853.6	34052.7		19273.8	22138.1	1.14861	0.50042
EC:3.5.1.28	N-acetylmuramoyl-L-alanine amidase	75966.1	77924.9	46298.9	65511.4	59131.6	63146.7	56547.3	70351.3	85213.6	97723.2		64966.6	74596.4	1.14823	0.339048
EC:2.3.1.79	Maltose O-acetyltransferase	5711.16	4817.92	5858.41	5778.18	2893.08	5688.82	3969.42	5242.89	5575.92	8276.92		5011.75	5750.79	1.14746	0.434887
EC:3.2.1.93	Alpha,alpha-phosphotrehalase	20886.7	20530.2	12584.9	19860.6	13866.2	14454.1	13224.3	19305.1	22749	30909.2		17545.7	20128.3	1.14719	0.499898
EC:3.5.1.97	Acyl-homoserine-lactone acylase	1569.6	1429.8	871.6	1453.2	1603.8	747.74	500.46	1617.2	2654.2	2426.8		1385.6	1589.28	1.147	0.664077
EC:2.7.7.85	Diadenylate cyclase	21761.5	22134.5	11166.5	18891	17104	16414.7	15549.5	20335	24125.5	27962		18211.5	20877.3	1.14638	0.410677
EC:2.8.1.6	Biotin synthase	47033.1	48521.8	28685.4	41893.4	36780.9	38152.8	33632.7	43301.7	53535.9	63991.3		40582.9	46522.9	1.14637	0.392345
EC:6.5.1.4	RNA 3'-terminal-phosphate cyclase (ATP)	97.17	271.34	184	82.17	371.34	464.32	352.33	68.99	192.17	74.67		201.204	230.496	1.14558	0.765705
EC:6.1.1.21	Histidine--tRNA ligase	28754.1	31173.1	20438.7	25076.1	25920	28916.4	24432.1	25987	33422	37691.8		26272.4	30089.9	1.1453	0.244696
EC:1.1.1.25	Shikimate dehydrogenase	30472.9	33929.1	22398.3	26166.5	28383.8	33049.8	27875.6	27049.4	35457.6	38425.3		28270.1	32371.5	1.14508	0.198274
EC:2.1.1.10	Homocysteine S-methyltransferase	64	203.33	113.17	47	222	294.66	151.83	125	151.5	20		129.9	148.598	1.14394	0.74914
EC:6.1.1.11	Serine--tRNA ligase	28744.8	31137.8	20424	25068.4	25884.3	28778.5	24339.5	25971.7	33360.5	37673.8		26251.9	30024.8	1.14372	0.250543
EC:2.6.1.16	Glutamine--fructose-6-phosphate transaminase (isomerizing)	29940.3	32889.1	21592.7	26296.4	28069.8	30598	25682	27241.2	35553.5	39624.3		27757.7	31739.8	1.14346	0.250137
EC:1.1.1.22	UDP-glucose 6-dehydrogenase	29228.8	31957.3	20938.5	25366.9	28674.8	30916	25992.5	26234.2	34416	38012.3		27233.3	31114.2	1.14251	0.231954
EC:3.5.2.15	Cyanuric acid amidohydrolase	37	108	38.5	14	67	105	84.5	23	82.5	7		52.9	60.4	1.14178	0.771973
EC:4.1.1.23	Orotidine-5'-phosphate decarboxylase	46737.8	49087.8	29062	41696.4	38024.3	39258	35014.5	42923.7	53192	63063.8		40921.7	46690.4	1.14097	0.37862
EC:6.3.2.6	Phosphoribosylaminoimidazolesuccinocarboxamide synthase	28664.8	31411.1	20268.7	25156.4	26106.3	28720.5	24287.5	25973.7	33453.5	37662.8		26321.5	30019.6	1.1405	0.26518
EC:3.4.13.9	Xaa-Pro dipeptidase	23756.6	23688.5	13317.5	21896.3	18538.5	17169.2	15395.8	22516	26709.3	33623.2		20239.5	23082.7	1.14048	0.481312
EC:2.7.1.148	4-(cytidine 5'-diphospho)-2-C-methyl-D-erythritol kinase	28249.8	30365.8	19488	24692.4	24732.3	26877.8	22948.2	25632.7	32496.5	37338.8		25505.7	29058.8	1.13931	0.296933
EC:6.3.5.2	GMP synthase (glutamine-hydrolyzing)	28991.3	31850.5	20825.4	25389.9	26971.3	29623	25008.3	26192.2	33970	37797.8		26805.7	30518.3	1.1385	0.25435
EC:2.1.1.176	16S rRNA (cytosine(967)-C(5))-methyltransferase	30190.3	33089.4	22596.5	27273.4	27731.5	31651.3	26216.3	27355.9	35718.3	39436.4		28176.2	32075.7	1.1384	0.235214
EC:2.4.2.1	Purine-nucleoside phosphorylase	48960.2	49990.8	29056.2	42854.3	37777.5	37467.6	33805	45249.1	55149.3	65575.6		41727.8	47449.3	1.13712	0.436603
EC:1.1.1.86	Ketol-acid reductoisomerase (NADP(+))	28474.8	30832.3	19908	24903.2	25394.1	27706.9	23349.9	25749.7	32913.8	37517.3		25902.5	29447.5	1.13686	0.293814
EC:3.2.1.26	Beta-fructofuranosidase	19030.3	19115.9	10587.4	17585.9	13009.8	12843.4	12452.2	17664.4	20977.5	26208.2		15865.9	18029.1	1.13635	0.506208
EC:3.7.1.12	Cobalt-precorrin 5A hydrolase	22287.3	23981.2	13798.5	19470.3	16711.7	18699.6	16964.8	20517.6	24982.8	28198.9		19249.8	21872.8	1.13626	0.371474
EC:3.2.1.99	Arabinan endo-1,5-alpha-L-arabinosidase	1540	1344	866	1424	1545	678.99	405.5	1526.01	2591	2425		1343.8	1525.3	1.13506	0.703377
EC:4.1.1.17	Ornithine decarboxylase	24267.6	26623.3	17465.7	22403	19820.2	22126.6	18825.4	21943	28430.1	34156.7		22116	25096.4	1.13476	0.377151
EC:2.5.1.75	tRNA dimethylallyltransferase	29774.8	31331.8	20618	25433.4	26112.3	27283.5	23442.5	26935.7	34151.5	39360.8		26654.1	30234.8	1.13434	0.325959
EC:6.3.5.1	NAD(+) synthase (glutamine-hydrolyzing)	5568	6649.59	5917.58	4948.59	8407.67	9451.07	6839.5	4477.07	6918.67	8028.92		6298.29	7143.05	1.13413	0.42756
EC:3.4.11.1	Leucyl aminopeptidase	30406.6	34078.9	23103.8	27387.6	29003.9	33255.7	27342.9	27342.4	36168.3	39154.6		28796.2	32652.8	1.13393	0.230171
EC:4.1.2.13	Fructose-bisphosphate aldolase	48061.6	51263	30920	42481.3	39888.5	42420.4	37105	43607.7	54417.8	63503.2		42522.9	48210.8	1.13376	0.364188
EC:1.1.99.21	D-sorbitol dehydrogenase (acceptor)	33	112	69	49	255	239	117	41	174	16		103.6	117.4	1.1332	0.816555
EC:4.6.1.12	2-C-methyl-D-erythritol 2,4-cyclodiphosphate synthase	28390.8	30508.8	19801	24814.4	24773.3	26883.8	22957.2	25622.7	32502.5	37406.8		25657.7	29074.6	1.13317	0.313782
EC:1.17.7.1	(E)-4-hydroxy-3-methylbut-2-enyl-diphosphate synthase (ferredoxin)	28390.8	30514.8	19803	24814.4	24782.3	26890.8	22951.2	25624.7	32512.5	37406.8		25661.1	29077.2	1.13312	0.314018
EC:1.17.7.3	(E)-4-hydroxy-3-methylbut-2-enyl-diphosphate synthase (flavodoxin)	28390.8	30514.8	19803	24814.4	24782.3	26890.8	22951.2	25624.7	32512.5	37406.8		25661.1	29077.2	1.13312	0.314018
EC:1.8.4.12	Peptide-methionine (R)-S-oxide reductase	29145.1	32194	20914.9	25544.1	29187	30736.4	25516.6	26587.2	34030.5	38278.8		27397	31029.9	1.1326	0.268274
EC:3.6.3.14	H(+)-transporting two-sector ATPase	63751	68897.4	48679.1	57647.1	57887.8	65157.9	53028.2	57413.9	73465.2	87099.8		59372.5	67233	1.13239	0.290675
EC:1.1.1.267	1-deoxy-D-xylulose-5-phosphate reductoisomerase	28384.3	30484.8	19780	24794.9	24700.3	26746.5	22883.2	25604.7	32426	37395.8		25628.9	29011.2	1.13197	0.319596
EC:2.1.1.198	16S rRNA (cytidine(1402)-2'-O)-methyltransferase	29896.1	31330	20641.5	25595.8	26005	26933.7	23241.5	27090.3	34200.3	39610.2		26693.7	30215.2	1.13192	0.342284
EC:3.1.21.3	Type I site-specific deoxyribonuclease	53212.4	53106.2	32993.2	47894.5	39682.5	38622.6	34066.9	49546.8	60020.6	74351.5		45377.8	51321.7	1.13099	0.494833
EC:6.3.5.10	Adenosylcobyric acid synthase (glutamine-hydrolyzing)	44452.8	46916.2	26628.5	39893.8	35835.2	36027.3	32163.5	40752.3	50040.8	60117.9		38745.3	43820.4	1.13099	0.436016
EC:2.7.4.3	Adenylate kinase	28739.6	31114.3	20451.9	25060.9	25979	28127	23882.3	25894.3	33033.7	37593.5		26269.2	29706.2	1.13084	0.296212
EC:5.2.1.8	Peptidylprolyl isomerase	138738	144771	105889	123747	119196	129013	105328	124317	159908	196504		126468	143014	1.13083	0.370476
EC:2.2.1.7	1-deoxy-D-xylulose-5-phosphate synthase	28440.8	30616.3	19878	24859.7	24921.6	26901.8	22961.4	25634.7	32520.3	37414.3		25743.3	29086.5	1.12987	0.323806
EC:1.7.1.7	GMP reductase	2184.33	1938.25	2707.58	2630.92	1294.83	2057.42	1128.67	1986.41	2070	4909.25		2151.18	2430.35	1.12977	0.69791
EC:3.1.6.1	Arylsulfatase	9557.23	14954.1	13440.5	5777.08	15133.2	25345.5	19670.5	4938.17	11690.6	4851.16		11772.4	13299.2	1.12969	0.739921
EC:3.5.4.26	Diaminohydroxyphosphoribosylaminopyrimidine deaminase	28433.8	30647.8	19863	24851.4	24942.3	26892.5	22931.8	25697.7	32489.5	37399.8		25747.7	29082.3	1.12951	0.324921
EC:1.1.99.28	Glucose-fructose oxidoreductase	2.67	4.67	6	1.33	39.67	28.33	11	0.67	21.33	0		10.868	12.266	1.12863	0.882424
EC:6.1.1.7	Alanine--tRNA ligase	48447.8	50653.2	31262.1	43228.9	39271.1	40345.8	35797.9	44192.1	54841.1	65046.6		42572.6	48044.7	1.12853	0.411676
EC:2.5.1.31	diphosphate specific)	27921.3	30095.3	19541.5	24672.2	25143.1	26314.8	22388.2	25508.7	32247.8	37273.3		25474.7	28746.6	1.12844	0.336798
EC:1.17.1.2	4-hydroxy-3-methylbut-2-enyl diphosphate reductase	28477.8	30682.8	19888	24866.4	24981.3	26918.8	22935.2	25621.7	32531.5	37417.8		25779.3	29085	1.12823	0.330159
EC:4.1.1.18	Lysine decarboxylase	2058.33	1804.75	2347.08	2503.42	1324.33	1877.92	960.67	1774.91	1898.5	4807.75		2007.58	2263.95	1.1277	0.720446
EC:2.7.1.60	N-acylmannosamine kinase	50	127	59	32	234	138	66	105	70	187		100.4	113.2	1.12749	0.775673
EC:5.4.99.27	tRNA pseudouridine(13) synthase	3059.47	2937.16	3344.38	3548.52	2740.24	3153.44	1815.73	2770	3667.1	6211.32		3125.95	3523.52	1.12718	0.610933
EC:5.1.1.7	Diaminopimelate epimerase	28572.8	30614.3	20099.5	24892.4	24992.3	26996.2	23022.8	25624.7	32526	37409.8		25834.3	29115.9	1.12703	0.328663
EC:2.5.1.7	UDP-N-acetylglucosamine 1-carboxyvinyltransferase	28722.1	31109.5	20378	25052.5	25777.2	27752	23561.7	25893.2	32944.1	37499.7		26207.9	29530.1	1.12676	0.316103
EC:1.2.1.71	Succinylglutamate-semialdehyde dehydrogenase	3052.13	2707.65	3280.38	3472.52	2298.23	2560.62	1407.4	2807.01	3515.6	6396.65		2962.18	3337.46	1.12669	0.674965
EC:3.5.1.1	Asparaginase	28850	27938.9	18034.5	25809.7	23583.8	21853.8	19034.5	26255.1	31600.3	41201.9		24843.4	27989.1	1.12662	0.492674
EC:2.7.8.6	Undecaprenyl-phosphate galactose phosphotransferase	140	433	292	204	433	526	373	200	254	338		300.4	338.2	1.12583	0.655244
EC:1.14.19.9	Tryptophan 7-halogenase	770	673	433	712	759	313	192	762	1287	1213		669.4	753.4	1.12549	0.727225
EC:2.7.6.3	2-amino-4-hydroxy-6-hydroxymethyldihydropteridine diphosphokinase	32652.3	33902.8	23706.4	28765.6	27862.9	28955.1	24178.9	29556.7	37196.8	45428.5		29378	33063.2	1.12544	0.400237
EC:4.3.1.17	L-serine ammonia-lyase	26599.4	26189.2	16103.6	23828.6	20476.3	19351.9	17027.6	24771.8	29297.5	36915.2		22639.4	25472.8	1.12515	0.506435
EC:2.1.1.13	Methionine synthase	28604.8	31348.3	20184.5	25098.4	26226.3	27986.8	23473.5	25716.3	33117	37520.8		26292.5	29562.9	1.12439	0.331254
EC:1.12.5.1	Hydrogen:quinone oxidoreductase	1540	1342	866	1424	1502	608	376	1524	2564	2420		1334.8	1498.4	1.12257	0.73439
EC:6.3.2.32	Coenzyme gamma-F420-2:alpha-L-glutamate ligase	770	671	433	712	751	304	188	762	1282	1210		667.4	749.2	1.12257	0.73439
EC:5.3.1.6	Ribose-5-phosphate isomerase	29600.5	32377.3	21470.2	25561.8	27150	29833.5	25126	26186.8	33845.8	37827.3		27232	30563.9	1.12235	0.30007
EC:4.3.2.1	Argininosuccinate lyase	28580.8	30959.8	20053	25024.4	25654.3	27154.5	23052.5	25811.7	32697.5	37468.8		26054.5	29237	1.12215	0.34566
EC:5.4.99.12	tRNA pseudouridine(38-40) synthase	28737.8	31127.3	20475	25064.7	25872.6	27624.8	23490.7	25846.7	32800.3	37501.3		26255.5	29452.8	1.12178	0.333185
EC:6.3.3.2	5-formyltetrahydrofolate cyclo-ligase	28412.8	30346.3	19931.5	24628.4	24612.3	26307.5	22397.5	25483.7	32080	37240.8		25586.3	28701.9	1.12177	0.358589
EC:1.2.1.11	Aspartate-semialdehyde dehydrogenase	29457.1	31777.1	21755.6	25890.4	26188.2	28895.3	24407.2	26320.1	33552.5	38330.1		27013.7	30301	1.12169	0.312295
EC:2.1.3.2	Aspartate carbamoyltransferase	28519.6	30867.2	19990.8	24942	25526.7	26921.7	22956.9	25755.3	32584.1	37415.2		25969.3	29126.6	1.12158	0.350057
EC:1.8.5.3	Dimethylsulfoxide reductase	770	674	433	712	751	304	188	762	1282	1210		668	749.2	1.12156	0.736255
EC:2.7.8.7	Holo-[acyl-carrier-protein] synthase	26807.7	29895.2	18620.7	23548.9	24708.1	26566.2	22477.6	24087.7	30736.9	34723.2		24716.1	27718.3	1.12147	0.333076
EC:5.1.3.15	Glucose-6-phosphate 1-epimerase	3108.93	2745.05	3222.18	3540.12	2206.63	2382.82	1345.8	2883.61	3579.2	6431.05		2964.58	3324.5	1.1214	0.695711
EC:1.8.2.2	Thiosulfate dehydrogenase	854.5	906	594	905.5	1161	808.17	533.33	852	1482	1282		884.2	991.5	1.12135	0.594808
EC:6.1.1.3	Threonine--tRNA ligase	28732.8	31114.8	20454	25051.4	25857.3	27576.8	23439.5	25829.7	32777.5	37498.8		26242.1	29424.5	1.12127	0.336318
EC:2.7.1.26	Riboflavin kinase	28525.8	30925.8	20068	24945.4	25595.3	27027.5	23051.5	25723.7	32572.5	37420.8		26012.1	29159.2	1.12099	0.349534
EC:2.7.7.2	FAD synthetase	28525.8	30925.8	20068	24945.4	25595.3	27027.5	23051.5	25723.7	32572.5	37420.8		26012.1	29159.2	1.12099	0.349534
EC:4.2.3.5	Chorismate synthase	28525.8	30925.8	20068	24945.4	25593.3	27019.2	23036.5	25723.7	32569.5	37418.8		26011.7	29153.5	1.12079	0.350486
EC:2.3.1.109	Arginine N-succinyltransferase	3103.93	2753.05	3299.18	3525.12	2381.63	2592.49	1446.46	2845.61	3588.2	6406.05		3012.58	3375.76	1.12055	0.68263
EC:2.7.7.18	Nicotinate-nucleotide adenylyltransferase	28525.8	30925.8	20068	24945.4	25586.3	26984.8	23025.5	25723.7	32560.5	37420.8		26010.3	29143.1	1.12044	0.352095
EC:2.1.2.9	Methionyl-tRNA formyltransferase	28741.8	31100.3	20395.5	25050.9	25935.8	27469.3	23407.5	25804.8	32832	37488.3		26244.9	29400.4	1.12023	0.342165
EC:5.1.1.1	Alanine racemase	47619.3	49800.5	30640.6	42474.5	38221.5	38914.6	34800.1	43375.7	53100.7	63644.3		41751.3	46767.1	1.12014	0.444229
EC:2.7.7.41	Phosphatidate cytidylyltransferase	28837.6	31373	20623	25167	26346.7	28013.2	23734.9	25903.3	33011.6	37558.2		26469.5	29644.2	1.11994	0.334432
EC:2.1.1.192	23S rRNA (adenine(2503)-C(2))-methyltransferase	28535.9	31015.5	20130.5	24953.7	25674.4	27161.1	22991.9	25765.6	32554.1	37412.2		26062	29177	1.11952	0.353912
EC:2.5.1.19	3-phosphoshikimate 1-carboxyvinyltransferase	28638.8	31035.8	20176	25091.4	25880.3	27092.8	23087	25845.7	32732.5	37694.8		26164.5	29290.6	1.11948	0.357015
EC:5.1.3.1	Ribulose-phosphate 3-epimerase	28719.3	31062.3	20392.5	25039.4	25886.8	27471	23253.5	25788.2	32775.5	37464.3		26220.1	29350.5	1.11939	0.346744
EC:2.7.4.6	Nucleoside-diphosphate kinase	28727.8	31098.3	20437	25041.2	25851.1	27456.9	23343.2	25790.7	32710.8	37477.3		26231.1	29355.8	1.11912	0.345965
EC:6.3.4.4	Adenylosuccinate synthase	29259.8	31506.1	20422.7	25643.4	26265.3	26932.5	22972.5	26494.7	33794.5	38744.8		26619.5	29787.8	1.11902	0.379512
EC:2.2.1.1	Transketolase	68621.3	73017.1	42539.2	60573.9	64393.3	61026.9	54288.5	62063.8	78122	90334.3		61829	69167.1	1.11868	0.408861
EC:6.1.1.16	Cysteine--tRNA ligase	28768.8	31134.8	20412	25072.4	25850.3	27447.3	23327.8	25786.3	32787	37455.8		26247.7	29360.9	1.11861	0.349045
EC:2.7.7.60	2-C-methyl-D-erythritol 4-phosphate cytidylyltransferase	28877.9	30953.2	20663.2	25425.7	25012	27017.2	23096.7	25880.4	32642.6	37776.2		26186.4	29282.6	1.11824	0.357148
EC:5.99.1.3	DNA topoisomerase (ATP-hydrolyzing)	59839.6	65969	43628.1	51673.6	55296	60729.7	51398.6	52795.3	68145.7	75928		55281.2	61799.5	1.11791	0.307103
EC:2.1.2.3	Phosphoribosylaminoimidazolecarboxamide formyltransferase	28481.8	30882.8	20004	25003.4	25434.3	27002.5	22700.5	25646.7	32410.5	37347.8		25961.3	29021.6	1.11788	0.365444
EC:3.5.4.10	IMP cyclohydrolase	28481.8	30882.8	20004	25003.4	25434.3	27002.5	22700.5	25646.7	32410.5	37347.8		25961.3	29021.6	1.11788	0.365444
EC:4.1.1.36	Phosphopantothenoylcysteine decarboxylase	28568.1	31069.3	20140.9	24994.4	25878	27205	23009.8	25713.3	32664.7	37458.5		26130.2	29210.3	1.11788	0.361093
EC:2.7.1.71	Shikimate kinase	28783.3	31261.8	20559	25218.9	26051.3	27917.2	23403	25844.7	32767	37486.8		26374.9	29483.7	1.11787	0.345591
EC:6.3.2.5	Phosphopantothenate--cysteine ligase	28568.1	31073.3	20140.9	24994.4	25885	27205	23015.8	25713.3	32664.7	37458.5		26132.4	29211.5	1.11783	0.361197
EC:6.3.4.15	Biotin--[acetyl-CoA-carboxylase] ligase	28704.1	31041.1	20366.7	25027.1	25783	27232.9	23178.1	25758	32668.5	37444.8		26184.4	29256.5	1.11732	0.356623
EC:2.7.7.6	DNA-directed RNA polymerase	113716	123713	81208.2	99670.4	102425	109476	92946.9	101923	129387	147985		104146	116344	1.11712	0.348266
EC:2.8.4.3	tRNA-2-methylthio-N(6)-dimethylallyladenosine synthase	28706.8	31105.8	20417	25128.4	25779.3	27542.2	23106.2	25748.7	32608.5	37422.8		26227.5	29285.7	1.1166	0.357354
EC:2.4.2.3	Uridine phosphorylase	5273.66	3989.25	4639.91	5054.59	3404.16	2642.41	1660.34	4788.74	6141	9735.25		4472.31	4993.55	1.11655	0.731016
EC:6.3.5.5	Carbamoyl-phosphate synthase (glutamine-hydrolyzing)	58079.6	62090.6	40178.6	50231.9	51487.6	52721	44936	52334.3	66079.5	76524.6		52413.7	58519.1	1.11649	0.394009
EC:4.3.2.2	Adenylosuccinate lyase	28482.8	30822.8	19966	24910.4	25481.3	26587.5	22752.5	25639.7	32430.5	37351.8		25932.7	28952.4	1.11644	0.373097
EC:2.7.1.23	NAD(+) kinase	28692.1	31012.2	20350	25021.1	25730.7	27115.8	23129.5	25743.7	32611.2	37426.8		26161.2	29205.4	1.11636	0.361224
EC:6.5.1.2	DNA ligase (NAD(+))	28701.6	31026.2	20354.8	25025	25757.7	27131.4	23128.2	25769.3	32630.1	37427.2		26173.1	29217.2	1.11631	0.361235
EC:4.2.1.11	Phosphopyruvate hydratase	28716.1	31069.5	20401.4	25052.1	25840	27243.5	23185.5	25758	32658.5	37444.8		26215.8	29258.1	1.11605	0.36063
EC:6.1.1.15	Proline--tRNA ligase	28694.8	31009.8	20352	25019.4	25755.3	27114.5	23113.5	25742.7	32611.5	37426.8		26166.3	29201.8	1.11601	0.362705
EC:2.5.1.9	Riboflavin synthase	31427.1	33419.1	23123.6	28231.4	27473.2	28922.9	23976.5	28278.1	35707.5	43456.1		28734.9	32068.2	1.116	0.41085
EC:5.3.1.9	Glucose-6-phosphate isomerase	28863.5	31344	20538.5	25137.8	26203	27736.3	23475.5	25836.3	32874.8	37484.8		26417.4	29481.6	1.11599	0.354553
EC:1.1.1.133	dTDP-4-dehydrorhamnose reductase	47493.9	49658.1	29738.5	42548.5	38713.1	37715.5	33687.1	43339.6	53601.9	63901.7		41630.4	46449.2	1.11575	0.481969
EC:3.5.1.18	Succinyl-diaminopimelate desuccinylase	28040.4	30799.9	20224.3	24503.1	24518.1	27741.8	23525.6	24853.6	31390.2	35372.6		25617.2	28576.8	1.11553	0.323741
EC:2.1.1.199	16S rRNA (cytosine(1402)-N(4))-methyltransferase	28790	31286.2	20541.5	25105.6	26143.7	27564.8	23426.5	25805.7	32798.7	37500.5		26373.4	29419.2	1.11549	0.357653
EC:6.1.1.4	Leucine--tRNA ligase	28694.8	31007.8	20352	25019.4	25750.3	27085.5	23090.5	25731.7	32602.5	37420.8		26164.9	29186.2	1.11547	0.365184
EC:6.3.2.12	Dihydrofolate synthase	28694.8	31007.8	20352	25019.4	25750.3	27083.7	23081.5	25731.7	32601	37426.8		26164.9	29184.9	1.11542	0.36561
EC:6.3.2.17	Tetrahydrofolate synthase	28694.8	31007.8	20352	25019.4	25750.3	27083.7	23081.5	25731.7	32601	37426.8		26164.9	29184.9	1.11542	0.36561
EC:6.1.1.20	Phenylalanine--tRNA ligase	57396.4	62034	40706.9	50044.5	51506	54169.2	46168.4	51497.9	65210.6	74845		52337.6	58378.2	1.11542	0.365434
EC:2.7.4.8	Guanylate kinase	28694.8	31007.8	20352	25019.4	25750.3	27077.5	23080.5	25731.7	32599.5	37422.8		26164.9	29182.4	1.11533	0.365948
EC:1.3.1.98	UDP-N-acetylmuramate dehydrogenase	28694.8	31003.8	20357	25019.4	25734.3	27072.5	23069.5	25731.7	32599.5	37420.8		26161.9	29178.8	1.11532	0.366083
EC:2.7.7.8	Polyribonucleotide nucleotidyltransferase	28694.8	31007.8	20352	25019.4	25748.3	27077.5	23080.5	25731.7	32599.5	37418.8		26164.5	29181.6	1.11531	0.365935
EC:2.7.2.3	Phosphoglycerate kinase	28694.8	31007.8	20352	25019.4	25750.3	27077.5	23080.5	25731.7	32599.5	37420.8		26164.9	29182	1.11531	0.365971
EC:3.1.26.3	Ribonuclease III	28694.8	31014.8	20356	25022.4	25750.3	27080.5	23085.5	25731.7	32601.5	37420.8		26167.7	29184	1.11527	0.366039
EC:6.1.1.5	Isoleucine--tRNA ligase	28694.8	31009.8	20352	25019.4	25750.3	27078.8	23075.5	25731.7	32599.5	37420.8		26165.3	29181.3	1.11527	0.366227
EC:2.1.1.182	16S rRNA (adenine(1518)-N(6)/adenine(1519)-N(6))-dimethyltransferase	28694.8	31007.8	20352	25019.4	25750.3	27075.5	23075.5	25731.7	32599.5	37420.8		26164.9	29180.6	1.11526	0.366261
EC:2.1.1.228	tRNA (guanine(37)-N(1))-methyltransferase	28694.8	31007.8	20352	25019.4	25750.3	27075.5	23075.5	25731.7	32599.5	37420.8		26164.9	29180.6	1.11526	0.366261
EC:5.4.99.25	tRNA pseudouridine(55) synthase	28694.8	31007.8	20352	25019.4	25750.3	27075.5	23075.5	25731.7	32599.5	37420.8		26164.9	29180.6	1.11526	0.366261
EC:6.1.1.9	Valine--tRNA ligase	28694.8	31007.8	20352	25019.4	25750.3	27075.5	23075.5	25731.7	32599.5	37420.8		26164.9	29180.6	1.11526	0.366261
EC:2.7.4.22	UMP kinase	28694.8	31007.8	20352	25019.4	25752.3	27075.5	23075.5	25731.7	32599.5	37420.8		26165.3	29180.6	1.11524	0.36632
EC:6.3.4.2	CTP synthase (glutamine hydrolyzing)	28689.8	30998.3	20339	25005.2	25744.1	27060.3	23065.2	25719.7	32583.8	37417.3		26155.3	29169.3	1.11523	0.36673
EC:4.1.1.28	Aromatic-L-amino-acid decarboxylase	27.67	71.67	39	21.33	207.67	192.67	75.66	25	95.33	21		73.468	81.932	1.11521	0.860425
EC:3.1.1.73	Feruloyl esterase	780	685	440	719	774	322	206	762	1289	1210		679.6	757.8	1.11507	0.742735
EC:6.1.1.10	Methionine--tRNA ligase	28710.8	31060.8	20357	25037.4	25812.3	27124.5	23125	25742.7	32618.5	37432.8		26195.7	29208.7	1.11502	0.366541
EC:2.1.1.61	tRNA (5-methylaminomethyl-2-thiouridylate)-methyltransferase	3895.13	3445.65	3690.38	4260.52	3058.23	2747.62	1580.4	3617.01	4875.6	7639.65		3669.98	4092.06	1.11501	0.700239
EC:2.1.2.2	Phosphoribosylglycinamide formyltransferase	33773.4	35427.5	24651.9	29382.5	31370	31479.5	26155.4	30078.3	38592.6	46055.5		30921.1	34472.3	1.11485	0.399776
EC:3.1.26.5	Ribonuclease P	28667	30921.4	20307.2	24983.8	25623.9	26932.3	22979.1	25670.1	32504.9	37400.4		26100.7	29097.4	1.11481	0.370243
EC:3.1.22.4	Crossover junction endodeoxyribonuclease	28686.8	30960.8	20330	25015.4	25736.3	27052.5	23041.5	25633.7	32591.5	37406.8		26145.9	29145.2	1.11471	0.369528
EC:4.2.1.51	Prephenate dehydratase	28490.8	30815.8	19941	24917.4	25438.3	26388.2	22459.8	25713.7	32357.5	37509.8		25920.7	28885.8	1.11439	0.388611
EC:6.1.1.12	Aspartate--tRNA ligase	28694.8	31000.8	20344	25016.4	25741.3	27028.5	23008.5	25721.7	32575.5	37417.8		26159.5	29150.4	1.11433	0.371057
EC:2.1.1.193	16S rRNA (uracil(1498)-N(3))-methyltransferase	28686.8	30991.3	20342.5	24993.4	25718.3	26963	22986.5	25705.7	32554.5	37404.8		26146.5	29122.9	1.11384	0.373557
EC:2.7.1.24	Dephospho-CoA kinase	28682.8	30911.8	20291	24910.4	25719.3	26602.5	23043.5	25714.7	32590.5	37416.8		26103.1	29073.6	1.1138	0.376008
EC:3.1.3.27	Phosphatidylglycerophosphatase	23702.8	23494.2	15771.5	22805.4	16515.9	16735	14686.7	21656.5	26227.1	34592.2		20457.9	22779.5	1.11348	0.576154
EC:2.7.6.1	Ribose-phosphate diphosphokinase	29547.3	31860.2	20949.2	25810.4	26929.3	27761.4	23465.6	26523.8	34023.5	38648.8		27019.3	30084.6	1.11345	0.381247
EC:5.4.99.22	23S rRNA pseudouridine(2605) synthase	28770.5	31107.8	20494	25159.8	26052.7	27099.2	23083.8	25847.3	32728.5	37674.8		26317	29286.7	1.11285	0.376939
EC:2.4.2.10	Orotate phosphoribosyltransferase	28497.8	30866.8	19965	25039.4	25627.3	26561	22690.5	25630.7	32435	37345.8		25999.3	28932.6	1.11282	0.387383
EC:1.5.1.5	Methylenetetrahydrofolate dehydrogenase (NADP(+))	28749.6	31137.5	20449.5	25109	26065.7	27239.7	23178.9	25788.3	32704.1	37436.2		26302.3	29269.4	1.11281	0.372042
EC:3.5.4.9	Methenyltetrahydrofolate cyclohydrolase	28749.6	31137.5	20449.5	25109	26065.7	27239.7	23178.9	25788.3	32704.1	37436.2		26302.3	29269.4	1.11281	0.372042
EC:2.7.7.7	DNA-directed DNA polymerase	286370	309017	202322	249575	256165	266928	228271	256689	324625	373777		260690	290058	1.11266	0.382636
EC:5.1.1.3	Glutamate racemase	47059.6	48812	29243	41426.8	37153	36452.2	32916.5	42585.7	51882.8	62645.7		40738.9	45296.6	1.11188	0.500306
EC:6.3.2.10	UDP-N-acetylmuramoyl-tripeptide--D-alanyl-D-alanine ligase	47377.1	49990	29956	41957.3	40889	39324.7	35107	42995.2	53150.3	63083.2		42033.9	46732.1	1.11177	0.465444
EC:1.5.1.20	Methylenetetrahydrofolate reductase (NAD(P)H)	25645.3	28279.8	18672	22996.7	23563.6	24160.8	20464.7	22885.7	29666.3	35298.3		23831.5	26495.2	1.11177	0.415974
EC:6.3.4.13	Phosphoribosylamine--glycine ligase	28445.8	30757.8	19894	24880.4	25421.3	26326.2	22302.5	25581.7	32352.5	37292.8		25879.9	28771.1	1.11172	0.399214
EC:3.6.4.12	DNA helicase	284923	305743	199772	247729	251243	259856	223578	255408	321779	372745		257882	286673	1.11164	0.398732
EC:3.1.11.6	Exodeoxyribonuclease VII	57269.6	61787.6	40454.1	49974.9	51191.6	53457.9	45504	51290	64785.5	74729.6		52135.6	57953.4	1.11159	0.387135
EC:3.6.3.2	Magnesium-importing ATPase	2982.47	3162.74	3002.8	2522.27	2476.74	3888.19	2528.73	2009.59	2749.27	4549.07		2829.4	3144.97	1.11153	0.534696
EC:2.7.1.156	Adenosylcobinamide kinase	24398.8	26881.2	15899.5	21272.8	20006.2	21706.3	19020.5	22006.3	27608.8	30195.9		21691.7	24107.6	1.11137	0.412522
EC:2.7.7.62	Adenosylcobinamide-phosphate guanylyltransferase	24398.8	26881.2	15899.5	21272.8	20006.2	21706.3	19020.5	22006.3	27608.8	30195.9		21691.7	24107.6	1.11137	0.412522
EC:2.7.4.14	UMP/CMP kinase	28593.8	30857.8	20280	24915.4	25659.3	26732.5	22808.5	25590.7	32344.5	37313.8		26061.3	28958	1.11115	0.386111
EC:2.4.2.14	Amidophosphoribosyltransferase	28470.8	30780.6	19921.2	24904.9	25355.8	26278	22318	25584.2	32268	37308.3		25886.7	28751.3	1.11066	0.403087
EC:6.3.3.1	Phosphoribosylformylglycinamidine cyclo-ligase	28445.8	30750.8	19887	24876.4	25371.3	26221.5	22250.5	25564.7	32282.5	37284.8		25866.3	28720.8	1.11036	0.40574
EC:1.1.1.94	Glycerol-3-phosphate dehydrogenase (NAD(P)(+))	29346.3	31559.8	20924.5	25246.9	25605.8	27529	23546.3	25925.7	32806.5	37513.8		26536.7	29464.3	1.11032	0.375209
EC:1.5.1.2	Pyrroline-5-carboxylate reductase	28776.6	31228	20476.5	25103.3	26079	27205.3	23099.1	25787.3	32666.9	37426.7		26332.7	29237.1	1.1103	0.383361
EC:2.7.7.3	Pantetheine-phosphate adenylyltransferase	28651.8	30897.8	20242	24981.4	25627.3	26602.5	22701.5	25635.7	32423.5	37345.8		26080.1	28941.8	1.10973	0.395744
EC:6.3.4.5	Argininosuccinate synthase	28447.8	30746.1	19896.7	24892.4	25330.3	26083.5	22159.5	25616.7	32182.5	37446.8		25862.7	28697.8	1.10962	0.412498
EC:2.4.1.227	acetylglucosaminyltransferase	28664.1	30926.5	20304	24998.8	25635	26628.2	22759.5	25662.7	32412.8	37348.2		26105.7	28962.3	1.10942	0.394903
EC:2.7.8.8	CDP-diacylglycerol--serine O-phosphatidyltransferase	28852.1	30061	19806	25202.5	24441.7	24569.5	21138.4	25898.7	32582.1	38204.7		25672.7	28478.7	1.1093	0.452699
EC:4.2.3.1	Threonine synthase	29439.5	32127	21493.4	25989.5	26630.3	28652	24114	26257.3	33408.4	38064.2		27135.9	30099.2	1.1092	0.365333
EC:2.7.1.73	Inosine kinase	2906.33	2503.25	3065.58	3291.92	1946.83	2032.75	1030.67	2656.41	3255	6228.25		2742.78	3040.62	1.10859	0.751644
EC:4.1.2.25	Dihydroneopterin aldolase	28402.1	30433	19706.5	24566.8	24571	25061.7	21922.5	25453.7	31866.3	37200.2		25535.9	28300.9	1.10828	0.427885
EC:2.1.1.181	23S rRNA (adenine(1618)-N(6))-methyltransferase	2958.13	2544.65	3139.38	3381.52	2044.23	2111.29	1097.4	2729.01	3316.6	6325.65		2813.58	3115.99	1.10748	0.749118
EC:4.3.1.3	Histidine ammonia-lyase	28161.9	28964.5	18358.2	24830.4	21293.9	20440.1	17848.4	25728	32025	38633.6		24321.8	26935	1.10744	0.560465
EC:2.7.7.23	UDP-N-acetylglucosamine diphosphorylase	27725.5	31001.7	20321.5	24716.1	25868.7	28050.3	23588.5	24711	31531.7	35679.5		25926.7	28712.2	1.10744	0.355071
EC:2.1.1.170	16S rRNA (guanine(527)-N(7))-methyltransferase	28547.5	30588.3	20049.2	24758.4	25049.7	25844	22145.1	25512	32108.3	37224.2		25798.6	28566.7	1.1073	0.418517
EC:1.1.1.3	Homoserine dehydrogenase	31355.1	33248.4	22969.3	28185.4	27322.2	28244.3	23233.5	28126.8	35480.5	43340.1		28616.1	31685	1.10725	0.457331
EC:4.2.1.46	dTDP-glucose 4,6-dehydratase	50986.5	54777.5	34718.2	44245.4	43428.9	43923.1	38726.6	45441.3	57842.9	66649.5		45631.3	50516.7	1.10706	0.451029
EC:2.2.1.2	Transaldolase	28850.5	31392	20490	25370.3	26365.5	27343.7	23269.8	25779.2	32772.8	37464.3		26493.7	29326	1.10691	0.394514
EC:2.1.1.207	tRNA (cytidine(34)-2'-O)-methyltransferase	27046.8	29197.3	19239	24150.4	23652.3	25198	21442	24222	30253	35269.8		24657.2	27277	1.10625	0.404691
EC:3.6.3.54	Cu(+) exporting ATPase	30827.5	33984.5	21926	27029.3	31062.5	30406.7	25301	27745.7	36405.3	40257.3		28966	32023.2	1.10555	0.402712
EC:3.1.4.46	Glycerophosphodiester phosphodiesterase	34271.8	37505.9	26348.1	30934.5	30905.5	33115.1	26644.2	30298.7	38702.7	48065.2		31993.2	35365.2	1.1054	0.442859
EC:2.4.2.7	Adenine phosphoribosyltransferase	28306.3	30385.8	19613	24695.9	24986.3	25133.3	21721.5	25422.7	31910	37212.8		25597.5	28280.1	1.1048	0.443312
EC:2.3.1.39	[Acyl-carrier-protein] S-malonyltransferase	29384.6	31771.7	21046.7	25331.6	26201.5	27757.9	23621	25924	32866.5	37547.8		26747.2	29543.4	1.10454	0.394892
EC:3.6.1.23	dUTP diphosphatase	28508.1	30442	20019	24747.8	24917	25662	22059	25352	31938.8	37024.2		25726.8	28407.2	1.10419	0.430047
EC:3.6.1.13	ADP-ribose diphosphatase	45390.8	48150.3	28326	40787.7	36423.6	35389.8	32114.7	41135	50216.8	60859.3		39815.7	43943.1	1.10366	0.53017
EC:3.5.3.12	Agmatine deiminase	2844.8	3495.49	3844.88	2473.19	2995.07	5148.61	3883.4	2194.17	3472.27	2563.32		3130.69	3452.35	1.10275	0.591186
EC:4.1.99.17	Phosphomethylpyrimidine synthase	26064.8	28185.3	18938	23133.4	23338.3	23842.5	20311	22929	29545.5	35300.8		23932	26385.8	1.10253	0.452758
EC:3.4.24.71	Endothelin-converting enzyme 1	2391	2071.25	1456.25	2223.25	2300.5	969.75	616.33	2335.75	3894	3694.25		2088.45	2302.02	1.10226	0.766289
EC:3.5.99.7	1-aminocyclopropane-1-carboxylate deaminase	1003.8	1095.65	770.55	917.85	1263.9	955.29	624.23	968.35	1665.1	1353.65		1010.35	1113.32	1.10192	0.617317
EC:3.5.3.23	N-succinylarginine dihydrolase	3052.13	2707.65	3280.38	3472.52	2298.23	2535.62	1391.4	2719.01	3453.6	6217.65		2962.18	3263.46	1.10171	0.727818
EC:3.4.23.36	Signal peptidase II	30844.6	32997.7	21841	26708.1	27739.7	28034.5	23725.8	27338.7	35324.7	39887.3		28026.2	30862.2	1.10119	0.441608
EC:2.7.8.13	Phospho-N-acetylmuramoyl-pentapeptide-transferase	28662.1	30913.5	20268.5	24992.8	25573.5	26111.2	22383	25591.7	32193.8	37265.7		26082.1	28709.1	1.10072	0.437909
EC:3.1.1.29	Aminoacyl-tRNA hydrolase	29321.3	31685.8	20998.5	25300.9	26189.8	27430	23398.5	25842.2	32749.5	37485.8		26699.3	29381.2	1.10045	0.416084
EC:4.1.1.65	Phosphatidylserine decarboxylase	28324.1	29743.2	19867.3	24716.8	23832.2	24374.2	21016.7	25266.4	31358.1	37133.9		25296.7	27829.9	1.10014	0.471603
EC:3.1.26.4	Ribonuclease H	57996.4	62532.1	41538.8	50329.7	51568.8	53318.1	45679.1	51543.3	64910.9	74822		52793.2	58054.7	1.09966	0.430219
EC:2.7.7.24	Glucose-1-phosphate thymidylyltransferase	29385.8	31581.6	20825.7	25739.2	26691.1	26669.4	22578.9	26262.3	33641.3	38423.3		26844.7	29515.1	1.09947	0.45328
EC:3.6.1.45	UDP-sugar diphosphatase	2886.33	2440.25	3065.58	3273.92	1884.83	2007.75	1016.67	2568.41	3255	6049.25		2710.18	2979.42	1.09934	0.768937
EC:4.2.1.99	2-methylisocitrate dehydratase	3011.13	2611.65	3168.38	3436.52	2175.23	2193.62	1170.4	2731.01	3407.6	6330.65		2880.58	3166.66	1.09931	0.758509
EC:4.1.3.40	Chorismate lyase	3025.13	2637.65	3187.38	3443.52	2236.23	2237.62	1222.4	2738.01	3432.6	6330.65		2905.98	3192.26	1.09851	0.755706
EC:6.3.2.8	UDP-N-acetylmuramate--L-alanine ligase	28644.1	30881	20251	24981.3	25544	25955.7	22253	25561.2	32127.3	37236.2		26060.3	28626.7	1.09848	0.44977
EC:6.3.2.9	UDP-N-acetylmuramoyl-L-alanine--D-glutamate ligase	28644.1	30885	20251	24981.3	25560	25920.7	22231	25550.2	32115.3	37230.2		26064.3	28609.5	1.09765	0.453772
EC:2.5.1.61	Hydroxymethylbilane synthase	27624.8	30700.8	20098	24612.4	25423.3	26994	22774.5	24544.7	31124	35486.8		25691.9	28184.8	1.09703	0.413748
EC:1.8.4.11	Peptide-methionine (S)-S-oxide reductase	48641.1	51910.2	30982.1	43315.4	45089.5	41094.6	35931.1	44307.8	55007	64898.1		43987.7	48247.7	1.09685	0.518684
EC:3.1.21.1	Deoxyribonuclease I	2925.13	2643.65	3159.38	3416.52	2029.23	2537.29	1100.73	2626.01	3225.6	6056.65		2834.78	3109.26	1.09682	0.754902
EC:3.4.13.22	D-Ala-D-Ala dipeptidase	2673.8	2721.4	2226.3	1332.6	4729.9	3822.53	3427.9	1947.27	3285.1	2525.4		2736.8	3001.64	1.09677	0.694932
EC:5.4.99.21	23S rRNA pseudouridine(2604) synthase	2301.13	2002.65	2807.38	2943.52	1683.23	1999.95	1071.4	2114.01	2273.6	5411.65		2347.58	2574.12	1.0965	0.778006
EC:4.2.1.24	Porphobilinogen synthase	28384.8	31350.8	20517	25317.4	26132.3	27166.5	22896.5	25289.7	32329.5	36688.8		26340.5	28874.2	1.09619	0.433455
EC:5.4.99.5	Chorismate mutase	71147.1	72854.6	42737.6	63433.4	57869.7	51786.6	46940.1	64695.1	77854	96295.1		61608.5	67514.2	1.09586	0.589196
EC:2.7.1.16	Ribulokinase	1028	990.25	1025.25	934.25	925.5	778.08	581	1083.42	1526	1404.25		980.65	1074.55	1.09575	0.617522
EC:3.6.3.24	Nickel-transporting ATPase	24	108	55	16	58	24.66	39	222	0	0		52.2	57.132	1.09448	0.915273
EC:5.4.2.2	Phosphoglucomutase (alpha-D-glucose-1,6-bisphosphate-dependent)	28186.3	30078.3	19461	24747.9	24440.3	24455.7	20793.8	25270.7	31355	37003.8		25382.8	27775.8	1.09428	0.50068
EC:5.4.99.26	tRNA pseudouridine(65) synthase	2994.33	2553.25	3147.58	3424.92	2116.83	2091.75	1084	2698.41	3366	6328.25		2847.38	3113.68	1.09352	0.778773
EC:1.1.1.103	L-threonine 3-dehydrogenase	3239.33	3415.08	3664.25	3708.92	3302.83	3654.25	2241.5	2843.41	3918	6291.25		3466.08	3789.68	1.09336	0.655602
EC:3.5.1.96	Succinylglutamate desuccinylase	3001.13	2571.65	3150.38	3427.52	2122.23	2094.62	1084.4	2725.01	3367.6	6328.65		2854.58	3120.06	1.093	0.779199
EC:2.7.2.11	Glutamate 5-kinase	27344.8	30285.8	20216.5	24317.2	25758.1	25771.3	21701.2	23998	31558.3	36753.3		25584.5	27956.4	1.09271	0.480555
EC:3.6.3.27	Phosphate-transporting ATPase	27549.1	30540.7	19936.8	24553.8	25175	26321	22273.5	24549.6	30868.4	35574.7		25551.1	27917.4	1.09261	0.446369
EC:6.1.1.1	Tyrosine--tRNA ligase	29422.1	31695.1	21702.6	25850.4	26142.2	27169.3	23152.2	26091.1	32768.5	38083.1		26962.5	29452.8	1.09236	0.453364
EC:2.4.2.8	Hypoxanthine phosphoribosyltransferase	28559.8	31024.3	20334	24984.7	25832.6	25922.1	22029.7	25529.7	32060.3	37264.3		26147.1	28561.2	1.09233	0.479244
EC:2.8.1.10	Thiazole synthase	26333.8	29021.3	19312.5	23514.4	24047.3	24442.5	20788.5	23120	29779	35367.8		24445.9	26699.6	1.09219	0.484797
EC:5.4.99.18	5-(carboxyamino)imidazole ribonucleotide mutase	28942.1	31189.8	20717.4	25492.1	25582.7	26152.5	22243.2	25705.3	32289.5	37628.8		26384.8	28803.9	1.09168	0.479619
EC:2.7.2.1	Acetate kinase	28996.4	31068.5	21021.4	25535.5	24945.5	25848.3	21918.9	25819	32075.1	37883.5		26313.5	28709	1.09104	0.489198
EC:5.4.2.10	Phosphoglucosamine mutase	28136.1	30619.5	19993	25052.8	24789	25563.7	21724.5	25025	31542.8	36439.2		25718.1	28059	1.09102	0.482272
EC:2.7.13.3	Histidine kinase	164622	187617	134672	147834	166570	180278	145419	143021	188791	216743		160263	174850	1.09102	0.403656
EC:2.6.1.42	Branched-chain-amino-acid transaminase	31300	37493	25618.2	27222.1	31438.2	35773.7	29180.8	26997.5	36430.2	38593		30614.3	33395	1.09083	0.387907
EC:5.3.1.1	Triose-phosphate isomerase	29429.1	31712.4	21737.3	25871.4	26189.2	27263.3	23180.2	26020.1	32776.5	37912.1		26987.9	29430.4	1.09051	0.457998
EC:1.2.1.41	Glutamate-5-semialdehyde dehydrogenase	27359.8	30343.8	20225.5	24452.2	25910.1	25790.3	21724.2	24001	31592.3	36753.3		25658.3	27972.2	1.09018	0.491099
EC:2.7.1.30	Glycerol kinase	27384.3	30692	19518.4	24296.2	25126.6	26191.8	22110.2	24261.7	30746.8	35087.3		25403.5	27679.6	1.0896	0.466216
EC:6.1.1.2	Tryptophan--tRNA ligase	29562.9	31974.5	21902.9	25985	26414.5	27374.5	23316	26176.7	32938.6	38186.5		27168	29598.5	1.08946	0.463745
EC:5.4.99.20	23S rRNA pseudouridine(2457) synthase	3054.46	2719.98	3233.05	3588.19	2429.9	2410.63	1309.06	2760.34	3525.6	6356.66		3005.12	3272.46	1.08896	0.767247
EC:2.3.1.157	Glucosamine-1-phosphate N-acetyltransferase	27563.8	30561.8	19961	24563.4	25242.3	26316.5	22298.5	24423	30828.5	35400.8		25578.5	27853.5	1.08894	0.460552
EC:4.2.1.9	Dihydroxy-acid dehydratase	33157.6	39328.7	27066.4	28443.5	35437.7	38516.6	31399	28387.6	39145.1	40503.7		32686.8	35590.4	1.08883	0.403009
EC:2.4.2.19	Nicotinate-nucleotide diphosphorylase (carboxylating)	26542.8	29607.8	19766	23569.4	24992.3	25268.5	21324.5	23182.7	30234.5	35498.8		24895.7	27101.8	1.08861	0.489377
EC:1.14.11.47	50S ribosomal protein L16 3-hydroxylase	3128.13	2774.65	3263.38	3550.52	2312.23	2427.62	1379.4	2767.01	3533.6	6250.65		3005.78	3271.66	1.08845	0.762065
EC:6.2.1.14	6-carboxyhexanoate--CoA ligase	5	39.5	24	14.25	16.25	27.25	10.25	51	15.75	3.5		19.8	21.55	1.08838	0.867224
EC:3.2.2.20	DNA-3-methyladenine glycosylase I	26777.1	29017	18668	23845.5	23119.7	23901.3	20247.7	23795.7	29474.6	34688.7		24285.5	26421.6	1.08796	0.508691
EC:3.1.1.31	6-phosphogluconolactonase	25847.5	28355.3	18479.7	22705	23646.7	22897.1	19659.4	22674.2	29179.8	35059.3		23806.9	25894	1.08767	0.53515
EC:2.1.1.242	16S rRNA (guanine(1516)-N(2))-methyltransferase	3033.13	2655.65	3205.38	3447.52	2272.23	2214.62	1191.4	2738.01	3417.6	6328.65		2922.78	3178.06	1.08734	0.782016
EC:6.3.4.19	tRNA(Ile)-lysidine synthetase	28644.8	30877.8	20280	24970.4	25616.3	25407.5	21839.5	25502.7	31850.5	37173.8		26077.9	28354.8	1.08731	0.506049
EC:4.2.1.2	Fumarate hydratase	53975.7	58470	37436.7	47353.3	46957.5	47653.3	40579.7	47851.9	59435.5	69948.9		48838.7	53093.8	1.08713	0.518215
EC:2.1.1.185	23S rRNA (guanosine(2251)-2'-O)-methyltransferase	28669.1	30969	20281.5	25015.8	25736	25484.7	21890.5	25461.7	31968.3	37163.2		26134.3	28393.7	1.08645	0.509762
EC:2.7.7.56	tRNA nucleotidyltransferase	27538.8	30399.3	19854	24437.2	25189.1	25764.3	22195.2	24296	30780.8	35383.3		25483.7	27683.9	1.08634	0.478776
EC:3.6.1.41	Bis(5'-nucleosyl)-tetraphosphatase (symmetrical)	3159.13	2869.65	3289.38	3693.52	2553.23	2506.62	1453.4	2865.01	3650.6	6429.65		3112.98	3381.06	1.08611	0.763721
EC:1.5.1.3	Dihydrofolate reductase	30690.6	31208	21799.6	27297.7	24910.6	23739.9	20251.8	27388	33551.7	42587.3		27181.3	29503.7	1.08544	0.605609
EC:2.1.1.35	tRNA (uracil(54)-C(5))-methyltransferase	2919.13	2533.65	3075.38	3301.52	1983.23	2056.95	1052.4	2603.01	3217.6	6052.65		2762.58	2996.52	1.08468	0.795735
EC:5.4.99.60	Cobalt-precorrin-8 methylmutase	23685.8	26110.2	15343.5	20293.8	20410.2	20939	18530.5	20984.6	25824.8	28517.9		21168.7	22959.4	1.08459	0.506687
EC:5.4.99.61	Precorrin-8X methylmutase	23685.8	26110.2	15343.5	20293.8	20410.2	20939	18530.5	20984.6	25824.8	28517.9		21168.7	22959.4	1.08459	0.506687
EC:2.3.1.61	Dihydrolipoyllysine-residue succinyltransferase	9104.3	11956.3	11493.5	7155.69	12842.6	16283.8	12369.7	6631.84	11275.8	10433.3		10510.5	11398.9	1.08453	0.648045
EC:6.3.2.13	UDP-N-acetylmuramoyl-L-alanyl-D-glutamate--2,6-diaminopimelate ligase	29097.1	31645.7	20772	25272.4	28405.9	27324.1	23296.7	25734.7	32734.9	37504.3		27038.6	29319	1.08434	0.492929
EC:2.1.1.130	Precorrin-2 C(20)-methyltransferase	23674	26068.3	15319.7	20272	20395.5	20895.5	18482.8	20938	25793.5	28511		21145.9	22924.2	1.0841	0.510154
EC:2.7.1.39	Homoserine kinase	27220.6	29937.7	19237.3	24218	24397.7	24597.9	21146.4	24221.3	30319.6	35197.2		25002.3	27096.5	1.08376	0.515403
EC:2.1.1.133	Precorrin-4 C(11)-methyltransferase	23673.8	26005.2	15274.5	20181.8	20379.2	20464	18488.5	20967.6	25813.8	28513.9		21102.9	22849.6	1.08277	0.520504
EC:2.1.1.271	Cobalt-precorrin-4 methyltransferase	23673.8	26005.2	15274.5	20181.8	20379.2	20464	18488.5	20967.6	25813.8	28513.9		21102.9	22849.6	1.08277	0.520504
EC:2.5.1.72	Quinolinate synthase	26515.8	29514.8	19683	23537.4	24914.3	24821.8	21026.5	23094.7	30065.5	35430.8		24833.1	26887.9	1.08274	0.522734
EC:2.1.1.131	Precorrin-3B C(17)-methyltransferase	23667	25983.8	15271.7	20176.2	20373.8	20457.8	18486.1	20933	25805.2	28510.5		21094.5	22838.5	1.08268	0.520965
EC:3.1.3.89	5'-deoxynucleotidase	2906.33	2503.25	3065.58	3291.92	1946.83	2007.75	1018.17	2568.41	3193	6049.25		2742.78	2967.32	1.08186	0.805433
EC:1.16.1.3	Aquacobalamin reductase	2906.33	2503.25	3065.58	3291.92	1946.83	2007.75	1016.67	2568.41	3193	6049.25		2742.78	2967.02	1.08175	0.805722
EC:1.5.1.41	Riboflavin reductase (NAD(P)H)	2906.33	2503.25	3065.58	3291.92	1946.83	2007.75	1016.67	2568.41	3193	6049.25		2742.78	2967.02	1.08175	0.805722
EC:1.3.1.106	Cobalt-precorrin-6A reductase	23654.8	25973.9	15239.8	20155.8	20332.2	20325	18375.5	20943.6	25757.8	28499.9		21071.3	22780.4	1.08111	0.531318
EC:1.3.1.54	Precorrin-6A reductase	23654.8	25973.9	15239.8	20155.8	20332.2	20325	18375.5	20943.6	25757.8	28499.9		21071.3	22780.4	1.08111	0.531318
EC:6.3.1.5	NAD(+) synthase	23717.3	26015.6	15178.1	20648.3	21368.7	19750.3	17836.3	21573.6	26704.8	29733.9		21385.6	23119.8	1.08109	0.561804
EC:2.1.1.173	23S rRNA (guanine(2445)-N(2))-methyltransferase	2934.13	2569.65	3110.38	3312.52	2046.23	2109.62	1091.4	2609.01	3231.6	6052.65		2794.58	3018.86	1.08025	0.801921
EC:2.1.1.264	23S rRNA (guanine(2069)-N(7))-methyltransferase	2934.13	2569.65	3110.38	3312.52	2046.23	2109.62	1091.4	2609.01	3231.6	6052.65		2794.58	3018.86	1.08025	0.801921
EC:2.1.2.1	Glycine hydroxymethyltransferase	29859.6	32687.5	21658	25666	29271.2	28518.9	24311.2	26203.8	33370.6	37851.2		27828.5	30051.1	1.07987	0.496297
EC:2.7.1.40	Pyruvate kinase	31560.4	33871	24200.4	28177.7	29808.8	29300.4	24294.5	28029.7	34832.4	42928		29523.7	31877	1.07971	0.534603
EC:3.1.11.1	Exodeoxyribonuclease I	2999.13	2636.65	3203.38	3417.52	2179.23	2122.62	1099.4	2721.01	3319.6	6322.65		2887.18	3117.06	1.07962	0.806536
EC:2.1.1.172	16S rRNA (guanine(1207)-N(2))-methyltransferase	28007.9	28619	19883.7	25851.6	20030.6	19923.5	16896.8	25123.8	30222.5	39931.1		24478.6	26419.5	1.07929	0.677238
EC:2.1.1.200	tRNA (cytidine(32)/uridine(32)-2'-O)-methyltransferase	2945.13	2600.65	3123.38	3319.52	2102.23	2146.62	1136.4	2616.01	3254.6	6052.65		2818.18	3041.26	1.07916	0.800913
EC:1.2.1.72	Erythrose-4-phosphate dehydrogenase	2143.13	1850.65	2635.38	2585.52	1208.23	1752.62	862.4	1841.01	1935.6	4842.65		2084.58	2246.86	1.07784	0.828732
EC:2.4.2.29	tRNA-guanine(34) transglycosylase	28945.8	31368.8	20625	25181.4	28198.3	26541.5	22717.5	25664.7	32420.5	37389.8		26863.9	28946.8	1.07754	0.53536
EC:2.7.1.49	Hydroxymethylpyrimidine kinase	27405.1	30105	19670.5	24490.8	24659	24922.4	21198.5	24285	30255.3	35435.2		25266.1	27219.3	1.0773	0.540961
EC:2.7.4.7	Phosphomethylpyrimidine kinase	27405.1	30105	19670.5	24490.8	24659	24922.4	21198.5	24285	30255.3	35435.2		25266.1	27219.3	1.0773	0.540961
EC:2.7.1.166	3-deoxy-D-manno-octulosonic acid kinase	2911.33	2516.25	3071.58	3297.92	1976.83	2007.75	1016.67	2568.41	3190	6049.25		2754.78	2966.42	1.07682	0.816152
EC:3.4.15.6	Cyanophycinase	167.5	418	254	95	424	530	451	120.5	278.5	82		271.7	292.4	1.07619	0.8556
EC:2.7.8.26	Adenosylcobinamide-GDP ribazoletransferase	24920.8	27831.2	16487.5	21599.8	22924.2	22306.3	19551.5	22142.3	27892.8	30309.9		22752.7	24440.6	1.07418	0.556367
EC:2.7.6.5	GTP diphosphokinase	52991.1	55627.7	34564.9	45496.3	44478.5	40314.2	36265	47510.7	58040.8	68281.1		46631.7	50082.4	1.074	0.631908
EC:3.1.13.5	Ribonuclease D	7590.3	11313.1	11082.2	6618.69	12869.1	16902.4	12651.7	5429	9895.77	8234.32		9894.69	10622.7	1.07357	0.758917
EC:2.4.2.21	Nicotinate-nucleotide--dimethylbenzimidazole phosphoribosyltransferase	24929.8	27867.2	16501	21586.8	22934.2	22276.3	19499	22132.3	27865.3	30298.9		22763.8	24414.4	1.07251	0.565737
EC:3.5.4.5	Cytidine deaminase	27873.5	29425.9	19019.8	24042.3	23742.9	21999.6	19311.8	24667.1	30355.9	36624.4		24820.9	26591.8	1.07135	0.635585
EC:2.1.1.226	23S rRNA (cytidine(1920)-2'-O)-methyltransferase	24193	27300.3	16150.2	20919.2	22295.8	22219.1	19515.1	21324	26652.8	28977.5		22171.7	23737.7	1.07063	0.556343
EC:2.1.1.227	16S rRNA (cytidine(1409)-2'-O)-methyltransferase	24193	27300.3	16150.2	20919.2	22295.8	22219.1	19515.1	21324	26652.8	28977.5		22171.7	23737.7	1.07063	0.556343
EC:6.3.5.11	Cobyrinate a,c-diamide synthase (glutamine-hydrolyzing)	24059.1	27041.6	15857.1	20798.5	21739.8	21776.6	19156.1	21199.6	26306.8	28688.9		21899.2	23425.6	1.0697	0.567041
EC:6.3.5.9	Hydrogenobyrinic acid a,c-diamide synthase (glutamine-hydrolyzing)	24059.1	27041.6	15857.1	20798.5	21739.8	21776.6	19156.1	21199.6	26306.8	28688.9		21899.2	23425.6	1.0697	0.567041
EC:2.4.2.12	Nicotinamide phosphoribosyltransferase	786	713	477	741	856	314	211	769.67	1314	1212		714.6	764.134	1.06932	0.83755
EC:2.3.1.193	tRNA(Met) cytidine acetyltransferase	2136.33	1832.25	2632.58	2579.92	1195.83	1703.75	828.67	1806.41	1911	4839.25		2075.38	2217.82	1.06863	0.850669
EC:3.6.1.25	Triphosphatase	2136.33	1832.25	2632.58	2579.92	1195.83	1703.75	828.67	1806.41	1911	4839.25		2075.38	2217.82	1.06863	0.850669
EC:3.6.3.33	Vitamin B12-transporting ATPase	2136.33	1832.25	2632.58	2579.92	1195.83	1703.75	828.67	1806.41	1908	4839.25		2075.38	2217.22	1.06834	0.851302
EC:4.2.1.44	Myo-inosose-2 dehydratase	2960.33	3195.99	2982.51	2563.67	2623.67	3762	2433.16	1922.33	2689.5	4483.01		2865.23	3058	1.06728	0.698979
EC:2.6.1.62	Adenosylmethionine--8-amino-7-oxononanoate transaminase	25949.6	27865.3	18697.4	22970.6	22829.7	21587	18628.5	22590.7	28466.7	34973.8		23662.5	25249.3	1.06706	0.643611
EC:6.3.1.10	Adenosylcobinamide-phosphate synthase	27063.1	29660.5	19061	24194.8	23936	23649	20097.2	23858.7	29589.8	34986.2		24783.1	26436.2	1.0667	0.615689
EC:3.4.23.43	Prepilin peptidase	27686.3	31297.4	20215.5	24765.7	26290.1	25892.4	21797.5	24654.6	30694.3	35874.9		26051	27782.7	1.06648	0.588741
EC:3.4.24.70	Oligopeptidase A	3207.13	3012.65	3424.88	3631.02	2682.23	2559.29	1500.56	2869.51	3648.6	6437.65		3191.58	3403.12	1.06628	0.809566
EC:3.7.1.2	Fumarylacetoacetase	2497.3	2977.65	2980.05	2168.35	2698.4	3913.45	3027.23	1791.18	3098.43	2362.65		2664.35	2838.59	1.0654	0.667547
EC:4.3.3.7	4-hydroxy-tetrahydrodipicolinate synthase	54677.1	64118.4	43462.7	47549	51960.5	56640.2	48091.6	46476.2	61425.2	66175.4		52353.5	55761.7	1.0651	0.52746
EC:6.1.1.6	Lysine--tRNA ligase	33740.8	39106.7	27991.2	29119.4	34969.8	36343.5	29779.8	28798.7	37767.5	42936.8		32985.6	35125.3	1.06487	0.536852
EC:2.1.1.45	Thymidylate synthase	25894.5	27605.3	18561.7	22724.2	22554.4	20719.6	18341.2	22595	28367.6	34922.7		23468	24989.2	1.06482	0.663394
EC:3.2.1.52	Beta-N-acetylhexosaminidase	15312.5	16245.7	16363.6	13252.7	16829.8	16246.4	11424.1	12808.8	17743.8	24775.4		15600.9	16599.7	1.06403	0.691137
EC:2.3.1.128	Ribosomal-protein-alanine N-acetyltransferase	74465.1	81630.3	52755.1	66155.7	63105.6	62944.6	55331.9	65355	80239.9	95804		67622.4	71935.1	1.06378	0.63467
EC:1.17.4.1	Ribonucleoside-diphosphate reductase	60131.4	67572.8	47136.2	52430	57876.3	59815.9	50794.6	51688.5	66474.7	74383.8		57029.3	60631.5	1.06316	0.542426
EC:6.3.3.3	Dethiobiotin synthase	26104.1	28092.3	19067.4	23110.1	22913.7	21731	18738.5	22702.7	28579.2	35063.8		23857.5	25363	1.0631	0.659042
EC:3.5.1.2	Glutaminase	24459.8	24222.1	14897.8	21611.7	21673.1	16498.2	15159.2	21535.9	26359.2	34021.8		21372.9	22714.9	1.06279	0.737055
EC:2.1.1.63	Methylated-DNA--[protein]-cysteine S-methyltransferase	33786.4	39178.6	29243.8	29116.2	34519.1	38152.6	31488.2	28159.9	37984.4	40301.2		33168.8	35217.3	1.06176	0.509373
EC:2.7.7.13	Mannose-1-phosphate guanylyltransferase	7141.94	10970.1	9268.27	5946.2	12781.3	14947	11046.3	5246.86	9376.7	8288.47		9221.57	9781.07	1.06067	0.789336
EC:1.6.5.3	NADH:ubiquinone reductase (H(+)-translocating)	192618	220609	160628	166130	197040	202832	170445	162126	213819	244286		187405	198701	1.06028	0.558591
EC:6.3.4.21	Nicotinate phosphoribosyltransferase	27367.5	29401.3	19003.2	23766.4	23564.7	21860.4	19392.1	24120.3	29403.3	35560.2		24620.6	26067.3	1.05876	0.681626
EC:2.7.1.35	Pyridoxal kinase	4222.46	5126.23	5557.13	4427.19	6356.31	7882.45	5211.82	3318.42	4504.85	6262.9		5137.86	5436.09	1.05804	0.740065
EC:2.3.1.8	Phosphate acetyltransferase	28500.1	29683.2	19153.4	24809.8	23509	20776.7	18038.2	25234	30879.8	37878.2		25131.1	26561.4	1.05691	0.731953
EC:4.1.3.38	Aminodeoxychorismate lyase	25709	27221.8	18247.7	22593.9	21948.7	19713.5	17522.8	22422	27871.3	34772.2		23144.2	24460.4	1.05687	0.714831
EC:6.3.5.6	Asparaginyl-tRNA synthase (glutamine-hydrolyzing)	82089.9	100122	64434.6	69174.2	88060.8	93861.9	79748.7	69130.9	92406.7	91109.1		80776.3	85251.5	1.0554	0.591273
EC:6.3.5.7	Glutaminyl-tRNA synthase (glutamine-hydrolyzing)	82089.9	100122	64434.6	69174.2	88060.8	93861.9	79748.7	69130.9	92406.7	91109.1		80776.3	85251.5	1.0554	0.591273
EC:5.1.3.4	L-ribulose-5-phosphate 4-epimerase	1036	964.25	988.25	948.25	912.5	645.41	414.5	1013.42	1464	1575.25		969.85	1022.52	1.0543	0.821533
EC:2.7.7.27	Glucose-1-phosphate adenylyltransferase	49498.3	51587.5	31466.2	44443.3	41078.7	35693.3	32370.8	44245.5	53041.3	64520.8		43614.8	45974.4	1.0541	0.739658
EC:2.8.3.5	3-oxoacid CoA-transferase	4850.6	6219.46	4945.94	3397.2	9775.8	9383.06	7279.12	3476.2	6632.2	3985.8		5837.8	6151.28	1.0537	0.843362
EC:2.1.1.11	Magnesium protoporphyrin IX methyltransferase	0	9	4	3	3	8	10	0	2	0		3.8	4	1.05263	0.939585
EC:2.7.1.2	Glucokinase	51157.1	57356.5	37619.1	43724.8	44089	44118.3	38655	43949.7	55418.9	64085.2		46789.3	49245.4	1.05249	0.679421
EC:1.2.7.3	2-oxoglutarate synthase	17106.3	18557.7	14635	10302.3	15959.7	18083.3	12783	14172	18609.3	16905.3		15312.2	16110.6	1.05214	0.670364
EC:2.3.3.13	2-isopropylmalate synthase	10413.3	15535.6	13748.8	8846.71	17314.8	21381.2	15508.6	7774.51	13413.5	11190.6		13171.8	13853.7	1.05177	0.811508
EC:1.4.3.16	L-aspartate oxidase	26497.8	29467.8	19630	23627.4	24983.3	23296.3	19860.5	22878.7	29391	35196.8		24841.3	26124.7	1.05166	0.698007
EC:2.7.1.8	Glucosamine kinase	3124.33	2787.58	3559.25	3556.92	2328.83	2302.75	1178.67	2793.41	3452	6407.25		3071.38	3226.82	1.05061	0.868416
EC:2.7.1.6	Galactokinase	27201.2	27917.1	18278.8	23518.1	19729	17988.6	16286.3	23856.4	28456	35873.3		23328.8	24492.1	1.04987	0.781803
EC:2.7.1.11	6-phosphofructokinase	32228.8	35623.1	25318.4	27531.3	28692.6	28750.3	24015.1	27314.4	34629.6	42126.1		29878.9	31367.1	1.04981	0.696036
EC:3.2.2.27	Uracil-DNA glycosylase	27877.3	28940.8	18732	24020.9	22641.3	19866.5	17886	24530.7	29513	36474.8		24442.5	25654.2	1.04957	0.760509
EC:3.8.1.5	Haloalkane dehalogenase	1602.67	2223.34	1513	1240.17	4365.84	3215.32	2546.33	1384.49	2577.67	1749.17		2189	2294.6	1.04824	0.875763
EC:1.4.1.13	Glutamate synthase (NADPH)	39258.3	45556.6	33183.6	33264	44488.7	43703.4	35331.7	32923	44283.8	48826.1		39150.2	41013.6	1.0476	0.651991
EC:1.4.1.14	Glutamate synthase (NADH)	39258.3	45556.6	33183.6	33264	44488.7	43703.4	35331.7	32923	44283.8	48826.1		39150.2	41013.6	1.0476	0.651991
EC:4.1.1.47	Tartronate-semialdehyde synthase	52.3	154.4	81.8	60.1	289.4	240.87	140.73	81.6	173.1	31.4		127.6	133.54	1.04655	0.919879
EC:3.5.3.11	Agmatinase	5396	6456.66	5806.84	4282.75	5909.25	8979.24	6299.74	3208.67	5237.25	5413		5570.3	5827.58	1.04619	0.804312
EC:3.4.16.4	Serine-type D-Ala-D-Ala carboxypeptidase	47587.3	53271.1	39266.6	39473.9	46525.1	49072.2	40025.1	40369.2	50914	56156.5		45224.8	47307.4	1.04605	0.625188
EC:1.3.1.76	Precorrin-2 dehydrogenase	28260.5	30653.1	21297	25553	24297.5	24673.8	20853.8	24456.7	30124.5	35881.1		26012.2	27198	1.04559	0.710523
EC:4.99.1.4	Sirohydrochlorin ferrochelatase	28260.5	30655.1	21297	25553	24299.5	24674.1	20855.8	24456.7	30124.5	35881.1		26013	27198.5	1.04557	0.710589
EC:2.7.11.5	[Isocitrate dehydrogenase (NADP(+))] kinase	2229.33	1895.25	2720.58	2713.92	1405.83	1777.42	880	1840.41	2022	4936.25		2192.98	2291.22	1.04479	0.896895
EC:1.1.1.42	Isocitrate dehydrogenase (NADP(+))	9341.6	12292.7	11482.4	7755.79	13590	15300.6	11236.5	7158.27	11792.4	11371.2		10892.5	11371.8	1.044	0.780319
EC:2.4.1.1	Glycogen phosphorylase	28296.8	30503.8	19725.5	24956.2	24995.1	22423.8	19474.7	24830.2	30596.3	36762.8		25695.5	26817.6	1.04367	0.762239
EC:2.5.1.16	Spermidine synthase	25737.3	27840.1	17189.3	22784.7	24717.3	20078.9	17684.3	22944.1	28058.7	34383.6		23653.7	24629.9	1.04127	0.787062
EC:1.9.3.1	Cytochrome-c oxidase	42086	58030.2	45768	35283.3	57496.1	66159.1	52762.5	32906.4	51399	45074.1		47732.7	49660.2	1.04038	0.789884
EC:2.7.1.107	Diacylglycerol kinase (ATP)	28028.5	29671	19140.5	24309.8	23847	20667.7	18114.6	24643.7	29855.8	36700.8		24999.4	25996.5	1.03989	0.799685
EC:2.3.1.51	1-acylglycerol-3-phosphate O-acyltransferase	33294.2	39979.3	27641	28241.6	40126.5	38212.7	31824.8	28229.9	37972.5	39649.6		33856.5	35177.9	1.03903	0.714938
EC:1.14.16.1	Phenylalanine 4-monooxygenase	2254.3	2355.65	2673.55	2001.35	2107.4	3028.79	2264.4	1615.51	2667.93	2259.65		2278.45	2367.26	1.03898	0.74436
EC:3.6.1.11	Exopolyphosphatase	35023.5	39671.6	29085.3	30449.7	34649.3	34504.3	28679	29459.8	38478.8	44335.4		33775.9	35091.5	1.03895	0.714134
EC:3.6.1.40	Guanosine-5'-triphosphate,3'-diphosphate diphosphatase	35023.5	39671.6	29085.3	30449.7	34649.3	34504.3	28679	29459.8	38478.8	44335.4		33775.9	35091.5	1.03895	0.714134
EC:5.4.3.8	Glutamate-1-semialdehyde 2,1-aminomutase	30915.6	36665.5	26308.3	27119.1	29667.9	32936.1	27060.5	25620.7	34025.3	36858.6		30135.3	31300.3	1.03866	0.689821
EC:2.4.1.21	Starch synthase	28168.8	30135.3	19523.5	24529.4	24601.3	21304.5	18892.3	24657.7	30254	36650.8		25391.7	26351.9	1.03781	0.800909
EC:2.5.1.17	Cob(I)yrinic acid a,c-diamide adenosyltransferase	32220.4	37594.9	26325.3	27353.6	33503.6	33654.9	28130.6	27028.9	35567.7	38390.6		31399.6	32554.5	1.03678	0.710322
EC:4.1.99.18	Cyclic pyranopterin phosphate synthase	57286.8	65019.2	43491.3	50598.3	53177.2	51556.5	43722.2	49533.7	62525.4	71869.2		53914.6	55841.4	1.03574	0.762814
EC:3.1.13.3	Oligonucleotidase	24606.2	26205.8	15524	20536.4	20738.1	17632.1	16283.8	21590.7	25882.4	30002.2		21522.1	22278.2	1.03513	0.816883
EC:3.1.3.7	3'(2'),5'-bisphosphate nucleotidase	34004.8	37067.9	26167.6	29354.5	34778.5	31550.8	26396.7	28771.2	36808.7	43510.7		32274.7	33407.6	1.0351	0.763914
EC:3.7.1.3	Kynureninase	348	837	432.5	241	898	1142.33	815.5	200.67	538.5	154		551.3	570.2	1.03428	0.936342
EC:1.15.1.1	Superoxide dismutase	16344.6	21797.6	20452.1	13480.4	23189.1	27733.2	20524.8	12535	18890.5	18754.1		19052.8	19687.5	1.03332	0.83907
EC:3.1.3.15	Histidinol-phosphatase	27626.8	28823.8	18546.1	23861.9	22270.8	19144.9	16996.7	24028.8	28871	35962.2		24225.9	25000.7	1.03198	0.847264
EC:3.6.3.21	Polar-amino-acid-transporting ATPase	51513.3	57103.8	35094.9	45137.4	48178.1	44962.9	39519.1	44578.7	55052.9	60432.5		47405.5	48909.2	1.03172	0.783728
EC:1.11.1.9	Glutathione peroxidase	29053.7	31575.4	21254.5	25752	27231	24537.2	21207.5	25082.5	31485.7	36758.3		26973.3	27814.2	1.03118	0.8041
EC:3.5.1.88	Peptide deformylase	32952.9	37707.4	26389.2	28343	31880.6	30492.5	25868.8	28183.6	36681.4	40730.7		31454.6	32391.4	1.02978	0.788772
EC:2.1.1.34	tRNA (guanosine(18)-2'-O)-methyltransferase	2222.83	2140.75	2858.08	2757.42	1499.83	2239.08	939	1832.08	1956	4852.25		2295.78	2363.68	1.02958	0.925412
EC:1.2.1.70	Glutamyl-tRNA reductase	27053.3	29566.5	19082.4	24068.9	23693.3	21441.3	18551.5	23538.3	28642	34717.8		24692.9	25378.2	1.02775	0.843396
EC:2.2.1.6	Acetolactate synthase	74244.7	85973.8	62621.3	64812.4	77900.7	77204.6	61761.5	61773.4	82515.5	92374		73110.6	75125.8	1.02756	0.791027
EC:6.1.1.17	Glutamate--tRNA ligase	30429.5	36419.7	26472	26065.9	32974.9	33504.8	27774.6	24767.7	33710.9	36711		30472.4	31293.8	1.02696	0.786577
EC:3.8.1.3	Haloacetate dehalogenase	244.5	658.33	402.67	284.5	912	964.5	794	213	457.5	140		500.4	513.8	1.02678	0.9492
EC:3.4.17.11	Glutamate carboxypeptidase	21635	23889.1	15853.6	19561.3	16751.8	16508.9	15240.8	18462.4	22603.5	27278.3		19538.1	20018.8	1.0246	0.861156
EC:2.7.1.59	N-acetylglucosamine kinase	2176.33	1942.58	2711.25	2642.92	1423.83	1721.75	842.67	1813.41	1942	4842.25		2179.38	2232.42	1.02433	0.943145
EC:3.6.3.17	Monosaccharide-transporting ATPase	73950.7	83067.6	51524.6	66792.3	65914.8	59391.6	51799.5	64267	78922.3	94832.1		68250	69842.5	1.02333	0.867619
EC:4.1.2.52	4-hydroxy-2-oxoheptanedioate aldolase	4871.97	8573.07	7728.14	4248.61	7825.41	11260.8	7946.9	3014.58	6173.11	5623.24		6649.44	6803.73	1.0232	0.926467
EC:2.1.1.187	23S rRNA (guanine(745)-N(1))-methyltransferase	26161.1	27208.7	17301.9	23348.5	21076.2	16827.3	15186.9	23114	27648.1	34908.7		23019.3	23537	1.02249	0.901001
EC:2.7.9.1	Pyruvate, phosphate dikinase	26636.7	29317.7	17880.2	21828.4	26085.6	22620.9	20276.6	22562	28221.9	30717.7		24349.7	24879.8	1.02177	0.855123
EC:1.4.4.2	Glycine dehydrogenase (aminomethyl-transferring)	10241.3	14285.6	12845.9	8545.96	15995.8	18118	12866.5	7701.26	12819.5	11729.9		12382.9	12647	1.02133	0.904771
EC:2.3.3.5	2-methylcitrate synthase	3093.63	2938.65	3310.38	3602.02	2653.23	2378.12	1306.4	2651.01	3444.6	6103.65		3119.58	3176.76	1.01833	0.946369
EC:2.7.8.20	Phosphatidylglycerol--membrane-oligosaccharide glycerophosphotransferase	12	61	22	4	16	12.99	13	87	0	4		23	23.398	1.0173	0.983735
EC:1.2.1.38	N-acetyl-gamma-glutamyl-phosphate reductase	8401.8	11545.8	10744.5	7023.19	12764.1	14307.9	10422.9	6255.67	10268.3	10057.3		10095.9	10262.4	1.0165	0.922085
EC:2.7.1.31	Glycerate 3-kinase	29893.5	31412.5	20517	25321.7	28989.4	22457.3	19860.1	25927	31684.1	38163.2		27226.8	27618.3	1.01438	0.921153
EC:4.2.1.12	Phosphogluconate dehydratase	3133.63	3105.98	3437.05	3635.02	2824.23	2399.62	1279.4	2772.01	3554.1	6342.65		3227.18	3269.56	1.01313	0.962031
EC:3.1.21.2	Deoxyribonuclease IV	25969.5	28416.1	18314.6	22895.3	22199.9	20017.5	17400.4	22344.4	26499.4	33017.4		23559.1	23855.8	1.0126	0.929085
EC:5.1.3.2	UDP-glucose 4-epimerase	61867.2	71912.9	50512.2	53030.3	59080.5	59046.7	49217.1	51541.7	65721.7	74422.1		59280.6	59989.9	1.01196	0.908292
EC:2.3.1.207	Beta-ketodecanoyl-[acyl-carrier-protein] synthase	3088.13	2766.65	3484.38	3440.52	2121.23	2160.62	1114.4	2617.01	3234.6	5951.65		2980.18	3015.66	1.0119	0.967716
EC:3.5.4.4	Adenosine deaminase	25704	28636.7	19878.1	23235.2	23092.8	21306	18477.2	21432.1	27260.8	33485.4		24109.4	24392.3	1.01174	0.928542
EC:6.1.1.19	Arginine--tRNA ligase	30572.8	34787.8	24397	26158.4	28656.3	27159.5	23147.5	25742.7	32620.5	37432.8		28914.5	29220.6	1.01059	0.924803
EC:2.5.1.78	6,7-dimethyl-8-ribityllumazine synthase	30952.3	35293.1	24655.2	26336.9	28354.8	27455	23373.5	25830.2	32768.5	37473.8		29118.5	29380.2	1.00899	0.935931
EC:1.20.4.1	Arsenate reductase (glutaredoxin)	38220.9	43541.8	32245.6	33059	35654.6	34685.7	28659.4	32392	41294.6	47276.5		36544.4	36861.6	1.00868	0.937071
EC:2.3.1.47	8-amino-7-oxononanoate synthase	29044.3	32489	23252.4	24689.9	26626.3	23937.5	20585.5	24088.7	31009	37192.8		27220.4	27362.7	1.00523	0.967686
EC:2.7.1.56	1-phosphofructokinase	25589	27187.5	17465	22437.9	20518.7	17515.9	15798.8	22010.3	25640.3	32696.2		22639.6	22732.3	1.00409	0.979489
EC:2.5.1.1	Dimethylallyltranstransferase	31203.8	35884.1	25168.7	26561.4	31604.3	28974.5	24565	26180.2	33439.5	37777.8		30084.5	30187.4	1.00342	0.974256
EC:2.5.1.10	(2E,6E)-farnesyl diphosphate synthase	31203.8	35884.1	25168.7	26561.4	31604.3	28974.5	24565	26180.2	33439.5	37777.8		30084.5	30187.4	1.00342	0.974256
EC:6.3.2.2	Glutamate--cysteine ligase	8211.8	9664.65	9242.55	6828.85	7779.4	10064.5	7545.23	6437.01	8597.93	9186.65		8345.45	8366.25	1.00249	0.98019
EC:3.6.1.66	XTP/dITP diphosphatase	33064.3	37251.3	26191	27324.7	32621.6	29224.3	25134.2	27415.3	35062.8	39719.3		31290.6	31311.2	1.00066	0.995246
EC:2.7.1.33	Pantothenate kinase	31606.3	36356.8	25319.5	26676.9	31692.8	29282.5	24802	26170.7	33679	37810.8		30330.5	30349	1.00061	0.995407
EC:1.11.1.1	NADH peroxidase	0	0	0	0	2	0	0	0	0	2		0.4	0.4	1	1
EC:3.5.1.59	N-carbamoylsarcosine amidase	2	2	1	0	0	5	0	0	0	0		1	1	1	1
EC:3.5.1.44	Protein-glutamine glutaminase	2553.66	2484.41	2337.92	2812.84	2918.75	1895.33	1418.08	2367.08	3632.75	3792.76		2621.52	2621.2	0.999879	0.999494
EC:3.5.1.42	Nicotinamide-nucleotide amidase	31620.3	36407.8	25428	26740.4	31931.8	29473	24794	26099.7	33711.5	37825.8		30425.7	30380.8	0.998525	0.988881
EC:3.5.2.2	Dihydropyrimidinase	22087.8	24481.8	15700	19293.4	17360.6	16360.8	15110.6	18137.7	22565.8	26588.5		19784.7	19752.6	0.998378	0.990637
EC:4.1.2.4	Deoxyribose-phosphate aldolase	29213.1	31142.3	21051.9	25279.9	24751.9	20986.6	18681.6	24783.3	29977.3	36727.8		26287.8	26231.3	0.997851	0.988189
EC:1.2.1.12	Glyceraldehyde-3-phosphate dehydrogenase (phosphorylating)	34218.9	38260.5	27733.4	29614.7	31689.8	29150.4	24264.1	28762.7	36994.9	41993.5		32303.5	32233.1	0.997822	0.985208
EC:5.3.1.4	L-arabinose isomerase	1036	965.25	988.25	948.25	873.5	605.41	407	928.42	1458	1397.25		962.25	959.216	0.996847	0.988851
EC:2.4.2.18	Anthranilate phosphoribosyltransferase	8388.8	11582.3	10721	7124.19	12912.1	14055.3	10153.2	6176.67	10174.8	10006.3		10145.7	10113.3	0.996803	0.984638
EC:6.2.1.3	Long-chain-fatty-acid--CoA ligase	72189.5	83514.9	62535.1	59669.8	69442	67919.9	57040.3	57944.6	76999	86104.2		69470.2	69201.6	0.996133	0.970199
EC:3.1.3.3	Phosphoserine phosphatase	32809.4	38294.6	26942.4	27503.8	33724.7	31958.1	26983.3	26706.4	34768	38208.9		31855	31725	0.995919	0.967214
EC:1.2.7.11	2-oxoacid oxidoreductase (ferredoxin)	14653.3	16780.7	13371	8766.34	13672.7	15455.3	11676	11592	15259.3	12955.3		13448.8	13387.6	0.995448	0.969654
EC:1.7.2.5	Nitric-oxide reductase (cytochrome c)	981.93	1062.46	727.94	986.87	1467.47	672.74	430.46	990.53	1583.2	1523.81		1045.33	1040.15	0.995039	0.984417
EC:3.5.1.4	Amidase	12018.3	20655.1	17989.8	8097.17	18988.1	28495.8	22130.7	6150.08	14612.8	5941.75		15549.7	15466.2	0.994633	0.987147
EC:2.7.4.1	Polyphosphate kinase	10117.8	12090.8	10567.5	7877.19	12507.1	12479.9	9516.73	8138.34	11166.3	11508.3		10632.1	10561.9	0.9934	0.951887
EC:4.3.3.6	Pyridoxal 5'-phosphate synthase (glutamine hydrolyzing)	48024.5	52676.5	31288.5	40434.8	41192.8	34007.4	31993.2	40904.5	48606.8	56142.5		42723.4	42330.9	0.990813	0.947745
EC:2.10.1.1	Molybdopterin molybdotransferase	31943.2	37596.6	26541	27810.8	32947.9	31051.6	25824.5	26479.5	34136.7	37817.6		31367.9	31062	0.990247	0.921521
EC:2.1.1.107	Uroporphyrinogen-III C-methyltransferase	35678.6	41681.4	31864.1	32028.2	36088.8	35390	28668	29401.8	37796.1	44105.4		35468.2	35072.2	0.988836	0.909163
EC:2.7.1.15	Ribokinase	29337.3	34105.4	23924.3	25473.5	28325.6	26246.5	22485.9	24444.7	30934.4	35427.4		28233.2	27907.8	0.988474	0.914312
EC:6.3.5.3	Phosphoribosylformylglycinamidine synthase	36275.5	46017.3	33308.9	30320.1	43457.7	43263	35214.1	28957.7	39841.7	39806.5		37875.9	37416.6	0.987874	0.908543
EC:2.7.4.9	dTMP kinase	29496.8	34533.8	24094.5	25976.4	28415.3	26876.5	22739	24528	31080	35475.8		28503.4	28139.9	0.987246	0.903695
EC:3.6.3.34	Iron-chelate-transporting ATPase	105103	118463	79801.2	91460.6	98543.3	84515.8	74389.6	88089.7	109102	130521		98674.1	97323.6	0.986313	0.912822
EC:2.8.1.7	Cysteine desulfurase	42789.1	52717.4	40829.1	35595.9	45936.4	47973.2	38907.4	34151.6	45849.9	47974.2		43573.6	42971.3	0.986176	0.882867
EC:3.4.21.88	Repressor LexA	29260.8	34215.8	23687.5	25645.4	27959.3	25895.5	22142.3	24457	30883.5	35406.8		28153.8	27757	0.985908	0.897606
EC:1.1.1.41	Isocitrate dehydrogenase (NAD(+))	1644.34	1765.6	2077.08	1803.84	1830.43	2084.14	1482.25	1306.39	2145.92	1968.09		1824.26	1797.36	0.985254	0.887077
EC:6.4.1.2	Acetyl-CoA carboxylase	88039.9	102350	71929	75623.8	84400.5	79351.7	68251.6	72696	90975.6	104825		84468.6	83220.1	0.98522	0.886848
EC:5.1.3.13	dTDP-4-dehydrorhamnose 3,5-epimerase	30079.5	35013.5	24823	26362	29850.2	26403.1	22045.7	24737.2	32975.1	37799.8		29225.7	28792.2	0.985168	0.901123
EC:1.2.99.2	Carbon-monoxide dehydrogenase (acceptor)	30963	42569.5	30332.5	24817.5	34744.5	41249.7	33669	22218	33890.5	29679.5		32685.4	32141.3	0.983354	0.901832
EC:4.2.1.75	Uroporphyrinogen-III synthase	32079	37279.7	26100	27083.6	32796.2	29579.7	25196	26291.7	33748.2	37856.5		31067.7	30534.4	0.982835	0.868463
EC:1.1.5.3	Glycerol-3-phosphate dehydrogenase	37979.8	43641.1	34363.9	34661.9	36789.8	36478.9	27998.8	30707.2	38506.4	50360.5		37487.3	36810.3	0.981942	0.876812
EC:2.5.1.15	Dihydropteroate synthase	32311.6	37185.8	26489.4	27435.6	32306.2	29349.5	25073.2	26454.3	33749.5	38179.8		31145.7	30561.3	0.981235	0.854817
EC:2.7.8.14	CDP-ribitol ribitolphosphotransferase	0	27	11	4	10	12	0	39	0	0		10.4	10.2	0.980769	0.982544
EC:2.7.7.9	UTP--glucose-1-phosphate uridylyltransferase	29787.3	34124.8	24070	25673.7	27224.6	25687.6	21846.7	24412	30628.8	35291.8		28176.1	27573.4	0.978609	0.844622
EC:3.1.3.48	Protein-tyrosine-phosphatase	33133.6	39857.2	28290	26972.3	36024.7	32399.9	27746.8	26701.3	35350.3	38115.6		32855.6	32062.8	0.97587	0.812673
EC:2.5.1.54	3-deoxy-7-phosphoheptulonate synthase	37309.2	42187.7	32907.6	33992.9	36556.1	33072.7	26751.5	30731.1	38921.7	48946		36590.7	35684.6	0.975237	0.833861
EC:1.2.1.88	L-glutamate gamma-semialdehyde dehydrogenase	9055.3	11589.8	11048.5	7521.69	12718.1	12850.9	9398.73	6738.67	10604.8	10993.3		10386.7	10117.3	0.974063	0.849352
EC:3.1.5.1	dGTPase	9070.47	11847	10986.4	7373.02	12994.4	12712.9	9556.24	6722.84	10787.3	11063.3		10454.3	10168.5	0.972668	0.844905
EC:3.1.26.12	Ribonuclease E	7255.8	10547.8	10363.5	6306.19	11393.1	13548.9	9758.4	4852	8399.27	8053.32		9173.29	8922.39	0.972649	0.888251
EC:2.7.7.19	Polynucleotide adenylyltransferase	8556.8	11581.3	11145	6951.19	12877.1	13663.9	10081.1	6123	9858.77	9966.32		10222.3	9938.62	0.97225	0.864318
EC:2.3.1.241	Kdo(2)-lipid IV(A) lauroyltransferase	28528.9	32865.1	23813.5	24676.5	27034.1	23858	20608.5	23236.3	29773.9	35612.7		27383.6	26617.9	0.972036	0.81365
EC:1.17.1.1	CDP-4-dehydro-6-deoxyglucose reductase	737.8	1228.4	762.8	716.6	3543.4	2363.87	1819.73	579.6	1320.6	693.4		1397.8	1355.44	0.969695	0.948906
EC:3.4.22.70	Sortase A	1390	2206.33	1365.67	1222.5	2631.5	2015.66	1617.5	1238	2186	1483		1763.2	1708.03	0.968711	0.87034
EC:1.1.1.38	Malate dehydrogenase (oxaloacetate-decarboxylating)	27928.3	29812.7	20644	25003.1	22836.6	18945.5	17025	23453.8	27646.3	34931.7		25244.9	24400.5	0.966549	0.821232
EC:1.6.5.5	NADPH:quinone reductase	16308.1	25671	24287.5	12534.8	28787.5	34672.1	26471	9828.26	19610.7	13142.2		21517.8	20744.9	0.964079	0.890412
EC:1.1.1.18	Inositol 2-dehydrogenase	3626.83	3999.32	3696.18	2876.17	3144.17	4252.5	2851.66	2062.83	2954	4561.01		3468.53	3336.4	0.961905	0.801267
EC:1.1.1.369	D-chiro-inositol 1-dehydrogenase	3626.83	3999.32	3696.18	2876.17	3144.17	4252.5	2851.66	2062.83	2954	4561.01		3468.53	3336.4	0.961905	0.801267
EC:1.11.1.15	Peroxiredoxin	72986.5	81860.7	60694.4	61276.6	68250.2	59247.1	50453.7	59471.1	74680.2	87636.9		69013.7	66297.8	0.960647	0.733162
EC:6.3.4.18	5-(carboxyamino)imidazole ribonucleotide synthase	8924.8	11543.8	10076.5	7479.19	11590.1	12275.9	9128.73	6947.67	9664.27	9569.32		9922.89	9517.19	0.959115	0.734972
EC:4.2.1.1	Carbonate dehydratase	38395.9	47903	37856.6	31496.1	41416.6	42986	35265.5	29212.5	39862	40999.3		39413.6	37665.1	0.955635	0.643009
EC:4.99.1.1	Ferrochelatase	9314.8	12110.3	11442	7649.19	13635.1	12980.9	9835.73	6847.67	10964.8	11092.3		10830.3	10344.3	0.955126	0.747911
EC:2.6.1.11	Acetylornithine transaminase	9638.13	12263	11691	8583.52	12995.7	12584.1	8671.56	7165.68	10523.1	13711.6		11034.3	10531.2	0.954409	0.739967
EC:3.2.1.180	Unsaturated chondroitin disaccharide hydrolase	41.33	108.66	64.34	44.67	156.67	164.67	110.66	27	70	24.01		83.134	79.268	0.953497	0.91351
EC:3.5.2.6	Beta-lactamase	30144.6	34124.9	25696.8	25867.1	27831.9	24218.8	20969.6	23953.8	30921.8	36829.1		28733.1	27378.6	0.95286	0.689675
EC:2.4.1.18	1,4-alpha-glucan branching enzyme	31370	35911	25090.7	26557.6	31393.2	25695.3	22333	25467.7	32261.2	37386.5		30064.5	28628.7	0.952244	0.678436
EC:2.7.4.16	Thiamine-phosphate kinase	8071.8	10707	10190.4	6694.19	11412.1	11819.9	8508.73	5746.67	9029.77	9677.32		9415.09	8956.49	0.951291	0.736677
EC:2.7.2.8	Acetylglutamate kinase	8330.8	11385.8	10666.5	6945.19	12598.1	12718.3	9349.56	6017.67	9558.27	9820.32		9985.29	9492.82	0.950681	0.747975
EC:2.7.8.41	Cardiolipin synthase (CMP-forming)	4693	8518.33	7787.67	3346	10399.5	12491.5	9929.83	2693	5758	2154		6948.9	6605.27	0.950548	0.889441
EC:3.1.3.16	Protein-serine/threonine phosphatase	13499.3	19573.7	16049.2	10109.7	20755.6	22601.4	17190	9982.98	14603.4	11472.8		15997.5	15170.1	0.948281	0.787707
EC:3.5.1.9	Arylformamidase	253.5	668	296	409.5	706	731.33	609.5	232	459.5	180		466.6	442.466	0.948277	0.868809
EC:2.1.2.10	Aminomethyltransferase	9009.2	12187	11406.5	7376.49	13240.3	13893.9	10119.3	6346.47	10133.6	9962.02		10643.9	10091	0.94806	0.739468
EC:2.4.2.9	Uracil phosphoribosyltransferase	34923.2	39393.4	27051.8	28742.1	35230	28797.3	24567.5	28448	35028.5	39404.1		33068.1	31249.1	0.944992	0.615425
EC:3.5.4.28	S-adenosylhomocysteine deaminase	2748.3	2761.4	1189.3	2062.1	4360.4	2646.87	1840.4	2743.6	2846.6	2306.4		2624.3	2476.77	0.943785	0.796037
EC:3.5.4.31	S-methyl-5'-thioadenosine deaminase	2748.3	2761.4	1189.3	2062.1	4360.4	2646.87	1840.4	2743.6	2846.6	2306.4		2624.3	2476.77	0.943785	0.796037
EC:1.3.1.12	Prephenate dehydrogenase	10644	13212.9	11229.2	8490.59	15701.7	13866.4	10246.5	8345.07	11683.2	11676.9		11855.7	11163.6	0.941625	0.661779
EC:1.3.8.4	Isovaleryl-CoA dehydrogenase	2402.63	2798.48	2892.05	2179.52	2683.23	3156.12	2363.73	1623.01	2805.1	2251.15		2591.18	2439.82	0.941587	0.617911
EC:1.3.5.4	Fumarate reductase (quinol)	76183.1	86864.5	65189.1	65218.8	77554.2	64079.2	52748.2	60841.8	78776.6	92530.5		74201.9	69795.3	0.940613	0.604772
EC:3.6.3.20	Glycerol-3-phosphate-transporting ATPase	881	2181.49	1304.51	945.5	4594.5	3785.33	2544.33	694.5	1584.5	680.5		1981.4	1857.83	0.937636	0.895497
EC:5.4.2.12	Phosphoglycerate mutase (2,3-diphosphoglycerate-independent)	66388.6	79401.7	57371.2	55242.2	69415.3	60061.5	51479.1	52480.1	67441.7	75677.9		65563.8	61428.1	0.93692	0.531704
EC:6.3.2.1	Pantoate--beta-alanine ligase (AMP-forming)	8333.8	11426.8	10676	6958.44	12640.3	12516.5	9026.48	5992.67	9484.52	9774.82		10007.1	9359	0.935237	0.670531
EC:2.1.2.11	3-methyl-2-oxobutanoate hydroxymethyltransferase	8310.8	11443.6	10680.7	6927.19	12780.1	12602.3	8922.23	5959.67	9591.77	9746.32		10028.5	9364.45	0.933785	0.669841
EC:2.3.1.117	2,3,4,5-tetrahydropyridine-2,6-dicarboxylate N-succinyltransferase	8992.13	11173.5	10161	7327.77	11144	11425	8688.98	6749.68	9265.85	9417.15		9759.68	9109.34	0.933364	0.550734
EC:3.6.3.44	Xenobiotic-transporting ATPase	14	57	29	8	21	12.33	15	87	0	6		25.8	24.066	0.932791	0.926017
EC:3.6.3.29	Molybdate-transporting ATPase	7908.8	11151.3	10456	7110.94	11851.3	12468.5	8827.48	5634.5	9148.02	9114.82		9695.69	9038.67	0.932236	0.657105
EC:4.2.3.4	3-dehydroquinate synthase	12312.8	16811	15297.5	9519.78	16777	17673.3	13490.5	9123.66	13366.4	12253.5		14143.6	13181.5	0.931972	0.638643
EC:4.2.1.19	Imidazoleglycerol-phosphate dehydratase	8296.8	11342.3	10613	6929.19	12547.1	12351.3	8891.23	5900.67	9386.77	9762.32		9945.69	9258.45	0.930901	0.648876
EC:4.2.99.18	DNA-(apurinic or apyrimidinic site) lyase	66287.1	79647.8	57369.8	55447.2	71349.1	61620.2	52212.4	52028.8	67184.2	74232.3		66020.2	61455.6	0.93086	0.483276
EC:2.4.2.17	ATP phosphoribosyltransferase	8302.8	11355.3	10613	6931.19	12560.1	12355.3	8897.23	5904.67	9390.77	9762.32		9952.49	9262.05	0.930627	0.647628
EC:3.6.1.55	8-oxo-dGTP diphosphatase	37653.1	44789.9	33272.8	31927.9	37598.4	34470.7	28286.2	29662.6	37126.3	42760.9		37048.4	34461.3	0.93017	0.474951
EC:2.5.1.47	Cysteine synthase	39500.6	48896.9	38007.6	33018.2	42208.3	39195.3	31967.3	30518.6	40657.5	45072.9		40326.3	37482.3	0.929476	0.473557
EC:1.7.2.3	Trimethylamine-N-oxide reductase (cytochrome c)	3480.66	2998.5	4059.16	4002.84	2263.66	2055.5	1057.34	2760.82	3281	6462.5		3360.96	3123.43	0.929326	0.813422
EC:4.1.1.48	Indole-3-glycerol-phosphate synthase	8328.8	11413.3	10650	6947.19	12644.1	12355.9	8922.23	5944.67	9389.77	9759.32		9996.69	9274.39	0.927746	0.633492
EC:1.10.3.12	Menaquinol oxidase (H(+)-transporting)	50	226	109	28	81	49.98	60	348	0	0		98.8	91.596	0.927085	0.924749
EC:1.1.1.37	Malate dehydrogenase	8403	11307.4	10875.8	6872.09	12795.2	12217.6	9212.33	5917.57	9448.67	9756.42		10050.7	9310.51	0.926356	0.626526
EC:1.3.1.44	Trans-2-enoyl-CoA reductase (NAD(+))	3631.46	3186.9	4413.96	4120.44	2311.06	2149.04	1131.07	2968.42	3396.6	6714.9		3532.76	3272.01	0.926189	0.803481
EC:4.3.1.19	Threonine ammonia-lyase	33972	42806	31593.6	28877.8	39580.4	35324.8	29448	26306.1	35336	37184.7		35366	32719.9	0.925181	0.444797
EC:2.6.1.52	Phosphoserine transaminase	8368.13	10857.5	10601.5	6657.52	11929.7	11435	8753.23	5782.35	9129.6	9691.65		9682.88	8958.36	0.925175	0.598761
EC:2.6.1.85	Aminodeoxychorismate synthase	32921.5	38259.4	28507.8	28751.3	35166.6	27283	23002.1	26128.4	33399.8	41464.6		32721.3	30255.6	0.924644	0.531403
EC:4.1.1.37	Uroporphyrinogen decarboxylase	9416.8	12513.3	11636.5	7789.44	14404.3	12914.7	9732.48	6862.67	10965.5	11069.8		11152.1	10309	0.924404	0.597342
EC:2.3.1.181	Lipoyl(octanoyl) transferase	8359.8	11111.3	10675	6891.19	12379.1	12093.9	8849.73	5807.67	9186.77	9719.32		9883.29	9131.49	0.923932	0.608954
EC:4.1.99.3	Deoxyribodipyrimidine photo-lyase	7198.47	10416.5	10390.5	6316.52	11558.7	12166.9	9043.73	4917.67	8130.6	8110.32		9176.15	8473.85	0.923464	0.661168
EC:2.5.1.29	Geranylgeranyl diphosphate synthase	27513	32001.6	20901.5	22478	27559.5	21048.3	18993.3	22354.8	27392	30582.6		26090.7	24074.2	0.922711	0.509198
EC:1.4.1.4	Glutamate dehydrogenase (NADP(+))	5846.63	7525.23	7484.97	4211.02	8185.82	7850.13	5800.64	3909.93	6001.85	7111.91		6650.73	6134.89	0.922438	0.614575
EC:3.4.11.18	Methionyl aminopeptidase	35965.8	43605.2	32277.7	29203.2	39629.6	34731.6	29273.9	27317.3	36133.3	38680.8		36136.3	33227.4	0.919502	0.408024
EC:2.8.1.8	Lipoyl synthase	9173.3	12316.8	11744	7347.19	13445.1	13507.6	10020.7	6210.67	9872.27	9937.82		10805.3	9909.82	0.917127	0.591731
EC:1.2.4.4	3-methyl-2-oxobutanoate dehydrogenase (2-methylpropanoyl-transferring)	5548.44	7208.8	6541.94	3809.36	6755.64	6496.23	5010.95	3937.04	6729.36	5181.8		5972.84	5471.08	0.915993	0.545045
EC:2.6.1.17	Succinyldiaminopimelate transaminase	8543.93	11608.4	11255.9	8002.12	12406.1	11906.7	8290.29	6029.61	9104.7	12052		10363.3	9476.66	0.914446	0.554723
EC:1.17.1.4	Xanthine dehydrogenase	5473.85	8480.25	7040.21	4161.75	11936.3	12522.5	9722.57	2785.71	6218.4	2570.63		7418.47	6763.96	0.911774	0.788832
EC:3.6.1.27	Undecaprenyl-diphosphate phosphatase	52158.6	61757.9	48892	43027.7	53566	46948.5	37926.4	40535.9	52174	58614.1		51880.4	47239.8	0.91055	0.368024
EC:1.4.1.1	Alanine dehydrogenase	11430.7	14121.9	12332.9	8816.92	16582.8	14650.6	10955.5	8422.24	11846	11706.9		12657.1	11516.2	0.909868	0.506284
EC:1.14.11.17	Taurine dioxygenase	8511.7	14135.4	13747.9	4926.4	12778.6	18984.6	14650.1	3470.9	8866.4	3198.1		10820	9834.03	0.908875	0.78979
EC:2.3.1.28	Chloramphenicol O-acetyltransferase	2680.66	2469.25	3573.91	3332.59	1640.16	2310.75	951.34	1996.07	1970	5208.25		2739.31	2487.28	0.907994	0.7593
EC:2.3.1.243	Lauroyl-Kdo(2)-lipid IV(A) myristoyltransferase	3608.66	3128.5	4390.16	4106.84	2233.66	2080.5	1073.34	2839.82	3300	6532.5		3493.56	3165.23	0.906018	0.750665
EC:3.4.11.23	PepB aminopeptidase	3608.66	3128.5	4390.16	4106.84	2233.66	2080.5	1073.34	2839.82	3300	6532.5		3493.56	3165.23	0.906018	0.750665
EC:1.1.1.31	3-hydroxyisobutyrate dehydrogenase	13123.9	19322.1	16995.2	10184.9	20379.9	22263.8	16519	8517.2	14248	10902.1		16001.2	14490	0.90556	0.633958
EC:4.4.1.2	Homocysteine desulfhydrase	14	59	29	8	23	12.33	15	87	0	6		26.6	24.066	0.904737	0.892986
EC:3.5.4.19	Phosphoribosyl-AMP cyclohydrolase	8417.8	11971.3	10854	7109.19	13083.1	12424.3	8945.23	5904.67	9431.77	9764.32		10287.1	9294.05	0.903468	0.531917
EC:4.1.3.34	Citryl-CoA lyase	29661.5	38795.7	27939.8	23580.5	37845	33570.5	28523	21286.5	30257.5	28924		31564.5	28512.3	0.903303	0.415995
EC:2.7.8.24	Phosphatidylcholine synthase	126.63	327.06	246.14	146.77	642.07	526.54	344.06	122.93	293.6	53.41		297.734	268.108	0.900495	0.819182
EC:6.3.4.14	Biotin carboxylase	33056.3	40111	29517.9	27283.9	34459.8	28428.8	24680.6	25535.7	32310	36566.8		32885.8	29504.4	0.897178	0.310821
EC:3.5.3.9	Allantoate deiminase	141	462	265	174	544	518.83	438	121	265	77		317.2	283.966	0.895227	0.784174
EC:1.3.99.26	All-trans-zeta-carotene desaturase	22289.7	26336.3	17528	19118.9	18502.6	14297.2	13487.2	17600.2	21475.4	25950.2		20755.1	18562	0.894336	0.459899
EC:1.3.99.28	Phytoene desaturase (neurosporene-forming)	22289.7	26336.3	17528	19118.9	18502.6	14297.2	13487.2	17600.2	21475.4	25950.2		20755.1	18562	0.894336	0.459899
EC:1.3.99.29	Phytoene desaturase (zeta-carotene-forming)	22289.7	26336.3	17528	19118.9	18502.6	14297.2	13487.2	17600.2	21475.4	25950.2		20755.1	18562	0.894336	0.459899
EC:1.3.99.31	Phytoene desaturase (lycopene-forming)	22289.7	26336.3	17528	19118.9	18502.6	14297.2	13487.2	17600.2	21475.4	25950.2		20755.1	18562	0.894336	0.459899
EC:3.5.4.40	Aminodeoxyfutalosine deaminase	117	296	147.5	54	276	325	245.5	60	137.5	28		178.1	159.2	0.89388	0.801735
EC:1.8.4.8	Phosphoadenylyl-sulfate reductase (thioredoxin)	8849.8	11376.8	9980.55	7521.19	11406.1	11089.3	7916.73	6724.67	8862.27	9302.32		9826.89	8779.05	0.893371	0.344652
EC:1.8.1.4	Dihydrolipoyl dehydrogenase	22256.3	30707.2	27466.7	16465.2	37135.1	33986	26016	15122.6	23389.3	21009.4		26806.1	23904.7	0.891763	0.5542
EC:2.1.1.297	Peptide chain release factor N(5)-glutamine methyltransferase	34138.3	41033.8	30209	28178.9	37451.8	29407.5	25132.5	26323.7	33719.5	37862.8		34202.4	30489.2	0.891435	0.296893
EC:1.1.1.30	3-hydroxybutyrate dehydrogenase	1917.3	3193.73	2442.47	1226.1	5382.9	4777.7	3817.06	1004.6	2290.6	720.4		2832.5	2522.07	0.890405	0.777565
EC:2.1.3.3	Ornithine carbamoyltransferase	9628.93	12642.8	11704.1	8399.96	12595.5	13003.5	9279.55	7205.01	9683.12	9733.47		10994.3	9780.92	0.889638	0.363128
EC:3.5.2.14	N-methylhydantoinase (ATP-hydrolyzing)	8327.6	17280.5	14076.9	5969.2	23632.8	24240.2	18257.5	4112.2	11356.7	3613.8		13857.4	12316.1	0.888773	0.770484
EC:6.2.1.5	Succinate--CoA ligase (ADP-forming)	14959.6	22532.6	21611.1	13199.4	25265.1	25720	18798.5	9840.34	16430	15916.6		19513.6	17341.1	0.888669	0.546945
EC:1.4.3.5	Pyridoxal 5'-phosphate synthase	8439.8	11116.8	10518.5	6599.19	13825.1	11599.4	8918.73	5748.67	9104.27	9501.32		10099.9	8974.49	0.888573	0.486913
EC:6.3.2.25	Tubulin--tyrosine ligase	0	12	13	5	23	22	16	3	6	0		10.6	9.4	0.886792	0.838349
EC:2.8.1.12	Molybdopterin synthase	7308.94	11175.2	10478.7	6465.79	12576.1	12500	9082.47	4864.93	8141.54	7968.38		9600.96	8511.45	0.886522	0.537265
EC:3.6.1.31	Phosphoribosyl-ATP diphosphatase	8438.63	11687.5	10748.5	7074.02	12904.7	11357.5	8518.23	5936.68	9321.1	9937.65		10170.7	9014.22	0.886295	0.430761
EC:1.1.1.100	3-oxoacyl-[acyl-carrier-protein] reductase	90067.1	119913	93809	72810.1	117577	105722	85423	64631.3	92119.8	89942.3		98835.3	87567.6	0.885995	0.339527
EC:1.17.1.8	4-hydroxy-tetrahydrodipicolinate reductase	34925.3	41973.7	31152.2	28573.9	38152.3	30188.7	25808	26610.7	34165.5	38032.3		34955.5	30961	0.885728	0.263876
EC:1.1.1.205	IMP dehydrogenase	35111.8	42693.8	31162.5	28717.4	38604.3	30489.5	26007	26623.7	34277	38056.8		35258	31090.8	0.881809	0.254906
EC:4.1.1.20	Diaminopimelate decarboxylase	36164.3	42448.3	31710.5	29259.4	33983.3	28444.2	24292.3	26929.7	34484.5	38849.3		34713.2	30600	0.881509	0.271227
EC:3.2.1.20	Alpha-glucosidase	11907.3	13185.4	11561.4	9903.92	12853.3	9036.4	6449.67	9264.09	11805.5	15760.2		11882.3	10463.2	0.88057	0.421446
EC:1.13.11.15	3,4-dihydroxyphenylacetate 2,3-dioxygenase	11.8	31.4	8.8	9.6	35.4	18.2	17.4	34.6	11.6	3.4		19.4	17.04	0.878351	0.767605
EC:2.8.3.22	Succinyl-CoA--L-malate CoA-transferase	11.8	31.4	8.8	9.6	35.4	18.2	17.4	34.6	11.6	3.4		19.4	17.04	0.878351	0.767605
EC:4.2.1.56	Itaconyl-CoA hydratase	11.8	31.4	8.8	9.6	35.4	18.2	17.4	34.6	11.6	3.4		19.4	17.04	0.878351	0.767605
EC:3.1.11.2	Exodeoxyribonuclease III	35311.9	42435	31337.7	29081.9	40761.9	30770.4	26300	26783.3	34784.4	38421.1		35785.7	31411.8	0.877777	0.244429
EC:3.4.15.5	Peptidyl-dipeptidase Dcp	6983	7612.33	6675.17	4608	9402	4922	3989.5	5452.67	8555	8048		7056.1	6193.43	0.877742	0.486707
EC:1.6.99.3	NADH dehydrogenase	16420.9	22273.8	19625.5	12239.9	23603.4	22525.7	17699.5	11137.4	17032	14219.1		18832.7	16522.7	0.877343	0.432865
EC:1.1.1.23	Histidinol dehydrogenase	8523.3	12583.3	11101	7293.69	13505.1	12413.3	8960.23	5903.67	9418.27	9762.32		10601.3	9291.55	0.876455	0.428991
EC:2.7.7.59	[Protein-PII] uridylyltransferase	7714.13	10733.5	10203.5	6721.52	11587.7	10761.6	7807.73	5190.01	8455.6	8844.65		9392.08	8211.92	0.874345	0.388368
EC:2.1.1.148	Thymidylate synthase (FAD)	1812.17	3073.67	2363	1244.58	4831.42	4684.58	3462.75	838.5	1988.58	673.5		2664.97	2329.58	0.87415	0.743543
EC:1.1.1.157	3-hydroxybutyryl-CoA dehydrogenase	29624.7	37549.8	26035	23974.9	33909.6	27287	23876.4	22311.9	29011.4	29548.6		30218.8	26407.1	0.873862	0.220864
EC:4.2.1.20	Tryptophan synthase	17925.1	24885.1	22821.6	14694.4	29450.1	26088	18669.5	12158.3	19279	19699.1		21955.3	19178.8	0.87354	0.438586
EC:2.4.1.83	Dolichyl-phosphate beta-D-mannosyltransferase	5603.18	9261.19	8216.67	3585.18	11859.9	11292.6	8709.66	3334.3	6564.68	3720.68		7705.22	6724.39	0.872706	0.650135
EC:3.5.4.25	GTP cyclohydrolase II	37195.7	45911.2	35663.4	30822.6	41022.4	33294.3	27817.9	28136.8	36535.2	40354.9		38123.1	33227.8	0.871594	0.200454
EC:2.7.7.42	[Glutamate--ammonia-ligase] adenylyltransferase	6860.8	9929.82	9622.55	6194.19	10954.1	10718.9	7746.73	4446	7297.27	7677.32		8712.29	7577.25	0.86972	0.427601
EC:2.5.1.30	Heptaprenyl diphosphate synthase	26187	30249.5	19905.5	21544.8	23532.8	16654.2	15786.8	20506	24350.8	28283		24283.9	21116.1	0.869553	0.31798
EC:1.1.1.56	Ribitol 2-dehydrogenase	28.5	89.66	99.34	76.5	199	178	87	31	117.5	15		98.6	85.7	0.869168	0.759239
EC:1.7.2.2	Nitrite reductase (cytochrome; ammonia-forming)	2254.33	2065.25	2255.58	2347.92	1819.83	1173.75	478.67	1900.41	2680	3086.25		2148.58	1863.82	0.867463	0.574473
EC:2.3.1.180	Beta-ketoacyl-[acyl-carrier-protein] synthase III	43284.5	52369.1	41930.1	35766.9	41954.7	35892.1	29365.8	32449.4	41495.5	47299.2		43061	37300.4	0.866222	0.204887
EC:3.5.4.33	tRNA(adenine(34)) deaminase	9816	11411.6	10118.1	7734.84	11118.9	9009.15	6650.75	7428.07	9443.92	10939.4		10039.9	8694.26	0.865972	0.214236
EC:1.3.5.1	Succinate dehydrogenase (quinone)	45151.4	55595	43760.9	36338	54871.5	42896.7	36026.9	32843.9	44148.1	47994		47143.4	40781.9	0.865062	0.200945
EC:5.4.2.8	Phosphomannomutase	10731.1	16057.4	14843.5	7859.94	16226.1	16648.8	12506.4	6486.25	11194.4	9959.74		13143.6	11359.1	0.864232	0.467855
EC:1.1.1.193	5-amino-6-(5-phosphoribosylamino)uracil reductase	33947.8	41703.8	31818.5	28156.4	33019.3	26970.5	23019.3	25712.7	32539	37399.8		33729.2	29128.3	0.863592	0.214185
EC:6.3.5.4	Asparagine synthase (glutamine-hydrolyzing)	13880.8	18958.7	17064.1	11130.8	20879.3	19641	14842.3	9346.65	14317.7	12560		16382.7	14141.5	0.863198	0.382041
EC:1.6.5.2	NAD(P)H dehydrogenase (quinone)	6663.27	10786.8	9310.77	5322.53	13870.5	12891.7	9443.62	3822.04	7164.03	6341.8		9190.77	7932.64	0.86311	0.575081
EC:4.6.1.1	Adenylate cyclase	18356.1	30295.1	29032.2	14525.5	35372.9	36439.9	26924.6	10441.1	21510.1	14740.6		25516.4	22011.3	0.862633	0.576159
EC:3.4.21.92	Endopeptidase Clp	36203	45655.8	34846.9	29596.9	39353.4	32415.6	27423.6	26883.3	35119.4	38301		37131.2	32028.6	0.862579	0.176692
EC:3.5.4.13	dCTP deaminase	7428.3	10998.3	10654	6500.69	12476.1	12092.4	8978.4	4659	7996.77	7705.32		9611.49	8286.39	0.862134	0.444132
EC:2.7.8.5	CDP-diacylglycerol--glycerol-3-phosphate 3-phosphatidyltransferase	32949.6	40546.7	29697.3	27660	36611.2	27836.5	23622.5	24990.3	31484.1	35717.2		33493	28730.1	0.857796	0.175606
EC:4.4.1.16	Selenocysteine lyase	12605.3	17037.2	15535.8	9386.26	16288.5	15746.6	11950	8659.57	12298.8	11726.9		14170.6	12076.4	0.852213	0.279671
EC:2.3.1.12	Dihydrolipoyllysine-residue acetyltransferase	11512.1	18028.9	17857.2	9400.81	20196.7	20986.9	15685.9	6904.27	12002.5	9867.54		15399.1	13089.4	0.850009	0.492199
EC:6.3.1.2	Glutamate--ammonia ligase	46594.5	59811.7	46404.7	36737.9	58836.6	49194.2	40353.9	32372.1	45262.1	43629.3		49677.1	42162.3	0.848728	0.184148
EC:1.7.2.1	Nitrite reductase (NO-forming)	169.8	411.23	254.97	326.6	841.4	644.53	449.4	166.27	349.1	89.4		400.8	339.74	0.847655	0.70146
EC:3.6.1.7	Acylphosphatase	6764.8	10183.3	9817.55	6028.19	11365.1	10629.6	7634.4	4419.67	7125.77	7596.32		8831.79	7481.15	0.847071	0.372
EC:4.1.99.12	3,4-dihydroxy-2-butanone-4-phosphate synthase	37057.4	45444.8	35435.6	30760.5	40501.1	31259.3	25947.2	27643.2	35481.1	39842.5		37839.9	32034.7	0.846585	0.140056
EC:2.1.1.171	16S rRNA (guanine(966)-N(2))-methyltransferase	6219.96	9250.81	9245.22	5648.19	10294.9	9869.13	6869.06	4008.84	6538.1	7119.66		8131.82	6880.96	0.846177	0.367777
EC:1.14.13.107	Limonene 1,2-monooxygenase	2437	3383	2612	1286	6828	5285.5	4252.5	1035.5	2499.5	894		3309.2	2793.4	0.844132	0.697887
EC:3.6.3.55	Tungstate-importing ATPase	1282.33	1217	1335.33	1444.67	1082.33	890	308.67	1026.66	1387	1745		1272.33	1071.47	0.842128	0.443679
EC:3.6.1.26	CDP-diacylglycerol diphosphatase	2602.5	2755.5	2530	2359	4163	2409	1498	1712	2159.5	4355.5		2882	2426.8	0.842054	0.472702
EC:1.3.5.2	Dihydroorotate dehydrogenase (quinone)	6806.13	9681.48	9557.55	5902.52	10471.7	9697.12	7169.73	4314.68	6862.6	7533.65		8483.88	7115.56	0.838715	0.302016
EC:5.2.1.2	Maleylacetoacetate isomerase	64.8	172.73	115.47	87.6	319.4	77.87	65.73	129.6	181.6	182.4		152	127.44	0.838421	0.64837
EC:2.7.1.58	2-dehydro-3-deoxygalactonokinase	167.5	554.33	300.67	240.5	733	633.5	465	135	342.5	84		399.2	332	0.831663	0.660054
EC:1.2.1.18	Malonate-semialdehyde dehydrogenase (acetylating)	8476.23	11497	11140.4	7006.47	11732.5	10874.4	8010.86	5310.46	8475.3	8707.7		9970.53	8275.75	0.830021	0.227756
EC:1.2.1.27	Methylmalonate-semialdehyde dehydrogenase (CoA acylating)	8476.23	11497	11140.4	7006.47	11732.5	10874.4	8010.86	5310.46	8475.3	8707.7		9970.53	8275.75	0.830021	0.227756
EC:5.3.2.6	2-hydroxymuconate tautomerase	1357.23	2386.36	1506.24	1029.47	6936.37	3924.11	2893.19	1059.63	2144.8	938.71		2643.13	2192.09	0.829352	0.723943
EC:2.6.1.13	Ornithine aminotransferase	2473.5	2412.33	1801.67	1156.5	4161.5	1802.33	1815	1711.67	2337	2258		2401.1	1984.8	0.826621	0.444059
EC:3.2.1.21	Beta-glucosidase	14146.3	17450.6	15346.1	9008.85	18023.4	13129.5	10822.1	9706.87	13279.6	13895.1		14795	12166.6	0.822344	0.182024
EC:2.3.1.19	Phosphate butyryltransferase	96	346	253.5	212	398.5	680.33	168	65.5	117	40		261.2	214.166	0.819931	0.726536
EC:1.3.8.1	Short-chain acyl-CoA dehydrogenase	24476.8	29196.9	19784.3	20223.8	24778.7	15462.1	14877.5	18136.6	22221.8	26278.9		23692.1	19395.4	0.818644	0.157998
EC:1.2.1.68	Coniferyl-aldehyde dehydrogenase	4081.23	4135.28	4305.65	3956.72	5547.03	2935.02	1918.2	2995.21	3753.3	6409.95		4405.18	3602.34	0.81775	0.352813
EC:3.1.31.1	Micrococcal nuclease	169.17	433.67	300	122.83	465.67	388.66	366	182	205.83	74		298.268	243.298	0.815703	0.560435
EC:1.1.1.1	Alcohol dehydrogenase	76609.1	98478.9	76250.6	61822.2	95741.2	73950.9	61317.5	53156.6	71687.3	72530.7		81780.4	66528.6	0.813503	0.0901601
EC:1.2.1.10	Acetaldehyde dehydrogenase (acetylating)	30291.2	35494.4	26158	25551	29096.3	18080.8	16358.5	22996.7	27212.5	34277.4		29318.2	23785.2	0.811278	0.172945
EC:1.6.1.2	NAD(P)(+) transhydrogenase (Re/Si-specific)	17094.1	25705.7	25370.6	14198.6	28932.9	26583.1	19929.5	10168.6	17094.3	16370.7		22260.4	18029.3	0.809926	0.306387
EC:2.7.1.25	Adenylyl-sulfate kinase	8061.77	11822.6	11039.2	6684.62	14437.6	12467	9214.13	4802.77	7950.2	7659.72		10409.2	8418.76	0.808784	0.314826
EC:2.8.1.1	Thiosulfate sulfurtransferase	39046.4	48456.2	37890.2	32701.5	47143.5	32438.4	26948.9	28038.3	36157.6	42330		41047.6	33182.6	0.808395	0.0905074
EC:2.6.1.55	Taurine--2-oxoglutarate transaminase	844.5	1047	871.5	396.5	712.5	1085	948.83	310	559.5	220		774.4	624.666	0.806645	0.480565
EC:4.2.1.96	4a-hydroxytetrahydrobiopterin dehydratase	7513.96	11362.5	10476.4	5807.03	12918.9	11823.6	9339.05	4344.83	8084.77	5140.34		9615.75	7746.52	0.805607	0.351054
EC:1.18.1.1	Rubredoxin--NAD(+) reductase	54.8	60.4	21.8	52.6	96.4	47.54	45.06	44.6	81.6	9.4		57.2	45.64	0.797902	0.503163
EC:2.8.3.6	3-oxoadipate CoA-transferase	84	180.66	117.34	92	363	239.01	216.32	51	134	26		167.4	133.266	0.796093	0.624476
EC:3.5.1.68	N-formylglutamate deformylase	53.5	107.33	101.67	58.5	272	191.83	130	27.67	112.5	9		118.6	94.2	0.794266	0.653045
EC:4.1.1.12	Aspartate 4-decarboxylase	35	88.5	45	30.25	161.25	129.25	50.25	20	68.75	17.5		72	57.15	0.79375	0.654437
EC:2.7.7.49	RNA-directed DNA polymerase	1948	2024	1311	1676	4199	1011.66	735.5	1712	2680	2716		2231.6	1771.03	0.793615	0.500484
EC:2.3.1.183	Phosphinothricin acetyltransferase	3898.47	7535.73	6571.64	2671.93	8672.57	8607.37	6662.56	1873.27	4247.93	1792.4		5870.07	4636.71	0.78989	0.500043
EC:5.1.99.1	Methylmalonyl-CoA epimerase	4927.33	7807.66	6818.34	2893.92	9264.42	7820.92	6314.74	2759	5056.75	3080.51		6342.33	5006.38	0.78936	0.389923
EC:4.2.1.3	Aconitate hydratase	13945.4	19048.6	18438.7	11456.6	20960.6	16380.1	11736.8	8877.04	13445.7	15747.6		16770	13237.4	0.789354	0.151426
EC:1.1.1.292	1,5-anhydro-D-fructose reductase (1,5-anhydro-D-mannitol-forming)	33	100	62	49	262	173	69	24	123	10		101.2	79.8	0.788538	0.689715
EC:2.8.1.2	3-mercaptopyruvate sulfurtransferase	36133.3	45934.6	34821.8	29404	45191.3	30409.8	25913.5	25435.3	32953	36277.4		38297	30197.8	0.788516	0.0651037
EC:4.2.1.115	UDP-N-acetylglucosamine 4,6-dehydratase (inverting)	1510.33	1399.25	1859.58	1558.92	1145.83	852.75	582.67	1118.41	1547	1766.25		1494.78	1173.42	0.785008	0.228407
EC:3.5.1.87	N-carbamoyl-L-amino-acid hydrolase	3549	7374.99	6231.51	2566.75	6573.25	8215.09	6007.74	1365	3831.25	1187		5259.1	4121.22	0.783635	0.507966
EC:2.7.1.17	Xylulokinase	3626.67	5541.67	3574.17	2186.17	9902.34	5595.48	4542.33	2404.16	4094.17	2807.17		4966.2	3888.66	0.783025	0.48297
EC:4.4.1.22	S-(hydroxymethyl)glutathione synthase	38.8	95.73	59.47	54.6	219.4	138.2	65.4	51.6	98.6	11.4		93.6	73.04	0.780342	0.614173
EC:3.4.11.2	Membrane alanyl aminopeptidase	7528.46	10329.3	9884.72	6576.19	11068.4	8440.14	6081.39	4876.34	7500.1	8502.66		9077.42	7080.13	0.779972	0.110273
EC:6.5.1.6	DNA ligase (ATP or NAD(+))	5109.17	8425.17	7495.67	3373.17	9577.34	9075.82	6926.66	2580.16	5157.67	2728.67		6796.1	5293.8	0.778946	0.397003
EC:6.5.1.7	DNA ligase (ATP, ADP or GTP)	5109.17	8425.17	7495.67	3373.17	9577.34	9075.82	6926.66	2580.16	5157.67	2728.67		6796.1	5293.8	0.778946	0.397003
EC:2.3.1.35	Glutamate N-acetyltransferase	4308.47	8499.57	7253.97	3209.27	10193.2	10037.5	7446.23	2164.59	4585.27	1760.07		6692.9	5198.74	0.776753	0.485547
EC:1.4.1.3	Glutamate dehydrogenase (NAD(P)(+))	882.17	1452.84	1155	649.67	1998.34	1867.82	1379.33	334.66	877.17	304.17		1227.6	952.63	0.776008	0.493027
EC:1.13.11.1	Catechol 1,2-dioxygenase	1148.9	1671.7	1218.4	618.8	3575.2	2430.61	1850.19	512.8	1193.3	374.7		1646.6	1272.32	0.772695	0.576609
EC:3.11.1.1	Phosphonoacetaldehyde hydrolase	790.3	1169.49	1408.88	995.69	1137.57	1163.77	825.4	600	638.27	1019.32		1100.39	849.352	0.771867	0.130324
EC:1.4.3.19	Glycine oxidase	3671.47	6781.57	6288.97	2286.27	8119.24	8148.52	6289.06	1694.59	3579.27	1231.07		5429.5	4188.5	0.771434	0.48768
EC:2.4.1.52	Poly(glycerol-phosphate) alpha-glucosyltransferase	49	231	119	51	171	116	72	224	45	20		124.2	95.4	0.768116	0.581827
EC:1.11.1.6	Catalase	8303.24	12101.5	11018	7235.71	12513	10400.2	7331.19	5120.38	7982.79	8457.45		10234.3	7858.4	0.76785	0.117203
EC:6.4.1.4	Methylcrotonoyl-CoA carboxylase	6854.76	10109	10078.6	5863.54	11294	10053.2	7629.63	3872.02	7389.7	4960.3		8839.96	6780.98	0.767082	0.209565
EC:2.1.1.79	Cyclopropane-fatty-acyl-phospholipid synthase	16259.7	24713.4	24183	12506.7	23015.5	23213.2	17632.2	8478.21	14083.8	13620.5		20135.7	15405.6	0.765088	0.207278
EC:2.7.1.53	L-xylulokinase	66	212	105.5	56	303	227	110.5	44	168.5	16		148.5	113.2	0.76229	0.581069
EC:2.1.1.178	16S rRNA (cytosine(1407)-C(5))-methyltransferase	1484.33	1394.25	1822.58	1635.92	1068.83	869.75	290.67	1138.41	1463	1876.25		1481.18	1127.62	0.761295	0.267231
EC:3.1.1.45	Carboxymethylenebutenolidase	9508.84	15704.3	13970.7	6696.5	15881.5	15070.1	11822.1	4619.83	9869.5	5470.67		12352.4	9370.46	0.758596	0.297007
EC:3.4.21.83	Oligopeptidase B	6985.46	9401.23	10246.1	6249.44	9698.56	8408.7	5982.57	4160.09	6193.1	7503.9		8516.16	6449.67	0.757345	0.0908961
EC:2.7.11.1	Non-specific serine/threonine protein kinase	82050.1	109917	84610.1	63950.9	105767	73396.1	62749.3	54500.4	73090.4	74205.1		89259.1	67588.2	0.757214	0.0474417
EC:3.6.3.32	Quaternary-amine-transporting ATPase	571	1385.24	1112.26	685.25	1788.5	1395.75	766.66	582.75	1011	431.25		1108.45	837.482	0.755543	0.363787
EC:2.1.1.163	Demethylmenaquinone methyltransferase	10538.8	15702.8	15359	8319.44	16572.3	13754.5	10173	6217.67	10019	9961.82		13298.5	10025.2	0.75386	0.143743
EC:2.1.1.201	2-methoxy-6-polyprenyl-1,4-benzoquinol methylase	10538.8	15702.8	15359	8319.44	16572.3	13754.5	10173	6217.67	10019	9961.82		13298.5	10025.2	0.75386	0.143743
EC:2.4.1.12	Cellulose synthase (UDP-forming)	2332.5	2769.24	2666.76	2479.75	4532.5	2037.42	1106.83	1649.75	1962	4381.25		2956.15	2227.45	0.753497	0.322546
EC:3.5.1.47	N-acetyldiaminopimelate deacetylase	11	23.5	20	14.25	21.25	16.25	12.25	12	15.75	11.5		18	13.55	0.752778	0.116987
EC:3.2.2.23	DNA-formamidopyrimidine glycosylase	12704.3	18435.3	16586.5	9807.69	19525.6	16400.8	12310.2	7787.67	11331.8	10170.3		15411.9	11600.2	0.752676	0.136987
EC:2.4.2.28	S-methyl-5'-thioadenosine phosphorylase	3284.5	6072.5	5749	2266.5	5765.5	6711.5	5099.83	1371	3200	1029		4627.6	3482.27	0.752499	0.415733
EC:3.5.1.10	Formyltetrahydrofolate deformylase	7990.87	10375.9	9966.62	6508.82	11239.1	7297.37	5515.77	5162.97	7471.07	9123.01		9216.25	6914.04	0.750201	0.0743464
EC:2.3.3.9	Malate synthase	7327.93	9967.38	9643.35	6331.12	10476.1	7473.15	5229.63	4574.61	6995.7	8501.05		8749.18	6554.83	0.749193	0.0782357
EC:4.1.1.31	Phosphoenolpyruvate carboxylase	6618.13	9344.48	9219.05	5746.52	9840.73	7769.12	5565.73	4016.68	5961.6	7219.65		8153.78	6106.56	0.748923	0.0881308
EC:4.1.1.8	Oxalyl-CoA decarboxylase	12.5	30	22	8.5	42	42	18	3	20.5	2		23	17.1	0.743478	0.550298
EC:3.5.1.53	N-carbamoylputrescine amidase	4596.13	6298.9	6457.64	2470.61	5167.08	5294.7	4303.05	2333.92	3771.77	2761.09		4998.07	3692.91	0.738866	0.183355
EC:2.7.1.175	Maltokinase	947.5	1322	1019	446.5	914.5	1273	1075	332	548	202		929.9	686	0.737714	0.36152
EC:5.3.1.24	Phosphoribosylanthranilate isomerase	10155.8	15070.3	14629	8044.19	15313.1	12431.6	8972.23	5950.34	9433.77	9763.32		12642.5	9310.25	0.736426	0.103208
EC:4.1.1.11	Aspartate 1-decarboxylase	6138.97	8289.74	7704.8	4559.77	9040.24	5876.85	4334.9	3706.26	5336.27	7021.07		7146.7	5255.07	0.735314	0.0928887
EC:4.1.1.2	Oxalate decarboxylase	678.67	868.34	765.5	323.67	655.84	902.32	748.5	204.99	395.67	152.67		658.404	480.83	0.730296	0.338395
EC:2.8.3.16	Formyl-CoA transferase	8278.3	15749.9	15119.8	5070.6	18872.4	18258.2	13798.7	2819.6	8332.6	2770.9		12618.2	9196.01	0.728789	0.415014
EC:3.5.1.24	Choloylglycine hydrolase	3096.5	5646.5	5811	1930.25	4663.75	5888.25	4479.25	1381.5	2545.75	1114.5		4229.6	3081.85	0.728639	0.361622
EC:3.3.1.1	Adenosylhomocysteinase	5692.63	9958.15	9377.72	4350.86	11188.7	11137.3	8298.89	2576	5114.27	2399.83		8113.62	5905.25	0.72782	0.332246
EC:2.7.1.5	Rhamnulokinase	669	1349.67	849.5	440.84	3442.17	1932.32	1443.5	349.49	833.84	350.17		1350.24	981.864	0.72718	0.572889
EC:3.2.2.21	DNA-3-methyladenine glycosylase II	9648.43	16806.9	15540.7	7125.21	19262.9	17220.6	13601.2	4633.27	9407.12	4768.23		13676.8	9926.08	0.725759	0.296139
EC:3.5.4.1	Cytosine deaminase	6831.63	8257.64	7517.39	5559.77	11016	7054.37	5162.65	3750.01	5619.85	6848.65		7836.48	5687.11	0.725722	0.0844737
EC:1.13.12.4	Lactate 2-monooxygenase	778.5	930	818.5	357.5	610.5	879.33	779.5	266.67	429.5	177		699	506.4	0.724464	0.292353
EC:1.11.1.21	Catalase peroxidase	7766.13	10573.5	10224	6574.27	13407.5	8410.37	6041.65	4703.18	7432.85	8500.65		9709.08	7017.74	0.722802	0.0897961
EC:4.2.1.17	Enoyl-CoA hydratase	60462.9	87192.6	74418.3	45294.7	89048.8	67096.6	55165.9	34835.3	52403.4	47435		71283.5	51387.2	0.720886	0.0769507
EC:2.5.1.48	Cystathionine gamma-synthase	6760.16	10039.6	9530.42	5758.43	10555.7	8108.41	5799.32	3815.73	5958.34	7042.93		8528.85	6144.95	0.720489	0.0806172
EC:3.1.3.4	Phosphatidate phosphatase	1472.33	1296.25	1757.58	1526.92	1039.83	399.75	258.67	1121.41	1454	1872.25		1418.58	1021.22	0.719885	0.262876
EC:3.1.3.81	Diacylglycerol diphosphate phosphatase	1472.33	1296.25	1757.58	1526.92	1039.83	399.75	258.67	1121.41	1454	1872.25		1418.58	1021.22	0.719885	0.262876
EC:1.3.99.8	2-furoyl-CoA dehydrogenase	10	12	3	0	14	10	15	0	3	0		7.8	5.6	0.717949	0.598456
EC:2.3.1.31	Homoserine O-acetyltransferase	6088.63	11733.7	11000	4021.77	11900.1	12194.7	9409.89	2536.6	5740.1	2172.91		8948.83	6410.84	0.716389	0.346891
EC:6.5.1.1	DNA ligase (ATP)	10487	19483	17892.5	7197.77	21743.7	20242.8	15526.7	4814.27	10089.3	4325.07		15360.8	10999.6	0.716085	0.323788
EC:3.1.2.30	(3S)-malyl-CoA thioesterase	0	3	0	0	4	5	0	0	0	0		1.4	1	0.714286	0.770713
EC:1.7.99.4	Nitrate reductase	16661.8	24703.5	24658.3	16224.9	27618.1	20157	13310.3	10027.2	15022.4	19288		21973.3	15561	0.708176	0.0642997
EC:6.2.1.30	Phenylacetate--CoA ligase	3857.64	7566.08	7084.96	3419.6	6728.07	8799.18	5404.23	1389.59	3311.1	1357.56		5731.27	4052.33	0.707057	0.338088
EC:6.2.1.17	Propionate--CoA ligase	4145.8	6944.73	6264.47	2843.6	8135.9	6459.37	4975.73	2129.6	4139.1	2326.4		5666.9	4006.04	0.706919	0.223532
EC:2.8.3.18	Succinyl-CoA:acetate CoA-transferase	43.8	119.9	48.8	41.85	164.65	88.95	74.98	53.6	58.85	18.9		83.8	59.056	0.704726	0.39584
EC:4.1.3.36	1,4-dihydroxy-2-naphthoyl-CoA synthase	7426.83	9116.75	9207.08	5725.42	9245.33	5319.08	4002	4576.08	6180.5	8513.25		8144.28	5718.18	0.70211	0.0498002
EC:3.2.1.184	UDP-N,N'-diacetylbacillosamine 2-epimerase (hydrolyzing)	13	33	23	13	69	49.33	39	5.67	4	8		30.2	21.2	0.701987	0.541117
EC:2.3.3.1	Citrate (Si)-synthase	15231	23669.7	22439.9	11057	26904.7	20882.1	16237.4	7751.17	13601.1	11209.3		19860.5	13936.2	0.701707	0.144934
EC:2.2.1.9	synthase	7421.83	9102.75	9187.08	5716.42	9191.33	5286.08	3988	4564.08	6153.5	8507.25		8123.88	5699.78	0.701608	0.0495716
EC:2.7.8.33	N-acetylglucosaminephosphotransferase	6662.5	9629.67	8443.67	5583.84	10780.5	6547.49	4598.16	3971.32	6372.67	7315.68		8220.04	5761.06	0.700856	0.0628453
EC:2.3.1.1	Amino-acid N-acetyltransferase	10900.8	17782.1	16486.8	8946.96	20138.3	16160.3	11410.6	5788.26	9710.04	8930.39		14851	10399.9	0.700285	0.140182
EC:2.5.1.74	1,4-dihydroxy-2-naphthoate polyprenyltransferase	7569.83	9655.75	9561.08	6060.42	10027.3	6368.08	4129	4622.75	6282.5	8535.25		8574.88	5987.52	0.698262	0.0444953
EC:3.4.21.26	Prolyl oligopeptidase	6506.17	8793.17	8326.17	5346.17	9423.84	5504.15	3806.66	3919.66	5898.17	7641.67		7679.1	5354.06	0.697225	0.0553291
EC:2.4.1.15	Alpha,alpha-trehalose-phosphate synthase (UDP-forming)	3660.14	6887.57	6236.97	2419.26	8087.24	7294.7	5722.73	1501.27	3380.26	1097.4		5458.24	3799.27	0.696062	0.327912
EC:3.1.3.12	Trehalose-phosphatase	3611.8	6777.23	6148.97	2381.6	7887.9	7143.7	5607.4	1479.27	3279.6	1085.4		5361.5	3719.07	0.693663	0.321847
EC:2.6.1.66	Valine--pyruvate transaminase	8357.96	10046.9	11196.5	7880.94	9549.56	5748.37	3664.07	5100.42	6265.6	11566.9		9406.36	6469.07	0.687734	0.0811315
EC:2.1.1.14	5-methyltetrahydropteroyltriglutamate--homocysteine S-methyltransferase	8384.29	12994.8	13162.2	6847.36	12277.1	10483.8	7175.05	4267.34	7170.6	7743.67		10733.1	7368.09	0.68648	0.0737721
EC:3.1.3.23	Sugar-phosphatase	7148.66	8538.16	10103.5	7292.84	6540.66	4122.5	2119.67	4493.82	5361	11098.5		7924.76	5439.1	0.686342	0.167828
EC:4.1.3.30	Methylisocitrate lyase	6059.3	8240.49	8563.38	5321.69	8872.07	6091.44	4184.4	3283.5	5102.27	6710.32		7411.39	5074.39	0.684674	0.0393349
EC:2.7.7.4	Sulfate adenylyltransferase	23306.9	33715	31913.3	17387.5	41028.8	26917.9	20730.6	12690.8	20190.5	20171.7		29470.3	20140.3	0.68341	0.082838
EC:1.1.1.85	3-isopropylmalate dehydrogenase	11274.1	16594.2	15790	8643.36	18708.4	13074.3	9593.23	6175.67	9760.44	9917.82		14202	9704.29	0.683303	0.0691187
EC:6.1.1.13	D-alanine--poly(phosphoribitol) ligase	46	161	94	44.5	156.5	55.84	46.5	198	31.5	11		100.4	68.568	0.682948	0.468743
EC:1.1.1.343	Phosphogluconate dehydrogenase (NAD(+)-dependent, decarboxylating)	9985.5	14973.8	13843.5	7242.34	15061.5	10571.1	7999.65	5374.16	8636.67	9108.18		12221.3	8337.96	0.682246	0.059506
EC:1.1.1.44	Phosphogluconate dehydrogenase (NADP(+)-dependent, decarboxylating)	9985.5	14973.8	13843.5	7242.34	15061.5	10571.1	7999.65	5374.16	8636.67	9108.18		12221.3	8337.96	0.682246	0.059506
EC:2.3.1.9	Acetyl-CoA C-acetyltransferase	58279.7	86199	72177	42674.7	89378	62766.6	52453.3	32497.8	48471.3	41559		69741.7	47549.6	0.681796	0.0595003
EC:3.1.11.5	Exodeoxyribonuclease V	22790.6	28275.5	27650.3	18634.6	28299.1	15906.8	11230.3	14365	18408.9	25234.5		25130	17029.1	0.677639	0.0286997
EC:3.5.1.19	Nicotinamidase	5535.5	8059.92	8466.25	4746.09	8451.67	6575.57	4730	2764.4	4189.17	5624.92		7051.89	4776.81	0.677381	0.0568974
EC:4.2.1.104	Cyanase	1756	2298.5	1911.5	864.5	3961.5	2795.67	2266.83	543	1269	435.5		2158.4	1462	0.677354	0.342577
EC:3.1.3.1	Alkaline phosphatase	14801.5	21651.8	21438.5	11651.2	24460.3	16630	12006.8	8194.14	13535.8	13263.3		18800.7	12726	0.676892	0.0583196
EC:1.14.13.83	Precorrin-3B synthase	3396.8	6087.73	5766.47	2085.6	7140.9	6378.87	4961.73	1337.6	2862.6	971.4		4895.5	3302.44	0.674587	0.287341
EC:1.1.1.35	3-hydroxyacyl-CoA dehydrogenase	14696.5	21117.8	22259	12094.4	21822.1	16238.6	11582.8	7760.88	12141.6	14254.3		18398	12395.6	0.673749	0.0449919
EC:2.1.1.132	Precorrin-6B C(5,15)-methyltransferase (decarboxylating)	3546.33	6657.66	6037.34	2242.67	7659.17	6846.84	5299.49	1364.33	3051.5	1020.01		5228.63	3516.43	0.672534	0.290151
EC:4.1.1.44	4-carboxymuconolactone decarboxylase	11582.7	17938.7	16581.6	7188.65	18652.1	17247.2	13488.8	4361.82	9259.9	3995.35		14388.7	9670.61	0.672095	0.199696
EC:1.1.1.363	Glucose-6-phosphate dehydrogenase (NAD(P)(+))	7035.77	11326.3	9504.44	5999.87	14532.1	8622.55	6334.95	4133.86	6421.87	6965.97		9679.7	6495.84	0.671078	0.0964464
EC:1.1.1.49	Glucose-6-phosphate dehydrogenase (NADP(+))	7035.77	11326.3	9504.44	5999.87	14532.1	8622.55	6334.95	4133.86	6421.87	6965.97		9679.7	6495.84	0.671078	0.0964464
EC:3.1.3.25	Inositol-phosphate phosphatase	15373.1	24938.1	23174.7	11893.4	27229.2	20526	15573.2	7910	13413.8	11319.8		20521.7	13748.6	0.669951	0.0981229
EC:2.1.1.144	Trans-aconitate 2-methyltransferase	2050.5	3527.33	2389.67	1289.5	7355.5	4178.67	3383.66	859	1948	697		3322.5	2213.27	0.666145	0.408628
EC:1.1.1.145	3-beta-hydroxy-Delta(5)-steroid dehydrogenase	778.5	922	823.5	357.5	613.5	811	725.5	246	383.5	157		699	464.6	0.664664	0.188793
EC:2.5.1.86	Trans,polycis-decaprenyl diphosphate synthase	778.5	922	823.5	357.5	613.5	811	725.5	246	383.5	157		699	464.6	0.664664	0.188793
EC:2.7.7.33	Glucose-1-phosphate cytidylyltransferase	2626.67	5301.84	4974	1932.17	6752.84	5939.49	4081.16	1013.49	2487.67	821.17		4317.5	2868.6	0.664411	0.302409
EC:1.3.5.3	Protoporphyrinogen IX dehydrogenase (menaquinone)	6314.33	7594.25	7968.58	5847.92	6261.83	2694.75	1476.67	4108.41	5796	8480.25		6797.38	4511.22	0.66367	0.115321
EC:2.4.2.4	Thymidine phosphorylase	6955.49	9602.91	9973.25	6145.76	9737.33	6828.09	4839	3690.4	5502	7166.26		8482.95	5605.15	0.660755	0.0229945
EC:1.14.13.1	Salicylate 1-monooxygenase	3349.3	5662.73	5744.47	1977.1	4762.4	5507.87	4250.73	1107.6	2545.6	788.4		4299.2	2840.04	0.660597	0.243498
EC:3.4.11.5	Prolyl aminopeptidase	8320.63	13042.1	13251.4	6835.27	12928	10279.9	7349.48	4083.51	7017.35	7135.15		10875.5	7173.07	0.659564	0.0590173
EC:3.5.3.18	Dimethylargininase	99.8	260.4	111.3	67.6	263.4	184.2	135.9	67.6	99.1	40.4		160.5	105.44	0.656947	0.294285
EC:2.1.1.152	Precorrin-6A synthase (deacetylating)	3301.8	5945.73	5681.47	2015.6	7010.9	5965.87	4668.73	1262.6	2718.6	934.4		4791.1	3110.04	0.649129	0.244748
EC:1.1.1.47	Glucose 1-dehydrogenase (NAD(P)(+))	223.67	766	427.67	269.83	826.67	584.49	481	200.17	277.33	86		502.768	325.798	0.648009	0.285715
EC:1.14.19.1	Stearoyl-CoA 9-desaturase	4077.35	6605.61	6919.41	3566.58	6196.85	5084.39	3854.17	2103.4	3807.83	2867.58		5473.16	3543.47	0.647427	0.0535382
EC:1.13.12.16	Nitronate monooxygenase	14033.9	23533.5	23535.6	9064.99	20559.6	20718.9	16077.8	5067.81	11031.9	5143.86		18145.5	11608	0.63972	0.157336
EC:4.1.3.4	Hydroxymethylglutaryl-CoA lyase	5207.73	8316.45	7915.48	3963.72	8967.53	6777.02	5377.69	2386.88	4526.8	2845.45		6874.18	4382.77	0.637569	0.0839266
EC:3.4.13.19	Membrane dipeptidase	4249.47	6418.24	5105.64	2943.86	5483	3938.09	3005.3	2802.25	3428.19	2222.25		4840.04	3079.22	0.636196	0.0276665
EC:1.4.3.4	Monoamine oxidase	2403.8	3596.23	2704.97	1436.1	5212.9	3442.7	2971.23	946.27	1771.1	599.9		3070.8	1946.24	0.633789	0.219457
EC:2.7.1.12	Gluconokinase	5587.8	8284.48	8581.22	4887.85	8769.4	5941.11	4121.4	2859.35	4085.93	5770.65		7222.15	4555.69	0.630794	0.0290267
EC:3.6.1.22	NAD(+) diphosphatase	5772.13	8563.98	8733.05	4927.52	8925.73	6157.12	4371.73	2827.01	4130.1	5803.65		7384.48	4657.92	0.630772	0.0301756
EC:1.1.1.284	S-(hydroxymethyl)glutathione dehydrogenase	12409.1	17688.8	15588.7	8753.02	29240.2	15883	12589.7	5630.01	10048.6	8464.15		16736	10523.1	0.62877	0.148779
EC:1.13.11.79	5,6-dimethylbenzimidazole synthase	3437.8	6416.73	5898.97	2285.6	7564.9	6180.7	4831.23	1281.6	2839.6	949.4		5120.8	3216.51	0.628126	0.212681
EC:4.1.3.41	3-hydroxy-D-aspartate aldolase	0	4	0	0	4	5	0	0	0	0		1.6	1	0.625	0.679541
EC:3.2.1.165	Exo-1,4-beta-D-glucosaminidase	778.5	909	812.5	357.5	607.5	750.5	663	234.5	363	146		693	431.4	0.622511	0.125778
EC:1.2.1.46	Formaldehyde dehydrogenase	72.8	176.73	92.97	59.6	120.4	113.87	83.23	47.6	60.1	20.4		104.5	65.04	0.622392	0.169516
EC:4.2.1.113	o-succinylbenzoate synthase	7168.99	9850.91	9786.92	5663.26	9547.17	6113.59	4482.49	3651.57	5108.5	6772.27		8403.45	5225.68	0.62185	0.0139493
EC:5.4.2.6	Beta-phosphoglucomutase	13	33	33	13	108	67.66	21	0.67	31	4		40	24.866	0.62165	0.497822
EC:3.6.3.28	Phosphonate-transporting ATPase	3066.3	5945.48	5720.72	2213.85	5364.9	5468.12	3788.73	1104.35	2421.1	1051.15		4462.25	2766.69	0.620021	0.173605
EC:1.11.1.10	Chloride peroxidase	1803.3	2881.39	2066.31	1135.85	6896.65	3389.12	2746.48	756.6	1643.35	554.4		2956.7	1817.99	0.614871	0.356204
EC:3.1.1.15	L-arabinonolactonase	129	138	344	108	28	131	64	96	86	78		149.4	91	0.609103	0.307466
EC:3.5.3.1	Arginase	724	1307.83	791.67	577.25	3610.25	1350.24	1094.25	516.67	823.75	485.5		1402.2	854.082	0.609101	0.379737
EC:2.4.1.129	Peptidoglycan glycosyltransferase	5742.13	8089.65	8182.88	5149.02	8463.73	4469.95	3138.4	3163.01	4404.6	6463.15		7125.48	4327.82	0.607373	0.0162335
EC:3.1.26.11	Ribonuclease Z	4710.97	6585.24	6787.3	2989.02	5300.49	3990.94	3413.65	2303.92	3374.85	2922.57		5274.6	3201.19	0.606905	0.0239459
EC:2.6.1.9	Histidinol-phosphate transaminase	19929.6	30303.7	29020.9	14738.5	33589.2	21346	15820.9	9376.94	14738.6	15481.7		25516.4	15352.8	0.601686	0.0346603
EC:4.1.1.55	4,5-dihydroxyphthalate decarboxylase	16.5	35	23	15.5	36	28	19	3	25.5	0		25.2	15.1	0.599206	0.201126
EC:1.2.4.1	Pyruvate dehydrogenase (acetyl-transferring)	24297.9	41119.5	39212	17835.7	48307	34305.2	26335.7	10363.9	18221	12578.3		34154.4	20360.8	0.596139	0.0912225
EC:1.2.1.4	Aldehyde dehydrogenase (NADP(+))	1284.94	2009.81	1496.43	754.7	4058.47	2143.55	1688.13	507.2	972.37	402.96		1920.87	1142.84	0.594961	0.274592
EC:1.1.3.15	(S)-2-hydroxy-acid oxidase	7800.47	14502.6	13136	4956.52	16431.5	13486.9	9956.31	2527.76	5778.52	1909.57		11365.4	6731.82	0.592308	0.17145
EC:5.1.2.3	3-hydroxybutyryl-CoA epimerase	14064.7	20273.4	21371.2	11542.8	20418.7	12549.6	8713.7	6938.61	10185	13434.9		17534.2	10364.3	0.591094	0.0147273
EC:1.16.8.1	Cob(II)yrinic acid a,c-diamide reductase	40	110.33	85.67	74	267	133	69	24	104	8		115.4	67.6	0.585789	0.329281
EC:2.5.1.32	15-cis-phytoene synthase	4845.17	9911.67	9637.17	3481.17	8737.34	8154.65	6195	1681.49	3878.67	1509.67		7322.5	4283.9	0.585032	0.138547
EC:4.2.3.130	Tetraprenyl-beta-curcumene synthase	0	2	0	0	2	0.33	2	0	0	0		0.8	0.466	0.5825	0.607832
EC:4.1.3.1	Isocitrate lyase	6970.63	9229.98	9527.55	5675.02	9379.23	5044.45	3546.23	3477.01	4769.1	6866.65		8156.48	4740.69	0.581217	0.00883301
EC:2.6.1.2	Alanine transaminase	6221.63	8200.65	8549.38	5294.02	8322.73	4011.29	2808.4	3289.01	4349.6	6722.65		7317.68	4236.19	0.578898	0.0113945
EC:1.1.1.304	Diacetyl reductase ((S)-acetoin forming)	946.1	1372.46	1266.94	550.7	1002.3	998.57	716.3	507.7	520.7	195.8		1027.7	587.814	0.57197	0.0541053
EC:1.1.1.76	(S,S)-butanediol dehydrogenase	946.1	1372.46	1266.94	550.7	1002.3	998.57	716.3	507.7	520.7	195.8		1027.7	587.814	0.57197	0.0541053
EC:3.5.1.77	N-carbamoyl-D-amino-acid hydrolase	29.5	47.33	47.67	36.5	71	54	37	8	25.5	8		46.4	26.5	0.571121	0.115615
EC:2.7.1.95	Kanamycin kinase	37	101.33	63.67	41	172	79.5	84.5	22.5	32.5	17		83	47.2	0.568675	0.250278
EC:3.6.3.25	Sulfate-transporting ATPase	9839.8	14339.6	14257.8	7879.44	14308.6	7968.52	5778.9	4797.25	7365.77	8496.57		12125	6881.4	0.567537	0.00910591
EC:5.4.99.28	tRNA pseudouridine(32) synthase	15141.6	20489.5	22086.3	13191	18129.8	8961.49	5929.47	8037.43	11273.7	16135.5		17807.6	10067.5	0.565349	0.0120372
EC:5.4.99.29	23S rRNA pseudouridine(746) synthase	15141.6	20489.5	22086.3	13191	18129.8	8961.49	5929.47	8037.43	11273.7	16135.5		17807.6	10067.5	0.565349	0.0120372
EC:1.2.1.21	Glycolaldehyde dehydrogenase	39.8	125.4	50.8	25.6	123.4	30.2	34.4	121.6	14.6	3.4		73	40.84	0.559452	0.313664
EC:1.2.1.22	Lactaldehyde dehydrogenase	39.8	125.4	50.8	25.6	123.4	30.2	34.4	121.6	14.6	3.4		73	40.84	0.559452	0.313664
EC:4.3.1.12	Ornithine cyclodeaminase	3030.87	6399.09	5754.38	2237.23	8106.77	5472.14	4002.26	1260.4	2568.23	826.6		5105.67	2825.93	0.553488	0.139132
EC:5.3.1.14	L-rhamnose isomerase	630.33	1226.16	770.34	428.17	3351.17	1368.17	1000.16	253.5	667	241.51		1281.23	706.068	0.551084	0.34765
EC:2.3.1.59	Gentamicin 2'-N-acetyltransferase	1387	1564.5	1447.5	623.5	1037.5	1116	1079.5	351	560	218.5		1212	665	0.54868	0.0618593
EC:2.7.9.2	Pyruvate, water dikinase	9138.8	12512.3	11920.9	7252.85	16090.9	8619.44	5433.56	3931.68	5907.93	7227.65		11383.1	6224.05	0.546778	0.0166783
EC:5.1.3.29	L-fucose mutarotase	275	871.99	541.51	386.5	1281	682	492.5	151.5	405	96		671.2	365.4	0.544398	0.188126
EC:4.1.2.17	L-fuculose-phosphate aldolase	3446.5	6845.17	6142	2294.34	8371.67	5705.99	4272.83	1153.99	2505.34	858.17		5419.94	2899.26	0.534926	0.120379
EC:1.1.1.14	L-iditol 2-dehydrogenase	2100	3223.66	2419.34	1174	4825	2760.16	2155	619.5	1333.5	482		2748.4	1470.03	0.534868	0.128827
EC:6.2.1.26	o-succinylbenzoate--CoA ligase	9255.83	12764.1	13183.8	6834.42	11877.3	5279.08	3977	4564.08	6150.5	8507.25		10783.1	5695.58	0.528196	0.00763
EC:4.3.1.18	D-serine ammonia-lyase	768.13	749.31	1440.72	913.52	487.23	549.95	412.4	416.01	352.6	567.65		871.782	459.722	0.527336	0.0357722
EC:1.13.11.2	Catechol 2,3-dioxygenase	2605.63	5448.89	5054.31	1914.77	7056.07	4489.54	3212.06	1080.93	2093.1	634.41		4415.93	2302.01	0.521296	0.111312
EC:3.1.3.70	Mannosyl-3-phosphoglycerate phosphatase	22	72	17	136	186	87	52	12	62	11		86.6	44.8	0.517321	0.278879
EC:1.4.1.2	Glutamate dehydrogenase	7125.63	10104	10201	4746.77	10326	6424.86	5371.65	2644.01	4370.85	3053.65		8500.68	4373	0.51443	0.0139504
EC:5.3.1.23	S-methyl-5-thioribose-1-phosphate isomerase	4468.8	9633.07	9296.8	3279.94	8373.07	7326.52	5129.56	1309.59	3142.44	1052.07		7010.34	3592.04	0.512391	0.0892387
EC:1.1.3.46	4-hydroxymandelate oxidase	55.5	147	67.5	29.5	117	78	75.83	18	41	0		83.3	42.566	0.510996	0.160766
EC:5.4.2.11	Phosphoglycerate mutase (2,3-diphosphoglycerate-dependent)	6737.33	11116.3	10649.2	4044.67	11248.2	6590.01	5447.16	2826.33	4500.5	2981.01		8759.13	4469	0.51021	0.0287852
EC:3.5.2.10	Creatininase	5530.8	9624.73	8371.31	3426.69	12445.7	7641.94	5989.14	1631.59	3568.02	1218.08		7879.84	4009.75	0.508862	0.089418
EC:3.5.1.49	Formamidase	686.5	820.33	753.17	323.5	595.5	574.5	495	193.5	279	69		635.8	322.2	0.506763	0.039455
EC:3.2.1.58	Glucan 1,3-beta-glucosidase	8.5	23	17	8.5	22	10	5	3	22	0		15.8	8	0.506329	0.156027
EC:5.4.4.2	Isochorismate synthase	11144.2	15017	15763.2	8245.34	15472.7	6493.66	5012.67	5232.99	6780	9383.5		13128.5	6580.56	0.501244	0.00445347
EC:3.1.21.7	Deoxyribonuclease V	3481.17	5501.84	5689.5	3078.17	4703.34	2236.65	1190.83	1533.66	2018.17	4268.67		4490.8	2249.6	0.500934	0.0174961
EC:5.3.1.27	6-phospho-3-hexuloisomerase	714	1085.5	832	394.5	798	709.66	526	257	311	111.5		764.8	383.032	0.500826	0.0375151
EC:5.3.3.18	2-(1,2-epoxy-1,2-dihydrophenyl)acetyl-CoA isomerase	11035.1	18824.3	17993.1	6271.2	20700.8	14224.1	11448.8	2790.37	6689.7	2286.3		14964.9	7487.85	0.500361	0.0712805
EC:2.6.1.59	dTDP-4-amino-4,6-dideoxygalactose transaminase	3261	4872	5290	2873	3599	1685	829	1455.67	1792	4186		3979	1989.53	0.500009	0.0277477
EC:6.2.1.1	Acetate--CoA ligase	20134.2	33738.6	33751.7	13944.1	32073	19799.3	15201.7	7517.2	12992.5	10945.6		26728.3	13291.3	0.497273	0.0188222
EC:1.13.11.5	Homogentisate 1,2-dioxygenase	5488.8	8096.15	8142.05	3944.35	8627.4	4846.95	3935.73	2083.68	3594.43	2576.15		6859.75	3407.39	0.496722	0.0103957
EC:1.4.3.21	Primary-amine oxidase	2308.5	3188.5	2526.5	1173	2172	1926	1764.5	592	962	370.5		2273.7	1123	0.493909	0.0338705
EC:1.2.1.19	Aminobutyraldehyde dehydrogenase	836.23	936.61	1513.82	959.72	711.53	606.52	404.2	460.71	412.8	552.95		991.582	487.436	0.491574	0.00788341
EC:3.6.3.12	Potassium-transporting ATPase	13823.4	23428	23552.7	10693.8	25659	17179.1	12653.6	4639.01	8314.56	4940.96		19431.4	9545.44	0.491239	0.0327524
EC:6.4.1.3	Propionyl-CoA carboxylase	18188.5	31333.5	29765	10693.5	34167.5	21191.7	17516.8	5712.34	11309	5239		24829.6	12193.8	0.491098	0.0496615
EC:1.7.1.15	Nitrite reductase (NADH)	10717.4	17132.2	17505.1	7896.38	22591.7	12023.2	9591.8	4231.33	6303.04	4501.81		15168.5	7330.23	0.483252	0.0320187
EC:2.1.1.6	Catechol O-methyltransferase	1387	1569.5	1452.5	623.5	1042.5	1003	930.5	320	478	190.5		1215	584.4	0.480988	0.0287349
EC:5.4.99.2	Methylmalonyl-CoA mutase	17326.3	29405.7	27851.3	10322.2	28750.2	17087.2	14082.1	6059.67	10887.5	6428.01		22731.1	10908.9	0.47991	0.0268646
EC:3.2.1.45	Glucosylceramidase	8	11	15	3	14	7.33	8	0.67	6	2		10.2	4.8	0.470588	0.0736566
EC:3.5.2.17	Hydroxyisourate hydrolase	1395.3	2329.73	1633.47	927.1	4279.9	1628.2	1371.56	519.1	867.6	526.4		2113.1	982.572	0.464991	0.109718
EC:5.3.3.2	Isopentenyl-diphosphate Delta-isomerase	2716	5606.33	5219.17	1864	7082	4315.83	2908.33	868.17	1665	566		4497.5	2064.67	0.45907	0.0744595
EC:1.14.12.17	Nitric oxide dioxygenase	5371.63	7614.15	8154.88	4486.77	7832.98	3067.7	2100.15	2308.51	2682.85	5126.15		6692.08	3057.07	0.456819	0.00413857
EC:2.3.1.16	Acetyl-CoA C-acyltransferase	20360.3	31358.3	32138.4	15251.4	30876.1	14724.4	10918	7754.18	11650.5	14223		25996.9	11854	0.455978	0.00483798
EC:2.1.1.37	DNA (cytosine-5-)-methyltransferase	6246	10903.3	12113.4	4963.09	10762.7	7061.24	5192.67	2096.06	3468.5	2405.42		8997.69	4044.78	0.449535	0.019288
EC:3.1.1.24	3-oxoadipate enol-lactonase	4700.8	8170.23	7271.97	2786.1	11236.9	5792.37	4584.23	1242.6	2752.1	909.9		6833.2	3056.24	0.447263	0.0609899
EC:1.1.2.3	L-lactate dehydrogenase (cytochrome)	4104.27	7654.96	6683.11	2623.03	10635.5	5296.07	4245.13	1147.7	2575.53	857.3		6340.17	2824.35	0.445469	0.0647759
EC:2.1.1.95	Tocopherol O-methyltransferase	0	0	0	0	9	0	4	0	0	0		1.8	0.8	0.444444	0.62538
EC:2.4.1.64	Alpha,alpha-trehalose phosphorylase	556	996	597	328	2957	931	753	202	381	147		1086.8	482.8	0.44424	0.265001
EC:4.1.2.22	Fructose-6-phosphate phosphoketolase	3753.17	6295	5864.67	2693.83	5262.17	2686.67	2157.33	1408	2416.33	1850		4773.77	2103.67	0.440672	0.00556438
EC:4.1.2.9	Phosphoketolase	3753.17	6295	5864.67	2693.83	5262.17	2686.67	2157.33	1408	2416.33	1850		4773.77	2103.67	0.440672	0.00556438
EC:3.5.1.101	L-proline amide hydrolase	640	730.33	701.17	307	528.5	470.5	380	130.5	223.5	73		581.4	255.5	0.439456	0.0160438
EC:1.14.13.40	Anthraniloyl-CoA monooxygenase	480	824	539	319	2976	820	633.33	197	459	147		1027.6	451.266	0.439146	0.291311
EC:2.7.7.71	D-glycero-alpha-D-manno-heptose 1-phosphate guanylyltransferase	10.67	25.67	29	9.33	58.67	21	19	3	13.33	2		26.668	11.666	0.437453	0.162258
EC:1.1.1.305	UDP-glucuronic acid oxidase (UDP-4-keto-hexauronic acid decarboxylating)	26.8	81.4	2.8	23.6	67.4	18.2	17.4	34.6	14.6	3.4		40.4	17.64	0.436634	0.179621
EC:2.1.2.13	UDP-4-amino-4-deoxy-L-arabinose formyltransferase	26.8	81.4	2.8	23.6	67.4	18.2	17.4	34.6	14.6	3.4		40.4	17.64	0.436634	0.179621
EC:2.4.2.43	Lipid IV(A) 4-amino-4-deoxy-L-arabinosyltransferase	26.8	81.4	2.8	23.6	67.4	18.2	17.4	34.6	14.6	3.4		40.4	17.64	0.436634	0.179621
EC:4.2.1.68	L-fuconate dehydratase	136.5	379.33	262.17	163	583	240.67	187.83	44.5	143.5	45		304.8	132.3	0.434055	0.0928232
EC:1.3.8.6	Glutaryl-CoA dehydrogenase (ETF)	4203.3	7386.23	6648.47	2524.6	8234.9	4644.7	3801.06	978.94	2302.6	738.9		5799.5	2493.24	0.429906	0.0353228
EC:2.3.1.5	Arylamine N-acetyltransferase	626.5	705	665.5	277.5	464.5	417	389.5	122	170.5	76		547.8	235	0.428989	0.0182598
EC:2.3.1.118	N-hydroxyarylamine O-acetyltransferase	1949.47	3976.74	4153.8	1197.27	3125.74	2435.85	1823.4	383.59	1119.27	362.07		2880.6	1224.84	0.425201	0.0461865
EC:1.8.1.15	Mycothione reductase	1265.5	1796	1333	643.5	3426.5	1217	1130	354	620	259		1692.9	716	0.422943	0.0917239
EC:4.2.99.21	Isochorismate lyase	3168	5611	5480.5	1879	6678.5	3606.5	2809.33	914.5	1553.5	745		4563.4	1925.77	0.422002	0.0352184
EC:3.4.24.40	Serralysin	25	59.33	59.67	54	134	32	60	7	38	3		66.4	28	0.421687	0.103512
EC:1.3.3.4	Protoporphyrinogen oxidase	3694.17	7031.84	6343.5	2368.17	8296.84	4354.65	3557.33	1003.99	2018.67	740.67		5546.9	2335.06	0.420967	0.0389478
EC:3.1.1.74	Cutinase	9832	13231	12407	4817	11292	7494	6793	2315	3618	1474		10315.8	4338.8	0.420598	0.0140907
EC:1.2.5.1	Pyruvate dehydrogenase (quinone)	3316.5	6182.83	5676.67	2108	6831	3737.17	3117.66	805	1813	628.5		4823	2020.27	0.418882	0.0333317
EC:4.1.1.45	Aminocarboxymuconate-semialdehyde decarboxylase	1939.3	2220.9	2018.3	847.6	1419.4	1225.36	1077.9	438.27	597.1	193.9		1689.1	706.506	0.418274	0.01431
EC:3.6.3.36	Taurine-transporting ATPase	1464.3	2051.73	1753.97	891.1	3857.9	1344.87	1205.23	496.6	798.1	340.4		2003.8	837.04	0.417726	0.0619477
EC:1.14.13.10	2,6-dihydroxypyridine 3-monooxygenase	660.5	764	702.5	290.5	526.5	444	393	134.5	192.5	65		588.8	245.8	0.417459	0.0154684
EC:1.3.8.7	Medium-chain acyl-CoA dehydrogenase	31504.4	56298.5	54458.1	18392.3	60281.7	34548.6	28120.3	7123.8	16638.8	5614.7		44187	18409.2	0.416621	0.0322847
EC:3.2.1.141	4-alpha-D-((1->4)-alpha-D-glucano)trehalose trehalohydrolase	3469.97	6621.07	5916.47	2210.77	7455.24	4141.85	3253.39	796.93	1856.77	629.07		5134.7	2135.6	0.415915	0.0373355
EC:2.7.8.11	CDP-diacylglycerol--inositol 3-phosphatidyltransferase	630.5	684	653.5	277.5	458.5	389.5	355	125.5	181	68		540.8	223.8	0.413831	0.0128488
EC:6.4.1.1	Pyruvate carboxylase	7832.27	11009	9775.27	4424.62	15145.4	5704.47	4712.21	2622.19	4037.12	2848.47		9637.3	3984.89	0.413486	0.0161511
EC:5.4.99.15	(1->4)-alpha-D-glucan 1-alpha-D-glucosylmutase	3479.97	6660.07	5942.47	2231.77	7493.24	4133.19	3222.73	798.59	1856.77	626.07		5161.5	2127.47	0.41218	0.0358766
EC:4.1.2.43	3-hexulose-6-phosphate synthase	634.5	725	673.5	285.5	468.5	378.49	343	200.5	156	70		557.4	229.598	0.411909	0.0106923
EC:3.1.1.3	Triacylglycerol lipase	3024.82	3480.33	4538.66	2769.18	4272.66	1668.67	1588.66	1335.31	1141.5	1709.01		3617.13	1488.63	0.41155	0.000361515
EC:2.4.99.16	Starch synthase (maltosyl-transferring)	3398.3	6401.23	5794.97	2043.1	7056.9	3891.7	3124.73	773.27	1741.6	609.4		4938.9	2028.14	0.410646	0.0352249
EC:2.6.1.19	4-aminobutyrate--2-oxoglutarate transaminase	7730.1	11157.4	11035.2	5512.04	11378.7	5074.71	4249.38	2690.26	3819.95	3307.72		9362.69	3828.4	0.4089	0.00212678
EC:5.1.99.3	Allantoin racemase	1356	2232.33	1544.67	811	4040.5	1351.67	1241.33	384	738.5	265		1996.9	796.1	0.398668	0.0806174
EC:3.1.2.1	Acetyl-CoA hydrolase	25	62	26	16	123	30	38	5	23	4		50.4	20	0.396825	0.184035
EC:1.18.1.2	Ferredoxin--NADP(+) reductase	21846.4	34459.6	33749.2	14374.4	37422.4	17440	13377.9	6167.2	10422.5	8842.12		28370.4	11249.9	0.396538	0.0073596
EC:6.3.2.29	Cyanophycin synthase (L-aspartate-adding)	84	269	134	47	234	117.5	93.5	33	38.5	22		153.6	60.9	0.396484	0.0818704
EC:6.3.2.30	Cyanophycin synthase (L-arginine-adding)	84	269	134	47	234	117.5	93.5	33	38.5	22		153.6	60.9	0.396484	0.0818704
EC:3.5.1.5	Urease	11821.4	21650.7	19238.9	7674.32	24008.2	12012	9765.81	3064.28	6121.8	2090.76		16878.7	6610.93	0.391673	0.0218885
EC:1.3.1.34	2,4-dienoyl-CoA reductase (NADPH)	7874.23	11640.5	12366.5	6195.22	10859.5	3421.02	2329.7	3056.21	3988.3	6331.45		9787.18	3825.34	0.390852	0.00235685
EC:3.6.3.16	Arsenite-transporting ATPase	7136.33	11493.5	11886.8	5458.67	11105.8	4580.5	3223.67	2332.66	3167	5015		9416.23	3663.77	0.38909	0.00334988
EC:3.3.2.9	Microsomal epoxide hydrolase	4	0	0	0	14	3	4	0	0	0		3.6	1.4	0.388889	0.462281
EC:3.2.1.170	Mannosylglycerate hydrolase	476.33	383	837.33	601.67	198.33	60	54.67	245.66	77	531		499.332	193.666	0.38785	0.0617777
EC:4.1.1.77	2-oxo-3-hexenedioate decarboxylase	443.6	765.3	465.1	270.7	2768.3	642.23	487.8	214.7	343.7	134.3		942.6	364.546	0.386745	0.255802
EC:3.3.2.1	Isochorismatase	741.33	741.25	1363.58	856.92	406.83	200.75	166.67	375.41	168	670.25		821.982	316.216	0.384699	0.024271
EC:1.2.1.3	Aldehyde dehydrogenase (NAD(+))	27927.2	47039.9	43485.4	17035.4	55171.6	24785.8	20382.9	8323.62	13618.9	6211.54		38131.9	14664.6	0.384574	0.0161767
EC:4.1.2.21	2-dehydro-3-deoxy-6-phosphogalactonate aldolase	125.3	505.73	238.47	194.1	607.4	255.7	143.4	65.6	160.1	16.4		334.2	128.24	0.383722	0.0795268
EC:1.1.5.4	Malate dehydrogenase (quinone)	3137.3	5659.4	5435.3	1807.1	6253.9	3086.2	2529.89	940.27	1446.1	545.4		4458.6	1709.57	0.383432	0.0224267
EC:1.8.7.1	Assimilatory sulfite reductase (ferredoxin)	3508.17	6454.84	5955.5	2180.17	7365.84	3647.82	2988	780.66	1708.17	616.67		5092.9	1948.26	0.382545	0.0245964
EC:2.7.1.87	Streptomycin 3''-kinase	626.5	674	646.5	277.5	439.5	363.5	319	110.5	150	65		532.8	201.6	0.378378	0.00879371
EC:2.7.2.2	Carbamate kinase	1251.26	1207.38	2236.18	1489.79	751.96	444.15	304.47	639.27	357.2	863.05		1387.31	521.628	0.375999	0.0112484
EC:1.13.11.49	Chlorite O(2)-lyase	3658.5	6914.67	6204	2463.84	8256.17	3803.15	3133.33	900.99	1808.34	655.67		5499.44	2060.3	0.374638	0.0233631
EC:1.3.1.28	2,3-dihydro-2,3-dihydroxybenzoate dehydrogenase	708.83	653.25	1340.58	823.42	309.83	142.75	113.67	367.41	136.5	666.25		767.182	285.316	0.371901	0.0406905
EC:1.2.1.43	Formate dehydrogenase (NADP(+))	30	109.5	18.5	264	354	121.66	45	12	106.5	2		155.2	57.432	0.370052	0.203393
EC:1.2.1.8	Betaine-aldehyde dehydrogenase	9440.9	16004.7	14382.4	5406.8	18773.2	8504.93	7083.86	2235.8	4233.3	1626.7		12801.6	4736.92	0.370025	0.0186521
EC:4.1.1.32	Phosphoenolpyruvate carboxykinase (GTP)	5341.5	10046	9922	3180.5	9952.5	5365	4308.83	1197	2352	848		7688.5	2814.17	0.366023	0.0202339
EC:1.13.11.16	3-carboxyethylcatechol 2,3-dioxygenase	3269	5348.5	5495.5	1773.5	3851.5	2737	2206.5	554	1259	441.5		3947.6	1439.6	0.364677	0.0161368
EC:1.14.13.22	Cyclohexanone monooxygenase	8220.3	13170.9	12772.3	4445.6	13864.4	7110.2	5834.9	1589.6	3403.6	1177.9		10494.7	3823.24	0.364302	0.0146114
EC:1.3.8.8	Long-chain-acyl-CoA dehydrogenase	608.5	664.5	640	266	466	318	330	99	171.5	44.5		529	192.6	0.364083	0.00711311
EC:1.1.1.303	Diacetyl reductase ((R)-acetoin forming)	1638	2408	1760.5	882	6149.5	1567	1420.83	537	804	334		2567.6	932.566	0.363205	0.126522
EC:1.1.1.4	(R,R)-butanediol dehydrogenase	1638	2408	1760.5	882	6149.5	1567	1420.83	537	804	334		2567.6	932.566	0.363205	0.126522
EC:3.4.24.25	Vibriolysin	702.33	625.25	1329.58	816.92	286.83	99.75	70.67	359.41	169	662.25		752.182	272.216	0.361902	0.0445549
EC:2.1.1.41	Sterol 24-C-methyltransferase	42	79	31	20	55	31	21	2	22	6		45.4	16.4	0.361233	0.0362804
EC:3.5.3.26	(S)-ureidoglycine aminohydrolase	1113.3	1552.23	1212.47	647.6	3515.4	1011.87	849.73	312.6	534.1	195.9		1608.2	580.84	0.361174	0.0844838
EC:3.1.4.17	3',5'-cyclic-nucleotide phosphodiesterase	13	33	28	13	69	29.33	22.33	0.67	4	0		31.2	11.266	0.36109	0.133226
EC:5.4.99.9	UDP-galactopyranose mutase	3316.67	6226.67	5720.5	2004.33	6946.17	3249	2689.5	665	1563.33	559		4842.87	1745.17	0.360358	0.0207428
EC:2.7.1.66	Undecaprenol kinase	78.67	251.67	172.5	78.83	340.67	92	78.5	102.5	40.33	19		184.468	66.466	0.360312	0.0570688
EC:1.14.14.1	Unspecific monooxygenase	3195.33	5373.83	5448.67	1757.17	4053.17	2711.67	2167.66	514.33	1326.5	420.51		3965.63	1428.13	0.360128	0.0154847
EC:5.4.1.3	2-methylfumaryl-CoA isomerase	3063.5	5387	5303.5	1751.5	6117.5	2938	2384.5	582	1371.5	507		4324.6	1556.6	0.359941	0.0198222
EC:3.2.2.1	Purine nucleosidase	2149.34	4674.84	4606	1498.25	4081.92	2318.39	1698.42	491.16	1149.42	356.16		3402.07	1202.71	0.353523	0.019655
EC:2.6.1.22	(S)-3-amino-2-methylpropionate transaminase	5604.5	7877.42	8185.08	3734.25	5768.5	2646.58	2210	1626.91	2428.83	2090.75		6233.95	2200.61	0.353005	0.00130896
EC:3.5.1.11	Penicillin amidase	2416.47	4967.74	4704.8	1541.27	6076.74	2780.02	2027.06	437.26	1276.77	426.07		3941.4	1389.44	0.352523	0.0290029
EC:4.1.1.5	Acetolactate decarboxylase	599.16	769.33	1039	709.84	620	251.67	202.33	319.66	158.5	378.01		747.466	262.034	0.350563	0.00057965
EC:1.3.3.5	Bilirubin oxidase	43	27	11	47	78	0	0	4	61	6		41.2	14.2	0.34466	0.134808
EC:2.6.1.84	Arginine--pyruvate transaminase	101.3	447.4	198.8	156.1	507.4	176.87	108.73	61.6	126.1	11.4		282.2	96.94	0.343515	0.0645202
EC:6.3.4.6	Urea carboxylase	3137.5	5719.33	5447.17	1869.5	6433.5	2931.83	2359	569.5	1378	492		4521.4	1546.07	0.341944	0.0168692
EC:1.2.1.16	Succinate-semialdehyde dehydrogenase (NAD(P)(+))	23051.5	39883.2	39373.9	15539.6	42470.2	16687.1	12974.2	5999.57	10329.7	8675.42		32063.7	10933.2	0.340983	0.00584511
EC:1.2.1.20	Glutarate-semialdehyde dehydrogenase	23044.7	39864.8	39371.1	15534	42464.8	16666.2	12955.4	5964.97	10318.1	8672.02		32055.9	10915.3	0.34051	0.00582839
EC:1.2.1.79	Succinate-semialdehyde dehydrogenase (NADP(+))	23044.7	39864.8	39371.1	15534	42464.8	16666.2	12955.4	5964.97	10318.1	8672.02		32055.9	10915.3	0.34051	0.00582839
EC:3.5.99.2	Aminopyrimidine aminohydrolase	3372.5	6544.83	5848.17	2227.25	7269.25	3243.92	2582.41	712.5	1511.75	537		5052.4	1717.52	0.339941	0.0161162
EC:2.6.1.87	UDP-4-amino-4-deoxy-L-arabinose aminotransferase	31.8	94.4	8.8	27.6	97.4	18.2	17.4	34.6	14.6	3.4		52	17.64	0.339231	0.108329
EC:5.1.3.10	CDP-paratose 2-epimerase	62	327.33	151.67	118	366	184	66	6	77	14		205	69.4	0.338537	0.0806548
EC:4.2.1.53	Oleate hydratase	616.5	698.5	651	270	441	270.33	284	177	129.5	43.5		535.4	180.866	0.337815	0.00460348
EC:3.1.4.4	Phospholipase D	7	10.33	23.67	21	21	11	7	0	10	0		16.6	5.6	0.337349	0.0273158
EC:5.1.3.32	L-rhamnose mutarotase	678.5	1483.33	860.67	526.5	3597	905.99	691	166.01	483.5	159		1429.2	481.1	0.336622	0.143414
EC:1.1.3.21	Glycerol-3-phosphate oxidase	0	0	0	0	2	0.67	0	0	0	0		0.4	0.134	0.335	0.545916
EC:4.2.1.28	Propanediol dehydratase	4362.5	4779	4554.5	1936.5	3171.5	2176.5	2047	706.5	946	392		3760.8	1253.6	0.333333	0.00462961
EC:2.7.7.53	ATP adenylyltransferase	3589.17	6767.84	6160.5	2236.17	7731.84	3521.32	2578.33	701.99	1472.17	524.67		5297.1	1759.7	0.3322	0.0168139
EC:2.7.1.83	Pseudouridine kinase	707.33	636.75	1342.58	825.17	307.08	162	134.92	309.41	165.75	495.75		763.782	253.566	0.331987	0.0227873
EC:5.3.3.1	Steroid Delta-isomerase	4612.5	7186	6914.5	2437.5	7270.5	3176	2994.5	927	1615.5	637		5684.2	1870	0.328982	0.0077914
EC:1.13.11.4	Gentisate 1,2-dioxygenase	1887	3822	4069	1154	2887	1835	1313	249	877	258		2763.8	906.4	0.327954	0.0192245
EC:1.3.1.1	Dihydrouracil dehydrogenase (NAD(+))	95	422.33	203.67	163	518	193	104.66	24	127	11		280.4	91.932	0.32786	0.0635868
EC:2.3.2.3	Lysyltransferase	960.13	1546.48	1858.55	1238.27	1319.48	774.7	292.48	441.51	246.85	511.15		1384.58	453.338	0.327419	0.000784294
EC:1.7.2.4	Nitrous-oxide reductase	108.8	267.4	171.8	111.6	520.4	169.53	66.4	46.27	89.6	14.4		236	77.24	0.327288	0.0857786
EC:1.14.13.82	Vanillate monooxygenase	2968.7	5275.6	5193.7	1712.9	6095.1	2545.97	2055.26	592.9	1278.4	425.6		4249.2	1379.63	0.324679	0.0139587
EC:1.5.98.2	5,10-methylenetetrahydromethanopterin reductase	608.5	647.5	629	266	499	335	261	74	150.5	37.5		530	171.6	0.323774	0.00412407
EC:1.1.1.108	Carnitine 3-dehydrogenase	112.3	494.73	240.47	174.1	542.4	177.87	97.73	100.6	118.1	11.4		312.8	101.14	0.323338	0.047993
EC:1.1.1.17	Mannitol-1-phosphate 5-dehydrogenase	738.33	690.25	1365.58	837.92	329.83	133.08	117.67	326.41	205	497.25		792.382	255.882	0.322928	0.0182031
EC:1.18.1.3	Ferredoxin--NAD(+) reductase	7346.6	12975.1	12168.3	4345.7	16872.8	6524.9	5174.3	1549.2	3089.2	986.3		10741.7	3464.78	0.322554	0.0176105
EC:1.14.13.127	3-(3-hydroxy-phenyl)propanoic acid hydroxylase	7401.2	13622.9	14005.4	4270.4	10111.6	6025.3	4763.6	1261.9	2817.4	916.6		9882.3	3156.96	0.319456	0.012574
EC:1.4.1.23	Valine dehydrogenase (NAD(+))	1773	2292	1863	860	3806	1203	1098	327	536	194		2118.8	671.6	0.316972	0.0244538
EC:1.1.1.219	Dihydrokaempferol 4-reductase	4570.47	7214.24	6936.8	2623.77	7697.74	3273.19	2799.56	903.09	1623.27	594.57		5808.6	1838.74	0.316554	0.00670256
EC:4.1.1.15	Glutamate decarboxylase	4567.33	6766.25	7077.58	3271.92	7145.33	1787.08	1514.67	1509.41	2144.5	2158.25		5765.68	1822.78	0.316143	0.00112124
EC:2.5.1.21	Squalene synthase	23.67	74.67	24	140.33	196.67	47.83	39	5	42.83	8		91.868	28.532	0.310576	0.108241
EC:2.4.2.53	Undecaprenyl-phosphate 4-deoxy-4-formamido-L-arabinose transferase	1913.8	3877.4	4054.8	1176.6	2887.4	1744.2	1283.4	263.6	777.6	250.4		2782	863.84	0.31051	0.0155752
EC:3.5.1.54	Allophanate hydrolase	2959.8	6103.06	5407.64	1979.6	9129.4	2991.03	2393.9	577.6	1474.1	491.4		5115.9	1585.61	0.309937	0.0309865
EC:6.5.1.3	RNA ligase (ATP)	3451.14	6626.24	6160.47	2288.1	8142.41	3194.35	2521.56	631.93	1400.1	499.57		5333.67	1649.5	0.309262	0.015134
EC:3.2.1.89	Arabinogalactan endo-beta-1,4-galactanase	387	393	1011	324	0	89.66	65.5	238.34	50	210		423	130.7	0.308983	0.120772
EC:6.6.1.1	Magnesium chelatase	6806.47	12533.7	11620.8	3986.27	14333.7	5548.52	4628.73	1280.93	2602.77	938.07		9856.2	2999.8	0.304357	0.0122134
EC:4.1.1.97	2-oxo-4-hydroxy-4-carboxy-5-ureidoimidazoline decarboxylase	2918	5192	5150.5	1680	6003.5	2435.83	1920	446.5	1138.5	400		4188.8	1268.17	0.302752	0.012084
EC:5.1.99.4	Alpha-methylacyl-CoA racemase	7544.5	12943.5	12201.5	4237	16114	5841	4969.5	1347	2842	1025.5		10608.1	3205	0.302128	0.0125099
EC:2.7.1.20	Adenosine kinase	3478.5	6157	5760	2218.5	6789.5	2699.33	1970	732.67	1256	711		4880.7	1473.8	0.301965	0.00709876
EC:5.2.1.4	Maleylpyruvate isomerase	5332.33	9115.58	9997.75	3875.92	6930.83	2688.75	2052.5	1378.41	2493.5	2006.25		7050.48	2123.88	0.301239	0.00284468
EC:3.5.1.118	Gamma-glutamyl hercynylcysteine S-oxide hydrolase	11918.1	19278.5	20820	8644.02	14482.7	4544.62	3188.06	3409.01	4554.1	6873.15		15028.7	4513.79	0.300345	0.00209535
EC:1.1.1.88	Hydroxymethylglutaryl-CoA reductase	152.8	446.4	274.8	141.6	827.4	151.54	150.06	146.6	82.6	22.4		368.6	110.64	0.300163	0.0819494
EC:3.4.11.10	Bacterial leucyl aminopeptidase	522.33	512	888.33	645.67	396.33	110.33	88.67	168.66	157	364		592.932	177.732	0.299751	0.0026749
EC:1.1.1.9	D-xylulose reductase	101.5	444.33	219.67	160.5	547	183	87	27	130.5	13		294.6	88.1	0.29905	0.0538428
EC:2.5.1.101	N,N'-diacetyllegionaminate synthase	13	33	23	13	69	23.33	17	0.67	4	0		30.2	9	0.298013	0.100113
EC:2.1.1.295	2-methyl-6-phytyl-1,4-hydroquinone methyltransferase	15	58	11	135	155	32	38	3	37	0		74.8	22	0.294118	0.128554
EC:2.1.1.219	tRNA (adenine(57)-N(1)/adenine(58)-N(1))-methyltransferase	3413.5	6237	5777	2182.5	6903.5	2869	2111	604	1188	428		4902.7	1440	0.293716	0.00902255
EC:2.1.1.220	tRNA (adenine(58)-N(1))-methyltransferase	3413.5	6237	5777	2182.5	6903.5	2869	2111	604	1188	428		4902.7	1440	0.293716	0.00902255
EC:1.1.1.67	Mannitol 2-dehydrogenase	572.5	1309.83	750.67	462	3321.5	739.5	532.5	145.5	343.5	117.5		1283.3	375.7	0.292761	0.133149
EC:2.3.1.223	3-oxo-5,6-didehydrosuberyl-CoA thiolase	0	20	8	0	20	0	8	0	0	6		9.6	2.8	0.291667	0.195708
EC:3.4.11.21	Aspartyl aminopeptidase	3202.3	5784.9	5592.8	1929.35	6375.15	2623.45	1933.31	618.6	1070.35	416.9		4576.9	1332.52	0.291141	0.00917686
EC:3.4.23.48	Plasminogen activator Pla	6.5	21	16	8.5	22	10	5	3	3.5	0		14.8	4.3	0.290541	0.0185446
EC:3.4.23.49	Omptin	6.5	21	16	8.5	22	10	5	3	3.5	0		14.8	4.3	0.290541	0.0185446
EC:6.3.2.31	Coenzyme F420-0:L-glutamate ligase	3510	6474.5	5952.5	2096	7501.5	2691	2284	651	1316	472		5106.9	1482.8	0.290352	0.0104817
EC:6.3.2.34	Coenzyme F420-1:gamma-L-glutamate ligase	3510	6474.5	5952.5	2096	7501.5	2691	2284	651	1316	472		5106.9	1482.8	0.290352	0.0104817
EC:2.7.8.28	2-phospho-L-lactate transferase	3379	6095.5	5725.5	1963	6779.5	2517	2143	612	1205	428		4788.5	1381	0.288399	0.00916673
EC:2.1.1.157	Sarcosine/dimethylglycine N-methyltransferase	0	3	0	0	11	4	0	0	0	0		2.8	0.8	0.285714	0.405157
EC:6.2.1.16	Acetoacetate--CoA ligase	4326.13	7209.98	7481.55	3020.52	7800.73	2688.95	2250.9	992.68	1458.1	1060.65		5967.78	1690.26	0.28323	0.00302939
EC:2.7.1.27	Erythritol kinase	80	372	151	105	365	133	64	17	77	8		214.6	59.8	0.278658	0.0516315
EC:2.7.7.68	2-phospho-L-lactate guanylyltransferase	3483	6413.5	5909.5	2068	7444.5	2546.33	2193	627	1235	432		5063.7	1406.67	0.277794	0.0094059
EC:5.5.1.4	Inositol-3-phosphate synthase	3499.17	6442.5	5968.67	2093.83	7506.17	2560.33	2212.66	626.67	1241.83	445		5102.07	1417.3	0.277789	0.00935654
EC:4.2.1.79	2-methylcitrate dehydratase	3646.3	6092.49	6414.38	2637.69	6977.07	2456.94	1940.4	692.5	1189.77	819.32		5153.59	1419.79	0.275495	0.0034968
EC:2.3.1.165	6-methylsalicylic acid synthase	608.5	647.5	629	266	429	220.5	244.5	85.5	115	44.5		516	142	0.275194	0.0020295
EC:3.2.1.37	Xylan 1,4-beta-xylosidase	40	105.33	78.67	63	223	47.66	45	8.34	36	3		102	28	0.27451	0.0575841
EC:1.14.13.59	L-lysine N(6)-monooxygenase (NADPH)	3093	5140.66	4992.34	2208	6404	930.33	703	1012	1716	1588		4367.6	1189.87	0.27243	0.00358562
EC:1.1.1.381	3-hydroxy acid dehydrogenase	712.33	642.25	1331.58	821.92	309.83	95.42	69.33	271.41	117	483.25		763.582	207.282	0.27146	0.0160355
EC:1.3.1.45	2'-hydroxyisoflavone reductase	831.33	756.25	1661.58	922.92	288.83	97.75	74.67	350.41	123	559.25		892.182	241.016	0.270142	0.0266475
EC:2.4.1.57	Phosphatidylinositol alpha-mannosyltransferase	3300.5	5888.5	5609.5	1919.5	6532.5	2248	1983	568	1076.5	394		4650.1	1253.9	0.26965	0.00722702
EC:2.1.1.174	23S rRNA (guanine(1835)-N(2))-methyltransferase	831.33	756.25	1661.58	922.92	286.83	97.75	72.67	350.41	126	553.25		891.782	240.016	0.269142	0.0264771
EC:2.4.1.4	Amylosucrase	105	317	193	90.5	412	127	76	16.5	62.5	18		223.5	60	0.268456	0.0367742
EC:3.13.1.3	2'-hydroxybiphenyl-2-sulfinate desulfinase	608.5	649.5	629	266	429	220	238	79	117.5	37.5		516.4	138.4	0.268009	0.00195267
EC:3.4.24.28	Bacillolysin	608.5	649.5	629	266	440	227	233	85	106.5	39.5		518.6	138.2	0.266487	0.00179694
EC:2.7.2.15	Propionate kinase	476.33	383	837.33	601.67	196.33	37	40.67	157.66	77	352		498.932	132.866	0.266301	0.017367
EC:3.2.1.41	Pullulanase	702.33	630.25	1328.58	814.92	288.83	75.41	58.67	271.41	111	483.25		752.982	199.948	0.265542	0.0180764
EC:3.2.1.70	Glucan 1,6-alpha-glucosidase	480.33	397	837.33	601.67	196.33	37.67	40.67	157.66	77	352		502.532	133	0.26466	0.0162024
EC:1.1.1.367	UDP-2-acetamido-2,6-beta-L-arabino-hexul-4-ose reductase	41	92	64	35	128	35	28	14	12	6		72	19	0.263889	0.018777
EC:4.2.1.40	Glucarate dehydratase	2069	2719	2170	1051	6279	1357.67	1125.33	380	626	280		2857.6	753.8	0.263788	0.0517379
EC:4.2.1.41	5-dehydro-4-deoxyglucarate dehydratase	1108.5	1536.33	1171.17	589.5	3407.5	740.17	616.33	201.5	333	159		1562.6	410	0.262383	0.049607
EC:4.2.1.119	Enoyl-CoA hydratase 2	226	242.25	487.25	213.25	90.5	37.75	17.33	113.75	30	131.25		251.85	66.016	0.262124	0.0270463
EC:2.4.1.250	D-inositol-3-phosphate glycosyltransferase	3500.5	6420.5	5931.5	2064.5	7438.5	2387	2068	588	1174.5	420		5071.1	1327.5	0.261778	0.00794917
EC:3.1.6.14	N-acetylglucosamine-6-sulfatase	68	212	154.5	80.5	346	82	71.5	13.5	40	18		172.2	45	0.261324	0.0417537
EC:5.1.1.17	Isopenicillin-N epimerase	70.67	211.67	150.5	73.83	341.67	84	80.5	7.5	38.33	11		169.668	44.266	0.260898	0.0453855
EC:3.2.1.177	Alpha-D-xyloside xylohydrolase	41	113	51.5	17	74	25.33	34.83	3.67	11.5	2		59.3	15.466	0.260809	0.0362966
EC:3.13.1.1	UDP-sulfoquinovose synthase	52	153.33	113.67	91	299	87	31	10	54	2		141.8	36.8	0.25952	0.04912
EC:3.4.24.20	Peptidyl-Lys metalloendopeptidase	226	242.25	487.25	213.25	90.5	35.75	16	113.75	30	131.25		251.85	65.35	0.25948	0.0267894
EC:4.1.1.79	Sulfopyruvate decarboxylase	15	51	7	132	155	27	28	3	35	0		72	18.6	0.258333	0.124946
EC:3.4.25.1	Proteasome endopeptidase complex	6789	12282	11392	4365	13920	4474	3974	1126	2228	776		9749.6	2515.6	0.258021	0.00579552
EC:4.2.1.130	D-lactate dehydratase	1096.83	1078.5	1485.33	867.67	644.33	231	266.67	279.66	171.5	385.5		1034.53	266.866	0.257958	0.000696438
EC:1.12.99.6	Hydrogenase (acceptor)	5702.12	9893.31	11319	4471.53	6917.9	3524.63	2069.56	1264.33	1511.6	1423.67		7660.78	1958.76	0.255686	0.00288036
EC:2.7.7.58	(2,3-dihydroxybenzoyl)adenylate synthase	1210.83	1561.25	1875.58	1131.42	3206.83	453.75	386.67	440.41	275.5	739.25		1797.18	459.116	0.255464	0.00829772
EC:3.5.1.115	Mycothiol S-conjugate amidase	3495.5	6404	5909	2055.5	7371.5	2296	2043	576	1116	412		5047.1	1288.6	0.255315	0.00735041
EC:1.3.1.104	Enoyl-[acyl-carrier-protein] reductase	13	35	28	13	69	20.33	11	0	3	6		31.6	8.066	0.255253	0.062568
EC:4.2.1.149	Crotonobetainyl-CoA hydratase	5808.5	9880.33	10264.2	3262.5	7386.5	3455	2875.5	767	1672.5	564		7320.4	1866.8	0.255013	0.0049875
EC:1.2.1.32	Aminomuconate-semialdehyde dehydrogenase	419.8	724.4	443.8	260.6	2715.4	382.86	331.4	135.27	218.6	94.4		912.8	232.506	0.254717	0.177535
EC:1.2.1.85	2-hydroxymuconate-6-semialdehyde dehydrogenase	419.8	724.4	443.8	260.6	2715.4	382.86	331.4	135.27	218.6	94.4		912.8	232.506	0.254717	0.177535
EC:6.3.1.13	ligase	3374.5	6051.5	5696.5	1936.5	6659.5	2141	1899	540	1032.5	388		4743.7	1200.1	0.252988	0.00621538
EC:2.7.1.63	Polyphosphate--glucose phosphotransferase	4171.33	7048.25	7217.58	2952.92	7422.33	2232.75	1827.67	886.41	1189.5	1119.25		5762.48	1451.12	0.251821	0.00195148
EC:1.2.98.1	Formaldehyde dismutase	430	734.5	467.5	259.5	2732.5	405.5	354	108.5	188.5	99.5		924.8	231.2	0.25	0.17218
EC:3.1.3.90	Maltose 6'-phosphate phosphatase	0	2	0	0	2	1	0	0	0	0		0.8	0.2	0.25	0.289672
EC:1.5.99.6	Spermidine dehydrogenase	496.33	446	837.33	619.67	258.33	37	40.67	157.66	77	352		531.532	132.866	0.249968	0.00764058
EC:1.97.1.9	Selenate reductase	496.33	446	837.33	619.67	258.33	37	40.67	157.66	77	352		531.532	132.866	0.249968	0.00764058
EC:3.4.23.51	HycI peptidase	496.33	446	837.33	619.67	258.33	37	40.67	157.66	77	352		531.532	132.866	0.249968	0.00764058
EC:3.4.24.84	Ste24 endopeptidase	2152.33	4199.33	4360.67	1417.67	3276.67	1255.34	972.66	395	710	491.01		3081.33	764.802	0.248205	0.00454084
EC:1.14.18.1	Tyrosinase	615.5	657.83	652.67	287	450	218.33	227	79	94.5	41.5		532.6	132.066	0.247965	0.00117624
EC:1.14.13.142	3-ketosteroid 9-alpha-monooxygenase	14416	23449.5	23369.5	7823.5	23334.5	7898	7221.5	2145	3993	1508.5		18478.6	4553.2	0.246404	0.00366189
EC:2.7.1.36	Mevalonate kinase	135	411	265	132	813	142.67	98.33	107	67	17		351.2	86.4	0.246014	0.0724769
EC:4.1.1.33	Diphosphomevalonate decarboxylase	135	411	265	132	813	142.67	98.33	107	67	17		351.2	86.4	0.246014	0.0724769
EC:3.5.5.7	Aliphatic nitrilase	13.5	48	23	12.5	61	10	5	3	20.5	0		31.6	7.7	0.243671	0.0503834
EC:1.1.1.58	Tagaturonate reductase	47.5	128	86	53.5	235	44.66	23	10.67	53.5	2		110	26.766	0.243327	0.0482397
EC:3.5.3.7	Guanidinobutyrase	640.3	725.9	657.8	287.6	537.4	212.87	223.73	108.6	106.1	36.9		569.8	137.64	0.241558	0.000913982
EC:3.5.3.6	Arginine deiminase	4542.63	7063.98	7518.05	2958.02	7207.23	2100.45	1809.9	1019.51	1114.6	1015.65		5857.98	1412.02	0.241042	0.00136624
EC:1.3.1.25	1,6-dihydroxycyclohexa-2,4-diene-1-carboxylate dehydrogenase	642.3	729.9	658.8	287.6	537.4	212.87	223.73	108.6	106.1	36.9		571.2	137.64	0.240966	0.000929926
EC:3.1.3.77	Acireductone synthase	2613.8	4372.4	4421.8	1832.6	3460.4	379.7	252.4	798.6	1320.1	1215.4		3340.2	793.24	0.237483	0.00161942
EC:2.4.1.266	Glucosyl-3-phosphoglycerate synthase	3213.5	5708	5500.5	1931.5	6544.5	1887	1724.5	493	971.5	347		4579.6	1084.6	0.236833	0.00515546
EC:2.5.1.68	(2Z,6E)-farnesyl diphosphate synthase	3333.5	5995	5628	1927.5	6619.5	2027	1742	496	933	362		4700.7	1112	0.236561	0.00535434
EC:1.3.1.22	3-oxo-5-alpha-steroid 4-dehydrogenase (NADP(+))	608.5	647.5	629	266	429	194	210	74	94.5	33.5		516	121.2	0.234884	0.0012712
EC:1.14.14.12	3-hydroxy-9,10-secoandrosta-1,3,5(10)-triene-9,17-dione monooxygenase	6809	11184.5	11281.5	3681.5	10226.5	3699	3188.5	852	1766	621.5		8636.6	2025.4	0.234514	0.00334021
EC:3.3.2.8	Limonene-1,2-epoxide hydrolase	3774	6129.5	6023.5	2048.5	6567.5	1921	1806.5	574	999	379.5		4908.6	1136	0.231431	0.00343337
EC:1.14.19.2	Stearoyl-[acyl-carrier-protein] 9-desaturase	8692.83	14009.3	13285.7	4717.17	16599.2	4589.84	4202.16	1307.83	2201.5	906.01		11460.8	2641.47	0.230478	0.00434011
EC:2.7.1.165	Glycerate 2-kinase	2.67	4.67	6	1.33	21.67	3	3	0	2.33	0		7.268	1.666	0.229224	0.173889
EC:3.5.1.98	Histone deacetylase	2.67	4.67	6	1.33	21.67	3	3	0	2.33	0		7.268	1.666	0.229224	0.173889
EC:4.2.1.144	3-amino-5-hydroxybenzoate synthase	2.67	4.67	6	1.33	21.67	3	3	0	2.33	0		7.268	1.666	0.229224	0.173889
EC:5.1.1.18	Serine racemase	2.67	4.67	6	1.33	21.67	3	3	0	2.33	0		7.268	1.666	0.229224	0.173889
EC:5.4.99.7	Lanosterol synthase	5.34	9.34	12	2.66	43.34	6	6	0	4.66	0		14.536	3.332	0.229224	0.173889
EC:2.1.1.265	Tellurite methyltransferase	13	33	28	13	69	20.67	9	0	6	0		31.2	7.134	0.228654	0.0590491
EC:2.5.1.26	Alkylglycerone-phosphate synthase	3183.3	5612.4	5410.3	1791.1	6321.9	1777.2	1599.56	479.6	868.1	336.4		4463.8	1012.17	0.226751	0.00493302
EC:1.1.1.53	3-alpha(or 20-beta)-hydroxysteroid dehydrogenase	5471	8302.5	7824.5	2863.5	10287.5	2646.5	2528	811.5	1324.5	538.5		6949.8	1569.8	0.225877	0.00401575
EC:1.17.2.1	Nicotinate dehydrogenase (cytochrome)	87	359	141	110	358	73.84	61.66	2	97.5	2		211	47.4	0.224645	0.0335195
EC:3.4.13.21	Dipeptidase E	3748.33	5728.58	6228.25	2912.92	6581.83	684.08	529.67	1120.41	1558	1767.25		5039.98	1131.88	0.224581	0.000895505
EC:1.1.1.306	S-(hydroxymethyl)mycothiol dehydrogenase	3809	6308	6065.5	2073	6701	2002.5	1779	545.5	910	363		4991.3	1120	0.22439	0.00346745
EC:2.3.1.184	Acyl-homoserine-lactone synthase	870.83	1054.58	1580.25	1104.42	1037.83	183.75	106.67	284.41	206.5	483.25		1129.58	252.916	0.223902	0.000194001
EC:4.3.1.7	Ethanolamine ammonia-lyase	7183.54	12561.3	11768.7	4205.74	18230.3	4261.44	3645.26	1239.72	2056.74	849.94		10789.9	2410.62	0.223414	0.00999349
EC:4.2.1.22	Cystathionine beta-synthase	5128.97	9598.74	9630.8	2988.77	9309.24	3069.52	2483.06	703.26	1372.27	508.07		7331.3	1627.24	0.221957	0.004618
EC:1.8.7.2	Ferredoxin:thioredoxin reductase	15	58	11	135	155	22	23	3	34	0		74.8	16.4	0.219251	0.093407
EC:1.1.1.65	Pyridoxine 4-dehydrogenase	15	48.33	52.67	47	112	0	10	7	43	0		55	12	0.218182	0.0409321
EC:1.1.1.6	Glycerol dehydrogenase	1491.66	1674.75	2293.91	1595.84	3282.41	330.33	300.59	468.07	305.75	834.75		2067.71	447.898	0.216615	0.00167442
EC:3.2.1.28	Alpha,alpha-trehalase	10.67	13.67	21	4.33	35.67	3	3	0	10.33	2		17.068	3.666	0.214788	0.0450105
EC:2.4.1.246	Mannosylfructose-phosphate synthase	8	38	29	26	100	0	10	7	26	0		40.2	8.6	0.21393	0.0906789
EC:1.14.14.5	Alkanesulfonate monooxygenase	10097.8	18165.1	17011.6	5931.6	24406.9	5738.86	4892.73	1495.1	2872.6	1037.4		15122.6	3207.34	0.212089	0.00754729
EC:1.14.99.50	Gamma-glutamyl hercynylcysteine S-oxide synthase	2643.5	4678	4826.5	1591.5	3521.5	1310	1126.5	335	643.5	223		3452.2	727.6	0.210764	0.00300656
EC:1.5.1.28	Opine dehydrogenase	446	802	494	272	2840	358	267	162	149	78		970.8	202.8	0.2089	0.146485
EC:1.3.99.4	3-oxosteroid 1-dehydrogenase	3023.5	5277	5243.5	1709.5	6013.5	1504	1432.5	414	788.5	289		4253.4	885.6	0.20821	0.00410836
EC:1.20.4.3	Mycoredoxin	3149.5	5534	5382.5	1781.5	6211.5	1645	1450.5	432	757.5	298		4411.8	916.6	0.207761	0.00405176
EC:1.1.1.333	Decaprenylphospho-beta-D-erythro-pentofuranosid-2-ulose 2-reductase	3107.5	5440	5372.5	1755.5	6163.5	1535	1448.5	437	799.5	313		4367.8	906.6	0.207564	0.00401935
EC:1.1.98.3	Decaprenylphospho-beta-D-ribofuranose 2-dehydrogenase	3107.5	5440	5372.5	1755.5	6163.5	1531	1448.5	437	799.5	313		4367.8	905.8	0.207381	0.00401045
EC:2.4.2.45	Decaprenyl-phosphate phosphoribosyltransferase	3107.5	5440	5372.5	1755.5	6163.5	1531	1448.5	437	799.5	313		4367.8	905.8	0.207381	0.00401045
EC:3.4.24.26	Pseudolysin	26	66	51	28	138	40	18	0	6	0		61.8	12.8	0.20712	0.054771
EC:3.1.27.3	Ribonuclease T(1)	15	54	7	132	155	17	13	6	36	3		72.6	15	0.206612	0.098286
EC:2.3.1.20	Diacylglycerol O-acyltransferase	13282.5	22033	22226.5	7230.5	20092.5	5841	5558.5	1787	2923.5	1189		16973	3459.8	0.203841	0.00232775
EC:3.5.1.103	deacetylase	3688.5	6544	5988	2135.5	9163.5	1999	1760	519	937	392		5503.9	1121.4	0.203746	0.00814549
EC:1.1.1.159	7-alpha-hydroxysteroid dehydrogenase	3107.5	5437	5370.5	1751.5	6173.5	1488	1403.5	436	786.5	305		4368	883.8	0.202335	0.00384025
EC:2.1.1.44	L-histidine N(alpha)-methyltransferase	3097.5	5453	5342.5	1742.5	6163.5	1525	1382.5	411	732.5	288		4359.8	867.8	0.199046	0.00386003
EC:5.3.3.4	Muconolactone Delta-isomerase	1055.3	1426.9	1099.8	539.6	3263.4	467.87	470.73	180.6	242.1	104.9		1477	293.24	0.198538	0.0372829
EC:1.14.19.3	Acyl-CoA 6-desaturase	4338.97	7538.07	6695.3	2495.43	14329.6	2311.86	2208.9	684.28	1225.43	506.4		7079.47	1387.37	0.195972	0.0241854
EC:2.4.1.11	Glycogen(starch) synthase	3025.5	5355	5296.5	1811.5	6014.5	1715.67	1187.5	377	638.5	264		4300.6	836.534	0.194516	0.00347869
EC:1.1.98.2	Glucose-6-phosphate dehydrogenase (coenzyme-F420)	3683.5	6068.5	5936	2010	6516.5	1620	1487	462	812	326.5		4842.9	941.5	0.194408	0.00251816
EC:3.5.2.5	Allantoinase	3796.8	6343.23	6084.47	2106.1	6948.9	1711.53	1541.23	500.1	843.1	313.9		5055.9	981.972	0.194223	0.0026908
EC:3.4.24.11	Neprilysin	408	680	435	248	2695	269.5	271.5	83.5	153.5	79		893.2	171.4	0.191894	0.153444
EC:1.1.1.328	Nicotine blue oxidoreductase	3258.5	5829	5525	1864.5	6431.5	1585	1364	420	708	289		4581.7	873.2	0.190584	0.00341403
EC:2.3.1.122	Trehalose O-mycolyltransferase	12643	21254	21522	6953	19517	5272	4944	1594	2614	1085		16377.8	3101.8	0.189391	0.00212308
EC:3.1.3.87	2-hydroxy-3-keto-5-methylthiopentenyl-1-phosphate phosphatase	6	14	7	4	13	0.33	2	0	0	6		8.8	1.666	0.189318	0.0143785
EC:5.3.2.5	2,3-diketo-5-methylthiopentyl-1-phosphate enolase	6	14	7	4	13	0.33	2	0	0	6		8.8	1.666	0.189318	0.0143785
EC:1.14.12.10	Benzoate 1,2-dioxygenase	2105.6	2830.8	2193.6	1075.2	6496.8	883.74	878.46	356.2	455.2	205.8		2940.4	555.88	0.189049	0.0353009
EC:4.1.1.82	Phosphonopyruvate decarboxylase	30	102	14	264	310	38.33	27.33	6	64	0		144	27.132	0.188417	0.0950851
EC:3.4.21.62	Subtilisin	8.67	16.67	13	5.33	43.67	3	5	0	2.33	6		17.468	3.266	0.18697	0.0737777
EC:2.7.7.82	CMP-N,N'-diacetyllegionaminic acid synthase	39	99	69	39	207	48	27	0	9	0		90.6	16.8	0.18543	0.0527782
EC:1.14.13.113	FAD-dependent urate hydroxylase	1016.5	1330.5	1069	514	3130	437	417	141	207.5	97.5		1412	260	0.184136	0.0351102
EC:5.2.1.1	Maleate isomerase	5918.3	10726.7	10508.5	3516.1	12556.4	3036.87	2364.73	620.6	1463.1	468.4		8645.2	1590.74	0.184003	0.00386982
EC:1.13.11.52	Indoleamine 2,3-dioxygenase	15	51	7	132	155	17	13	3	32	0		72	13	0.180556	0.0922892
EC:1.14.18.3	Methane monooxygenase (particulate)	15	51	7	132	155	17	13	3	32	0		72	13	0.180556	0.0922892
EC:1.14.99.39	Ammonia monooxygenase	15	51	7	132	155	17	13	3	32	0		72	13	0.180556	0.0922892
EC:1.6.2.2	Cytochrome-b5 reductase	15	51	7	132	155	17	13	3	32	0		72	13	0.180556	0.0922892
EC:2.3.2.4	Gamma-glutamylcyclotransferase	15	51	7	132	155	17	13	3	32	0		72	13	0.180556	0.0922892
EC:2.3.3.8	ATP citrate synthase	30	102	14	264	310	34	26	6	64	0		144	26	0.180556	0.0922892
EC:3.6.3.9	Sodium/potassium-exchanging ATPase	15	51	7	132	155	17	13	3	32	0		72	13	0.180556	0.0922892
EC:1.14.13.141	Cholest-4-en-3-one 26-monooxygenase	8768.5	15345	15429.5	4928.5	15472.5	3570	3338.5	1043	1833.5	729		11988.8	2102.8	0.175397	0.00237127
EC:2.4.1.287	galactofuranosyltransferase	3081.5	5421	5324.5	1741.5	6132.5	1299	1213.5	370	650.5	265		4340.2	759.6	0.175015	0.00302988
EC:1.1.1.346	2,5-didehydrogluconate reductase (2-dehydro-L-gulonate-forming)	6195.43	10800.9	11258.4	4050.12	12193.6	2481.49	2108.13	931.11	1313.2	949.55		8899.68	1556.7	0.174916	0.00195589
EC:2.3.3.10	Hydroxymethylglutaryl-CoA synthase	119	378	231	118	704	57.67	69.33	99	33	12		310	54.2	0.174839	0.0492056
EC:3.10.1.1	N-sulfoglucosamine sulfohydrolase	64.5	198	141	69.5	282	50	36.5	6	27	12		151	26.3	0.174172	0.0174363
EC:3.7.1.14	2-hydroxy-6-oxonona-2,4-dienedioate hydrolase	3029.63	5305.73	5248.97	1715.77	6009.57	1283.54	1097.56	378.93	606.1	252.41		4261.93	723.708	0.169807	0.00283755
EC:2.3.1.189	Mycothiol synthase	5621.5	10401	10113	3286.5	12055.5	2522	2210	631	1212	468		8295.5	1408.6	0.169803	0.00362935
EC:1.7.2.6	Hydroxylamine dehydrogenase	15	51	7	136	174	17	13	3	32	0		76.6	13	0.169713	0.0973101
EC:3.5.3.13	Formimidoylglutamate deiminase	96.8	410.4	155.8	125.6	387.4	67.2	57.73	35.27	34.6	3.4		235.2	39.64	0.168537	0.0212836
EC:1.14.13.70	Sterol 14-alpha-demethylase	3055.5	5333	5262.5	1722.5	6026.5	1210	1134.5	351	617.5	259		4280	714.4	0.166916	0.00271844
EC:4.2.2.23	Rhamnogalacturonan endolyase	0	0	0	0	9	0	1.5	0	0	0		1.8	0.3	0.166667	0.434892
EC:2.4.2.46	Galactan 5-O-arabinofuranosyltransferase	3013.5	5256	5231.5	1706.5	5972.5	1181	1113.5	349	595.5	253		4236	698.4	0.164873	0.00269467
EC:1.5.8.1	Dimethylamine dehydrogenase	731.5	923.5	821	375	832	195	205	74	99.5	33.5		736.6	121.4	0.164811	0.000296077
EC:1.5.8.2	Trimethylamine dehydrogenase	731.5	923.5	821	375	832	195	205	74	99.5	33.5		736.6	121.4	0.164811	0.000296077
EC:2.4.2.47	Arabinofuranan 3-O-arabinosyltransferase	3013.5	5256	5231.5	1706.5	5971.5	1179	1113.5	349	595.5	253		4235.8	698	0.164786	0.00269071
EC:4.1.1.71	2-oxoglutarate decarboxylase	3046.5	5356	5268	1720.5	6025.5	1189	1118	352	598	253		4283.3	702	0.163892	0.00268487
EC:3.1.3.8	3-phytase	64.5	190	131	63.5	248	45.33	45.5	0.67	19	2		139.4	22.5	0.161406	0.013846
EC:1.1.3.6	Cholesterol oxidase	14432	27233.5	27619	8509.5	28782.5	6184.5	5193.83	1455.5	2745	1060.5		21315.3	3327.87	0.156126	0.00289629
EC:6.3.2.43	[Lysine-biosynthesis-protein LysW]--L-2-aminoadipate ligase	109	336	209	114	727	101.5	50	12	56.5	12		299	46.4	0.155184	0.0608514
EC:1.14.15.3	Alkane 1-monooxygenase	4944.1	9178.3	9340.6	2857.2	8847.8	1768.9	1701.3	531.7	923.2	351.3		7033.6	1055.28	0.150034	0.00225295
EC:2.6.1.36	L-lysine 6-transaminase	2605.5	4586	4803.5	1457.5	3305.5	859	783.5	251	419.5	163		3351.6	495.2	0.14775	0.00208514
EC:1.1.1.275	(+)-trans-carveol dehydrogenase	3055.5	5326	5257.5	1722.5	6000.5	1071.5	981	326.5	536	238		4272.4	630.6	0.147599	0.00224829
EC:1.1.3.17	Choline oxidase	408	678	435	248	2695	213	199	67	110	64		892.8	130.6	0.146281	0.133818
EC:2.4.1.281	4-O-beta-D-mannosyl-D-glucose phosphorylase	8	9	15	3	14	0	0	0	5	2		9.8	1.4	0.142857	0.0078646
EC:1.4.1.20	Phenylalanine dehydrogenase	6	14	7	4	13	0	0	0	0	6		8.8	1.2	0.136364	0.0112449
EC:1.5.1.38	FMN reductase (NADPH)	7459.6	14165.3	14082.1	4416.7	14805.8	2688.23	2177.46	788.7	1337.2	448.3		10985.9	1487.98	0.135444	0.00230062
EC:3.5.3.25	N(omega)-hydroxy-L-arginine amidinohydrolase	50	120	52	32	206	0	0	0	62	0		92	12.4	0.134783	0.0499567
EC:1.1.1.90	Aryl-alcohol dehydrogenase	2626.5	4611.99	4864.51	1517.5	3354.5	785.5	713	239.5	386	150		3395	454.8	0.133962	0.00169593
EC:1.3.3.6	Acyl-CoA oxidase	5075.5	9279	9675.5	2970.5	8863.5	1633	1474.5	500	799.5	383		7172.8	958	0.13356	0.00181349
EC:1.3.99.5	3-oxo-5-alpha-steroid 4-dehydrogenase (acceptor)	5175	9052	9531	2886	6490	1451.5	1408.5	453.5	783.5	280		6626.8	875.4	0.1321	0.00181131
EC:2.7.4.26	Isopentenyl phosphate kinase	109	333	204	114	727	74	36	12	52	12		297.4	37.2	0.125084	0.0542269
EC:4.1.2.19	Rhamnulose-1-phosphate aldolase	4	12	0	0	8	0	0	0	3	0		4.8	0.6	0.125	0.119325
EC:3.5.5.1	Nitrilase	4155.13	7937.98	8729.72	2727.52	5974.57	1014.79	852.06	525.68	689.1	598.66		5904.98	736.058	0.12465	0.00179303
EC:1.7.3.3	Factor independent urate hydroxylase	2606	4761	4839	1479	3585.5	753.5	673.5	190.5	373	112		3454.1	420.5	0.121739	0.00168974
EC:2.7.11.17	Calcium/calmodulin-dependent protein kinase	64.5	197	141.5	65.5	270	36	33	5	8.5	7		147.7	17.9	0.121192	0.0118199
EC:3.2.1.172	Unsaturated rhamnogalacturonyl hydrolase	48	122.33	93.67	66	229	7.33	18	7.67	32	2		111.8	13.4	0.119857	0.0159854
EC:4.2.1.80	2-oxopent-4-enoate hydratase	7240.23	13852.5	13867.6	4308.97	14485.4	2200.44	1987.69	649.13	1114.8	428.21		10750.9	1276.05	0.118692	0.0020656
EC:2.4.1.288	decaprenol beta-1,5/1,6-galactofuranosyltransferase	4912.5	9098	9304.5	2838.5	8807.5	1426	1314.5	395	718.5	289		6992.2	828.6	0.118503	0.00173082
EC:4.1.3.39	4-hydroxy-2-oxovalerate aldolase	7206.9	13569.7	13778.4	4225.8	14271.2	2136.76	1964.53	654.97	1049.8	433.7		10610.4	1247.95	0.117616	0.0020246
EC:1.14.13.84	4-hydroxyacetophenone monooxygenase	5342.5	9764	9778.5	3096.5	11496.5	1567	1452.5	460	813.5	341		7895.6	926.8	0.117382	0.00237387
EC:4.2.1.108	Ectoine synthase	2885.5	5110.83	5121.67	1652	6001	722.5	723.5	211.5	468	148.5		4154.2	454.8	0.10948	0.00196391
EC:1.13.11.25	dioxygenase	4840.5	8906	9204.5	2799.5	8645.5	1219	1153.5	361	622.5	253		6879.2	721.8	0.104925	0.00152812
EC:2.4.1.289	N-acetylglucosaminyl-diphospho-decaprenol L-rhamnosyltransferase	4873.5	9008	9241	2817.5	8688.5	1194	1122	355	602	256		6925.7	705.8	0.10191	0.00149034
EC:3.5.1.106	N-formylmaleamate deformylase	5	13	6	4	31	4.67	1.33	0	0	0		11.8	1.2	0.101695	0.0728342
EC:2.6.1.76	Diaminobutyrate--2-oxoglutarate transaminase	4705.3	8762.9	9070.8	2730.6	8612.4	1030.7	984.23	381.1	656.6	369.9		6776.4	684.506	0.101013	0.00154716
EC:3.7.1.17	hydrolase	4432.5	8246	8777.5	2551.5	5968.5	1003	962.5	294	512.5	189		5995.2	592.2	0.098779	0.00177094
EC:3.5.1.41	Chitin deacetylase	0	3	0	0	4	0.67	0	0	0	0		1.4	0.134	0.0957143	0.189108
EC:1.13.11.20	Cysteine dioxygenase	0	2	0	0	2	0.33	0	0	0	0		0.8	0.066	0.0825	0.175881
EC:2.3.1.178	Diaminobutyrate acetyltransferase	2853.5	5033.5	5065	1615	5849	499.5	528.5	163.5	319	112.5		4083.2	324.6	0.0794965	0.00152027
EC:2.1.1.184	23S rRNA (adenine(2085)-N(6))-dimethyltransferase	2459.5	4351	4626.5	1378.5	3117.5	443.5	387	130.5	195	85		3186.6	248.2	0.0778887	0.00126722
EC:3.2.2.26	Futalosine hydrolase	14	21	22	7	27	0	0	0	5	2		18.2	1.4	0.0769231	0.00166261
EC:4.6.1.2	Guanylate cyclase	25	60	26	16	103	0	0	0	17	0		46	3.4	0.073913	0.0321914
EC:2.8.4.2	Arsenate-mycothiol transferase	2253	4360.5	4425.5	1360.5	5388.5	415.5	360	108.5	188.5	99.5		3557.6	234.4	0.0658871	0.0022605
EC:2.7.1.144	Tagatose-6-phosphate kinase	1855.33	3754.83	4029.67	1122.92	2729.92	320.59	223.41	148.33	134.75	42.51		2698.53	173.918	0.0644491	0.00184558
EC:4.1.1.86	Diaminobutyrate decarboxylase	2241	4342	4415	1349	5371	348	370	98	195	92		3543.6	220.6	0.0622531	0.00223557
EC:5.5.1.19	Lycopene beta-cyclase	4206	8209	8545	2541	8244	616	561	172	318	149		6349	363.2	0.0572059	0.00136245
EC:4.2.1.42	Galactarate dehydratase	7	22	7	4	30	2.67	1.33	0	0	0		14	0.8	0.0571429	0.0326378
EC:4.2.1.137	Sporulenol synthase	6	14	7	4	13	0.33	2	0	0	0		8.8	0.466	0.0529545	0.00334275
EC:1.2.1.39	Phenylacetaldehyde dehydrogenase	1852.4	3740.2	3992.4	1121.8	2722.2	206.6	167.53	140.8	105.8	45.2		2685.8	133.186	0.0495889	0.00160306
EC:2.7.13.1	Protein-histidine pros-kinase	59	315	125	89	242	13	20	0	7	0		166	8	0.0481928	0.0117402
EC:3.5.3.4	Allantoicase	1909.8	3894.9	4071.8	1144.1	2871.9	237.7	195.23	79.1	92.6	38.9		2778.5	128.706	0.0463221	0.00155968
EC:3.1.3.93	L-galactose 1-phosphate phosphatase	80	365	144	105	337	22	16	0	7	0		206.2	9	0.0436469	0.0113604
EC:3.5.1.23	Ceramidase	2235	4332	4408	1345	5358	251	241	72	133	68		3535.6	153	0.0432741	0.00196935
EC:2.3.3.15	Sulfoacetaldehyde acetyltransferase	30	73	32	20	133	9	0	0	0	0		57.6	1.8	0.03125	0.0289199
EC:5.3.99.11	2-keto-myo-inositol isomerase	32	75.33	49.67	37	124	9.33	0	0	0	0		63.6	1.866	0.0293396	0.00659741
EC:1.11.1.19	Dye decolorizing peroxidase	3672	7347.5	7963.5	2209.5	5359.5	280.5	214	61.5	123.5	55.5		5310.4	147	0.0276815	0.00142607
EC:2.7.10.1	Receptor protein-tyrosine kinase	1827	3680	3981	1097	2695	81.5	102.5	23.5	50.5	11		2656	53.8	0.020256	0.00139215
EC:1.1.3.8	L-gulonolactone oxidase	1827	3657	3973	1097	2666	87	84	16	39	11		2644	47.4	0.0179274	0.00135992
EC:4.2.1.109	Methylthioribulose 1-phosphate dehydratase	1849.8	3715.4	3995.8	1124.6	2722.4	74.03	61.4	36.6	38.1	11.4		2681.6	44.306	0.0165222	0.00127336
EC:3.5.1.107	Maleamate amidohydrolase	1842	3689	3988	1114	2729	58.17	38.33	2	19.5	2		2672.4	24	0.00898069	0.00122272
EC:1.13.11.53	Acireductone dioxygenase (Ni(2+)-requiring)	3681.8	7373.4	7970.8	2222.6	5415.4	78.7	61.73	36.6	36.1	11.4		5332.8	44.906	0.00842072	0.00123221
EC:1.13.11.54	Acireductone dioxygenase (Fe(2+)-requiring)	3681.8	7373.4	7970.8	2222.6	5415.4	78.7	61.73	36.6	36.1	11.4		5332.8	44.906	0.00842072	0.00123221
EC:3.7.1.5	Acylpyruvate hydrolase	1827	3654	3973	1101	2669	32	18	3	13	3		2644.8	13.8	0.00521779	0.00123903
EC:3.7.1.9	2-hydroxymuconate-6-semialdehyde hydrolase	1827	3652	3973	1097	2663	17.67	20.33	0	3	0		2642.4	8.2	0.00310324	0.00123489
EC:2.6.1.82	Putrescine aminotransferase	1827	3652	3973	1097	2663	9.33	14	0	0	0		2642.4	4.666	0.00176582	0.00122456
EC:2.3.1.7	Carnitine O-acetyltransferase	1827	3652	3973	1097	2664	11	9	0	0	0		2642.6	4	0.00151366	0.00122207
EC:2.3.1.235	Tetracenomycin F2 synthase	1827	3652	3973	1097	2663	7	9	0	0	0		2642.4	3.2	0.00121102	0.0012203
EC:1.1.1.173	L-rhamnose 1-dehydrogenase	7	10.33	23.67	21	21	0	0	0	0	0		16.6	0	0	0.0010488
EC:1.1.1.206	Tropinone reductase I	0	0	5	2	0	0	0	0	0	0		1.4	0	0	0.190902
EC:1.1.1.276	Serine 3-dehydrogenase (NADP(+))	0	5	0	2	0	0	0	0	0	0		1.4	0	0	0.190902
EC:1.1.1.337	L-2-hydroxycarboxylate dehydrogenase (NAD(+))	0	0	0	0	9	0	0	0	0	0		1.8	0	0	0.346594
EC:1.1.1.377	L-rhamnose 1-dehydrogenase (NADP(+))	7	10.33	23.67	21	21	0	0	0	0	0		16.6	0	0	0.0010488
EC:1.1.1.378	L-rhamnose 1-dehydrogenase (NAD(P)(+))	7	10.33	23.67	21	21	0	0	0	0	0		16.6	0	0	0.0010488
EC:1.1.1.77	Lactaldehyde reductase	0	1	0	0	0	0	0	0	0	0		0.2	0	0	0.346594
EC:1.14.11.27	[Histone H3]-lysine-36 demethylase	0	0	5	0	0	0	0	0	0	0		1	0	0	0.346594
EC:1.14.13.163	6-hydroxy-3-succinoylpyridine 3-monooxygenase	25	60	26	16	103	0	0	0	0	0		46	0	0	0.0212607
EC:1.14.13.172	Salicylate 5-hydroxylase	10	26	12	8	60	0	0	0	0	0		23.2	0	0	0.0442137
EC:1.20.9.1	Arsenate reductase (azurin)	0	5	0	0	0	0	0	0	0	0		1	0	0	0.346594
EC:1.3.1.31	2-enoate reductase	0	3	0	0	0	0	0	0	0	0		0.6	0	0	0.346594
EC:1.3.1.38	Trans-2-enoyl-CoA reductase (NADPH)	0	0	0	0	9	0	0	0	0	0		1.8	0	0	0.346594
EC:1.3.1.75	Divinyl chlorophyllide a 8-vinyl-reductase	0	2	0	0	0	0	0	0	0	0		0.4	0	0	0.346594
EC:1.3.4.1	Fumarate reductase (CoM/CoB)	0	0	0	0	2	0	0	0	0	0		0.4	0	0	0.346594
EC:1.4.9.2	Aralkylamine dehydrogenase (azurin)	5	13	6	4	30	0	0	0	0	0		11.6	0	0	0.0442137
EC:1.5.8.3	Sarcosine dehydrogenase	7	10.33	23.67	21	21	0	0	0	0	0		16.6	0	0	0.0010488
EC:1.8.4.2	Protein-disulfide reductase (glutathione)	41	92	64	35	128	0	0	0	0	0		72	0	0	0.00307379
EC:2.2.1.10	2-amino-3,7-dideoxy-D-threo-hept-6-ulosonate synthase	0	0	0	0	9	0	0	0	0	0		1.8	0	0	0.346594
EC:2.3.1.102	N(6)-hydroxylysine O-acetyltransferase	7	10.33	23.67	21	21	0	0	0	0	0		16.6	0	0	0.0010488
EC:2.3.1.60	Gentamicin 3'-N-acetyltransferase	15	39	29	22	103	0	0	0	0	0		41.6	0	0	0.030466
EC:2.4.1.211	1,3-beta-galactosyl-N-acetylhexosamine phosphorylase	0	4	0	0	0	0	0	0	0	0		0.8	0	0	0.346594
EC:2.4.1.213	Glucosylglycerol-phosphate synthase	0	0	0	0	4	0	0	0	0	0		0.8	0	0	0.346594
EC:2.4.1.252	GDP-mannose:cellobiosyl-diphosphopolyprenol alpha-mannosyltransferase	7	10.33	23.67	21	21	0	0	0	0	0		16.6	0	0	0.0010488
EC:2.4.1.319	Beta-1,4-mannooligosaccharide phosphorylase	0	2	4	0	0	0	0	0	0	0		1.2	0	0	0.172003
EC:2.4.1.320	1,4-beta-mannosyl-N-acetylglucosamine phosphorylase	0	2	4	0	0	0	0	0	0	0		1.2	0	0	0.172003
EC:2.4.2.6	Nucleoside deoxyribosyltransferase	0	0	0	0	2	0	0	0	0	0		0.4	0	0	0.346594
EC:2.6.1.40	(R)-3-amino-2-methylpropionate--pyruvate transaminase	0	0	5	0	0	0	0	0	0	0		1	0	0	0.346594
EC:2.6.1.46	Diaminobutyrate--pyruvate transaminase	0	0	0	0	9	0	0	0	0	0		1.8	0	0	0.346594
EC:2.7.1.162	N-acetylhexosamine 1-kinase	0	1	0	0	0	0	0	0	0	0		0.2	0	0	0.346594
EC:2.7.1.43	Glucuronokinase	0	0	0	0	9	0	0	0	0	0		1.8	0	0	0.346594
EC:2.7.11.12	cGMP-dependent protein kinase	0	0	0	0	3	0	0	0	0	0		0.6	0	0	0.346594
EC:2.7.7.47	Streptomycin 3''-adenylyltransferase	0	0	10	0	0	0	0	0	0	0		2	0	0	0.346594
EC:3.1.1.22	Hydroxybutyrate-dimer hydrolase	0	0	0	2	0	0	0	0	0	0		0.4	0	0	0.346594
EC:3.1.1.57	2-pyrone-4,6-dicarboxylate lactonase	2	2	1	0	0	0	0	0	0	0		1	0	0	0.0557665
EC:3.1.2.20	Acyl-CoA hydrolase	0	0	0	0	2	0	0	0	0	0		0.4	0	0	0.346594
EC:3.1.3.79	Mannosylfructose-phosphate phosphatase	0	5	0	0	0	0	0	0	0	0		1	0	0	0.346594
EC:3.1.30.1	Aspergillus nuclease S(1)	0	0	0	2	0	0	0	0	0	0		0.4	0	0	0.346594
EC:3.1.4.1	Phosphodiesterase I	0	0	0	0	9	0	0	0	0	0		1.8	0	0	0.346594
EC:3.2.1.11	Dextranase	0	2	0	0	0	0	0	0	0	0		0.4	0	0	0.346594
EC:3.2.1.15	Polygalacturonase	0	0	5	0	0	0	0	0	0	0		1	0	0	0.346594
EC:3.2.1.183	UDP-N-acetylglucosamine 2-epimerase (hydrolyzing)	0	0	0	4	19	0	0	0	0	0		4.6	0	0	0.246907
EC:3.2.1.185	Non-reducing end beta-L-arabinofuranosidase	0	1	0	0	0	0	0	0	0	0		0.2	0	0	0.346594
EC:3.2.1.54	Cyclomaltodextrinase	0	2	0	0	0	0	0	0	0	0		0.4	0	0	0.346594
EC:3.2.2.30	Aminodeoxyfutalosine nucleosidase	0	2	0	0	0	0	0	0	0	0		0.4	0	0	0.346594
EC:3.2.2.8	Ribosylpyrimidine nucleosidase	0	0	0	0	5	0	0	0	0	0		1	0	0	0.346594
EC:3.4.21.35	Tissue kallikrein	4	12	0	0	0	0	0	0	0	0		3.2	0	0	0.207305
EC:3.5.1.86	Mandelamide amidase	5	13	6	4	30	0	0	0	0	0		11.6	0	0	0.0442137
EC:3.5.99.3	Hydroxydechloroatrazine ethylaminohydrolase	7	10.33	23.67	21	21	0	0	0	0	0		16.6	0	0	0.0010488
EC:3.6.1.9	Nucleotide diphosphatase	0	0	0	0	9	0	0	0	0	0		1.8	0	0	0.346594
EC:3.6.4.6	Vesicle-fusing ATPase	0	0	5	0	0	0	0	0	0	0		1	0	0	0.346594
EC:4.1.2.41	Vanillin synthase	7	10.33	23.67	21	21	0	0	0	0	0		16.6	0	0	0.0010488
EC:4.1.3.45	3-hydroxybenzoate synthase	0	0	0	2	0	0	0	0	0	0		0.4	0	0	0.346594
EC:4.1.99.2	Tyrosine phenol-lyase	0	0	0	0	3	0	0	0	0	0		0.6	0	0	0.346594
EC:4.2.1.101	Trans-feruloyl-CoA hydratase	7	10.33	23.67	21	21	0	0	0	0	0		16.6	0	0	0.0010488
EC:4.2.1.114	Methanogen homoaconitase	0	0	0	0	6	0	0	0	0	0		1.2	0	0	0.346594
EC:4.2.1.118	3-dehydroshikimate dehydratase	25	60	26	16	121	0	0	0	0	0		49.6	0	0	0.0335523
EC:4.2.1.32	L(+)-tartrate dehydratase	0	4	0	0	0	0	0	0	0	0		0.8	0	0	0.346594
EC:4.2.1.43	2-dehydro-3-deoxy-L-arabinonate dehydratase	5	13	6	4	30	0	0	0	0	0		11.6	0	0	0.0442137
EC:4.2.2.1	Hyaluronate lyase	0	3	0	0	0	0	0	0	0	0		0.6	0	0	0.346594
EC:4.2.2.17	Inulin fructotransferase (DFA-I-forming)	7	10.33	23.67	21	21	0	0	0	0	0		16.6	0	0	0.0010488
EC:5.1.3.8	N-acylglucosamine 2-epimerase	0	2	4	0	12	0	0	0	0	0		3.6	0	0	0.14466
EC:5.3.1.25	L-fucose isomerase	0	3	0	0	0	0	0	0	0	0		0.6	0	0	0.346594
EC:6.2.1.31	2-furoate--CoA ligase	2	4	1	0	0	0	0	0	0	0		1.4	0	0	0.0982817
