# Supplementary material for: Paraburkholderia sabiae administration alters zebrafish anxiety-like behavior via gut microbial taurine metabolism
Source: Front Microbiol. 2023 Feb 16;14:1079187. doi: 10.3389/fmicb.2023.1079187 (PMC9977788; doi:10.3389/fmicb.2023.1079187)
Supplement: Supplementary file 5 [file Table_5.XLSX]

## Sheet: KO
Table S5. Functional composition tables based on KEGG ortholog generated by the PICRUSt2 analysis
function	description	control-1	control-2	control-3	control-4	control-5	bacteria-1	bacteria-2	bacteria-3	bacteria-4	bacteria-5		control	bacteria	bacteria/control	ttest
K00001	E1.1.1.1, adh; alcohol dehydrogenase [EC:1.1.1.1]	6086.51	10615.3	9723.68	4404.17	11758.2	15017	10800.5	2948.15	6594.84	2545.32		8517.57	7581.16	0.890061	0.743364
K00003	E1.1.1.3; homoserine dehydrogenase [EC:1.1.1.3]	24452.5	27891.9	16550.1	21177.5	22999.5	23941.8	20807.1	21785.3	27486.5	29295.6		22614.3	24663.3	1.0906	0.433206
K00004	BDH, butB; (R,R)-butanediol dehydrogenase / meso-butanediol dehydrogenase / diacetyl reductase [EC:1.1.1.4 1.1.1.- 1.1.1.303]	1638	2408	1760.5	882	6149.5	1567	1420.83	537	804	334		2567.6	932.566	0.363205	0.126522
K00005	gldA; glycerol dehydrogenase [EC:1.1.1.6]	1491.66	1674.75	2293.91	1595.84	3282.41	330.33	300.59	468.07	305.75	834.75		2067.71	447.898	0.216615	0.00167442
K00007	dalD; D-arabinitol 4-dehydrogenase [EC:1.1.1.11]	0	0	0	0	0	0	0	0	3	0		0	0.6	#DIV/0!	0.346594
K00008	SORD, gutB; L-iditol 2-dehydrogenase [EC:1.1.1.14]	2100	3223.66	2419.34	1174	4825	2760.16	2155	619.5	1333.5	482		2748.4	1470.03	0.534868	0.128827
K00009	mtlD; mannitol-1-phosphate 5-dehydrogenase [EC:1.1.1.17]	738.33	690.25	1365.58	837.92	329.83	133.08	117.67	326.41	205	497.25		792.382	255.882	0.322928	0.0182031
K00010	iolG; myo-inositol 2-dehydrogenase / D-chiro-inositol 1-dehydrogenase [EC:1.1.1.18 1.1.1.369]	3626.83	3999.32	3696.18	2876.17	3144.17	4252.5	2851.66	2062.83	2954	4561.01		3468.53	3336.4	0.961905	0.801267
K00011	AKR1B; aldehyde reductase [EC:1.1.1.21]	0	0	0	0	0	33	11	0	9	0		0	10.6	#DIV/0!	0.11725
K00012	UGDH, ugd; UDPglucose 6-dehydrogenase [EC:1.1.1.22]	29228.8	31957.3	20938.5	25366.9	28674.8	30916	25992.5	26234.2	34416	38012.3		27233.3	31114.2	1.14251	0.231954
K00013	hisD; histidinol dehydrogenase [EC:1.1.1.23]	8303.3	11363.3	10629	6937.69	12569.1	12361.3	8896.23	5903.67	9390.27	9762.32		9960.49	9262.75	0.92995	0.64457
K00014	aroE; shikimate dehydrogenase [EC:1.1.1.25]	30204.6	33211.4	21818	25916.1	27324.5	30281.4	25815.3	26601.7	34327.6	37977		27694.9	31000.6	1.11936	0.303882
K00015	gyaR, GOR1; glyoxylate reductase [EC:1.1.1.26]	566.67	1586.67	1015.67	771.67	2681.34	8087.48	5907	1343.99	3615.17	1162.67		1324.4	4023.26	3.03779	0.087569
K00016	LDH, ldh; L-lactate dehydrogenase [EC:1.1.1.27]	20679.7	20469.3	9969.5	18322.9	16041.6	15377.1	14482.2	20046	23601.9	27996.2		17096.6	20300.7	1.18741	0.34724
K00018	hprA; glycerate dehydrogenase [EC:1.1.1.29]	4104.93	3044.05	3505.18	3961.12	2574.63	2875.49	1567.3	3989.61	4974.2	8276.05		3437.98	4336.53	1.26136	0.465308
K00019	E1.1.1.30, bdh; 3-hydroxybutyrate dehydrogenase [EC:1.1.1.30]	1917.3	3193.73	2442.47	1226.1	5382.9	4777.7	3817.06	1004.6	2290.6	720.4		2832.5	2522.07	0.890405	0.777565
K00020	mmsB, HIBADH; 3-hydroxyisobutyrate dehydrogenase [EC:1.1.1.31]	13123.9	19322.1	16995.2	10184.9	20379.9	22263.8	16519	8517.2	14248	10902.1		16001.2	14490	0.90556	0.633958
K00021	HMGCR; hydroxymethylglutaryl-CoA reductase (NADPH) [EC:1.1.1.34]	0	0	0	0	0	23	14	88	0	179		0	60.8	#DIV/0!	0.104305
K00023	phbB; acetoacetyl-CoA reductase [EC:1.1.1.36]	1571.5	2154.33	1637.67	1547.5	2990	6190.83	4709	2085	4130.5	2522		1980.2	3927.47	1.98337	0.0401315
K00024	mdh; malate dehydrogenase [EC:1.1.1.37]	8403	11307.4	10875.8	6872.09	12795.2	12217.6	9212.33	5917.57	9448.67	9756.42		10050.7	9310.51	0.926356	0.626526
K00027	ME2, sfcA, maeA; malate dehydrogenase (oxaloacetate-decarboxylating) [EC:1.1.1.38]	27928.3	29812.7	20644	25003.1	22836.6	18945.5	17025	23453.8	27646.3	34931.7		25244.9	24400.5	0.966549	0.821232
K00029	E1.1.1.40, maeB; malate dehydrogenase (oxaloacetate-decarboxylating)(NADP+) [EC:1.1.1.40]	5077.13	5120.31	5029.72	4997.52	5344.23	11349.6	7981.73	5572.68	8971.1	9569.65		5113.78	8688.96	1.69913	0.00565927
K00030	IDH3; isocitrate dehydrogenase (NAD+) [EC:1.1.1.41]	1644.34	1765.6	2077.08	1803.84	1830.43	2084.14	1482.25	1306.39	2145.92	1968.09		1824.26	1797.36	0.985254	0.887077
K00031	IDH1, IDH2, icd; isocitrate dehydrogenase [EC:1.1.1.42]	9341.6	12292.7	11482.4	7755.79	13590	15300.6	11236.5	7158.27	11792.4	11371.2		10892.5	11371.8	1.044	0.780319
K00032	E1.1.1.43; phosphogluconate 2-dehydrogenase [EC:1.1.1.43]	6.8	18.4	2.8	5.6	5.4	20.87	18.73	34.6	11.6	3.4		7.8	17.84	2.28718	0.125123
K00033	PGD, gnd, gntZ; 6-phosphogluconate dehydrogenase [EC:1.1.1.44 1.1.1.343]	9985.5	14973.8	13843.5	7242.34	15061.5	10571.1	7999.65	5374.16	8636.67	9108.18		12221.3	8337.96	0.682246	0.059506
K00034	gdh; glucose 1-dehydrogenase [EC:1.1.1.47]	223.67	766	427.67	269.83	826.67	584.49	481	200.17	277.33	86		502.768	325.798	0.648009	0.285715
K00035	gal; D-galactose 1-dehydrogenase [EC:1.1.1.48]	86.5	196.33	154.67	125.5	359	441	347	116	272.5	68		184.4	248.9	1.34978	0.466024
K00036	G6PD, zwf; glucose-6-phosphate 1-dehydrogenase [EC:1.1.1.49 1.1.1.363]	7035.77	11326.3	9504.44	5999.87	14532.1	8622.55	6334.95	4133.86	6421.87	6965.97		9679.7	6495.84	0.671078	0.0964464
K00038	E1.1.1.53; 3alpha(or 20beta)-hydroxysteroid dehydrogenase [EC:1.1.1.53]	5471	8302.5	7824.5	2863.5	10287.5	2646.5	2528	811.5	1324.5	538.5		6949.8	1569.8	0.225877	0.00401575
K00039	rbtD; ribitol 2-dehydrogenase [EC:1.1.1.56]	28.5	89.66	99.34	76.5	199	178	87	31	117.5	15		98.6	85.7	0.869168	0.759239
K00040	uxuB; fructuronate reductase [EC:1.1.1.57]	1534	1476.33	1477.17	1881	1289	2291	1236	1692	2138.5	4459		1531.5	2363.3	1.54313	0.178318
K00041	uxaB; tagaturonate reductase [EC:1.1.1.58]	47.5	128	86	53.5	235	44.66	23	10.67	53.5	2		110	26.766	0.243327	0.0482397
K00042	garR, glxR; 2-hydroxy-3-oxopropionate reductase [EC:1.1.1.60]	3271.3	3864.06	3055.64	3369.6	3588.4	5114.2	3379.73	2868.6	4718.6	5896.9		3429.8	4395.61	1.28159	0.131745
K00045	E1.1.1.67, mtlK; mannitol 2-dehydrogenase [EC:1.1.1.67]	572.5	1309.83	750.67	462	3321.5	739.5	532.5	145.5	343.5	117.5		1283.3	375.7	0.292761	0.133149
K00046	idnO; gluconate 5-dehydrogenase [EC:1.1.1.69]	509.67	1624.17	943.17	607.67	1961.34	6123.48	4553.5	953.66	2838.17	923.67		1129.2	3078.5	2.72625	0.10204
K00048	fucO; lactaldehyde reductase [EC:1.1.1.77]	0	1	0	0	0	0	0	0	0	0		0.2	0	0	0.346594
K00050	ttuD; hydroxypyruvate reductase [EC:1.1.1.81]	729.64	2006.74	1204.8	999.1	3025.07	4489.85	3019.4	748.26	1973.77	639.06		1593.07	2174.07	1.3647	0.506746
K00051	E1.1.1.82; malate dehydrogenase (NADP+) [EC:1.1.1.82]	38	110	110	35	116	491	375	92	169	71		81.8	239.6	2.9291	0.0995814
K00052	leuB, IMDH; 3-isopropylmalate dehydrogenase [EC:1.1.1.85]	11274.1	16594.2	15790	8643.36	18708.4	13074.3	9593.23	6175.67	9760.44	9917.82		14202	9704.29	0.683303	0.0691187
K00053	ilvC; ketol-acid reductoisomerase [EC:1.1.1.86]	28474.8	30832.3	19908	24903.2	25394.1	27706.9	23349.9	25749.7	32913.8	37517.3		25902.5	29447.5	1.13686	0.293814
K00054	mvaA; hydroxymethylglutaryl-CoA reductase [EC:1.1.1.88]	152.8	446.4	274.8	141.6	827.4	151.54	150.06	146.6	82.6	22.4		368.6	110.64	0.300163	0.0819494
K00055	E1.1.1.90; aryl-alcohol dehydrogenase [EC:1.1.1.90]	2626.5	4611.99	4864.51	1517.5	3354.5	785.5	713	239.5	386	150		3395	454.8	0.133962	0.00169593
K00057	gpsA; glycerol-3-phosphate dehydrogenase (NAD(P)+) [EC:1.1.1.94]	29346.3	31559.8	20924.5	25246.9	25605.8	27529	23546.3	25925.7	32806.5	37513.8		26536.7	29464.3	1.11032	0.375209
K00058	serA, PHGDH; D-3-phosphoglycerate dehydrogenase / 2-oxoglutarate reductase [EC:1.1.1.95 1.1.1.399]	10627.9	16513.3	14305.1	9266.97	20373.6	29125.4	21189.7	8705.32	17113.6	12526.5		14217.4	17732.1	1.24721	0.412962
K00059	fabG; 3-oxoacyl-[acyl-carrier protein] reductase [EC:1.1.1.100]	89912.1	119672	93633	72707.1	117383	105055	84816	64451.3	91787.8	89820.3		98661.5	87186	0.883688	0.328958
K00060	tdh; threonine 3-dehydrogenase [EC:1.1.1.103]	3237.33	3415.08	3659.25	3708.92	3302.83	3643.25	2221.17	2843.41	3918	6291.25		3464.68	3783.42	1.092	0.661437
K00064	E1.1.1.122; D-threo-aldose 1-dehydrogenase [EC:1.1.1.122]	307	883.16	491.84	362.5	1124.5	2731.16	1992	445.17	1276.5	401.5		633.8	1369.27	2.16041	0.161461
K00065	kduD; 2-dehydro-3-deoxy-D-gluconate 5-dehydrogenase [EC:1.1.1.127]	18526.3	18870.7	9527.84	16946.7	13439.7	17011.2	15476.7	18007.3	22773.5	26515		15462.2	19956.7	1.29068	0.134797
K00066	algD; GDP-mannose 6-dehydrogenase [EC:1.1.1.132]	92.8	201.4	109.8	77.6	169.4	2016.87	1486.73	336.6	871.6	313.4		130.2	1005.04	7.7192	0.0300954
K00067	rfbD, rmlD; dTDP-4-dehydrorhamnose reductase [EC:1.1.1.133]	47493.9	49658.1	29738.5	42548.5	38713.1	37715.5	33687.1	43339.6	53601.9	63901.7		41630.4	46449.2	1.11575	0.481969
K00068	srlD; sorbitol-6-phosphate 2-dehydrogenase [EC:1.1.1.140]	0	0	0	0	37	40	0	0	19	2		7.4	12.2	1.64865	0.667384
K00073	allD; ureidoglycolate dehydrogenase (NAD+) [EC:1.1.1.350]	0	7	7	0	28	106	48	17	70	8		8.4	49.8	5.92857	0.0567063
K00074	paaH, hbd, fadB, mmgB; 3-hydroxybutyryl-CoA dehydrogenase [EC:1.1.1.157]	29624.7	37549.8	26035	23974.9	33909.6	27287	23876.4	22311.9	29011.4	29548.6		30218.8	26407.1	0.873862	0.220864
K00075	murB; UDP-N-acetylmuramate dehydrogenase [EC:1.3.1.98]	28694.8	31003.8	20357	25019.4	25734.3	27072.5	23069.5	25731.7	32599.5	37420.8		26161.9	29178.8	1.11532	0.366083
K00076	hdhA; 7-alpha-hydroxysteroid dehydrogenase [EC:1.1.1.159]	3107.5	5437	5370.5	1751.5	6173.5	1488	1403.5	436	786.5	305		4368	883.8	0.202335	0.00384025
K00077	panE, apbA; 2-dehydropantoate 2-reductase [EC:1.1.1.169]	26393	28859.3	18995.8	23099.3	21929.9	29420	24673.9	23773.8	32158.4	35797.3		23855.5	29164.7	1.22256	0.0987633
K00082	ribD2; 5-amino-6-(5-phosphoribosylamino)uracil reductase [EC:1.1.1.193]	7341	14708	15928.5	4402	10740	85	96.5	15	49.5	0		10623.9	49.2	0.00463107	0.00124117
K00086	dhaT; 1,3-propanediol dehydrogenase [EC:1.1.1.202]	22	54.5	32.5	11.5	36.5	162.5	122	36.5	55.5	31.5		31.4	81.6	2.59873	0.0987445
K00087	ygeS, xdhA; xanthine dehydrogenase molybdenum-binding subunit [EC:1.17.1.4]	521.33	506	863.33	635.67	396.33	77	40.67	157.66	96	354		584.532	145.066	0.248175	0.00190758
K00088	IMPDH, guaB; IMP dehydrogenase [EC:1.1.1.205]	35111.8	42693.8	31162.5	28717.4	38604.3	30489.5	26007	26623.7	34277	38056.8		35258	31090.8	0.881809	0.254906
K00090	ghrB; glyoxylate/hydroxypyruvate/2-ketogluconate reductase [EC:1.1.1.79 1.1.1.81 1.1.1.215]	13.6	39.8	5.6	11.2	14.8	41.07	41.13	69.2	26.2	6.8		17	36.88	2.16941	0.131371
K00091	E1.1.1.219; dihydroflavonol-4-reductase [EC:1.1.1.219]	4570.47	7214.24	6936.8	2623.77	7697.74	3273.19	2799.56	903.09	1623.27	594.57		5808.6	1838.74	0.316554	0.00670256
K00096	araM, egsA; glycerol-1-phosphate dehydrogenase [NAD(P)+] [EC:1.1.1.261]	9.33	39.33	14.67	7.67	67.67	207.34	123.16	26.33	91	26.01		27.734	94.768	3.41703	0.0975551
K00097	pdxA; 4-hydroxythreonine-4-phosphate dehydrogenase [EC:1.1.1.262]	5040.1	5588.55	5047.02	5115.29	5956.97	10500.1	7270.63	5419.27	8439.87	9425.72		5349.59	8211.13	1.53491	0.0128434
K00098	idnD; L-idonate 5-dehydrogenase [EC:1.1.1.264]	67.5	155.66	130.34	101.5	212	542	397	133	299.5	92		133.4	292.7	2.19415	0.104009
K00099	dxr; 1-deoxy-D-xylulose-5-phosphate reductoisomerase [EC:1.1.1.267]	28384.3	30484.8	19780	24794.9	24700.3	26746.5	22883.2	25604.7	32426	37395.8		25628.9	29011.2	1.13197	0.319596
K00100	bdhAB; butanol dehydrogenase [EC:1.1.1.-]	49129	58292.5	38538	41525	46173	39262.8	35935.3	39456.7	50068	55645		46731.5	44073.6	0.943123	0.614446
K00101	lldD; L-lactate dehydrogenase (cytochrome) [EC:1.1.2.3]	4104.27	7654.96	6683.11	2623.03	10635.5	5296.07	4245.13	1147.7	2575.53	857.3		6340.17	2824.35	0.445469	0.0647759
K00102	LDHD, dld; D-lactate dehydrogenase (cytochrome) [EC:1.1.2.4]	340.5	1023.33	631.67	518.5	1455	5575.5	3772	922	2276.5	712		793.8	2651.6	3.34039	0.0822442
K00103	GULO; L-gulonolactone oxidase [EC:1.1.3.8]	1827	3657	3973	1097	2666	87	84	16	39	11		2644	47.4	0.0179274	0.00135992
K00104	glcD; glycolate oxidase [EC:1.1.3.15]	7800.47	14502.6	13136	4956.52	16431.5	13486.9	9956.31	2527.76	5778.52	1909.57		11365.4	6731.82	0.592308	0.17145
K00105	E1.1.3.21; alpha-glycerophosphate oxidase [EC:1.1.3.21]	0	0	0	0	2	0.67	0	0	0	0		0.4	0.134	0.335	0.545916
K00107	ALO; D-arabinono-1,4-lactone oxidase [EC:1.1.3.37]	0	0	0	0	0	10	15	0	3	0		0	5.6	#DIV/0!	0.0967035
K00108	betA, CHDH; choline dehydrogenase [EC:1.1.99.1]	1971.7	4338.43	2687.37	1635.4	4669.6	22274.6	16594.6	3818.9	10164.4	3575.1		3060.5	11285.5	3.68748	0.0566225
K00109	L2HGDH; 2-hydroxyglutarate dehydrogenase [EC:1.1.99.2]	0	4.5	2.5	0	2	44	30	11	14.5	7		1.8	21.3	11.8333	0.02279
K00111	glpA, glpD; glycerol-3-phosphate dehydrogenase [EC:1.1.5.3]	33393.1	39173.6	28342.8	29013	33472.1	30277.4	24939.1	26738.3	33830.4	40345		32678.9	31226	0.95554	0.677045
K00112	glpB; glycerol-3-phosphate dehydrogenase subunit B [EC:1.1.5.3]	2277.33	2066.25	3038.58	2796.92	1229.83	2198.75	876.67	1902.41	1933	4913.25		2281.78	2364.82	1.03639	0.914108
K00113	glpC; glycerol-3-phosphate dehydrogenase subunit C [EC:1.1.5.3]	2198.33	2065.25	2773.58	2737.92	1398.83	3916.75	2109	2052.41	2694	5092.25		2234.78	3172.88	1.41977	0.179314
K00114	exaA; alcohol dehydrogenase (cytochrome c) [EC:1.1.2.8]	241.6	521.8	374.6	262.2	903.8	5139.24	3827.46	1101.2	2121.7	717.8		460.8	2581.48	5.60217	0.036314
K00116	mqo; malate dehydrogenase (quinone) [EC:1.1.5.4]	3137.3	5659.4	5435.3	1807.1	6253.9	3086.2	2529.89	940.27	1446.1	545.4		4458.6	1709.57	0.383432	0.0224267
K00117	gcd; quinoprotein glucose dehydrogenase [EC:1.1.5.2]	238.97	835.57	503.97	308.77	1100.74	1500.02	1057.73	257.26	707.27	218.07		597.604	748.07	1.25178	0.621293
K00118	gfo; glucose-fructose oxidoreductase [EC:1.1.99.28]	2.67	4.67	6	1.33	39.67	28.33	11	0.67	21.33	0		10.868	12.266	1.12863	0.882424
K00121	frmA, ADH5, adhC; S-(hydroxymethyl)glutathione dehydrogenase / alcohol dehydrogenase [EC:1.1.1.284 1.1.1.1]	12409.1	17688.8	15588.7	8753.02	29240.2	15883	12589.7	5630.01	10048.6	8464.15		16736	10523.1	0.62877	0.148779
K00122	FDH; formate dehydrogenase [EC:1.17.1.9]	1887.17	2434.17	2042.5	979.33	4118.17	3929.5	3230	947.5	1748.33	646.5		2292.27	2100.37	0.916283	0.821134
K00123	fdoG, fdhF, fdwA; formate dehydrogenase major subunit [EC:1.17.1.9]	10283.6	11644	10786.4	11156.5	17208	18275.6	11322.4	9187.43	14399.3	17024.9		12215.7	14041.9	1.1495	0.414506
K00124	fdoH, fdsB; formate dehydrogenase iron-sulfur subunit	5484.6	6367.3	5081.6	5816.7	8469.3	11618.7	7506.63	5596.36	9362.53	9580.3		6243.9	8732.91	1.39863	0.0679992
K00126	fdsD; formate dehydrogenase subunit delta [EC:1.17.1.9]	347.3	996.73	613.47	431.1	1396.4	4848.37	3606.73	914.6	2151.6	677.4		757	2439.74	3.22291	0.0741861
K00127	fdoI, fdsG; formate dehydrogenase subunit gamma	5704.93	5925.13	4833.6	5991.87	6327.13	10214.2	7052.13	6155.86	10341.2	10653.8		5756.53	8883.45	1.54319	0.0125975
K00128	ALDH; aldehyde dehydrogenase (NAD+) [EC:1.2.1.3]	27927.2	47039.9	43485.4	17035.4	55171.6	24785.8	20382.9	8323.62	13618.9	6211.54		38131.9	14664.6	0.384574	0.0161767
K00130	betB, gbsA; betaine-aldehyde dehydrogenase [EC:1.2.1.8]	9440.9	16004.7	14382.4	5406.8	18773.2	8504.93	7083.86	2235.8	4233.3	1626.7		12801.6	4736.92	0.370025	0.0186521
K00131	gapN; glyceraldehyde-3-phosphate dehydrogenase (NADP+) [EC:1.2.1.9]	21.8	77.9	19.3	137.6	188.4	201.87	120.06	66.27	128.1	17.4		89	106.74	1.19933	0.705572
K00133	asd; aspartate-semialdehyde dehydrogenase [EC:1.2.1.11]	29457.1	31777.1	21755.6	25890.4	26188.2	28895.3	24407.2	26320.1	33552.5	38330.1		27013.7	30301	1.12169	0.312295
K00134	GAPDH, gapA; glyceraldehyde 3-phosphate dehydrogenase [EC:1.2.1.12]	34218.9	38260.5	27733.4	29614.7	31689.8	29150.4	24264.1	28762.7	36994.9	41993.5		32303.5	32233.1	0.997822	0.985208
K00135	gabD; succinate-semialdehyde dehydrogenase / glutarate-semialdehyde dehydrogenase [EC:1.2.1.16 1.2.1.79 1.2.1.20]	23044.7	39864.8	39371.1	15534	42464.8	16666.2	12955.4	5964.97	10318.1	8672.02		32055.9	10915.3	0.34051	0.00582839
K00137	prr; aminobutyraldehyde dehydrogenase [EC:1.2.1.19]	836.23	936.61	1513.82	959.72	711.53	606.52	404.2	460.71	412.8	552.95		991.582	487.436	0.491574	0.00788341
K00138	aldB; aldehyde dehydrogenase [EC:1.2.1.-]	4851.93	7347.88	7476.35	3572.62	8136.63	4784.49	3748.46	2165.11	3442.2	2561.55		6277.08	3340.36	0.532152	0.0180452
K00140	mmsA, iolA, ALDH6A1; malonate-semialdehyde dehydrogenase (acetylating) / methylmalonate-semialdehyde dehydrogenase [EC:1.2.1.18 1.2.1.27]	8476.23	11497	11140.4	7006.47	11732.5	10874.8	8010.86	5310.46	8475.3	8707.7		9970.53	8275.82	0.830028	0.227783
K00141	xylC; benzaldehyde dehydrogenase (NAD) [EC:1.2.1.28]	4	2	7	0	10	51	47	8	36	7		4.6	29.8	6.47826	0.030373
K00145	argC; N-acetyl-gamma-glutamyl-phosphate reductase [EC:1.2.1.38]	8399.8	11545.8	10739.5	7023.19	12764.1	14298.9	10403.9	6255.67	10268.3	10057.3		10094.5	10256.8	1.01608	0.923988
K00146	feaB; phenylacetaldehyde dehydrogenase [EC:1.2.1.39]	1852.4	3740.2	3992.4	1121.8	2722.2	206.6	167.53	140.8	105.8	45.2		2685.8	133.186	0.0495889	0.00160306
K00147	proA; glutamate-5-semialdehyde dehydrogenase [EC:1.2.1.41]	27359.8	30343.8	20225.5	24452.2	25910.1	25790.3	21724.2	24001	31592.3	36753.3		25658.3	27972.2	1.09018	0.491099
K00148	fdhA; glutathione-independent formaldehyde dehydrogenase [EC:1.2.1.46]	72.8	176.73	92.97	59.6	120.4	113.87	83.23	47.6	60.1	20.4		104.5	65.04	0.622392	0.169516
K00150	gap2; glyceraldehyde-3-phosphate dehydrogenase (NAD(P)) [EC:1.2.1.59]	0	7	4	3	0	5	10	0	2	0		2.8	3.4	1.21429	0.800966
K00151	hpaE, hpcC; 5-carboxymethyl-2-hydroxymuconic-semialdehyde dehydrogenase [EC:1.2.1.60]	36.8	111.4	41.8	29.6	171.4	238.7	157.4	71.6	151.1	37.4		78.2	131.24	1.67826	0.270632
K00153	E1.1.1.306; S-(hydroxymethyl)mycothiol dehydrogenase [EC:1.1.1.306]	3809	6308	6065.5	2073	6701	2002.5	1779	545.5	910	363		4991.3	1120	0.22439	0.00346745
K00154	E1.2.1.68; coniferyl-aldehyde dehydrogenase [EC:1.2.1.68]	4081.23	4135.28	4305.65	3956.72	5547.03	2935.02	1918.2	2995.21	3753.3	6409.95		4405.18	3602.34	0.81775	0.352813
K00156	poxB; pyruvate dehydrogenase (quinone) [EC:1.2.5.1]	3316.5	6182.83	5676.67	2108	6831	3737.17	3117.66	805	1813	628.5		4823	2020.27	0.418882	0.0333317
K00158	E1.2.3.3, poxL; pyruvate oxidase [EC:1.2.3.3]	8	49	22	4	14	13.33	13	87	0	0		19.4	22.666	1.16835	0.86206
K00161	PDHA, pdhA; pyruvate dehydrogenase E1 component alpha subunit [EC:1.2.4.1]	8119	14726.4	14148.8	5600.09	16890.7	11669.6	9109.16	2858.07	5398.17	2396.42		11897	6286.28	0.528392	0.0798487
K00162	PDHB, pdhB; pyruvate dehydrogenase E1 component beta subunit [EC:1.2.4.1]	8034	14376.4	14001.2	5415.09	16557.7	11598.6	9048.33	2852.07	5353.67	2396.42		11676.9	6249.81	0.535229	0.0850591
K00163	aceE; pyruvate dehydrogenase E1 component [EC:1.2.4.1]	8036.57	11565	10895.3	6533.22	14038.7	11516.5	8585.54	4758.37	7671.47	7862.11		10213.8	8078.8	0.790973	0.247282
K00164	OGDH, sucA; 2-oxoglutarate dehydrogenase E1 component [EC:1.2.4.2]	4218.3	5170.32	5132.05	4498.69	5424.57	11043.3	8012.73	4487.67	7349.77	7666.32		4888.79	7711.95	1.57748	0.0293762
K00166	BCKDHA, bkdA1; 2-oxoisovalerate dehydrogenase E1 component alpha subunit [EC:1.2.4.4]	930.47	1081.9	694.97	900.93	1342.07	2513.2	1851.39	1231.6	2311.43	1538.4		990.068	1889.2	1.90816	0.00864698
K00167	BCKDHB, bkdA2; 2-oxoisovalerate dehydrogenase E1 component beta subunit [EC:1.2.4.4]	945.47	1135.9	701.97	1032.93	1534.07	2612.2	1905.06	1247.6	2378.43	1547.4		1070.07	1938.14	1.81123	0.0165231
K00169	porA; pyruvate ferredoxin oxidoreductase alpha subunit [EC:1.2.7.1]	18292	18390	9123	17053	12883	12875.3	12443	17310	20900	25724		15148.2	17850.5	1.17839	0.407404
K00170	porB; pyruvate ferredoxin oxidoreductase beta subunit [EC:1.2.7.1]	52	170	26	396	486	162.33	103	17	136	6		226	84.866	0.375513	0.185316
K00171	porD; pyruvate ferredoxin oxidoreductase delta subunit [EC:1.2.7.1]	22	68	12	132	176	93.33	51	11	60	6		82	44.266	0.539829	0.319725
K00172	porG; pyruvate ferredoxin oxidoreductase gamma subunit [EC:1.2.7.1]	18277	18339	9116	16921	12728	12858.3	12430	17307	20868	25724		15076.2	17837.5	1.18315	0.397691
K00174	korA, oorA, oforA; 2-oxoglutarate/2-oxoacid ferredoxin oxidoreductase subunit alpha [EC:1.2.7.3 1.2.7.11]	7377.67	8548.34	6787.5	4440.17	7170.34	7724.15	5845	5799.99	7639.17	6479.67		6864.8	6697.6	0.975643	0.838392
K00175	korB, oorB, oforB; 2-oxoglutarate/2-oxoacid ferredoxin oxidoreductase subunit beta [EC:1.2.7.3 1.2.7.11]	7275.67	8232.34	6583.5	4326.17	6502.34	7731.15	5831	5791.99	7620.17	6475.67		6584	6690	1.0161	0.893834
K00176	korD, oorD; 2-oxoglutarate ferredoxin oxidoreductase subunit delta [EC:1.2.7.3]	1223	875	626	766.5	1125.5	1263.5	525	1287	1653.5	1971		923.2	1340	1.45147	0.155797
K00177	korC, oorC; 2-oxoglutarate ferredoxin oxidoreductase subunit gamma [EC:1.2.7.3]	1223	875	626	766.5	1129.5	1263.5	525	1287	1653.5	1971		924	1340	1.45022	0.156706
K00179	iorA; indolepyruvate ferredoxin oxidoreductase, alpha subunit [EC:1.2.7.8]	72	257.5	163	176.25	248.25	2368.25	1385.75	288	880.75	268.5		183.4	1038.25	5.66112	0.0614364
K00180	iorB; indolepyruvate ferredoxin oxidoreductase, beta subunit [EC:1.2.7.8]	72	257.5	163	176.25	248.25	2368.25	1385.75	288	880.75	268.5		183.4	1038.25	5.66112	0.0614364
K00184	K00184; prokaryotic molybdopterin-containing oxidoreductase family, iron-sulfur binding subunit	418.34	1189.01	801	598	1573.01	2764.82	1412.66	388.66	904	341.67		915.872	1162.36	1.26913	0.629739
K00185	K00185; prokaryotic molybdopterin-containing oxidoreductase family, membrane subunit	307.67	1023.34	725	492.67	1465.34	2465.82	1160.66	258.66	695.67	236.67		802.804	963.496	1.20016	0.735728
K00194	cdhD, acsD; acetyl-CoA decarbonylase/synthase complex subunit delta [EC:2.1.1.245]	5	9.5	13	10.25	6.25	31.25	18.25	14	22.75	3.5		8.8	17.95	2.03977	0.0944905
K00196	cooF; anaerobic carbon-monoxide dehydrogenase iron sulfur subunit	17	107.5	78	119.25	37.25	485.25	42.25	29	24.75	7.5		71.8	117.75	1.63997	0.638528
K00197	cdhE, acsC; acetyl-CoA decarbonylase/synthase complex subunit gamma [EC:2.1.1.245]	5	9.5	13	10.25	6.25	56.25	29.25	14	31.75	3.5		8.8	26.95	3.0625	0.0804017
K00198	cooS, acsA; anaerobic carbon-monoxide dehydrogenase catalytic subunit [EC:1.2.7.4]	15	28.5	39	30.75	18.75	112.75	76.25	51	77.25	16.5		26.4	66.75	2.52841	0.0404351
K00200	fwdA, fmdA; formylmethanofuran dehydrogenase subunit A [EC:1.2.7.12]	233.17	582.84	443.5	245.17	955.34	3767.82	2783	709.99	1556.67	556.67		492.004	1874.83	3.8106	0.059703
K00201	fwdB, fmdB; formylmethanofuran dehydrogenase subunit B [EC:1.2.7.12]	233.17	578.84	438.5	241.17	947.34	3756.82	2774	706.99	1550.67	551.67		487.804	1868.03	3.82947	0.0595779
K00202	fwdC, fmdC; formylmethanofuran dehydrogenase subunit C [EC:1.2.7.12]	233.17	582.84	443.5	245.17	955.34	3767.82	2783	709.99	1556.67	556.67		492.004	1874.83	3.8106	0.059703
K00208	fabI; enoyl-[acyl-carrier protein] reductase I [EC:1.3.1.9 1.3.1.10]	3235.97	5314.4	3800.14	2784.77	7304.74	17284.8	12951.2	4563.26	9187.27	4873.07		4488	9771.94	2.17735	0.0733559
K00209	fabV, ter; enoyl-[acyl-carrier protein] reductase / trans-2-enoyl-CoA reductase (NAD+) [EC:1.3.1.9 1.3.1.44]	3631.46	3186.9	4413.96	4120.44	2311.06	2149.04	1131.07	2968.42	3396.6	6714.9		3532.76	3272.01	0.926189	0.803481
K00210	E1.3.1.12; prephenate dehydrogenase [EC:1.3.1.12]	50	73	60	54	101	356.67	295	93	164	64		67.6	194.534	2.87772	0.0586593
K00213	DHCR7; 7-dehydrocholesterol reductase [EC:1.3.1.21]	51	136	130	45	176	452	301	80	137	65		107.6	207	1.92379	0.240908
K00214	BLVRA, bvdR; biliverdin reductase [EC:1.3.1.24]	0	7	4	3	0	5	10	0	2	0		2.8	3.4	1.21429	0.800966
K00215	dapB; 4-hydroxy-tetrahydrodipicolinate reductase [EC:1.17.1.8]	34925.3	41973.7	31152.2	28573.9	38152.3	30188.7	25808	26610.7	34165.5	38032.3		34955.5	30961	0.885728	0.263876
K00216	entA; 2,3-dihydro-2,3-dihydroxybenzoate dehydrogenase [EC:1.3.1.28]	708.83	653.25	1340.58	823.42	309.83	142.75	113.67	367.41	136.5	666.25		767.182	285.316	0.371901	0.0406905
K00217	E1.3.1.32; maleylacetate reductase [EC:1.3.1.32]	0	16	14	0	56	254	107	34	183	16		17.2	118.8	6.90698	0.0584068
K00218	por; protochlorophyllide reductase [EC:1.3.1.33]	0	7	4	3	0	5	10	0	2	0		2.8	3.4	1.21429	0.800966
K00219	fadH; 2,4-dienoyl-CoA reductase (NADPH2) [EC:1.3.1.34]	7874.23	11640.5	12366.5	6195.22	10859.5	3421.02	2329.7	3056.21	3988.3	6331.45		9787.18	3825.34	0.390852	0.00235685
K00220	tyrC; cyclohexadieny/prephenate dehydrogenase [EC:1.3.1.43 1.3.1.12]	358.5	992.33	623.67	440.5	1465	4982.5	3680	896	2197.5	692		776	2489.6	3.20825	0.0774353
K00226	pyrD; dihydroorotate dehydrogenase (fumarate) [EC:1.3.98.1]	1277	820	616	763	1412	741.67	760	1469	1906	2282		977.6	1431.73	1.46454	0.222409
K00228	CPOX, hemF; coproporphyrinogen III oxidase [EC:1.3.3.3]	3751.3	4049.65	4418.05	4137.35	4216.9	8470.12	6033.4	3952.68	6234.43	7266.65		4114.65	6391.46	1.55334	0.0167574
K00230	hemG; menaquinone-dependent protoporphyrinogen oxidase [EC:1.3.5.3]	6314.33	7594.25	7968.58	5847.92	6261.83	2694.75	1476.67	4108.41	5796	8480.25		6797.38	4511.22	0.66367	0.115321
K00231	PPOX, hemY; protoporphyrinogen/coproporphyrinogen III oxidase [EC:1.3.3.4 1.3.3.15]	3694.17	7031.84	6343.5	2368.17	8296.84	4354.65	3557.33	1003.99	2018.67	740.67		5546.9	2335.06	0.420967	0.0389478
K00232	E1.3.3.6, ACOX1, ACOX3; acyl-CoA oxidase [EC:1.3.3.6]	5075.5	9279	9675.5	2970.5	8863.5	1633	1474.5	500	799.5	383		7172.8	958	0.13356	0.00181349
K00239	sdhA, frdA; succinate dehydrogenase / fumarate reductase, flavoprotein subunit [EC:1.3.5.1 1.3.5.4]	32837.8	37844.8	26719	27301.7	35212.6	28523.3	24804.7	26245.7	33561.3	37792.8		31983.2	30185.6	0.943794	0.595639
K00240	sdhB, frdB; succinate dehydrogenase / fumarate reductase, iron-sulfur subunit [EC:1.3.5.1 1.3.5.4]	12320.6	17767.2	17046.8	9036.29	19680	14432.5	11252.1	6604.27	10607.9	10207.2		15170.2	10620.8	0.70011	0.0854517
K00241	sdhC, frdC; succinate dehydrogenase / fumarate reductase, cytochrome b subunit	9081.3	12059.8	11592	7152.19	13269.1	12592.3	9681.06	6108.67	9679.27	9878.82		10630.9	9588.02	0.901902	0.509596
K00242	sdhD, frdD; succinate dehydrogenase / fumarate reductase, membrane anchor subunit	6769.13	9320.48	9571.55	5829.52	10129.7	9296.12	6861.4	4243.01	6711.6	7477.65		8324.08	6917.96	0.831077	0.265741
K00243	K00243; uncharacterized protein	22718.1	21093.2	11340.4	19908.8	14265.5	14493.9	13974	22050	25885.3	31343.2		17865.2	21549.3	1.20622	0.380991
K00244	frdA; fumarate reductase flavoprotein subunit [EC:1.3.5.4]	26098.3	27243.2	17998.6	24023.9	20215.8	16592.8	14276.7	22992.4	29188	36626.2		23116	23935.2	1.03544	0.858877
K00245	frdB; fumarate reductase iron-sulfur subunit [EC:1.3.5.4]	2918.33	2603.25	3130.58	3400.92	1977.83	2510.75	1059.67	2585.41	3208	6053.25		2806.18	3083.42	1.09879	0.754751
K00246	frdC; fumarate reductase subunit C	3688.33	3274.25	3563.58	4112.92	2728.83	2781.75	1236.67	3347.41	4481	7263.25		3473.58	3822.02	1.10031	0.744472
K00247	frdD; fumarate reductase subunit D	2136.33	1834.25	2632.58	2579.92	1195.83	1703.75	828.67	1806.41	1908	4839.25		2075.78	2217.22	1.06814	0.851709
K00248	ACADS, bcd; butyryl-CoA dehydrogenase [EC:1.3.8.1]	24476.8	29196.9	19784.3	20223.8	24778.7	15462.1	14877.5	18136.6	22221.8	26278.9		23692.1	19395.4	0.818644	0.157998
K00249	ACADM, acd; acyl-CoA dehydrogenase [EC:1.3.8.7]	31504.4	56298.5	54458.1	18392.3	60281.7	34548.6	28120.3	7123.8	16638.8	5614.7		44187	18409.2	0.416621	0.0322847
K00252	GCDH, gcdH; glutaryl-CoA dehydrogenase [EC:1.3.8.6]	4203.3	7386.23	6648.47	2524.6	8234.9	4644.7	3801.06	978.94	2302.6	738.9		5799.5	2493.24	0.429906	0.0353228
K00253	IVD, ivd; isovaleryl-CoA dehydrogenase [EC:1.3.8.4]	2402.63	2798.48	2892.05	2179.52	2683.23	3156.12	2363.73	1623.01	2805.1	2251.15		2591.18	2439.82	0.941587	0.617911
K00254	DHODH, pyrD; dihydroorotate dehydrogenase [EC:1.3.5.2]	6806.13	9681.48	9557.55	5902.52	10471.7	9697.12	7169.73	4314.68	6862.6	7533.65		8483.88	7115.56	0.838715	0.302016
K00255	ACADL; long-chain-acyl-CoA dehydrogenase [EC:1.3.8.8]	608.5	664.5	640	266	466	318	330	99	171.5	44.5		529	192.6	0.364083	0.00711311
K00256	E1.3.99.16; isoquinoline 1-oxidoreductase [EC:1.3.99.16]	4	0	0	0	14	0	0	0	0	0		3.6	0	0	0.221139
K00257	mbtN, fadE14; acyl-ACP dehydrogenase [EC:1.3.99.-]	39863.6	64394	61985.7	26000.1	71893.9	36700.9	29528.7	13678.6	24942.8	17862.7		52827.5	24542.8	0.464583	0.0176598
K00259	ald; alanine dehydrogenase [EC:1.4.1.1]	10762	12802.9	11495.8	8322.09	12842.7	13778.7	10242	8196.74	11439.2	11523.4		11245.1	11036	0.981408	0.869621
K00260	gudB, rocG; glutamate dehydrogenase [EC:1.4.1.2]	19	70.5	42	18.25	29.25	29.24	25.25	99	15.75	9.5		35.8	35.748	0.998547	0.997868
K00261	GLUD1_2, gdhA; glutamate dehydrogenase (NAD(P)+) [EC:1.4.1.3]	882.17	1452.84	1155	649.67	1998.34	1867.82	1379.33	334.66	877.17	304.17		1227.6	952.63	0.776008	0.493027
K00262	E1.4.1.4, gdhA; glutamate dehydrogenase (NADP+) [EC:1.4.1.4]	5846.63	7525.23	7484.97	4211.02	8185.82	7850.13	5800.64	3909.93	6001.85	7111.91		6650.73	6134.89	0.922438	0.614575
K00263	E1.4.1.9; leucine dehydrogenase [EC:1.4.1.9]	2764.8	2075.4	771.8	2073.6	1399.4	2121.2	1796.06	3277.6	3646.6	3129.4		1817	2794.17	1.53779	0.0816992
K00265	gltB; glutamate synthase (NADPH/NADH) large chain [EC:1.4.1.13 1.4.1.14]	9379.97	12425.5	11573.4	7449.02	15002.9	14511.9	10748.6	6592.34	10487.8	10612.3		11166.2	10590.6	0.948454	0.757483
K00266	gltD; glutamate synthase (NADPH/NADH) small chain [EC:1.4.1.13 1.4.1.14]	29808.3	32879.1	21458.2	25760.9	29293.8	29065	24500.1	26309.7	33747.5	38205.8		27840.1	30365.6	1.09072	0.4496
K00270	pdh; phenylalanine dehydrogenase [EC:1.4.1.20]	6	14	7	4	13	0	0	0	0	6		8.8	1.2	0.136364	0.0112449
K00271	vdh; valine dehydrogenase (NAD+) [EC:1.4.1.23]	1773	2292	1863	860	3806	1203	1098	327	536	194		2118.8	671.6	0.316972	0.0244538
K00273	DAO, aao; D-amino-acid oxidase [EC:1.4.3.3]	4	15	12	0	26	69	49	15	31	3		11.4	33.4	2.92982	0.119704
K00274	MAO, aofH; monoamine oxidase [EC:1.4.3.4]	2403.8	3596.23	2704.97	1436.1	5212.9	3442.7	2971.23	946.27	1771.1	599.9		3070.8	1946.24	0.633789	0.219457
K00275	pdxH, PNPO; pyridoxamine 5'-phosphate oxidase [EC:1.4.3.5]	8439.8	11116.8	10518.5	6599.19	13825.1	11599.4	8918.73	5748.67	9104.27	9501.32		10099.9	8974.49	0.888573	0.486913
K00276	AOC3, AOC2, tynA; primary-amine oxidase [EC:1.4.3.21]	2308.5	3188.5	2526.5	1173	2172	1926	1764.5	592	962	370.5		2273.7	1123	0.493909	0.0338705
K00278	nadB; L-aspartate oxidase [EC:1.4.3.16]	26497.8	29467.8	19630	23627.4	24983.3	23296.3	19860.5	22878.7	29391	35196.8		24841.3	26124.7	1.05166	0.698007
K00280	LOXL2_3_4; lysyl oxidase-like protein 2/3/4 [EC:1.4.3.-]	0	3	0	0	0	0	0	0	0	0		0.6	0	0	0.346594
K00281	GLDC, gcvP; glycine dehydrogenase [EC:1.4.4.2]	9131.93	11103.9	10563.9	7226.62	11350.1	5757.99	4394.13	5550.28	7867.2	10061.5		9875.28	6726.23	0.681118	0.0373486
K00282	gcvPA; glycine dehydrogenase subunit 1 [EC:1.4.4.2]	497.67	1437.34	1036	594.67	2051.34	4820.48	3229	802.99	1914.17	655.67		1123.4	2284.46	2.03352	0.201873
K00283	gcvPB; glycine dehydrogenase subunit 2 [EC:1.4.4.2]	497.67	1437.34	1036	594.67	2051.34	4834.48	3238	802.99	1919.17	655.67		1123.4	2290.06	2.0385	0.201145
K00284	E1.4.7.1; glutamate synthase (ferredoxin) [EC:1.4.7.1]	50.67	167.84	79.5	164.67	367.34	718.82	507	127.49	368.67	112.67		166.004	366.93	2.21037	0.154605
K00285	dadA; D-amino-acid dehydrogenase [EC:1.4.5.1]	2457.4	4244.94	3822.33	2481.39	4883.87	8366.51	6242.69	2022.87	4297.97	2136.12		3577.99	4613.23	1.28934	0.452375
K00286	proC; pyrroline-5-carboxylate reductase [EC:1.5.1.2]	28776.6	31228	20476.5	25103.3	26079	27205.3	23099.1	25787.3	32666.9	37426.7		26332.7	29237.1	1.1103	0.383361
K00287	DHFR, folA; dihydrofolate reductase [EC:1.5.1.3]	27752.5	28626.3	18705.2	23984.2	22848.4	21695.3	19206.4	24873	30399.1	36713.7		24383.3	26577.5	1.08999	0.561555
K00290	LYS1; saccharopine dehydrogenase (NAD+, L-lysine forming) [EC:1.5.1.7]	1808.5	1308.5	1137	911	1265	3403.67	2486.5	1810	2690.5	2330.5		1286	2544.23	1.97841	0.00294864
K00293	LYS9; saccharopine dehydrogenase (NADP+, L-glutamate forming) [EC:1.5.1.10]	0	0	0	0	0	25.33	8	0.67	19	0		0	10.6	#DIV/0!	0.0679853
K00294	E1.2.1.88; 1-pyrroline-5-carboxylate dehydrogenase [EC:1.2.1.88]	4286.5	6035	5737	2220.5	6684.5	1845.99	1783.33	1715.67	2309	2223		4992.7	1975.4	0.395657	0.00566159
K00297	metF, MTHFR; methylenetetrahydrofolate reductase (NADPH) [EC:1.5.1.20]	25645.3	28279.8	18672	22996.7	23563.6	24160.8	20464.7	22885.7	29666.3	35298.3		23831.5	26495.2	1.11177	0.415974
K00298	ceo; N5-(carboxyethyl)ornithine synthase [EC:1.5.1.24]	0	0	0	0	0	0	0	0	0	6		0	1.2	#DIV/0!	0.346594
K00299	ssuE; FMN reductase [EC:1.5.1.38]	7445.6	14106.3	14053.1	4408.7	14779.8	2675.9	2162.46	701.7	1337.2	448.3		10958.7	1465.11	0.133694	0.00227274
K00301	E1.5.3.1; sarcosine oxidase [EC:1.5.3.1]	876.17	1349.5	1118.84	554.67	1499.34	2093.65	1606.5	411.99	964.17	335.17		1079.7	1082.3	1.0024	0.994723
K00302	soxA; sarcosine oxidase, subunit alpha [EC:1.5.3.1]	457.6	1529.96	859.94	621.7	1945.3	3870.07	2729.96	828.7	1771.7	493.3		1082.9	1938.75	1.79033	0.24493
K00303	soxB; sarcosine oxidase, subunit beta [EC:1.5.3.1]	853.6	2328.96	1470.44	1051.7	3586.3	7498.57	5593.46	1562.7	3514.2	1066.3		1858.2	3847.05	2.07031	0.168215
K00304	soxD; sarcosine oxidase, subunit delta [EC:1.5.3.1]	410.6	1386.96	787.44	579.7	1833.3	3765.07	2668.13	822.7	1733.2	490.3		999.6	1895.88	1.89664	0.210226
K00305	soxG; sarcosine oxidase, subunit gamma [EC:1.5.3.1]	343.6	1022.96	629.44	463.7	1494.3	3590.57	2575.13	800.7	1634.7	480.3		790.8	1816.28	2.29676	0.131539
K00306	PIPOX; sarcosine oxidase / L-pipecolate oxidase [EC:1.5.3.1 1.5.3.7]	0	0	0	0	35	40	0	0	19	2		7	12.2	1.74286	0.633428
K00311	ETFDH; electron-transferring-flavoprotein dehydrogenase [EC:1.5.5.1]	2365.63	2989.31	3076.72	2433.02	3639.23	6482.12	4949.4	2438.01	4368.1	3038.65		2900.78	4255.26	1.46693	0.109561
K00313	fixC; electron transfer flavoprotein-quinone oxidoreductase [EC:1.5.5.-]	51	101.33	62.67	41	106	142.5	76	19	95.5	14		72.4	69.4	0.958564	0.915975
K00314	SARDH; sarcosine dehydrogenase [EC:1.5.8.3]	7	10.33	23.67	21	21	0	0	0	0	0		16.6	0	0	0.0010488
K00315	DMGDH; dimethylglycine dehydrogenase [EC:1.5.8.4]	78	283	183	120	649	705	330	119	487	48		262.6	337.8	1.28637	0.646903
K00316	spdH; spermidine dehydrogenase [EC:1.5.99.6]	496.33	446	837.33	619.67	258.33	37	40.67	157.66	77	352		531.532	132.866	0.249968	0.00764058
K00317	dmd-tmd; dimethylamine/trimethylamine dehydrogenase [EC:1.5.8.1 1.5.8.2]	731.5	923.5	821	375	832	195	205	74	99.5	33.5		736.6	121.4	0.164811	0.000296077
K00318	PRODH; proline dehydrogenase [EC:1.5.-.-]	3629.5	6432.5	5924.5	2063.5	9036.5	1981.32	1714	596.34	915.5	365		5417.3	1114.43	0.205717	0.00848363
K00320	mer; 5,10-methylenetetrahydromethanopterin reductase [EC:1.5.98.2]	608.5	647.5	629	266	499	335	261	74	150.5	37.5		530	171.6	0.323774	0.00412407
K00322	sthA, udhA; NAD(P) transhydrogenase [EC:1.6.1.1]	2560.14	3279.24	2775.3	2840.6	3173.57	4503.35	3097.4	2160.26	3170.27	4813.06		2925.77	3548.87	1.21297	0.253723
K00323	NNT; NAD(P) transhydrogenase [EC:1.6.1.2]	0	0	5	0	0	0	0	0	0	0		1	0	0	0.346594
K00324	pntA; NAD(P) transhydrogenase subunit alpha [EC:1.6.1.2]	10096.4	15807.7	15525.5	8200.62	18262.1	16599.5	12538.1	5800.61	10111.2	8815.05		13578.5	10772.9	0.79338	0.316332
K00325	pntB; NAD(P) transhydrogenase subunit beta [EC:1.6.1.2]	6997.63	9897.98	9840.05	5998.02	10670.7	9983.62	7391.4	4368.01	6983.1	7555.65		8680.88	7256.36	0.835901	0.298139
K00326	E1.6.2.2; cytochrome-b5 reductase [EC:1.6.2.2]	15	51	7	132	155	17	13	3	32	0		72	13	0.180556	0.0922892
K00330	nuoA; NADH-quinone oxidoreductase subunit A [EC:1.6.5.3]	8110.97	11707.5	11149.7	6645.86	13751.9	13333.1	10149.7	5335.5	8837.44	8632.49		10273.2	9257.65	0.901147	0.591756
K00331	nuoB; NADH-quinone oxidoreductase subunit B [EC:1.6.5.3]	8074.97	11603.8	11088.7	6609.52	13603.2	12776.8	9767.73	5248.51	8566.1	8539.82		10196.1	8979.79	0.880712	0.506138
K00332	nuoC; NADH-quinone oxidoreductase subunit C [EC:1.6.5.3]	4730.84	9057.17	7987.34	3381	11160	10790.8	8537.33	2287.83	5106.5	1942.17		7263.27	5732.93	0.789304	0.514065
K00333	nuoD; NADH-quinone oxidoreductase subunit D [EC:1.6.5.3]	4839.84	9390.17	8191.34	3495	11884	10892.8	8603.33	2311.83	5167.5	1954.17		7560.07	5785.93	0.765327	0.466143
K00334	nuoE; NADH-quinone oxidoreductase subunit E [EC:1.6.5.3]	26465.8	29285	19217.9	23596.9	22141.8	25766.7	22158.5	23494.8	29503	33987.3		24141.5	26982.1	1.11766	0.334058
K00335	nuoF; NADH-quinone oxidoreductase subunit F [EC:1.6.5.3]	26867.8	29936.7	19587.2	23910.9	24832.8	26052.3	22362.5	23556.8	29628	34056.3		25027.1	27131.2	1.08407	0.463278
K00336	nuoG; NADH-quinone oxidoreductase subunit G [EC:1.6.5.3]	26793.8	29746.1	19487.7	23613.9	24318.8	25426.3	21983.5	23477.8	29276.5	33979.3		24792.1	26828.7	1.08215	0.481292
K00337	nuoH; NADH-quinone oxidoreductase subunit H [EC:1.6.5.3]	8515.97	12437.5	11647.7	6870.86	16328.9	14020.1	10382.1	5416.5	8924.44	8700.49		11160.2	9488.72	0.850229	0.460162
K00338	nuoI; NADH-quinone oxidoreductase subunit I [EC:1.6.5.3]	6298.97	8109.49	7183.72	5680.86	11206.9	13285.1	10153.7	5338.5	8824.44	8630.49		7695.99	9246.45	1.20146	0.363274
K00339	nuoJ; NADH-quinone oxidoreductase subunit J [EC:1.6.5.3]	8089.63	11659.5	11116.4	6632.86	13668.2	13045.1	9936.39	5292.84	8719.77	8583.83		10233.3	9115.59	0.890775	0.547456
K00340	nuoK; NADH-quinone oxidoreductase subunit K [EC:1.6.5.3]	8008.97	11495.5	10991.7	6579.86	13508.9	12894.1	9763.73	5225.5	8554.44	8556.49		10117	8998.85	0.889479	0.541573
K00341	nuoL; NADH-quinone oxidoreductase subunit L [EC:1.6.5.3]	8100.97	11711.2	11095	6855.86	13881.9	13279.1	10131.7	5321.5	8826.44	8624.49		10329	9236.65	0.894245	0.561834
K00342	nuoM; NADH-quinone oxidoreductase subunit M [EC:1.6.5.3]	8368.64	12471.3	11612.7	7134.53	15248.2	14621.9	11116.1	5540.49	9449.61	8841.16		10967.1	9913.85	0.903963	0.626302
K00343	nuoN; NADH-quinone oxidoreductase subunit N [EC:1.6.5.3]	8102.97	11677.5	11130.7	6628.86	13695.9	13189.1	10050.7	5305.5	8741.44	8612.49		10247.2	9179.85	0.895841	0.569487
K00344	qor, CRYZ; NADPH2:quinone reductase [EC:1.6.5.5]	16308.1	25671	24287.5	12534.8	28787.5	34672.1	26471	9828.26	19610.7	13142.2		21517.8	20744.9	0.964079	0.890412
K00346	nqrA; Na+-transporting NADH:ubiquinone oxidoreductase subunit A [EC:1.6.5.8]	4824.33	3662.25	3929.58	4473.92	3258.83	3372.75	2200.67	4682.41	6365	9337.25		4029.78	5191.62	1.28831	0.389715
K00347	nqrB; Na+-transporting NADH:ubiquinone oxidoreductase subunit B [EC:1.6.5.8]	4824.33	3662.25	3929.58	4473.92	3258.83	3374.08	2200.67	4682.41	6365	9337.25		4029.78	5191.88	1.28838	0.389578
K00348	nqrC; Na+-transporting NADH:ubiquinone oxidoreductase subunit C [EC:1.6.5.8]	4824.33	3658.25	3924.58	4469.92	3250.83	3363.08	2191.67	4679.41	6359	9332.25		4025.58	5185.08	1.28803	0.390964
K00349	nqrD; Na+-transporting NADH:ubiquinone oxidoreductase subunit D [EC:1.6.5.8]	4824.33	3662.25	3929.58	4473.92	3258.83	3374.08	2200.67	4682.41	6365	9337.25		4029.78	5191.88	1.28838	0.389578
K00350	nqrE; Na+-transporting NADH:ubiquinone oxidoreductase subunit E [EC:1.6.5.8]	4973.33	3856.25	4266.58	4599.92	3320.83	3399.08	2216.67	4761.41	6381	9407.25		4203.38	5233.08	1.24497	0.446455
K00351	nqrF; Na+-transporting NADH:ubiquinone oxidoreductase subunit F [EC:1.6.5.8]	4804.33	3623.25	3879.58	4457.92	3194.83	3020.08	1933.67	4637.41	6200	9279.25		3991.98	5014.08	1.25604	0.461123
K00354	E1.6.99.1; NADPH2 dehydrogenase [EC:1.6.99.1]	0	2	0	0	2	33.33	13	0	9	6		0.8	12.266	15.3325	0.0790114
K00355	NQO1; NAD(P)H dehydrogenase (quinone) [EC:1.6.5.2]	802.3	1310.9	926.8	485.6	1086.4	3722.53	2798.73	576.27	1672.1	541.9		922.4	1862.31	2.01898	0.179227
K00356	E1.6.99.3; NADH dehydrogenase [EC:1.6.99.3]	714.5	1298.33	1083.67	691.5	1887	5738.5	4459	1129	2691.5	875		1135	2978.6	2.62432	0.093057
K00360	nasB; assimilatory nitrate reductase electron transfer subunit [EC:1.7.99.-]	72	188	100	35	172	200	159	41	100	32		113.4	106.4	0.938272	0.877068
K00362	nirB; nitrite reductase (NADH) large subunit [EC:1.7.1.15]	5205.97	8195.49	8804.55	3778.52	10717.7	6332.1	5025.4	2325.17	3265.1	2390.82		7340.45	3867.72	0.526904	0.0470459
K00363	nirD; nitrite reductase (NADH) small subunit [EC:1.7.1.15]	5516.47	8951.66	8708.55	4117.86	11889.9	5715.09	4591.4	1912.16	3046.94	2110.99		7836.89	3475.32	0.443456	0.0230604
K00364	E1.7.1.7, guaC; GMP reductase [EC:1.7.1.7]	2184.33	1938.25	2707.58	2630.92	1294.83	2057.42	1128.67	1986.41	2070	4909.25		2151.18	2430.35	1.12977	0.69791
K00365	uaZ; urate oxidase [EC:1.7.3.3]	2606	4761	4839	1479	3585.5	753.5	673.5	190.5	373	112		3454.1	420.5	0.121739	0.00168974
K00366	nirA; ferredoxin-nitrite reductase [EC:1.7.7.1]	18410.8	18612.8	9403.67	16825.4	13042.9	13374.6	12875.4	17442.3	21103.2	25811.5		15259.1	18121.4	1.18758	0.3697
K00367	narB; ferredoxin-nitrate reductase [EC:1.7.7.2]	8	16	19	6	14	51	48	0.67	32	2		12.6	26.734	2.12175	0.239947
K00368	nirK; nitrite reductase (NO-forming) [EC:1.7.2.1]	162.8	394.23	249.97	326.6	820.4	585.53	419.4	160.27	328.1	83.4		390.8	315.34	0.806909	0.617624
K00370	narG, narZ, nxrA; nitrate reductase / nitrite oxidoreductase, alpha subunit [EC:1.7.5.1 1.7.99.-]	3077.93	5652.8	5632.43	2805.87	6969.13	2423.9	1907.47	704.36	1382.2	720.8		4827.63	1427.75	0.295745	0.00463696
K00371	narH, narY, nxrB; nitrate reductase / nitrite oxidoreductase, beta subunit [EC:1.7.5.1 1.7.99.-]	3062.93	5601.8	5625.43	2673.87	6814.13	2406.9	1894.47	701.36	1350.2	720.8		4755.63	1414.75	0.297489	0.00492879
K00372	nasA; assimilatory nitrate reductase catalytic subunit [EC:1.7.99.-]	1056.97	1892.82	1881.72	993.02	2315.24	5143.1	3901.9	1371.34	2462.27	1170.32		1627.95	2809.79	1.72596	0.178614
K00373	narJ, narW; nitrate reductase molybdenum cofactor assembly chaperone NarJ/NarW	3604.43	6028.3	6221.43	2411.87	6602.13	2445.9	1995.47	752.36	1295.7	740.3		4973.63	1445.95	0.290722	0.00431744
K00374	narI, narV; nitrate reductase gamma subunit [EC:1.7.5.1 1.7.99.-]	3007.93	5478.8	5657.43	2254.87	6204.13	2725.9	1827.47	695.36	1210.2	710.8		4520.63	1433.95	0.3172	0.00788532
K00375	K00375; GntR family transcriptional regulator / MocR family aminotransferase	5873.9	9799.28	8873.82	3656.05	10549.2	9092.18	7180.18	2340.22	4465.3	2138.95		7750.45	5043.37	0.650719	0.187638
K00376	nosZ; nitrous-oxide reductase [EC:1.7.2.4]	108.8	267.4	171.8	111.6	520.4	169.53	66.4	46.27	89.6	14.4		236	77.24	0.327288	0.0857786
K00380	cysJ; sulfite reductase (NADPH) flavoprotein alpha-component [EC:1.8.1.2]	4516.46	5279.98	5083.55	4341.19	6899.4	6937.46	4892.39	3773.34	5321.1	6814.66		5224.12	5547.79	1.06196	0.677793
K00381	cysI; sulfite reductase (NADPH) hemoprotein beta-component [EC:1.8.1.2]	3476.63	3780.98	3883.05	3980.02	3750.23	7442.45	5092.73	3851.01	5799.1	7130.65		3774.18	5863.19	1.5535	0.0139471
K00382	DLD, lpd, pdhD; dihydrolipoamide dehydrogenase [EC:1.8.1.4]	22256.3	30707.2	27466.7	16465.2	37135.1	33986	26016	15122.6	23389.3	21009.4		26806.1	23904.7	0.891763	0.5542
K00383	GSR, gor; glutathione reductase (NADPH) [EC:1.8.1.7]	3372.63	3755.98	3858.05	3820.02	3731.23	7192.79	4856.4	3604.01	5475.1	6763.65		3707.58	5578.39	1.50459	0.021336
K00384	trxB, TRR; thioredoxin reductase (NADPH) [EC:1.8.1.9]	90977.1	94345.1	52726.5	80231.5	69733.2	81895.2	72833.9	85065.6	105516	120335		77602.7	93129	1.20007	0.213816
K00385	asrC; anaerobic sulfite reductase subunit C	18725.3	18624.5	9947.33	17268.9	12599.6	12800.2	12418.9	17473.7	20872.8	26079.5		15433.1	17929	1.16172	0.446606
K00387	SUOX; sulfite oxidase [EC:1.8.3.1]	0	7	10.5	4	22	46	37	5	6	5		8.7	19.8	2.27586	0.286731
K00389	yidH; putative membrane protein	2814.47	5610.74	5230.3	1749.77	6632.24	4906.69	3724.73	897.59	2124.27	791.57		4407.5	2488.97	0.564712	0.153408
K00390	cysH; phosphoadenosine phosphosulfate reductase [EC:1.8.4.8 1.8.4.10]	8849.8	11376.8	9980.55	7521.19	11406.1	11089.3	7916.73	6724.67	8862.27	9302.32		9826.89	8779.05	0.893371	0.344652
K00392	sir; sulfite reductase (ferredoxin) [EC:1.8.7.1]	3508.17	6454.84	5955.5	2180.17	7365.84	3647.82	2988	780.66	1708.17	616.67		5092.9	1948.26	0.382545	0.0245964
K00394	aprA; adenylylsulfate reductase, subunit A [EC:1.8.99.2]	24	196	130	218	62	956	72	36	25	8		126	219.4	1.74127	0.633024
K00395	aprB; adenylylsulfate reductase, subunit B [EC:1.8.99.2]	24	196	130	218	62	956	72	36	25	8		126	219.4	1.74127	0.633024
K00404	ccoN; cytochrome c oxidase cbb3-type subunit I [EC:1.9.3.1]	3620.4	3941.78	4101.32	4079.05	4113.7	9693.19	6677.53	4152.21	6779.13	7447.45		3971.25	6949.9	1.75005	0.0101831
K00405	ccoO; cytochrome c oxidase cbb3-type subunit II	3605.93	3901.71	4086.52	4068.12	4040.63	9668.99	6651.13	4117.61	6765.2	7444.05		3940.58	6929.4	1.75847	0.010115
K00406	ccoP; cytochrome c oxidase cbb3-type subunit III	3476.26	3691.37	3933.86	4068.79	4029.3	9233.33	6303.12	3949.61	6607.2	7308.06		3839.92	6680.26	1.73969	0.0107711
K00407	ccoQ; cytochrome c oxidase cbb3-type subunit IV	3414.43	3532.71	3836.52	3879.62	3714.63	8918.49	6082.13	3906.61	6407.2	7275.05		3675.58	6517.9	1.7733	0.00859728
K00410	fbcH; ubiquinol-cytochrome c reductase cytochrome b/c1 subunit	83.5	134	131	72.5	278	506	415	123	247	79		139.8	274	1.95994	0.17447
K00411	UQCRFS1, RIP1, petA; ubiquinol-cytochrome c reductase iron-sulfur subunit [EC:1.10.2.2]	3700.63	3918.98	4278.05	4094.02	4065.23	7918.12	5605.4	3852.01	6024.1	7190.65		4011.38	6118.06	1.52517	0.0175525
K00412	CYTB, petB; ubiquinol-cytochrome c reductase cytochrome b subunit	3783.96	4195.31	4414.22	4301.19	4463.9	8306.46	5843.56	3918.84	6191.1	7244.66		4231.72	6300.92	1.48898	0.0240265
K00413	CYC1, CYT1, petC; ubiquinol-cytochrome c reductase cytochrome c1 subunit	3509.13	3547.98	3970.05	3899.52	3335.23	4883.12	3315.4	3214.01	4740.1	6755.65		3652.38	4581.66	1.25443	0.194425
K00425	cydA; cytochrome bd ubiquinol oxidase subunit I [EC:1.10.3.14]	10510.4	12853.6	13278.5	9564.08	13333.4	14425.8	10197.6	7826.88	11391.7	14469.8		11908	11662.4	0.979371	0.87356
K00426	cydB; cytochrome bd ubiquinol oxidase subunit II [EC:1.10.3.14]	10501.4	12814.6	13280.5	9432.08	13199.4	14449.8	10227.6	7828.88	11387.7	14477.8		11845.6	11674.4	0.985543	0.911909
K00427	lldP, lctP; L-lactate permease	770	671	433	712	751	304	188	762	1282	1210		667.4	749.2	1.12257	0.73439
K00428	E1.11.1.5; cytochrome c peroxidase [EC:1.11.1.5]	2004.47	2914.99	2512.72	2366.86	3519.91	8275.1	5707.05	2422.66	4908.44	2923.99		2663.79	4847.45	1.81976	0.0782701
K00432	gpx; glutathione peroxidase [EC:1.11.1.9]	29053.7	31575.4	21254.5	25752	27231	24537.2	21207.5	25082.5	31485.7	36758.3		26973.3	27814.2	1.03118	0.8041
K00433	cpo; non-heme chloroperoxidase [EC:1.11.1.10]	1803.3	2881.39	2066.31	1135.85	6896.65	3389.12	2746.48	756.6	1643.35	554.4		2956.7	1817.99	0.614871	0.356204
K00435	hemQ; Fe-coproporphyrin III decarboxylase [EC:1.11.1.-]	0	18	5	0	9	115	72	20	45	20		6.4	54.4	8.5	0.0301824
K00436	hoxH; NAD-reducing hydrogenase large subunit [EC:1.12.1.2]	0	0	0	0	35	40	0	0	19	2		7	12.2	1.74286	0.633428
K00437	hydB; [NiFe] hydrogenase large subunit [EC:1.12.2.1]	12	98	65	109	31	470	32	17	9	4		63	106.4	1.68889	0.652901
K00441	frhB; coenzyme F420 hydrogenase subunit beta [EC:1.12.98.1]	94	198	152	52	219	459	397	105	276	68		143	261	1.82517	0.194777
K00446	dmpB, xylE; catechol 2,3-dioxygenase [EC:1.13.11.2]	448.8	788.73	495.47	294.6	2839.4	497.7	366.4	141.6	297.1	98.4		973.4	280.24	0.287898	0.185845
K00448	pcaG; protocatechuate 3,4-dioxygenase, alpha subunit [EC:1.13.11.3]	205.8	508.23	337.97	227.1	771.9	2784.37	2064.23	491.6	1307.1	407.9		410.2	1411.04	3.43988	0.0653091
K00449	pcaH; protocatechuate 3,4-dioxygenase, beta subunit [EC:1.13.11.3]	333.8	875.4	603.14	349.44	1323.91	4176.86	3081.89	710.59	1897.27	635.58		697.138	2100.44	3.01294	0.0834759
K00450	E1.13.11.4; gentisate 1,2-dioxygenase [EC:1.13.11.4]	1887	3822	4069	1154	2887	1835	1313	249	877	258		2763.8	906.4	0.327954	0.0192245
K00451	HGD, hmgA; homogentisate 1,2-dioxygenase [EC:1.13.11.5]	5488.8	8096.15	8142.05	3944.35	8627.4	4846.95	3935.73	2083.68	3594.43	2576.15		6859.75	3407.39	0.496722	0.0103957
K00452	HAAO; 3-hydroxyanthranilate 3,4-dioxygenase [EC:1.13.11.6]	36.8	109.4	34.8	28.6	154.4	225.53	150.4	72.27	126.6	37.4		72.8	122.44	1.68187	0.26216
K00453	TDO2, kynA; tryptophan 2,3-dioxygenase [EC:1.13.11.11]	239.67	535.67	277.5	136.33	558.67	898.33	673.83	162.67	400.83	102		349.568	447.532	1.28024	0.586641
K00455	hpaD, hpcB; 3,4-dihydroxyphenylacetate 2,3-dioxygenase [EC:1.13.11.15]	11.8	31.4	8.8	9.6	35.4	18.2	17.4	34.6	11.6	3.4		19.4	17.04	0.878351	0.767605
K00456	CDO1; cysteine dioxygenase [EC:1.13.11.20]	0	2	0	0	2	0.33	0	0	0	0		0.8	0.066	0.0825	0.175881
K00457	HPD, hppD; 4-hydroxyphenylpyruvate dioxygenase [EC:1.13.11.27]	2630.77	3180.72	3177.52	2283.62	3169.14	4973.14	3792.96	2021.77	3611.2	2519.72		2888.35	3383.76	1.17152	0.393172
K00459	ncd2, npd; nitronate monooxygenase [EC:1.13.12.16]	14033.9	23533.5	23535.6	9064.99	20559.6	20718.9	16077.8	5067.81	11031.9	5143.86		18145.5	11608	0.63972	0.157336
K00463	IDO, INDO; indoleamine 2,3-dioxygenase [EC:1.13.11.52]	15	51	7	132	155	17	13	3	32	0		72	13	0.180556	0.0922892
K00464	diox1; all-trans-8'-apo-beta-carotenal 15,15'-oxygenase [EC:1.13.11.75]	50	142	81	52	140	1694	1264	229	751	247		93	837	9	0.0321081
K00466	iaaM; tryptophan 2-monooxygenase [EC:1.13.12.3]	6.8	20.4	2.8	5.6	6.4	167.87	198.73	70.6	113.6	35.4		8.4	117.24	13.9571	0.00698131
K00467	E1.13.12.4; lactate 2-monooxygenase [EC:1.13.12.4]	778.5	930	818.5	357.5	610.5	879.33	779.5	266.67	429.5	177		699	506.4	0.724464	0.292353
K00469	MIOX; inositol oxygenase [EC:1.13.99.1]	17.33	42.33	27.67	7.67	42.67	164.67	116.66	27	70	24.01		27.534	80.468	2.9225	0.093781
K00471	E1.14.11.1; gamma-butyrobetaine dioxygenase [EC:1.14.11.1]	0	7	7	0	38	108	48	17	70	8		10.4	50.2	4.82692	0.075821
K00472	P4HA; prolyl 4-hydroxylase [EC:1.14.11.2]	0	2	0	0	0	0.33	2	0	0	0		0.4	0.466	1.165	0.908732
K00477	PHYH; phytanoyl-CoA hydroxylase [EC:1.14.11.18]	168	366	293.5	208.5	561	1827	1343.5	354.5	888	525		319.4	987.6	3.09205	0.0432867
K00479	gbcA; glycine betaine catabolism A	138.3	374.56	242.64	178.6	672.9	484.2	327.23	133.6	294.1	61.9		321.4	260.206	0.809602	0.629459
K00480	E1.14.13.1; salicylate hydroxylase [EC:1.14.13.1]	3349.3	5662.73	5744.47	1977.1	4762.4	5507.87	4250.73	1107.6	2545.6	788.4		4299.2	2840.04	0.660597	0.243498
K00481	pobA; p-hydroxybenzoate 3-monooxygenase [EC:1.14.13.2]	149.8	344.73	246.47	171.6	624.4	954.37	722.73	229.6	508.6	122.4		307.4	507.54	1.65107	0.288709
K00483	hpaB; 4-hydroxyphenylacetate 3-monooxygenase [EC:1.14.14.9]	85.5	226	123	73.5	312	1924.83	1400	262	895	278		164	951.966	5.80467	0.0419293
K00484	hpaC; flavin reductase (NADH) [EC:1.5.1.36]	13.3	39.4	18.8	14.1	27.4	63.2	42.4	37.6	24.1	3.4		22.6	34.14	1.51062	0.327489
K00486	KMO; kynurenine 3-monooxygenase [EC:1.14.13.9]	0	0	5	3	0	46	21	8.67	29	3		1.6	21.534	13.4587	0.0321171
K00491	nos; nitric-oxide synthase, bacterial [EC:1.14.14.47]	8	49	22	4	13	56.33	68	92	26	10		19.2	50.466	2.62844	0.0984768
K00493	E1.14.14.1; unspecific monooxygenase [EC:1.14.14.1]	2472.5	4416.5	4671	1409	3362	345	300	103	230.5	45.5		3266.2	204.8	0.0627028	0.00103206
K00496	alkB1_2, alkM; alkane 1-monooxygenase [EC:1.14.15.3]	4944.1	9178.3	9340.6	2857.2	8847.8	1768.9	1701.3	531.7	923.2	351.3		7033.6	1055.28	0.150034	0.00225295
K00499	CMO; choline monooxygenase [EC:1.14.15.7]	67.77	92.47	110.6	106.03	209.47	261.4	139.8	207.2	220.03	286.8		117.268	223.046	1.90202	0.0164456
K00500	phhA, PAH; phenylalanine-4-hydroxylase [EC:1.14.16.1]	2254.3	2355.65	2673.55	2001.35	2107.4	3028.79	2264.4	1615.51	2667.93	2259.65		2278.45	2367.26	1.03898	0.74436
K00504	PAM, PHM; peptidylglycine monooxygenase [EC:1.14.17.3]	0	3	0	0	11	57	20	4	18	7		2.8	21.2	7.57143	0.0944019
K00505	TYR; tyrosinase [EC:1.14.18.1]	615.5	657.83	652.67	287	450	218.33	227	79	94.5	41.5		532.6	132.066	0.247965	0.00117624
K00507	SCD, desC; stearoyl-CoA desaturase (Delta-9 desaturase) [EC:1.14.19.1]	4077.35	6605.61	6919.41	3566.58	6196.85	5084.39	3854.17	2103.4	3807.83	2867.58		5473.16	3543.47	0.647427	0.0535382
K00508	E1.14.19.3; linoleoyl-CoA desaturase [EC:1.14.19.3]	4338.97	7538.07	6695.3	2495.43	14329.6	2311.86	2208.9	684.28	1225.43	506.4		7079.47	1387.37	0.195972	0.0241854
K00510	HMOX1; heme oxygenase 1 [EC:1.14.14.18]	2861.5	5028	5058.5	1629.5	5801.5	811.5	776	233.5	409	181		4075.8	482.2	0.118308	0.00195917
K00511	SQLE, ERG1; squalene monooxygenase [EC:1.14.14.17]	2.67	4.67	6	1.33	21.67	3	3	0	2.33	0		7.268	1.666	0.229224	0.173889
K00514	ZDS, crtQ; zeta-carotene desaturase [EC:1.3.5.6]	9.33	33.33	14.67	7.67	32.67	157.34	102.66	26.33	69	24.01		19.534	75.868	3.88389	0.0594852
K00517	CYP81F; indol-3-yl-methylglucosinolate hydroxylase [EC:1.14.-.-]	25910	45445	46024.5	14567	42204	12441.3	10653.5	2996	6147.5	2159		34830.1	6879.47	0.197515	0.00280444
K00518	sodN; nickel superoxide dismutase [EC:1.15.1.1]	295	663.5	377	194.5	557.5	1205	933	213	491.5	175.5		417.5	603.6	1.44575	0.421511
K00520	merA; mercuric reductase [EC:1.16.1.1]	0	3	0	0	11	92	36	4	27	7		2.8	33.2	11.8571	0.0943331
K00523	ascD, ddhD, rfbI; CDP-4-dehydro-6-deoxyglucose reductase, E3 [EC:1.17.1.1]	737.8	1228.4	762.8	716.6	3543.4	2363.87	1819.73	579.6	1320.6	693.4		1397.8	1355.44	0.969695	0.948906
K00525	E1.17.4.1A, nrdA, nrdE; ribonucleoside-diphosphate reductase alpha chain [EC:1.17.4.1]	31931.1	36779	26732.1	27791	30728.5	34129.9	28496.1	27227.3	35812.2	38915		30792.3	32916.1	1.06897	0.474744
K00526	E1.17.4.1B, nrdB, nrdF; ribonucleoside-diphosphate reductase beta chain [EC:1.17.4.1]	28045.3	30343.8	20118	24363.9	26159.8	25079	21799.5	24355.2	30287.5	35361.8		25806.2	27376.6	1.06085	0.6128
K00527	rtpR; ribonucleoside-triphosphate reductase (thioredoxin) [EC:1.17.4.2]	24284.1	22535.7	12873.4	21945	15424.7	17061.1	15119.1	23728	27937.1	35862.7		19412.6	23941.6	1.2333	0.330285
K00528	fpr; ferredoxin/flavodoxin---NADP+ reductase [EC:1.18.1.2 1.19.1.1]	21829.1	34389.3	33711.5	14346.7	37335.7	17135.7	13166.2	6110.87	10255.5	8798.11		28322.5	11093.3	0.391677	0.00690598
K00529	hcaD; 3-phenylpropionate/trans-cinnamate dioxygenase ferredoxin reductase component [EC:1.18.1.3]	7346.6	12975.1	12168.3	4345.7	16872.8	6494.4	5134.8	1537.7	3068.7	975.3		10741.7	3442.18	0.32045	0.0172949
K00532	E1.12.7.2; ferredoxin hydrogenase [EC:1.12.7.2]	5	9.5	13	10.25	6.25	15.25	10.25	12	15.75	3.5		8.8	11.35	1.28977	0.361737
K00533	E1.12.7.2L; ferredoxin hydrogenase large subunit [EC:1.12.7.2]	782	769	498	821	782	774	220	779	1291	1214		730.4	855.6	1.17141	0.549623
K00534	E1.12.7.2S; ferredoxin hydrogenase small subunit [EC:1.12.7.2]	782	772	498	821	786	774	220	779	1291	1214		731.8	855.6	1.16917	0.554152
K00537	ARSC1, arsC; arsenate reductase [EC:1.20.4.1]	29795.5	31589.7	21911.1	27225.7	25517.8	25578.5	21450.3	26462.4	32850.3	40890.4		27208	29446.4	1.08227	0.571005
K00545	COMT; catechol O-methyltransferase [EC:2.1.1.6]	1387	1569.5	1452.5	623.5	1042.5	1003	930.5	320	478	190.5		1215	584.4	0.480988	0.0287349
K00547	mmuM, BHMT2; homocysteine S-methyltransferase [EC:2.1.1.10]	64	203.33	113.17	47	222	294.66	151.83	125	151.5	20		129.9	148.598	1.14394	0.74914
K00548	metH, MTR; 5-methyltetrahydrofolate--homocysteine methyltransferase [EC:2.1.1.13]	28604.8	31348.3	20184.5	25098.4	26226.3	27986.8	23473.5	25716.3	33117	37520.8		26292.5	29562.9	1.12439	0.331254
K00549	metE; 5-methyltetrahydropteroyltriglutamate--homocysteine methyltransferase [EC:2.1.1.14]	8384.29	12994.8	13162.2	6847.36	12277.1	10483.8	7175.05	4267.34	7170.6	7743.67		10733.1	7368.09	0.68648	0.0737721
K00554	trmD; tRNA (guanine37-N1)-methyltransferase [EC:2.1.1.228]	28694.8	31007.8	20352	25019.4	25750.3	27075.5	23075.5	25731.7	32599.5	37420.8		26164.9	29180.6	1.11526	0.366261
K00556	trmH; tRNA (guanosine-2'-O-)-methyltransferase [EC:2.1.1.34]	2222.83	2140.75	2858.08	2757.42	1499.83	2239.08	939	1832.08	1956	4852.25		2295.78	2363.68	1.02958	0.925412
K00557	trmA; tRNA (uracil-5-)-methyltransferase [EC:2.1.1.35]	2919.13	2533.65	3075.38	3301.52	1974.23	2056.95	1052.4	2603.01	3217.6	6052.65		2760.78	2996.52	1.08539	0.794298
K00558	DNMT1, dcm; DNA (cytosine-5)-methyltransferase 1 [EC:2.1.1.37]	6246	10903.3	12113.4	4963.09	10762.7	7061.24	5192.67	2096.06	3468.5	2405.42		8997.69	4044.78	0.449535	0.019288
K00559	E2.1.1.41, SMT1, ERG6; sterol 24-C-methyltransferase [EC:2.1.1.41]	42	79	31	20	55	31	21	2	22	6		45.4	16.4	0.361233	0.0362804
K00560	thyA, TYMS; thymidylate synthase [EC:2.1.1.45]	25894.5	27605.3	18561.7	22724.2	22554.4	20719.6	18341.2	22595	28367.6	34922.7		23468	24989.2	1.06482	0.663394
K00561	ermC, ermA; 23S rRNA (adenine-N6)-dimethyltransferase [EC:2.1.1.184]	2459.5	4351	4626.5	1378.5	3117.5	443.5	387	130.5	195	85		3186.6	248.2	0.0778887	0.00126722
K00563	rlmA1; 23S rRNA (guanine745-N1)-methyltransferase [EC:2.1.1.187]	26161.1	27208.7	17301.9	23348.5	21076.2	16827.3	15186.9	23114	27648.1	34908.7		23019.3	23537	1.02249	0.901001
K00564	rsmC; 16S rRNA (guanine1207-N2)-methyltransferase [EC:2.1.1.172]	28007.9	28619	19883.7	25851.6	20030.6	19923.5	16896.8	25123.8	30222.5	39931.1		24478.6	26419.5	1.07929	0.677238
K00566	mnmA, trmU; tRNA-uridine 2-sulfurtransferase [EC:2.8.1.13]	65174.8	67446.8	38546.1	58333.4	50544.3	52503.5	47755.5	60317.7	74127.5	88856.8		56009.1	64712.2	1.15539	0.370468
K00567	ogt, MGMT; methylated-DNA-[protein]-cysteine S-methyltransferase [EC:2.1.1.63]	32504.1	37171.6	26985.1	27581.9	32043.2	31102.1	26301.5	26575.6	34646	38592.6		31257.2	31443.5	1.00596	0.952056
K00568	ubiG; 2-polyprenyl-6-hydroxyphenyl methylase / 3-demethylubiquinone-9 3-methyltransferase [EC:2.1.1.222 2.1.1.64]	4042.46	4640.97	5029.56	4434.69	4847.9	9898.13	7056.89	4199.84	6913.6	7547.66		4599.12	7123.22	1.54882	0.0257296
K00569	TPMT, tpmT; thiopurine S-methyltransferase [EC:2.1.1.67]	1631.63	1680.65	1997.38	1814.02	1769.23	3065.62	2230.4	1683.01	2563.1	2228.65		1778.58	2354.16	1.32361	0.040485
K00570	pmtA; phosphatidylethanolamine/phosphatidyl-N-methylethanolamine N-methyltransferase [EC:2.1.1.17 2.1.1.71]	493	1268.66	835.34	700	2010	5692.33	4206	1038	2538	784		1061.4	2851.67	2.6867	0.103665
K00571	E2.1.1.72; site-specific DNA-methyltransferase (adenine-specific) [EC:2.1.1.72]	4166.01	3280.52	1652.5	2901.01	3195.02	5182.46	4173.99	4930.97	6516.01	5543.01		3039.01	5269.29	1.73388	0.0039987
K00573	E2.1.1.77, pcm; protein-L-isoaspartate(D-aspartate) O-methyltransferase [EC:2.1.1.77]	4794.96	6752.64	6158.06	5383.03	7691.57	21422.3	15170.9	6123	11972.4	9374.33		6156.05	12812.6	2.0813	0.0371147
K00574	cfa; cyclopropane-fatty-acyl-phospholipid synthase [EC:2.1.1.79]	16259.7	24713.4	24183	12506.7	23015.5	23213.2	17632.2	8478.21	14083.8	13620.5		20135.7	15405.6	0.765088	0.207278
K00575	cheR; chemotaxis protein methyltransferase CheR [EC:2.1.1.80]	6191.44	6851.98	6692.6	6995.79	7382.73	10331.1	6922.54	6290.35	9583.95	11076.1		6822.91	8840.82	1.29576	0.0704474
K00588	E2.1.1.104; caffeoyl-CoA O-methyltransferase [EC:2.1.1.104]	18307	18386	9220	16823	12710	13024	12650	17377	20970	25768		15089.2	17957.8	1.19011	0.375949
K00590	E2.1.1.113; site-specific DNA-methyltransferase (cytosine-N4-specific) [EC:2.1.1.113]	0	0	0	0	0	0	4	0	0	0		0	0.8	#DIV/0!	0.346594
K00594	xyoA, aldO; alditol oxidase [EC:1.1.3.41]	26	56	30	19	44	185.33	158	42.67	95	37		35	103.6	2.96	0.05536
K00595	cobL; precorrin-6Y C5,15-methyltransferase (decarboxylating) [EC:2.1.1.132]	3546.33	6657.66	6037.34	2242.67	7659.17	6846.84	5299.49	1364.33	3051.5	1020.01		5228.63	3516.43	0.672534	0.290151
K00596	E4.1.1.64; 2,2-dialkylglycine decarboxylase (pyruvate) [EC:4.1.1.64]	94.5	271	130.5	75.5	240	1764	1282.5	235	776	247		162.3	860.9	5.30437	0.04827
K00598	tam; trans-aconitate 2-methyltransferase [EC:2.1.1.144]	2050.5	3527.33	2389.67	1289.5	7355.5	4178.67	3383.66	859	1948	697		3322.5	2213.27	0.666145	0.408628
K00600	glyA, SHMT; glycine hydroxymethyltransferase [EC:2.1.2.1]	29859.6	32687.5	21658	25666	29271.2	28518.9	24311.2	26203.8	33370.6	37851.2		27828.5	30051.1	1.07987	0.496297
K00602	purH; phosphoribosylaminoimidazolecarboxamide formyltransferase / IMP cyclohydrolase [EC:2.1.2.3 3.5.4.10]	28481.8	30882.8	20004	25003.4	25434.3	27002.5	22700.5	25646.7	32410.5	37347.8		25961.3	29021.6	1.11788	0.365444
K00603	fctD; glutamate formiminotransferase [EC:2.1.2.5]	1152	493.5	392	585.25	696.25	676.25	774.25	1327	1828.75	2012.5		663.8	1323.75	1.9942	0.0589563
K00604	MTFMT, fmt; methionyl-tRNA formyltransferase [EC:2.1.2.9]	28741.8	31100.3	20395.5	25050.9	25935.8	27469.3	23407.5	25804.8	32832	37488.3		26244.9	29400.4	1.12023	0.342165
K00605	gcvT, AMT; aminomethyltransferase [EC:2.1.2.10]	9009.2	12187	11406.5	7376.49	13240.3	13893.9	10119.3	6346.47	10133.6	9962.02		10643.9	10091	0.94806	0.739468
K00606	panB; 3-methyl-2-oxobutanoate hydroxymethyltransferase [EC:2.1.2.11]	8310.8	11443.6	10680.7	6927.19	12780.1	12602.3	8922.23	5959.67	9591.77	9746.32		10028.5	9364.45	0.933785	0.669841
K00609	pyrB, PYR2; aspartate carbamoyltransferase catalytic subunit [EC:2.1.3.2]	28519.6	30867.2	19990.8	24942	25456.7	26841.7	22956.9	25755.3	32546.1	37411.2		25955.3	29102.2	1.12125	0.351665
K00610	pyrI; aspartate carbamoyltransferase regulatory subunit	3216.33	2160.25	2898.58	2993.92	1557.83	1956.08	1225.67	3021.41	3483	6785.25		2565.38	3294.28	1.28413	0.48962
K00611	OTC, argF, argI; ornithine carbamoyltransferase [EC:2.1.3.3]	9628.93	12642.8	11704.1	8399.96	12595.5	13003.5	9279.55	7205.01	9683.12	9733.47		10994.3	9780.92	0.889638	0.363128
K00612	E2.1.3.-; carbamoyltransferase [EC:2.1.3.-]	2066.13	4220.56	4305.64	1454.77	3459.57	4407.71	3226.72	686.43	2005.1	647.91		3101.33	2194.77	0.707687	0.357975
K00613	GATM; glycine amidinotransferase [EC:2.1.4.1]	0	2	5	0	0	35	11	0	9	0		1.4	11	7.85714	0.177075
K00615	E2.2.1.1, tktA, tktB; transketolase [EC:2.2.1.1]	68621.3	73017.1	42539.2	60573.9	64393.3	61026.9	54288.5	62063.8	78122	90334.3		61829	69167.1	1.11868	0.408861
K00616	E2.2.1.2, talA, talB; transaldolase [EC:2.2.1.2]	28743.5	31150.5	20379.5	25179.3	25946.5	27175.7	23168.8	25758.2	32657.3	37441.3		26279.9	29240.3	1.11265	0.374433
K00619	argA; amino-acid N-acetyltransferase [EC:2.3.1.1]	3475.83	6567.33	6016.17	2210.67	7636.17	2659.67	1814.16	525.5	1050	395.01		5181.23	1288.87	0.248757	0.00745122
K00620	argJ; glutamate N-acetyltransferase / amino-acid N-acetyltransferase [EC:2.3.1.35 2.3.1.1]	4308.47	8499.57	7253.97	3209.27	10193.2	10037.5	7446.23	2164.59	4585.27	1760.07		6692.9	5198.74	0.776753	0.485547
K00621	GNPNAT1, GNA1; glucosamine-phosphate N-acetyltransferase [EC:2.3.1.4]	0	7	10.5	4	22	28	17	5	3	5		8.7	11.6	1.33333	0.646286
K00622	nat; arylamine N-acetyltransferase [EC:2.3.1.5]	626.5	705	665.5	277.5	464.5	417	389.5	122	170.5	76		547.8	235	0.428989	0.0182598
K00624	E2.3.1.7; carnitine O-acetyltransferase [EC:2.3.1.7]	1827	3652	3973	1097	2664	11	9	0	0	0		2642.6	4	0.00151366	0.00122207
K00625	E2.3.1.8, pta; phosphate acetyltransferase [EC:2.3.1.8]	21557.5	20585	10032	18757.5	14336	16049.8	15125.5	21261	25421.5	30013		17053.6	21574.2	1.26508	0.237361
K00626	E2.3.1.9, atoB; acetyl-CoA C-acetyltransferase [EC:2.3.1.9]	58279.7	86199	72177	42674.7	89378	62766.6	52453.3	32497.8	48471.3	41559		69741.7	47549.6	0.681796	0.0595003
K00627	DLAT, aceF, pdhC; pyruvate dehydrogenase E2 component (dihydrolipoamide acetyltransferase) [EC:2.3.1.12]	11512.1	18028.9	17857.2	9400.81	20196.7	20986.9	15685.9	6904.27	12002.5	9867.54		15399.1	13089.4	0.850009	0.492199
K00630	ATS1; glycerol-3-phosphate O-acyltransferase [EC:2.3.1.15]	43	110	110	38	123	495	382	96	175	75		84.8	244.6	2.88443	0.0963585
K00631	plsB; glycerol-3-phosphate O-acyltransferase [EC:2.3.1.15]	5933.63	7798.65	8317.88	5002.02	7947.73	3183.95	2077.56	2932.68	3744.1	6280.65		6999.98	3643.79	0.520542	0.00824319
K00632	fadA, fadI; acetyl-CoA acyltransferase [EC:2.3.1.16]	20360.3	31358.3	32138.4	15251.4	30876.1	14722.4	10916	7754.18	11650.5	14223		25996.9	11853.2	0.455947	0.00483611
K00633	lacA; galactoside O-acetyltransferase [EC:2.3.1.18]	1453	1315.33	1396.67	1895	961	2101	804	1552	1748	4360		1404.2	2113	1.50477	0.285132
K00634	ptb; phosphate butyryltransferase [EC:2.3.1.19]	96	346	253.5	212	398.5	680.33	168	65.5	117	40		261.2	214.166	0.819931	0.726536
K00635	E2.3.1.20; diacylglycerol O-acyltransferase [EC:2.3.1.20]	961.5	1229.5	1036	449	868	1523.5	1402.5	477.5	791	297.5		908.8	898.4	0.988556	0.970922
K00638	catB; chloramphenicol O-acetyltransferase type B [EC:2.3.1.28]	2662.66	2359.25	3501.91	3219.59	1598.16	1797.75	889.34	1968.07	1941	5198.25		2668.31	2358.88	0.884035	0.712205
K00639	kbl, GCAT; glycine C-acetyltransferase [EC:2.3.1.29]	4403	4001.42	4092.75	4314.59	4167.17	4639.23	3115.5	4217.74	5849.67	8344.92		4195.79	5233.41	1.2473	0.279981
K00640	cysE; serine O-acetyltransferase [EC:2.3.1.30]	25270.6	25159	14476.5	23096	19173.2	24403.7	20676.7	25125.3	31414.1	36967.2		21435.1	27717.4	1.29309	0.114327
K00641	metX; homoserine O-acetyltransferase/O-succinyltransferase [EC:2.3.1.31 2.3.1.46]	6088.63	11733.7	11000	4021.77	11900.1	12194.7	9409.89	2536.6	5740.1	2172.91		8948.83	6410.84	0.716389	0.346891
K00643	E2.3.1.37, ALAS; 5-aminolevulinate synthase [EC:2.3.1.37]	568.5	1125.66	1025.34	561.5	1737	5428.5	4165	990	2406.5	761		1003.6	2750.2	2.74033	0.0970996
K00645	fabD; [acyl-carrier-protein] S-malonyltransferase [EC:2.3.1.39]	29384.6	31771.7	21046.7	25331.6	26201.5	27755.5	23619.6	25924	32866.5	37545.8		26747.2	29542.3	1.1045	0.395066
K00647	fabB; 3-oxoacyl-[acyl-carrier-protein] synthase I [EC:2.3.1.41]	4267.63	4539.31	4411.72	4719.02	4675.23	8263.28	5768.73	4696.69	7314.6	8575.65		4522.58	6923.79	1.53094	0.0122055
K00648	fabH; 3-oxoacyl-[acyl-carrier-protein] synthase III [EC:2.3.1.180]	43272.7	52335.7	41919.3	35761.3	41936.3	35849.9	29323.4	32408.8	41474.9	47295.8		43045	37270.6	0.865851	0.204181
K00651	metA; homoserine O-succinyltransferase/O-acetyltransferase [EC:2.3.1.46 2.3.1.31]	21246.3	21154.1	12376.2	20115.2	14834.1	14816	13434.4	19891.4	24039.8	31783.8		17945.2	20793.1	1.1587	0.474915
K00652	bioF; 8-amino-7-oxononanoate synthase [EC:2.3.1.47]	29044.3	32489	23252.4	24689.9	26626.3	23937.5	20585.5	24088.7	31009	37192.8		27220.4	27362.7	1.00523	0.967686
K00655	plsC; 1-acyl-sn-glycerol-3-phosphate acyltransferase [EC:2.3.1.51]	30122.7	34440.3	22219.5	26450.1	33864	36472.7	30334.3	27766.9	37139	39330.6		29419.3	34208.7	1.1628	0.170764
K00656	E2.3.1.54, pflD; formate C-acetyltransferase [EC:2.3.1.54]	25180	23324.8	14508.2	23201	15689.2	17157.5	14936.8	23956.7	27913.2	36498.7		20380.6	24092.6	1.18213	0.428711
K00657	speG, SAT; diamine N-acetyltransferase [EC:2.3.1.57]	1240	655	447	582	812	572	626	1466	1911	2265		747.2	1368	1.83084	0.127499
K00658	DLST, sucB; 2-oxoglutarate dehydrogenase E2 component (dihydrolipoamide succinyltransferase) [EC:2.3.1.61]	9104.3	11956.3	11493.5	7155.69	12842.6	16283.8	12369.7	6631.84	11275.8	10433.3		10510.5	11398.9	1.08453	0.648045
K00661	maa; maltose O-acetyltransferase [EC:2.3.1.79]	5711.16	4817.92	5858.41	5778.18	2893.08	5688.82	3969.42	5242.89	5575.92	8276.92		5011.75	5750.79	1.14746	0.434887
K00662	aacC; aminoglycoside 3-N-acetyltransferase [EC:2.3.1.81]	121	332.33	145.17	111	356	1739.33	1261.5	240	785.5	261		213.1	857.466	4.02377	0.060504
K00663	aacA; aminoglycoside 6'-N-acetyltransferase [EC:2.3.1.82]	209	513	308.5	168	701	3031	2259.5	601	1301.5	408		379.9	1520.2	4.00158	0.0549765
K00666	K00666; fatty-acyl-CoA synthase [EC:6.2.1.-]	34816.7	61240.2	58825.7	21199.8	68591	40167.3	32258	9181.49	19999	8243.51		48934.7	21969.9	0.448963	0.0391305
K00672	ftr; formylmethanofuran--tetrahydromethanopterin N-formyltransferase [EC:2.3.1.101]	235.84	587.51	449.5	246.5	977.01	3770.82	2786	709.99	1559	556.67		499.272	1876.5	3.75846	0.0609747
K00673	astA; arginine N-succinyltransferase [EC:2.3.1.109]	3103.93	2753.05	3299.18	3525.12	2381.63	2592.49	1446.46	2845.61	3588.2	6406.05		3012.58	3375.76	1.12055	0.68263
K00674	dapD; 2,3,4,5-tetrahydropyridine-2,6-dicarboxylate N-succinyltransferase [EC:2.3.1.117]	8992.13	11173.5	10161	7327.77	11144	11425	8688.98	6749.68	9265.85	9417.15		9759.68	9109.34	0.933364	0.550734
K00675	nhoA; N-hydroxyarylamine O-acetyltransferase [EC:2.3.1.118]	1949.47	3976.74	4153.8	1197.27	3125.74	2435.85	1823.4	383.59	1119.27	362.07		2880.6	1224.84	0.425201	0.0461865
K00677	lpxA; UDP-N-acetylglucosamine acyltransferase [EC:2.3.1.129]	23293.1	23427.1	14300.2	21644.9	18039.2	21897.3	18779.6	22506	28615.3	34947.3		20140.9	25349.1	1.25859	0.161097
K00680	ytmI; uncharacterized N-acetyltransferase [EC:2.3.1.-]	39524.8	42055.2	24336.2	35862.2	29743.6	29478.8	27650.1	35504	43634.8	52495.3		34304.4	37752.6	1.10052	0.558292
K00681	ggt; gamma-glutamyltranspeptidase / glutathione hydrolase [EC:2.3.2.2 3.4.19.13]	11181.6	15125.8	12461.8	9361.31	15729.5	30241.5	22437.3	10524.5	18768.9	12949.8		12772	18984.4	1.48641	0.132528
K00682	GGCT; gamma-glutamylcyclotransferase [EC:4.3.2.9]	15	51	7	132	155	17	13	3	32	0		72	13	0.180556	0.0922892
K00684	aat; leucyl/phenylalanyl-tRNA---protein transferase [EC:2.3.2.6]	3803.3	4555.32	4441.05	4439.69	4821.57	11433.4	7841.23	4477	7351.77	7629.32		4412.19	7746.55	1.75572	0.0175727
K00685	ATE1; arginyl-tRNA---protein transferase [EC:2.3.2.8]	3537.8	3928.65	3990.05	4040.85	3981.9	7445.12	5087.73	3753.68	5811.93	7123.65		3895.85	5844.42	1.50017	0.0212826
K00686	tgl; protein-glutamine gamma-glutamyltransferase [EC:2.3.2.13]	0	2	0	0	2	0.33	2	0	0	6		0.8	1.666	2.0825	0.506594
K00687	pbp2B, penA; penicillin-binding protein 2B	0	0	0	0	0	0.67	0	0	0	0		0	0.134	#DIV/0!	0.346594
K00688	PYG, glgP; glycogen phosphorylase [EC:2.4.1.1]	28284.8	30405.8	19660.5	24847.2	24964.1	21953.8	19442.7	24813.2	30587.3	36758.8		25632.5	26711.2	1.04208	0.773107
K00690	E2.4.1.7; sucrose phosphorylase [EC:2.4.1.7]	0	5	5	4	10	11	9	3	9	7		4.8	7.8	1.625	0.18963
K00691	mapA; maltose phosphorylase [EC:2.4.1.8]	1080	325	262	414	364	215.33	375	1204.67	1553	1942		489	1058	2.1636	0.158256
K00692	sacB; levansucrase [EC:2.4.1.10]	0	0	0	0	0	0.66	0	0	0	0		0	0.132	#DIV/0!	0.346594
K00693	GYS; glycogen synthase [EC:2.4.1.11]	0	0	0	0	0	18.67	0	0	18	0		0	7.334	#DIV/0!	0.14121
K00694	bcsA; cellulose synthase (UDP-forming) [EC:2.4.1.12]	2332.5	2769.24	2666.76	2479.75	4532.5	2037.42	1106.83	1649.75	1962	4381.25		2956.15	2227.45	0.753497	0.322546
K00696	E2.4.1.14; sucrose-phosphate synthase [EC:2.4.1.14]	88	245.5	202.5	94	389	782.5	585	123	331.5	131		203.8	390.6	1.91658	0.220634
K00697	otsA; trehalose 6-phosphate synthase [EC:2.4.1.15 2.4.1.347]	3650.14	6865.57	6216.97	2416.26	8068.24	7172.7	5635.4	1480.6	3311.26	1075.4		5443.44	3735.07	0.686161	0.30986
K00700	GBE1, glgB; 1,4-alpha-glucan branching enzyme [EC:2.4.1.18]	28231.5	30253	19600.2	24686.1	24609.7	24149.3	20943.5	25044.7	31441.7	37083.5		25476.1	27732.5	1.08857	0.527703
K00701	cgt; cyclomaltodextrin glucanotransferase [EC:2.4.1.19]	0	0	0	0	9	0	0	0	62	0		1.8	12.4	6.88889	0.422149
K00702	E2.4.1.20; cellobiose phosphorylase [EC:2.4.1.20]	0	0	0	0	0	0	1.5	0	0	0		0	0.3	#DIV/0!	0.346594
K00703	glgA; starch synthase [EC:2.4.1.21]	24876.3	24231.3	13959.5	22636.9	18109.8	19300.5	17146.3	24161.7	29327	36288.8		20762.8	25244.9	1.21587	0.299536
K00705	malQ; 4-alpha-glucanotransferase [EC:2.4.1.25]	24845.3	25072.3	15167	22378.9	21025.3	20327.7	17875	22833	29043	35708.8		21697.8	25157.5	1.15945	0.376501
K00712	tagE; poly(glycerol-phosphate) alpha-glucosyltransferase [EC:2.4.1.52]	49	231	119	51	171	116	72	224	45	20		124.2	95.4	0.768116	0.581827
K00720	UGCG; ceramide glucosyltransferase [EC:2.4.1.80]	234.33	540.33	359.67	221.67	702.67	2349.84	1734.99	367.33	1075.5	345.01		411.734	1174.53	2.85265	0.0936615
K00721	DPM1; dolichol-phosphate mannosyltransferase [EC:2.4.1.83]	5603.18	9261.19	8216.67	3585.18	11859.9	11292.6	8709.66	3334.3	6564.68	3720.68		7705.22	6724.39	0.872706	0.650135
K00729	ALG5; dolichyl-phosphate beta-glucosyltransferase [EC:2.4.1.117]	0	0	0	0	35	40	0	0	19	2		7	12.2	1.74286	0.633428
K00748	lpxB; lipid-A-disaccharide synthase [EC:2.4.1.182]	23313.3	23436.8	14349.5	21667.7	18080.6	22129.9	18933.4	22556.7	28655.3	34985.3		20169.6	25452.1	1.26191	0.15319
K00752	hasA; hyaluronan synthase [EC:2.4.1.212]	0	0	0	0	0	12	16.33	0	3	0		0	6.266	#DIV/0!	0.0976495
K00754	bshA; L-malate glycosyltransferase [EC:2.4.1.-]	21106.3	22800.7	14791	19041.7	15728	13212	12701.7	17681.6	21175	26486		18693.5	18251.3	0.976341	0.886357
K00756	pdp; pyrimidine-nucleoside phosphorylase [EC:2.4.2.2]	20207.7	19593.8	9418	18017.7	13068.8	15146.3	14264.5	19905.5	23451.7	27740.7		16061.2	20101.7	1.25157	0.252634
K00757	udp, UPP; uridine phosphorylase [EC:2.4.2.3]	5273.66	3989.25	4639.91	5054.59	3404.16	2642.41	1660.34	4788.74	6141	9735.25		4472.31	4993.55	1.11655	0.731016
K00758	deoA, TYMP; thymidine phosphorylase [EC:2.4.2.4]	6955.49	9602.91	9973.25	6145.76	9737.33	6828.09	4839	3690.4	5502	7166.26		8482.95	5605.15	0.660755	0.0229945
K00759	APRT, apt; adenine phosphoribosyltransferase [EC:2.4.2.7]	28306.3	30385.8	19613	24695.9	24986.3	25133.3	21721.5	25422.7	31910	37212.8		25597.5	28280.1	1.1048	0.443312
K00760	hprT, hpt, HPRT1; hypoxanthine phosphoribosyltransferase [EC:2.4.2.8]	28559.8	31024.3	20334	24984.7	25832.6	25922.1	22029.7	25529.7	32060.3	37264.3		26147.1	28561.2	1.09233	0.479244
K00761	upp, UPRT; uracil phosphoribosyltransferase [EC:2.4.2.9]	29519.8	31756.8	20979.5	25185.4	27737.8	24239	21021.7	25287.2	31462.5	37104.8		27035.9	27823	1.02912	0.823764
K00762	pyrE; orotate phosphoribosyltransferase [EC:2.4.2.10]	28497.8	30866.8	19963	25039.4	25587.3	26512	22685.5	25630.7	32412	37343.8		25990.9	28916.8	1.11257	0.388697
K00763	pncB, NAPRT1; nicotinate phosphoribosyltransferase [EC:6.3.4.21]	27367.5	29401.3	19003.2	23766.4	23564.7	21860.4	19392.1	24120.3	29403.3	35560.2		24620.6	26067.3	1.05876	0.681626
K00764	purF, PPAT; amidophosphoribosyltransferase [EC:2.4.2.14]	28470.8	30780.6	19921.2	24904.9	25355.8	26278	22318	25584.2	32268	37308.3		25886.7	28751.3	1.11066	0.403087
K00765	hisG; ATP phosphoribosyltransferase [EC:2.4.2.17]	8302.8	11355.3	10613	6931.19	12560.1	12355.3	8897.23	5904.67	9390.77	9762.32		9952.49	9262.05	0.930627	0.647628
K00766	trpD; anthranilate phosphoribosyltransferase [EC:2.4.2.18]	8338.8	11452.3	10649	7075.19	12778.1	12354.3	8906.23	5947.67	9413.77	9759.32		10058.7	9276.25	0.922213	0.605994
K00767	nadC, QPRT; nicotinate-nucleotide pyrophosphorylase (carboxylating) [EC:2.4.2.19]	26542.8	29607.8	19766	23569.4	24992.3	25268.5	21324.5	23182.7	30234.5	35498.8		24895.7	27101.8	1.08861	0.489377
K00768	E2.4.2.21, cobU, cobT; nicotinate-nucleotide--dimethylbenzimidazole phosphoribosyltransferase [EC:2.4.2.21]	24929.8	27867.2	16501	21586.8	22934.2	22276.3	19499	22132.3	27865.3	30298.9		22763.8	24414.4	1.07251	0.565737
K00769	gpt; xanthine phosphoribosyltransferase [EC:2.4.2.22]	2396.83	2685.58	3143.25	3007.42	2247.83	4626.25	2654.67	2206.41	3082.5	5182.25		2696.18	3550.42	1.31683	0.193317
K00772	mtaP, MTAP; 5'-methylthioadenosine phosphorylase [EC:2.4.2.28]	3284.5	6072.5	5749	2266.5	5765.5	6711.5	5099.83	1371	3200	1029		4627.6	3482.27	0.752499	0.415733
K00773	tgt, QTRT1; queuine tRNA-ribosyltransferase [EC:2.4.2.29]	28945.8	31368.8	20625	25181.4	28198.3	26541.5	22717.5	25664.7	32420.5	37389.8		26863.9	28946.8	1.07754	0.53536
K00782	lldG; L-lactate dehydrogenase complex protein LldG	5173.5	7211.42	6798.75	3383.09	6140.67	7907.9	5831.5	3461.91	5910.34	4490.92		5741.49	5520.51	0.961513	0.832965
K00783	rlmH; 23S rRNA (pseudouridine1915-N3)-methyltransferase [EC:2.1.1.177]	24803.6	23784.5	13685	22512.3	17172.5	22656.4	19347.2	24799	30463.8	36688.2		20391.6	26790.9	1.31382	0.124844
K00784	rnz; ribonuclease Z [EC:3.1.26.11]	4710.97	6585.24	6787.3	2989.02	5300.49	3990.94	3413.65	2303.92	3374.85	2922.57		5274.6	3201.19	0.606905	0.0239459
K00786	E2.4.-.-; glycosyltransferase [EC:2.4.-.-]	0	0	0	0	2	25.5	33	0	7.5	0		0.4	13.2	33	0.0969635
K00788	thiE; thiamine-phosphate pyrophosphorylase [EC:2.5.1.3]	25957	29412.2	17538.8	22190.3	25050.7	29000.2	24691.9	23916.3	31171.8	32068.1		24029.8	28169.6	1.17228	0.148846
K00789	metK; S-adenosylmethionine synthetase [EC:2.5.1.6]	28575.8	31065.3	20152	24998.7	25747.6	28768.8	24263.7	25967.7	33384.3	37672.3		26107.9	30011.4	1.14951	0.239272
K00790	murA; UDP-N-acetylglucosamine 1-carboxyvinyltransferase [EC:2.5.1.7]	28722.1	31109.5	20378	25052.5	25777.2	27752	23561.7	25893.2	32944.1	37499.7		26207.9	29530.1	1.12676	0.316103
K00791	miaA, TRIT1; tRNA dimethylallyltransferase [EC:2.5.1.75]	29774.8	31331.8	20618	25433.4	26112.3	27283.5	23442.5	26935.7	34151.5	39360.8		26654.1	30234.8	1.13434	0.325959
K00793	ribE, RIB5; riboflavin synthase [EC:2.5.1.9]	31427.1	33419.1	23123.6	28231.4	27473.2	28922.9	23976.5	28278.1	35707.5	43456.1		28734.9	32068.2	1.116	0.41085
K00794	ribH, RIB4; 6,7-dimethyl-8-ribityllumazine synthase [EC:2.5.1.78]	30952.3	35293.1	24655.2	26336.9	28354.8	27455	23373.5	25830.2	32768.5	37473.8		29118.5	29380.2	1.00899	0.935931
K00795	ispA; farnesyl diphosphate synthase [EC:2.5.1.1 2.5.1.10]	3693.83	3907.58	4282.25	4088.42	4080.83	7966.25	5612.67	3834.41	6060.5	7195.25		4010.58	6133.82	1.52941	0.0179623
K00796	folP; dihydropteroate synthase [EC:2.5.1.15]	31835.3	36802.8	25652	26833.9	32074.8	29261.5	25025.5	26296.7	33643.5	37825.8		30639.8	30410.6	0.99252	0.943075
K00797	speE, SRM; spermidine synthase [EC:2.5.1.16]	25737.3	27840.1	17189.3	22784.7	24717.3	20078.9	17684.3	22944.1	28058.7	34383.6		23653.7	24629.9	1.04127	0.787062
K00798	MMAB, pduO; cob(I)alamin adenosyltransferase [EC:2.5.1.17]	6168.8	9207.82	8964.05	4292.44	10792.3	10230.5	8281.98	3528.67	6291.52	4000.82		7885.09	6466.7	0.820118	0.434424
K00799	GST, gst; glutathione S-transferase [EC:2.5.1.18]	13541.4	17302.5	16244.1	15270.8	19844.2	47431.3	34038.1	16277.8	29917.8	25537.2		16440.6	30640.4	1.86371	0.0265928
K00800	aroA; 3-phosphoshikimate 1-carboxyvinyltransferase [EC:2.5.1.19]	28638.8	31035.8	20176	25091.4	25880.3	27092.8	23087	25845.7	32732.5	37694.8		26164.5	29290.6	1.11948	0.357015
K00801	FDFT1; farnesyl-diphosphate farnesyltransferase [EC:2.5.1.21]	23.67	74.67	24	140.33	196.67	47.83	39	5	42.83	8		91.868	28.532	0.310576	0.108241
K00803	AGPS, agpS; alkyldihydroxyacetonephosphate synthase [EC:2.5.1.26]	3183.3	5612.4	5410.3	1791.1	6321.9	1777.2	1599.56	479.6	868.1	336.4		4463.8	1012.17	0.226751	0.00493302
K00805	hepST; heptaprenyl diphosphate synthase [EC:2.5.1.30]	26187	30249.5	19905.5	21544.8	23532.8	16654.2	15786.8	20506	24350.8	28283		24283.9	21116.1	0.869553	0.31798
K00806	uppS; undecaprenyl diphosphate synthase [EC:2.5.1.31]	27921.3	30095.3	19541.5	24672.2	25143.1	26314.8	22388.2	25508.7	32247.8	37273.3		25474.7	28746.6	1.12844	0.336798
K00808	hss; homospermidine synthase [EC:2.5.1.44]	240.5	727.33	442.67	305.5	964	2393	1766	379	1129	334		536	1200.2	2.23918	0.153129
K00809	DHPS, dys; deoxyhypusine synthase [EC:2.5.1.46]	150.67	417.84	283	251.67	727.34	1377.82	994.66	196.66	626.17	210.67		366.104	681.196	1.86066	0.241727
K00812	aspB; aspartate aminotransferase [EC:2.6.1.1]	23489.5	22985.5	12062	20169.3	17871.8	25971	22437.6	23900.6	30986.8	33049.5		19315.6	27269.1	1.41177	0.0259013
K00813	aspC; aspartate aminotransferase [EC:2.6.1.1]	2964.33	2654.25	3225.58	3342.92	2169.83	2901.75	1662.67	2705.41	3551	6183.25		2871.38	3400.82	1.18438	0.520514
K00816	CCBL; kynurenine---oxoglutarate transaminase / cysteine-S-conjugate beta-lyase / glutamine---phenylpyruvate transaminase [EC:2.6.1.7 4.4.1.13 2.6.1.64]	0	0	0	0	35	40	0	0	19	2		7	12.2	1.74286	0.633428
K00817	hisC; histidinol-phosphate aminotransferase [EC:2.6.1.9]	19929.6	30303.7	29020.9	14738.5	33589.2	21346	15820.9	9376.94	14738.6	15481.7		25516.4	15352.8	0.601686	0.0346603
K00818	E2.6.1.11, argD; acetylornithine aminotransferase [EC:2.6.1.11]	4614.5	6908	6270	2713.5	7654.5	3566.33	2853.5	1940.67	2938	2392		5632.1	2738.1	0.48616	0.0141626
K00819	rocD, OAT; ornithine--oxo-acid transaminase [EC:2.6.1.13]	2473.5	2412.33	1801.67	1156.5	4161.5	1802.33	1815	1711.67	2337	2258		2401.1	1984.8	0.826621	0.444059
K00820	glmS, GFPT; glucosamine---fructose-6-phosphate aminotransferase (isomerizing) [EC:2.6.1.16]	29940.3	32889.1	21592.7	26296.4	28069.8	30598	25682	27241.2	35553.5	39624.3		27757.7	31739.8	1.14346	0.250137
K00821	argD; acetylornithine/N-succinyldiaminopimelate aminotransferase [EC:2.6.1.11 2.6.1.17]	4870.63	4993.98	5267.05	5700.02	4784.23	9205.79	5976.56	5192.01	7609.1	11273.6		5123.18	7851.42	1.53253	0.0397535
K00822	E2.6.1.18; beta-alanine--pyruvate transaminase [EC:2.6.1.18]	1955.63	2526.31	2511.72	2107.02	2985.23	5469.12	3988.4	1979.01	3716.1	2401.65		2417.18	3510.86	1.45246	0.128681
K00823	puuE; 4-aminobutyrate aminotransferase [EC:2.6.1.19]	2012	2881.17	2662.5	1658.59	5274.42	1798.06	1431.25	851.15	1026.92	1111.17		2897.74	1243.71	0.429201	0.0355581
K00824	dat; D-alanine transaminase [EC:2.6.1.21]	804.83	1744.66	1397.34	913.17	2641.67	5783.5	4423.16	1221	2644	1064.01		1500.33	3027.13	2.01764	0.155976
K00826	E2.6.1.42, ilvE; branched-chain amino acid aminotransferase [EC:2.6.1.42]	31300	37493	25618.2	27222.1	31438.2	35773.7	29180.8	26997.5	36430.2	38593		30614.3	33395	1.09083	0.387907
K00827	AGXT2; alanine-glyoxylate transaminase / (R)-3-amino-2-methylpropionate-pyruvate transaminase [EC:2.6.1.44 2.6.1.40]	0	0	5	0	0	0	0	0	0	0		1	0	0	0.346594
K00830	AGXT; alanine-glyoxylate transaminase / serine-glyoxylate transaminase / serine-pyruvate transaminase [EC:2.6.1.44 2.6.1.45 2.6.1.51]	2895.17	3619.84	2905.5	3382.17	4294.34	14095.8	9949	4473.99	8452.17	7580.67		3419.4	8910.33	2.60581	0.00883087
K00831	serC, PSAT1; phosphoserine aminotransferase [EC:2.6.1.52]	8368.13	10857.5	10601.5	6657.52	11929.7	11435	8753.23	5782.35	9129.6	9691.65		9682.88	8958.36	0.925175	0.598761
K00832	tyrB; aromatic-amino-acid transaminase [EC:2.6.1.57]	19977.9	19917.9	11090.9	18502.4	13977.9	13627.7	13000.7	18764.6	22689	27986.5		16693.4	19213.7	1.15098	0.471308
K00833	bioA; adenosylmethionine---8-amino-7-oxononanoate aminotransferase [EC:2.6.1.62]	25949.6	27865.3	18697.4	22970.6	22829.7	21587	18628.5	22590.7	28466.7	34973.8		23662.5	25249.3	1.06706	0.643611
K00835	avtA; valine--pyruvate aminotransferase [EC:2.6.1.66]	2136.33	1846.25	2647.08	2586.92	1233.83	1765.08	870.67	1811.41	1929	4844.25		2090.08	2244.08	1.07368	0.837115
K00836	ectB, dat; diaminobutyrate-2-oxoglutarate transaminase [EC:2.6.1.76]	4705.3	8762.9	9070.8	2730.6	8612.4	1030.7	984.23	381.1	656.6	369.9		6776.4	684.506	0.101013	0.00154716
K00839	pucG; (S)-ureidoglycine---glyoxylate transaminase [EC:2.6.1.112]	0	0	0	0	0	0.33	0	0	3	0		0	0.666	#DIV/0!	0.289391
K00840	astC; succinylornithine aminotransferase [EC:2.6.1.81]	0	0	0	0	0	0	0	0	3	0		0	0.6	#DIV/0!	0.346594
K00841	patA; aminotransferase [EC:2.6.1.-]	18248	18267	9119	16661	12413	12726	12355	17380	20764	25728		14941.6	17790.6	1.19068	0.385246
K00842	E2.6.1.-E, patB; aminotransferase [EC:2.6.1.-]	0	0	0	0	0	1.33	0	0	0	0		0	0.266	#DIV/0!	0.346594
K00845	glk; glucokinase [EC:2.7.1.2]	51157.1	57356.5	37619.1	43724.8	44089	44118.3	38655	43949.7	55418.9	64085.2		46789.3	49245.4	1.05249	0.679421
K00847	E2.7.1.4, scrK; fructokinase [EC:2.7.1.4]	27199.7	27325.1	15967.1	24174.4	22854.5	24970.9	21455.5	25950.6	32925.7	38166.4		23504.2	28693.8	1.2208	0.193545
K00848	rhaB; rhamnulokinase [EC:2.7.1.5]	669	1349.67	849.5	440.84	3442.17	1932.32	1443.5	349.49	833.84	350.17		1350.24	981.864	0.72718	0.572889
K00849	galK; galactokinase [EC:2.7.1.6]	27201.2	27917.1	18278.8	23518.1	19729	17988.6	16286.3	23856.4	28456	35873.3		23328.8	24492.1	1.04987	0.781803
K00850	pfkA, PFK; 6-phosphofructokinase 1 [EC:2.7.1.11]	28810.8	30415.6	19824.4	24564.8	24824.1	25048.1	21713.6	25559.9	31997.6	37652.6		25688	28394.4	1.10536	0.448867
K00851	E2.7.1.12, gntK, idnK; gluconokinase [EC:2.7.1.12]	5587.8	8284.48	8581.22	4887.85	8769.4	5941.11	4121.4	2859.35	4085.93	5770.65		7222.15	4555.69	0.630794	0.0290267
K00852	rbsK, RBKS; ribokinase [EC:2.7.1.15]	29337.3	34105.4	23924.3	25473.5	28325.6	26246.5	22485.9	24444.7	30934.4	35427.4		28233.2	27907.8	0.988474	0.914312
K00853	araB; L-ribulokinase [EC:2.7.1.16]	1028	990.25	1025.25	934.25	925.5	778.08	581	1083.42	1526	1404.25		980.65	1074.55	1.09575	0.617522
K00854	xylB, XYLB; xylulokinase [EC:2.7.1.17]	3626.67	5541.67	3574.17	2186.17	9902.34	5595.48	4542.33	2404.16	4094.17	2807.17		4966.2	3888.66	0.783025	0.48297
K00855	PRK, prkB; phosphoribulokinase [EC:2.7.1.19]	3050.83	2817.75	3299.08	3446.92	2437.33	4817.25	3133.67	3127.91	4333.5	6443.75		3010.38	4371.22	1.45205	0.0664688
K00856	E2.7.1.20, ADK; adenosine kinase [EC:2.7.1.20]	3478.5	6157	5760	2218.5	6789.5	2699.33	1970	732.67	1256	711		4880.7	1473.8	0.301965	0.00709876
K00857	tdk, TK; thymidine kinase [EC:2.7.1.21]	24759.3	23603.1	13586.8	22135.2	16903.1	17183.7	15591.8	23671.1	28158.2	35651.8		20197.5	24051.3	1.19081	0.390879
K00858	ppnK, NADK; NAD+ kinase [EC:2.7.1.23]	28692.1	31012.2	20350	25021.1	25730.7	27115.8	23129.5	25743.7	32611.2	37426.8		26161.2	29205.4	1.11636	0.361224
K00859	coaE; dephospho-CoA kinase [EC:2.7.1.24]	28682.8	30911.8	20291	24910.4	25719.3	26602.5	23043.5	25714.7	32590.5	37416.8		26103.1	29073.6	1.1138	0.376008
K00860	cysC; adenylylsulfate kinase [EC:2.7.1.25]	3098.47	3082.16	3410.71	3561.52	2749.9	3410.76	2038.91	2891.34	3822.27	6246.31		3180.55	3681.92	1.15763	0.506453
K00862	eryA; erythritol kinase (D-erythritol 1-phosphate-forming) [EC:2.7.1.215]	80	372	151	105	365	133	64	17	77	8		214.6	59.8	0.278658	0.0516315
K00863	DAK, TKFC; triose/dihydroxyacetone kinase / FAD-AMP lyase (cyclizing) [EC:2.7.1.28 2.7.1.29 4.6.1.15]	753.5	1031.33	865.67	435.25	991.25	2135.25	1588.25	350	1017.25	299		815.4	1077.95	1.32199	0.498802
K00864	glpK, GK; glycerol kinase [EC:2.7.1.30]	27384.3	30692	19518.4	24296.2	25126.6	26191.8	22110.2	24261.7	30746.8	35087.3		25403.5	27679.6	1.0896	0.466216
K00865	glxK, garK; glycerate 2-kinase [EC:2.7.1.165]	29885.5	31375.5	20494	25301.7	28928.4	22282.3	19732.1	25897	31573.1	38143.2		27197	27525.5	1.01208	0.934071
K00867	coaA; type I pantothenate kinase [EC:2.7.1.33]	6483.33	9265.58	9193.25	5571.92	9792.33	8620.42	6177.67	3896.41	6180	7070.25		8061.28	6388.95	0.792548	0.181816
K00868	pdxK, pdxY; pyridoxine kinase [EC:2.7.1.35]	4222.46	5126.23	5557.13	4427.19	6356.31	7882.45	5211.82	3318.42	4504.85	6262.9		5137.86	5436.09	1.05804	0.740065
K00869	E2.7.1.36, MVK, mvaK1; mevalonate kinase [EC:2.7.1.36]	135	411	265	132	813	142.67	98.33	107	67	17		351.2	86.4	0.246014	0.0724769
K00872	thrB1; homoserine kinase [EC:2.7.1.39]	8345.83	10241.2	9235.08	6714.67	9876.58	5814	4321.92	5616.08	6630.25	8321.75		8882.68	6140.8	0.691323	0.0168998
K00873	PK, pyk; pyruvate kinase [EC:2.7.1.40]	31560.4	33871	24200.4	28177.7	29808.8	29300.4	24294.5	28029.7	34832.4	42928		29523.7	31877	1.07971	0.534603
K00874	kdgK; 2-dehydro-3-deoxygluconokinase [EC:2.7.1.45]	25303.8	24337.4	13764.9	22744.4	17129.3	20754.7	17801.2	24544.9	29545.2	38729.2		20656	26275	1.27203	0.228015
K00875	E2.7.1.47; D-ribulokinase [EC:2.7.1.47]	6.5	31	16	8.5	41	81	29	7	26.5	10		20.6	30.7	1.49029	0.516587
K00876	udk, UCK; uridine kinase [EC:2.7.1.48]	25269.3	22741.2	12990.6	22131.4	15708.3	16843.9	15542	24783.1	29468.5	37556.2		19768.2	24838.7	1.2565	0.311505
K00878	thiM; hydroxyethylthiazole kinase [EC:2.7.1.50]	2153.8	1968.23	662.97	1708.85	1226.65	2276.45	1562.98	2706.6	2501.35	2174.9		1544.1	2244.46	1.45357	0.0679907
K00880	lyxK; L-xylulokinase [EC:2.7.1.53]	66	212	105.5	56	303	227	110.5	44	168.5	16		148.5	113.2	0.76229	0.581069
K00882	fruK; 1-phosphofructokinase [EC:2.7.1.56]	25589	27187.5	17465	22437.9	20518.7	17515.9	15798.8	22010.3	25640.3	32696.2		22639.6	22732.3	1.00409	0.979489
K00883	dgoK; 2-dehydro-3-deoxygalactonokinase [EC:2.7.1.58]	167.5	554.33	300.67	240.5	733	633.5	465	135	342.5	84		399.2	332	0.831663	0.660054
K00884	NAGK, nagK; N-acetylglucosamine kinase [EC:2.7.1.59]	2176.33	1942.58	2711.25	2642.92	1423.83	1721.75	842.67	1813.41	1942	4842.25		2179.38	2232.42	1.02433	0.943145
K00885	nanK; N-acylmannosamine kinase [EC:2.7.1.60]	25	67	33	16	131	129	62	105	70	187		54.4	110.6	2.03309	0.106019
K00886	ppgK; polyphosphate glucokinase [EC:2.7.1.63]	4171.33	7048.25	7217.58	2952.92	7422.33	2232.75	1827.67	886.41	1189.5	1119.25		5762.48	1451.12	0.251821	0.00195148
K00887	dgkA; undecaprenol kinase [EC:2.7.1.66]	78.67	251.67	172.5	78.83	340.67	92	78.5	102.5	40.33	19		184.468	66.466	0.360312	0.0570688
K00891	E2.7.1.71, aroK, aroL; shikimate kinase [EC:2.7.1.71]	28663.8	31002.3	20364.5	25084.4	25606.3	27383.7	23012.7	25723.7	32508.5	37405.8		26144.3	29206.9	1.11714	0.357405
K00892	gsk; inosine kinase [EC:2.7.1.73]	2906.33	2503.25	3065.58	3291.92	1946.83	2032.75	1030.67	2656.41	3255	6228.25		2742.78	3040.62	1.10859	0.751644
K00895	pfp, PFP; diphosphate-dependent phosphofructokinase [EC:2.7.1.90]	1196	648.33	491.17	529	756	723	763.5	1313	1759.5	2018		724.1	1315.4	1.8166	0.0748101
K00897	aphA; kanamycin kinase [EC:2.7.1.95]	5	31	14	4	48	70.5	84.5	22.5	32.5	17		20.4	45.4	2.22549	0.155277
K00899	mtnK; 5-methylthioribose kinase [EC:2.7.1.100]	31	81	40	20	186	211.33	75	20	114	19		71.6	87.866	1.22718	0.73748
K00901	dgkA, DGK; diacylglycerol kinase (ATP) [EC:2.7.1.107]	24654.8	23426.3	13410.5	22350.4	17040.8	18543	16271.6	24040.7	28864.5	36308.8		20176.6	24805.7	1.22943	0.30217
K00906	aceK; isocitrate dehydrogenase kinase/phosphatase [EC:2.7.11.5 3.1.3.-]	2229.33	1895.25	2720.58	2713.92	1405.83	1777.42	880	1840.41	2022	4936.25		2192.98	2291.22	1.04479	0.896895
K00912	lpxK; tetraacyldisaccharide 4'-kinase [EC:2.7.1.130]	23219.3	23186.8	14146.5	21572.7	17734.6	21666.9	18601.4	22474.7	28501.3	34914.3		19972	25231.7	1.26336	0.160373
K00917	lacC; tagatose 6-phosphate kinase [EC:2.7.1.144]	1855.33	3754.83	4029.67	1122.92	2729.92	320.59	223.41	148.33	134.75	42.51		2698.53	173.918	0.0644491	0.00184558
K00919	ispE; 4-diphosphocytidyl-2-C-methyl-D-erythritol kinase [EC:2.7.1.148]	28249.8	30365.8	19488	24692.4	24732.3	26877.8	22948.2	25632.7	32496.5	37338.8		25505.7	29058.8	1.13931	0.296933
K00924	E2.7.1.-; kinase [EC:2.7.1.-]	1415.37	3587.39	2683.99	1437.01	5432.7	11581.2	8627.36	2074.28	5153.69	2208.65		2911.29	5929.04	2.03657	0.169311
K00925	ackA; acetate kinase [EC:2.7.2.1]	28996.4	31068.5	21021.4	25535.5	24945.5	25848.3	21918.9	25819	32075.1	37883.5		26313.5	28709	1.09104	0.489198
K00926	arcC; carbamate kinase [EC:2.7.2.2]	1251.26	1207.38	2236.18	1489.79	751.96	444.15	304.47	639.27	357.2	863.05		1387.31	521.628	0.375999	0.0112484
K00927	PGK, pgk; phosphoglycerate kinase [EC:2.7.2.3]	28694.8	31007.8	20352	25019.4	25750.3	27077.5	23080.5	25731.7	32599.5	37420.8		26164.9	29182	1.11531	0.365971
K00928	lysC; aspartate kinase [EC:2.7.2.4]	51388.1	52036.6	31648.6	44897.6	39902.4	41566.5	37063.7	47756.8	58576.3	68769.6		43974.7	50746.6	1.154	0.356002
K00929	buk; butyrate kinase [EC:2.7.2.7]	22	121	95	129.5	45.5	570.83	110.5	63	68.5	29		82.6	168.366	2.03833	0.431795
K00930	argB; acetylglutamate kinase [EC:2.7.2.8]	8330.8	11385.8	10666.5	6945.19	12598.1	12718.3	9349.56	6017.67	9558.27	9820.32		9985.29	9492.82	0.950681	0.747975
K00931	proB; glutamate 5-kinase [EC:2.7.2.11]	27344.8	30285.8	20216.5	24317.2	25758.1	25771.3	21701.2	23998	31558.3	36753.3		25584.5	27956.4	1.09271	0.480555
K00932	tdcD; propionate kinase [EC:2.7.2.15]	476.33	383	837.33	601.67	196.33	37	40.67	157.66	77	352		498.932	132.866	0.266301	0.017367
K00936	pdtaS; two-component system, sensor histidine kinase PdtaS [EC:2.7.13.3]	51861.5	50811.1	29641.4	48387.3	39103.5	39128.3	33000.1	49526.9	62891.2	76486.3		43961	52206.6	1.18757	0.384725
K00937	ppk; polyphosphate kinase [EC:2.7.4.1]	10117.8	12090.8	10567.5	7877.19	12507.1	12479.9	9516.73	8138.34	11166.3	11508.3		10632.1	10561.9	0.9934	0.951887
K00938	E2.7.4.2, mvaK2; phosphomevalonate kinase [EC:2.7.4.2]	8	45	22	4	12	14.67	14.33	87	0	2		18.2	23.6	1.2967	0.768441
K00939	adk, AK; adenylate kinase [EC:2.7.4.3]	28739.6	31114.3	20451.9	25060.9	25979	28127	23882.3	25894.3	33033.7	37593.5		26269.2	29706.2	1.13084	0.296212
K00940	ndk, NME; nucleoside-diphosphate kinase [EC:2.7.4.6]	28727.8	31098.3	20437	25041.2	25851.1	27456.9	23343.2	25790.7	32710.8	37477.3		26231.1	29355.8	1.11912	0.345965
K00941	thiD; hydroxymethylpyrimidine/phosphomethylpyrimidine kinase [EC:2.7.1.49 2.7.4.7]	25924.8	28755.7	17882	22943.8	23553.2	24310.6	20779.8	23201.6	28712.3	33699.9		23811.9	26140.9	1.09781	0.446646
K00942	E2.7.4.8, gmk; guanylate kinase [EC:2.7.4.8]	28694.8	31007.8	20352	25019.4	25750.3	27077.5	23080.5	25731.7	32599.5	37422.8		26164.9	29182.4	1.11533	0.365948
K00943	tmk, DTYMK; dTMP kinase [EC:2.7.4.9]	29496.8	34533.8	24094.5	25976.4	28415.3	26876.5	22739	24528	31080	35475.8		28503.4	28139.9	0.987246	0.903695
K00945	cmk; CMP/dCMP kinase [EC:2.7.4.25]	28593.8	30850.8	20276	24912.4	25659.3	26727.5	22798.5	25590.7	32342.5	37313.8		26058.5	28954.6	1.11114	0.386338
K00946	thiL; thiamine-monophosphate kinase [EC:2.7.4.16]	8071.8	10707	10190.4	6694.19	11412.1	11819.9	8508.73	5746.67	9029.77	9677.32		9415.09	8956.49	0.951291	0.736677
K00947	mosAB; molybdenum storage protein	4	4	2	0	2	56	44	10	0	16		2.4	25.2	10.5	0.0644797
K00948	PRPS, prsA; ribose-phosphate pyrophosphokinase [EC:2.7.6.1]	29547.3	31860.2	20949.2	25810.4	26929.3	27761.4	23465.6	26523.8	34023.5	38648.8		27019.3	30084.6	1.11345	0.381247
K00949	thiN, TPK1, THI80; thiamine pyrophosphokinase [EC:2.7.6.2]	21401	20171.3	9898.17	18527.2	13777.2	14964.1	14349.8	21084	24873.8	29605.5		16755	20975.4	1.25189	0.277178
K00950	folK; 2-amino-4-hydroxy-6-hydroxymethyldihydropteridine diphosphokinase [EC:2.7.6.3]	12500.3	14515.8	14447.4	10812.6	15081.9	15167.1	10882.9	9973.68	14355.8	17905.5		13471.6	13657	1.01376	0.913528
K00951	relA; GTP pyrophosphokinase [EC:2.7.6.5]	48777.1	49872.7	29854.9	42813.8	38611	38803.7	34927.5	44924.7	55755.3	66376.1		41985.9	48157.5	1.14699	0.391926
K00954	E2.7.7.3A, coaD, kdtB; pantetheine-phosphate adenylyltransferase [EC:2.7.7.3]	28651.8	30897.8	20242	24981.4	25627.3	26602.5	22701.5	25635.7	32423.5	37345.8		26080.1	28941.8	1.10973	0.395744
K00955	cysNC; bifunctional enzyme CysN/CysC [EC:2.7.7.4 2.7.1.25]	4907.97	8598.24	7550.8	3040.27	11593.7	9527.02	7545.06	2000.26	4298.77	1496.07		7138.2	4973.44	0.696735	0.343984
K00956	cysN; sulfate adenylyltransferase subunit 1 [EC:2.7.7.4]	6608.33	7836.58	8171.75	5455.92	8484.83	3617.75	2621.17	4285.08	5667.5	8570.25		7311.48	4952.35	0.677339	0.0794584
K00957	cysD; sulfate adenylyltransferase subunit 2 [EC:2.7.7.4]	11466.3	16369.8	15634.5	8591.19	20050.6	12704.4	9796.73	6161.67	9801.27	9998.32		14422.5	9692.49	0.67204	0.0687932
K00958	sat, met3; sulfate adenylyltransferase [EC:2.7.7.4]	168.33	497.33	305.17	126.17	582.67	468.67	330.16	152.83	206	49.01		335.934	241.334	0.718397	0.435485
K00960	E2.7.7.6; DNA-directed RNA polymerase [EC:2.7.7.6]	0	2	0	0	2	0.33	2	0	0	6		0.8	1.666	2.0825	0.506594
K00962	pnp, PNPT1; polyribonucleotide nucleotidyltransferase [EC:2.7.7.8]	28694.8	31007.8	20352	25019.4	25748.3	27077.5	23080.5	25731.7	32599.5	37418.8		26164.5	29181.6	1.11531	0.365935
K00963	UGP2, galU, galF; UTP--glucose-1-phosphate uridylyltransferase [EC:2.7.7.9]	29787.3	34124.8	24070	25673.7	27224.6	25687.6	21846.7	24412	30628.8	35291.8		28176.1	27573.4	0.978609	0.844622
K00965	galT, GALT; UDPglucose--hexose-1-phosphate uridylyltransferase [EC:2.7.7.12]	22886	22504.6	12926.6	21137.3	15351.9	18367.7	16281.9	21985.1	25951.4	32858.9		18961.3	23089	1.21769	0.281589
K00966	GMPP; mannose-1-phosphate guanylyltransferase [EC:2.7.7.13]	3308.5	5939	5611	2057.5	6691.5	2258	1996.83	567	1147	394		4721.5	1272.57	0.269526	0.00666018
K00969	nadD; nicotinate-nucleotide adenylyltransferase [EC:2.7.7.18]	28525.8	30925.8	20068	24945.4	25586.3	26984.8	23025.5	25723.7	32560.5	37420.8		26010.3	29143.1	1.12044	0.352095
K00970	pcnB; poly(A) polymerase [EC:2.7.7.19]	8556.8	11581.3	11145	6951.19	12877.1	13663.9	10081.1	6123	9858.77	9966.32		10222.3	9938.62	0.97225	0.864318
K00971	manC, cpsB; mannose-1-phosphate guanylyltransferase [EC:2.7.7.13]	3214.97	3866.07	2864.47	3104.77	4349.74	4922.85	3081.73	3130.26	4552.77	6467.07		3480	4430.94	1.27326	0.203059
K00972	UAP1; UDP-N-acetylglucosamine/UDP-N-acetylgalactosamine diphosphorylase [EC:2.7.7.23 2.7.7.83]	161.67	439.84	360.5	152.67	626.34	1722.82	1283	287.99	693.17	278.67		348.204	853.13	2.45009	0.128547
K00973	E2.7.7.24, rfbA, rffH; glucose-1-phosphate thymidylyltransferase [EC:2.7.7.24]	29385.8	31581.6	20825.7	25739.2	26691.1	26669.4	22578.9	26262.3	33641.3	38423.3		26844.7	29515.1	1.09947	0.45328
K00974	cca; tRNA nucleotidyltransferase (CCA-adding enzyme) [EC:2.7.7.72 3.1.3.- 3.1.4.-]	41788.1	41455.7	22208.9	38906.8	29056.5	30760.9	27718.5	40021	47711.8	59775.2		34683.2	41197.5	1.18782	0.379514
K00975	glgC; glucose-1-phosphate adenylyltransferase [EC:2.7.7.27]	49498.3	51587.5	31466.2	44443.3	41078.7	35693.3	32370.8	44245.5	53041.3	64520.8		43614.8	45974.4	1.0541	0.739658
K00978	rfbF; glucose-1-phosphate cytidylyltransferase [EC:2.7.7.33]	2626.67	5301.84	4974	1932.17	6752.84	5939.49	4081.16	1013.49	2487.67	821.17		4317.5	2868.6	0.664411	0.302409
K00979	kdsB; 3-deoxy-manno-octulosonate cytidylyltransferase (CMP-KDO synthetase) [EC:2.7.7.38]	23225.3	23250.8	14197.5	21664.7	17704.6	22003.9	18547.4	22461.7	28414.3	34898.3		20008.6	25265.1	1.26271	0.158934
K00980	tagD; glycerol-3-phosphate cytidylyltransferase [EC:2.7.7.39]	18281	18365	9155.5	16675	12477	12766	12393.5	17398	20797.5	25721		14990.7	17815.2	1.18842	0.388475
K00981	E2.7.7.41, CDS1, CDS2, cdsA; phosphatidate cytidylyltransferase [EC:2.7.7.41]	28837.6	31373	20623	25167	26346.7	28013.2	23734.9	25903.3	33011.6	37558.2		26469.5	29644.2	1.11994	0.334432
K00982	glnE; [glutamine synthetase] adenylyltransferase / [glutamine synthetase]-adenylyl-L-tyrosine phosphorylase [EC:2.7.7.42 2.7.7.89]	6860.8	9929.82	9622.55	6194.19	10954.1	10718.9	7746.73	4446	7297.27	7677.32		8712.29	7577.25	0.86972	0.427601
K00983	neuA; N-acylneuraminate cytidylyltransferase [EC:2.7.7.43]	3131.33	2160.25	2621.58	3051.92	1892.83	2135.08	1351.67	2966.75	3575	6745.25		2571.58	3354.75	1.30455	0.437496
K00984	aadA; streptomycin 3"-adenylyltransferase [EC:2.7.7.47]	0	0	10	0	0	0	0	0	0	0		2	0	0	0.346594
K00986	ltrA; RNA-directed DNA polymerase [EC:2.7.7.49]	1948	2024	1311	1676	4199	1011.66	735.5	1712	2680	2716		2231.6	1771.03	0.793615	0.500484
K00989	rph; ribonuclease PH [EC:2.7.7.56]	27538.8	30399.3	19854	24437.2	25189.1	25764.3	22195.2	24296	30780.8	35383.3		25483.7	27683.9	1.08634	0.478776
K00990	glnD; [protein-PII] uridylyltransferase [EC:2.7.7.59]	7714.13	10733.5	10203.5	6721.52	11587.7	10761.6	7807.73	5190.01	8455.6	8844.65		9392.08	8211.92	0.874345	0.388368
K00991	ispD; 2-C-methyl-D-erythritol 4-phosphate cytidylyltransferase [EC:2.7.7.60]	28418.4	29673.9	19821	24821.2	23346	21018.7	18808.2	24851.4	30171.6	36977.2		25216.1	26365.4	1.04558	0.765739
K00992	murU; N-acetyl-alpha-D-muramate 1-phosphate uridylyltransferase [EC:2.7.7.99]	2216.63	2455.98	2818.05	2372.02	3062.23	6271.12	4816.4	2316.01	4231.1	2829.65		2584.98	4092.86	1.58332	0.0712175
K00995	pgsA, PGS1; CDP-diacylglycerol---glycerol-3-phosphate 3-phosphatidyltransferase [EC:2.7.8.5]	32949.6	40546.7	29697.3	27660	36611.2	27836.5	23622.5	24990.3	31484.1	35717.2		33493	28730.1	0.857796	0.175606
K00996	rfbP; undecaprenyl-phosphate galactose phosphotransferase [EC:2.7.8.6]	140	433	292	204	433	526	373	200	254	338		300.4	338.2	1.12583	0.655244
K00997	acpS; holo-[acyl-carrier protein] synthase [EC:2.7.8.7]	26807.7	29895.2	18620.7	23548.9	24708.1	26566.2	22477.6	24087.7	30736.9	34723.2		24716.1	27718.3	1.12147	0.333076
K00998	pssA; CDP-diacylglycerol---serine O-phosphatidyltransferase [EC:2.7.8.8]	2906.33	2503.25	3065.58	3291.92	1946.83	2010.42	1018	2568.41	3193	6049.25		2742.78	2967.82	1.08205	0.804983
K00999	CDIPT; CDP-diacylglycerol--inositol 3-phosphatidyltransferase [EC:2.7.8.11]	630.5	684	653.5	277.5	458.5	389.5	355	125.5	181	68		540.8	223.8	0.413831	0.0128488
K01000	mraY; phospho-N-acetylmuramoyl-pentapeptide-transferase [EC:2.7.8.13]	28662.1	30913.5	20268.5	24992.8	25573.5	26111.2	22383	25591.7	32193.8	37265.7		26082.1	28709.1	1.10072	0.437909
K01002	mdoB; phosphoglycerol transferase [EC:2.7.8.20]	4	12	0	0	0	0	0	0	0	0		3.2	0	0	0.207305
K01003	bcpA; oxaloacetate decarboxylase [EC:4.1.1.3]	60.8	148.4	74.8	54.6	153.4	1724.87	1265.73	263.6	786.6	250.4		98.4	858.24	8.72195	0.029637
K01004	pcs; phosphatidylcholine synthase [EC:2.7.8.24]	126.63	327.06	246.14	146.77	642.07	526.54	344.06	122.93	293.6	53.41		297.734	268.108	0.900495	0.819182
K01006	ppdK; pyruvate, orthophosphate dikinase [EC:2.7.9.1]	26636.7	29317.7	17880.2	21828.4	26085.6	22620.9	20276.6	22562	28221.9	30717.7		24349.7	24879.8	1.02177	0.855123
K01007	pps, ppsA; pyruvate, water dikinase [EC:2.7.9.2]	9138.8	12512.3	11920.9	7252.85	16090.9	8619.44	5433.56	3931.68	5907.93	7227.65		11383.1	6224.05	0.546778	0.0166783
K01008	selD, SEPHS; selenide, water dikinase [EC:2.7.9.3]	23860.3	23461.5	13255.9	21952.4	18336.3	19674.3	16840.2	22739.2	27599	33963.3		20173.3	24163.2	1.19778	0.302742
K01011	TST, MPST, sseA; thiosulfate/3-mercaptopyruvate sulfurtransferase [EC:2.8.1.1 2.8.1.2]	36133.3	45934.6	34821.8	29404	45191.3	30409.8	25913.5	25435.3	32953	36277.4		38297	30197.8	0.788516	0.0651037
K01012	bioB; biotin synthase [EC:2.8.1.6]	47033.1	48521.8	28685.4	41893.4	36780.9	38152.8	33632.7	43301.7	53535.9	63991.3		40582.9	46522.9	1.14637	0.392345
K01026	pct; propionate CoA-transferase [EC:2.8.3.1]	18756	19135	9709	17027	15502	15456	14416	17875	21926	26135		16025.8	19161.6	1.19567	0.288962
K01027	OXCT; 3-oxoacid CoA-transferase [EC:2.8.3.5]	0	5	5	0	6	21.33	14.33	0	0	0		3.2	7.132	2.22875	0.426594
K01028	E2.8.3.5A, scoA; 3-oxoacid CoA-transferase subunit A [EC:2.8.3.5]	2425.3	3106.23	2470.47	1698.6	4883.4	4657.53	3629.56	1738.1	3293.1	1992.9		2916.8	3062.24	1.04986	0.853588
K01029	E2.8.3.5B, scoB; 3-oxoacid CoA-transferase subunit B [EC:2.8.3.5]	2425.3	3106.23	2470.47	1698.6	4886.4	4668.2	3636.56	1738.1	3303.1	1992.9		2917.4	3067.77	1.05154	0.849064
K01031	pcaI; 3-oxoadipate CoA-transferase, alpha subunit [EC:2.8.3.6]	42	90.33	58.67	46	180	119.67	106.16	25.5	67	13		83.4	66.266	0.794556	0.619771
K01032	pcaJ; 3-oxoadipate CoA-transferase, beta subunit [EC:2.8.3.6]	42	90.33	58.67	46	180	119.34	110.16	25.5	67	13		83.4	67	0.803357	0.636846
K01034	atoD; acetate CoA/acetoacetate CoA-transferase alpha subunit [EC:2.8.3.8 2.8.3.9]	18245	18231.5	9110	16667.2	12405.2	12763.6	12384.2	17316	20808.8	25727.5		14931.8	17800	1.19209	0.381651
K01035	atoA; acetate CoA/acetoacetate CoA-transferase beta subunit [EC:2.8.3.8 2.8.3.9]	18245	18231.5	9110	16667.2	12405.2	12763.6	12384.2	17316	20808.8	25727.5		14931.8	17800	1.19209	0.381651
K01039	gctA; glutaconate CoA-transferase, subunit A [EC:2.8.3.12]	173.97	377.07	263.8	124.43	609.07	956.2	740.4	217.6	515.93	101.4		309.668	506.306	1.635	0.308395
K01040	gctB; glutaconate CoA-transferase, subunit B [EC:2.8.3.12]	76.97	187.07	117.8	52.43	393.07	516.2	329.4	108.6	261.93	36.4		165.468	250.506	1.51392	0.438999
K01042	selA; L-seryl-tRNA(Ser) seleniumtransferase [EC:2.9.1.1]	23572.1	23348.3	13805.4	21845.6	18146.7	21792.2	18448.3	22439.8	27334.5	33428.3		20143.6	24688.6	1.22563	0.193345
K01046	lip, TGL2; triacylglycerol lipase [EC:3.1.1.3]	3024.82	3480.33	4538.66	2769.18	4272.66	1668.67	1588.66	1335.31	1141.5	1709.01		3617.13	1488.63	0.41155	0.000361515
K01048	pldB; lysophospholipase [EC:3.1.1.5]	3454.83	3614.91	4051.42	3840.42	3640.83	7416.08	5176.67	3562.41	5589	6817.25		3720.48	5712.28	1.53536	0.0190786
K01051	E3.1.1.11; pectinesterase [EC:3.1.1.11]	0	4	5	4	17	43.66	25	4.34	26	5		6	20.8	3.46667	0.0985272
K01053	E3.1.1.17, gnl, RGN; gluconolactonase [EC:3.1.1.17]	947.17	2686	1726.18	985.01	3623.35	11190	8175.49	1640.48	5217.34	1614.35		1993.54	5567.53	2.79278	0.10198
K01055	pcaD; 3-oxoadipate enol-lactonase [EC:3.1.1.24]	2618.8	4111.73	3027.47	1511.6	8094.4	4450.37	3594.23	960.1	2155.1	715.4		3872.8	2375.04	0.613262	0.298786
K01056	PTH1, pth, spoVC; peptidyl-tRNA hydrolase, PTH1 family [EC:3.1.1.29]	28694.8	31009.8	20352	25023.4	25750.3	27075.5	23075.5	25731.7	32599.5	37420.8		26166.1	29180.6	1.11521	0.366454
K01057	PGLS, pgl, devB; 6-phosphogluconolactonase [EC:3.1.1.31]	7125.8	9159.23	8373.97	5602.6	9998.9	8494.2	6109.06	4928.27	7582.6	8771.4		8052.1	7177.11	0.891333	0.434446
K01058	pldA; phospholipase A1/A2 [EC:3.1.1.32 3.1.1.4]	2204	1878	1741	2477	1660	1935.67	960	2297	3086	5566		1992	2768.93	1.39003	0.35596
K01060	cah; cephalosporin-C deacetylase [EC:3.1.1.41]	29	61.33	46.67	40	68	145.67	106.5	27	78	34		49	78.234	1.59661	0.246397
K01061	E3.1.1.45; carboxymethylenebutenolidase [EC:3.1.1.45]	9508.84	15704.3	13970.7	6696.5	15881.5	15070.1	11822.1	4619.83	9869.5	5470.67		12352.4	9370.46	0.758596	0.297007
K01066	aes; acetyl esterase [EC:3.1.1.-]	10194.8	16160.5	15559.2	6542.29	14803.3	12225.3	9969.46	3643.44	7113.7	3744.56		12652	7339.3	0.580089	0.0673335
K01067	E3.1.2.1, ACH1; acetyl-CoA hydrolase [EC:3.1.2.1]	25	62	26	16	123	30	38	5	23	4		50.4	20	0.396825	0.184035
K01069	gloB, HAGH; hydroxyacylglutathione hydrolase [EC:3.1.2.6]	21834.6	22226.3	13259.7	20711	16567.2	21169.1	18163.7	21162	26911.1	32965.7		18919.8	24074.3	1.27244	0.141026
K01070	frmB, ESD, fghA; S-formylglutathione hydrolase [EC:3.1.2.12]	3126.63	2999.98	3395.55	3571.02	2707.23	4356.12	2764.4	2977.01	4367.6	6384.65		3160.08	4169.96	1.31957	0.167108
K01071	MCH; medium-chain acyl-[acyl-carrier-protein] hydrolase [EC:3.1.2.21]	0	0	0	0	2	2.67	5	0	0	2		0.4	1.934	4.835	0.169359
K01073	E3.1.2.20; acyl-CoA hydrolase [EC:3.1.2.20]	0	0	0	0	2	0	0	0	0	0		0.4	0	0	0.346594
K01075	E3.1.2.23; 4-hydroxybenzoyl-CoA thioesterase [EC:3.1.2.23]	113.8	286.4	185.3	98.6	395.4	2177.87	1619.06	322.6	984.6	318.4		215.9	1084.51	5.02319	0.0463221
K01077	E3.1.3.1, phoA, phoB; alkaline phosphatase [EC:3.1.3.1]	5468.83	4658.17	5704.33	5056.51	3660	4338.31	2751.34	4529.48	5580.67	8743.67		4909.57	5188.69	1.05685	0.798992
K01078	PHO; acid phosphatase [EC:3.1.3.2]	118	478	223	153	465	1858	1341	245	815	254		287.4	902.6	3.14057	0.0931652
K01079	serB, PSPH; phosphoserine phosphatase [EC:3.1.3.3]	7890.13	10134	9725.05	6306.52	10659.7	9649.79	7187.4	5455.01	8283.1	9429.65		8943.08	8000.99	0.894657	0.424085
K01081	E3.1.3.5; 5'-nucleotidase [EC:3.1.3.5]	5456.46	4326.98	3635.88	4427.19	3267.56	3346.29	2578.23	5213.67	6000.1	6425.65		4222.81	4712.79	1.11603	0.575563
K01082	cysQ, MET22, BPNT1; 3'(2'), 5'-bisphosphate nucleotidase [EC:3.1.3.7]	9312.63	10665.1	10493.6	8745.11	13867.4	13923.7	10125.9	7186.58	10912.3	13494.6		10616.8	11128.6	1.04821	0.743869
K01083	E3.1.3.8; 3-phytase [EC:3.1.3.8]	64.5	190	131	63.5	248	45.33	45.5	0.67	19	2		139.4	22.5	0.161406	0.013846
K01086	fbp-SEBP; fructose-1,6-bisphosphatase I / sedoheptulose-1,7-bisphosphatase [EC:3.1.3.11 3.1.3.37]	18	26.5	17.5	11.5	10.5	164.5	114	36.5	55.5	31.5		16.8	80.4	4.78571	0.0389568
K01087	otsB; trehalose 6-phosphate phosphatase [EC:3.1.3.12]	3570.8	6655.23	6097.47	2364.6	7817.9	7026.7	5535.9	1455.6	3208.1	1063.4		5301.2	3657.94	0.690021	0.315393
K01089	hisB; imidazoleglycerol-phosphate dehydratase / histidinol-phosphatase [EC:4.2.1.19 3.1.3.15]	3994.33	2849.25	3355.58	3716.92	2345.83	2279.75	1420.67	3784.08	4785	7994.25		3252.38	4052.75	1.24609	0.517669
K01090	E3.1.3.16; protein phosphatase [EC:3.1.3.16]	9282.01	15052.2	12799.7	6120.92	16842.1	12983.4	10438.7	4981.48	7632.92	4175.34		12019.4	8042.37	0.669117	0.157397
K01091	gph; phosphoglycolate phosphatase [EC:3.1.3.18]	13829.7	16732.5	15852.8	13458.7	15182.7	23401.1	16386.3	12361.3	18063.2	18961		15011.3	17834.6	1.18808	0.174717
K01092	E3.1.3.25, IMPA, suhB; myo-inositol-1(or 4)-monophosphatase [EC:3.1.3.25]	15293.1	24573.1	23030.7	11788.4	26892.2	20513	15557.2	7910	13406.8	11319.8		20315.5	13741.4	0.676397	0.103334
K01093	appA; 4-phytase / acid phosphatase [EC:3.1.3.26 3.1.3.2]	64	230	138	158	165	2138	1268	246	778	251		151	936.2	6.2	0.0586706
K01095	pgpA; phosphatidylglycerophosphatase A [EC:3.1.3.27]	21486.1	21493.7	12658.4	20441.5	15134.2	16231.5	14346.4	20259.7	24641.1	32230.7		18242.8	21541.9	1.18084	0.397326
K01096	pgpB; phosphatidylglycerophosphatase B [EC:3.1.3.27 3.1.3.81 3.1.3.4 3.6.1.27]	1472.33	1296.25	1757.58	1526.92	1039.83	399.75	258.67	1121.41	1454	1872.25		1418.58	1021.22	0.719885	0.262876
K01101	E3.1.3.41; 4-nitrophenyl phosphatase [EC:3.1.3.41]	2000	1481.5	352.5	1392	1086	1078	937	2291	2075.5	1807		1262.4	1637.7	1.29729	0.354709
K01104	E3.1.3.48; protein-tyrosine phosphatase [EC:3.1.3.48]	33105.6	39804.2	28222	26952.3	35886.7	32034.9	27470.8	26656.3	35178.3	38057.6		32794.2	31879.6	0.972111	0.784732
K01113	phoD; alkaline phosphatase D [EC:3.1.3.1]	8262.34	15624	14904.7	5502.34	19383.7	9462.97	7094.66	2197.65	5496.34	2668.34		12735.4	5383.99	0.422758	0.0343609
K01114	plc; phospholipase C [EC:3.1.4.3]	78	242.5	132.5	54.25	294.25	594.58	406.91	151.67	319.25	62.5		160.3	306.982	1.91505	0.199711
K01115	PLD1_2; phospholipase D1/2 [EC:3.1.4.4]	7	10.33	23.67	21	21	0	0	0	0	0		16.6	0	0	0.0010488
K01118	acpD, azoR; FMN-dependent NADH-azoreductase [EC:1.7.1.17]	6093.6	5727.05	4933.85	5565.95	4334.3	8940.97	6489.63	6300.28	7989.53	9029.05		5330.95	7749.89	1.45375	0.00642176
K01119	cpdB; 2',3'-cyclic-nucleotide 2'-phosphodiesterase / 3'-nucleotidase [EC:3.1.4.16 3.1.3.6]	7398.33	5385.58	4934.25	6865.92	3941.83	5362.75	3456.67	7765.41	8791	14216.2		5705.18	7918.42	1.38793	0.285844
K01120	cpdP; 3',5'-cyclic-nucleotide phosphodiesterase [EC:3.1.4.17]	13	33	28	13	69	29.33	22.33	0.67	4	0		31.2	11.266	0.36109	0.133226
K01126	E3.1.4.46, glpQ, ugpQ; glycerophosphoryl diester phosphodiesterase [EC:3.1.4.46]	34271.8	37505.9	26348.1	30934.5	30905.5	33115.1	26644.2	30298.7	38702.7	48065.2		31993.2	35365.2	1.1054	0.442859
K01129	dgt; dGTPase [EC:3.1.5.1]	9070.47	11847	10986.4	7373.02	12994.4	12712.9	9556.24	6722.84	10787.3	11063.3		10454.3	10168.5	0.972668	0.844905
K01130	E3.1.6.1, aslA; arylsulfatase [EC:3.1.6.1]	9557.23	14954.1	13440.5	5777.08	15133.2	25345.5	19670.5	4938.17	11690.6	4851.16		11772.4	13299.2	1.12969	0.739921
K01133	betC; choline-sulfatase [EC:3.1.6.6]	284.8	948.23	573.97	371.6	1248.4	2659.37	1936.73	416.6	1211.1	384.4		685.4	1321.64	1.92828	0.218265
K01134	ARSA; arylsulfatase A [EC:3.1.6.8]	138.67	385.84	325.5	150.67	607.34	1636.82	1213	251.99	713.17	286.67		321.604	820.33	2.55075	0.11476
K01135	ARSB; arylsulfatase B [EC:3.1.6.12]	0	4	5	4	8	11	9	3	6	5		4.2	6.8	1.61905	0.212331
K01136	IDS; iduronate 2-sulfatase [EC:3.1.6.13]	88	261.5	222.5	110	448	826.5	621	135	355.5	151		226	417.8	1.84867	0.235151
K01137	GNS; N-acetylglucosamine-6-sulfatase [EC:3.1.6.14]	68	212	154.5	80.5	346	82	71.5	13.5	40	18		172.2	45	0.261324	0.0417537
K01138	K01138; uncharacterized sulfatase [EC:3.1.6.-]	19249	19712.8	11149.1	17799.9	14079.8	16087.6	14838.7	18089.4	22272.5	26769.6		16398.1	19611.5	1.19596	0.274157
K01139	spoT; GTP diphosphokinase / guanosine-3',5'-bis(diphosphate) 3'-diphosphatase [EC:2.7.6.5 3.1.7.2]	20515.3	20349.6	11931.2	19417.9	14232.8	14875.4	13485	19180.4	23022	30602.2		17289.4	20233	1.17026	0.431873
K01141	sbcB, exoI; exodeoxyribonuclease I [EC:3.1.11.1]	2999.13	2636.65	3203.38	3417.52	2179.23	2122.62	1099.4	2721.01	3319.6	6322.65		2887.18	3117.06	1.07962	0.806536
K01142	E3.1.11.2, xthA; exodeoxyribonuclease III [EC:3.1.11.2]	35311.9	42435	31337.7	29081.9	40761.9	30770.4	26300	26783.3	34784.4	38421.1		35785.7	31411.8	0.877777	0.244429
K01144	E3.1.11.5; exodeoxyribonuclease V [EC:3.1.11.5]	1207	599.33	492.67	574	948	896.34	878	1359	1928.5	2033		764.2	1418.97	1.8568	0.0478058
K01146	xni; protein Xni	2906.33	2503.25	3065.58	3291.92	1946.83	2007.75	1016.67	2568.41	3193	6049.25		2742.78	2967.02	1.08175	0.805722
K01147	rnb; exoribonuclease II [EC:3.1.13.1]	2380.33	2245.25	2956.58	2961.92	1599.83	2975.75	1485.67	2153.41	2436	5288.25		2428.78	2867.82	1.18076	0.547279
K01150	endA; deoxyribonuclease I [EC:3.1.21.1]	2925.13	2643.65	3159.38	3416.52	2029.23	2537.29	1100.73	2626.01	3225.6	6056.65		2834.78	3109.26	1.09682	0.754902
K01151	nfo; deoxyribonuclease IV [EC:3.1.21.2]	25969.5	28416.1	18314.6	22895.3	22199.9	20017.5	17400.4	22344.4	26499.4	33017.4		23559.1	23855.8	1.0126	0.929085
K01153	hsdR; type I restriction enzyme, R subunit [EC:3.1.21.3]	27002.8	28238.2	18386.6	24331.9	21214.6	19326	17072.7	24172.4	29370.8	36261.1		23834.8	25240.6	1.05898	0.729264
K01154	hsdS; type I restriction enzyme, S subunit [EC:3.1.21.3]	25045.8	24279.6	14216.8	23075.9	17798.6	19193	16701.2	24109.8	29138.8	36179.1		20883.3	25064.4	1.20021	0.335571
K01155	E3.1.21.4; type II restriction enzyme [EC:3.1.21.4]	1080	327	266	414	362	208	367	1204	1552	1940		489.8	1054.2	2.15231	0.16239
K01156	res; type III restriction enzyme [EC:3.1.21.5]	19362.8	18685.4	9376.8	17340.6	13074.4	13025.2	12794.4	18547.6	22391.6	27677.4		15568	18887.2	1.21321	0.359259
K01159	ruvC; crossover junction endodeoxyribonuclease RuvC [EC:3.1.22.4]	28671.8	30909.8	20323	24883.4	25581.3	27035.5	23028.5	25630.7	32556.5	37406.8		26073.9	29131.6	1.11727	0.360726
K01160	rusA; crossover junction endodeoxyribonuclease RusA [EC:3.1.22.4]	15	51	7	132	155	17	13	3	35	0		72	13.6	0.188889	0.0959757
K01163	K01163; uncharacterized protein	19397	18823.5	9551	17354.2	13079.2	13957.2	13115.8	18626	22543.8	27742.5		15641	19197	1.22735	0.314716
K01166	E3.1.27.1; ribonuclease T2 [EC:3.1.27.1]	1761.83	1952.58	2265.25	1867.42	2333.83	3628.75	2652.67	1707.41	2827	2136.25		2036.18	2590.42	1.27219	0.146485
K01167	E3.1.27.3; ribonuclease T1 [EC:3.1.27.3]	15	54	7	132	155	17	13	6	36	3		72.6	15	0.206612	0.098286
K01173	ENDOG; endonuclease G, mitochondrial	2423.17	1679.09	2271.58	1520.58	1222.17	770.42	803	1681.41	1988.16	2683.75		1823.32	1585.35	0.869485	0.594647
K01174	nuc; micrococcal nuclease [EC:3.1.31.1]	169.17	433.67	300	122.83	465.67	388.66	366	182	205.83	74		298.268	243.298	0.815703	0.560435
K01175	ybfF; esterase [EC:3.1.-.-]	2906.33	2503.25	3065.58	3291.92	1946.83	2007.75	1016.67	2568.41	3193	6049.25		2742.78	2967.02	1.08175	0.805722
K01176	AMY, amyA, malS; alpha-amylase [EC:3.2.1.1]	1419.33	1302.17	2679.16	1638.17	624.33	319.16	236.34	830.49	459.33	1536.5		1532.63	676.364	0.441309	0.0697298
K01178	SGA1; glucoamylase [EC:3.2.1.3]	783.5	709.33	484.67	741.5	831	477	282	782	1370.5	1218		710	825.9	1.16324	0.607761
K01179	E3.2.1.4; endoglucanase [EC:3.2.1.4]	4914.34	4825.75	3993.09	4236.25	4072.67	5944.75	4322.99	4634.08	5391.17	6688.91		4408.42	5396.38	1.22411	0.0695234
K01181	E3.2.1.8, xynA; endo-1,4-beta-xylanase [EC:3.2.1.8]	123	241.33	180.67	135	344	2115.33	1582.5	329.34	968	323		204.8	1063.63	5.19353	0.0414138
K01182	IMA, malL; oligo-1,6-glucosidase [EC:3.2.1.10]	37	118	43.5	14	64	39.33	35.5	91	67.5	179		55.3	82.466	1.49125	0.413834
K01183	E3.2.1.14; chitinase [EC:3.2.1.14]	3711.99	3201.5	5412.49	4648.51	2506.99	4264.83	2732.51	3514.15	3762	8228.5		3896.3	4500.4	1.15505	0.595692
K01184	E3.2.1.15; polygalacturonase [EC:3.2.1.15]	0	0	5	0	0	0	0	0	0	0		1	0	0	0.346594
K01185	E3.2.1.17; lysozyme [EC:3.2.1.17]	2484	2255.33	2231.67	2749	1906	2207	1196	2412	3299	5556		2325.2	2934	1.26183	0.439917
K01186	NEU1; sialidase-1 [EC:3.2.1.18]	1197.34	640.51	516.83	524	880.67	1282.82	1171.34	1369.66	2006.17	2121.66		751.87	1590.33	2.11517	0.00738741
K01187	malZ; alpha-glucosidase [EC:3.2.1.20]	10473.3	11973.4	10253.4	8138.92	11944.3	7428.07	5687.67	7817.09	10066.5	11583.2		10556.7	8516.52	0.806742	0.141909
K01190	lacZ; beta-galactosidase [EC:3.2.1.23]	6333.33	3941.58	3561.25	4802.92	2734.83	3577.07	2851.67	6609.42	7263	10589.2		4274.78	6178.08	1.44524	0.245649
K01191	MAN2C1; alpha-mannosidase [EC:3.2.1.24]	239	566.5	425.17	198.34	769.67	1715.49	1300	295.99	809.84	293.67		439.736	882.998	2.00802	0.176481
K01192	E3.2.1.25, MANBA, manB; beta-mannosidase [EC:3.2.1.25]	1186	567.99	496.01	549	805	604	707	1390	1802	2181		720.8	1336.8	1.85461	0.0998535
K01193	INV, sacA; beta-fructofuranosidase [EC:3.2.1.26]	19030.3	19115.9	10587.4	17585.9	13009.8	12843.4	12452.2	17664.4	20977.5	26208.2		15865.9	18029.1	1.13635	0.506208
K01194	TREH, treA, treF; alpha,alpha-trehalase [EC:3.2.1.28]	10.67	13.67	21	4.33	35.67	3	3	0	10.33	2		17.068	3.666	0.214788	0.0450105
K01195	uidA, GUSB; beta-glucuronidase [EC:3.2.1.31]	8	24	11	0	2	58.66	71	60.34	18	7		9	43	4.77778	0.0352347
K01198	xynB; xylan 1,4-beta-xylosidase [EC:3.2.1.37]	40	105.33	78.67	63	223	47.66	45	8.34	36	3		102	28	0.27451	0.0575841
K01200	pulA; pullulanase [EC:3.2.1.41]	702.33	630.25	1328.58	814.92	288.83	75.41	58.67	271.41	111	483.25		752.982	199.948	0.265542	0.0180764
K01201	GBA, srfJ; glucosylceramidase [EC:3.2.1.45]	8	11	15	3	14	7.33	8	0.67	6	2		10.2	4.8	0.470588	0.0736566
K01205	NAGLU; alpha-N-acetylglucosaminidase [EC:3.2.1.50]	0	0	0	0	0	14.66	16	1.34	2	0		0	6.8	#DIV/0!	0.0882327
K01206	FUCA; alpha-L-fucosidase [EC:3.2.1.51]	2357	1035.5	883.67	952.84	1303.67	2222.79	2042.5	2707.19	3975.84	4173.67		1306.54	3024.4	2.31482	0.0108318
K01207	nagZ; beta-N-acetylhexosaminidase [EC:3.2.1.52]	6704.8	10399.6	9221.64	5804.85	11996.1	11388.6	8127.31	4469.27	7558.35	7479.9		8825.4	7804.69	0.884344	0.538807
K01208	cd, ma, nplT; cyclomaltodextrinase / maltogenic alpha-amylase / neopullulanase [EC:3.2.1.54 3.2.1.133 3.2.1.135]	0	2	0	0	0	0	0	0	0	0		0.4	0	0	0.346594
K01209	abfA; alpha-N-arabinofuranosidase [EC:3.2.1.55]	45	105.33	90.67	69	248	300.66	185.5	47.34	166	43		111.6	148.5	1.33065	0.554358
K01210	E3.2.1.58; glucan 1,3-beta-glucosidase [EC:3.2.1.58]	8.5	23	17	8.5	22	10	5	3	22	0		15.8	8	0.506329	0.156027
K01212	sacC, levB; levanase [EC:3.2.1.65]	0	13	0	0	6	80	59	23	45	20		3.8	45.4	11.9474	0.00692353
K01214	ISA, treX; isoamylase [EC:3.2.1.68]	38	110	110	35	116	491	375	92	169	71		81.8	239.6	2.9291	0.0995814
K01215	dexB; glucan 1,6-alpha-glucosidase [EC:3.2.1.70]	480.33	397	837.33	601.67	196.33	37.67	40.67	157.66	77	352		502.532	133	0.26466	0.0162024
K01218	gmuG; mannan endo-1,4-beta-mannosidase [EC:3.2.1.78]	0	0	0	0	0	15.33	19	1.34	2	0		0	7.534	#DIV/0!	0.0955115
K01220	E3.2.1.85, lacG; 6-phospho-beta-galactosidase [EC:3.2.1.85]	8	45	22	4	10	12.67	13	87	0	0		17.8	22.534	1.26596	0.798962
K01222	E3.2.1.86A, celF; 6-phospho-beta-glucosidase [EC:3.2.1.86]	116	181.25	193.75	105.25	103.5	204.74	151.5	167.75	89.5	273.25		139.95	177.348	1.26722	0.331105
K01223	E3.2.1.86B, bglA; 6-phospho-beta-glucosidase [EC:3.2.1.86]	22604.3	21516.5	12703.8	20814.2	13967.3	15448.8	14099.7	21531.2	24750	32368.5		18321.2	21639.6	1.18112	0.420347
K01224	E3.2.1.89; arabinogalactan endo-1,4-beta-galactosidase [EC:3.2.1.89]	387	393	1011	324	0	89.66	65.5	238.34	50	210		423	130.7	0.308983	0.120772
K01226	treC; trehalose-6-phosphate hydrolase [EC:3.2.1.93]	20886.7	20530.2	12584.9	19860.6	13866.2	14454.1	13224.3	19305.1	22749	30909.2		17545.7	20128.3	1.14719	0.499898
K01227	E3.2.1.96; mannosyl-glycoprotein endo-beta-N-acetylglucosaminidase [EC:3.2.1.96]	0	3	0	0	0	0.67	2	0	0	0		0.6	0.534	0.89	0.928718
K01232	glvA; maltose-6'-phosphate glucosidase [EC:3.2.1.122]	18260	18283	9097	16675	12459	12713	12340	17293	20764	25718		14954.8	17765.6	1.18795	0.391901
K01235	aguA; alpha-glucuronidase [EC:3.2.1.139]	8	9	15	3	14	25.33	9.5	0.67	24	2		9.8	12.3	1.2551	0.672758
K01236	treZ, glgZ; maltooligosyltrehalose trehalohydrolase [EC:3.2.1.141]	3469.97	6621.07	5916.47	2210.77	7455.24	4141.85	3253.39	796.93	1856.77	629.07		5134.7	2135.6	0.415915	0.0373355
K01239	iunH; purine nucleosidase [EC:3.2.2.1]	2149.34	4674.84	4606	1498.25	4081.92	2318.39	1698.42	491.16	1149.42	356.16		3402.07	1202.71	0.353523	0.019655
K01241	amn; AMP nucleosidase [EC:3.2.2.4]	1511.47	1231.4	1047.47	832.93	1522.07	3115.37	2517.73	1707.27	2882.43	2355.4		1229.07	2515.64	2.04679	0.00163756
K01243	mtnN, mtn, pfs; adenosylhomocysteine nucleosidase [EC:3.2.2.9]	25096.2	24138.9	13728.9	22634.3	19287.2	17553.7	15913.4	23993.7	28560.2	36135.3		20977.1	24431.3	1.16466	0.438617
K01246	tag; DNA-3-methyladenine glycosylase I [EC:3.2.2.20]	26777.1	29017	18668	23845.5	23119.7	23901.3	20247.7	23795.7	29474.6	34688.7		24285.5	26421.6	1.08796	0.508691
K01247	alkA; DNA-3-methyladenine glycosylase II [EC:3.2.2.21]	900.47	2045.07	1331.97	1076.27	2826.74	8826.52	6649.56	1711.26	4164.77	1605.07		1636.1	4591.44	2.80632	0.0760318
K01250	rihA; pyrimidine-specific ribonucleoside hydrolase [EC:3.2.-.-]	2943.33	2628.25	3114.08	3305.92	2032.83	2105.58	1092.17	2503.41	3185	5893.25		2804.88	2955.88	1.05383	0.861629
K01251	E3.3.1.1, ahcY; adenosylhomocysteinase [EC:3.3.1.1]	5692.63	9958.15	9377.72	4350.86	11188.7	11137.3	8298.89	2576	5114.27	2399.83		8113.62	5905.25	0.72782	0.332246
K01252	entB, dhbB, vibB, mxcF; bifunctional isochorismate lyase / aryl carrier protein [EC:3.3.2.1 6.3.2.14]	741.33	741.25	1363.58	856.92	406.83	200.75	166.67	375.41	168	670.25		821.982	316.216	0.384699	0.024271
K01253	EPHX1; microsomal epoxide hydrolase [EC:3.3.2.9]	4	0	0	0	14	3	4	0	0	0		3.6	1.4	0.388889	0.462281
K01255	CARP, pepA; leucyl aminopeptidase [EC:3.4.11.1]	30406.6	34078.9	23103.8	27387.6	29003.9	33255.7	27342.9	27342.4	36168.3	39154.6		28796.2	32652.8	1.13393	0.230171
K01256	pepN; aminopeptidase N [EC:3.4.11.2]	7528.46	10329.3	9884.72	6576.19	11068.4	8440.14	6081.39	4876.34	7500.1	8502.66		9077.42	7080.13	0.779972	0.110273
K01258	pepT; tripeptide aminopeptidase [EC:3.4.11.4]	25062.3	23437.3	14009.6	22989	16413.9	19161.3	16637.3	24665.1	28877.8	38963.4		20382.4	25661	1.25898	0.275276
K01259	pip; proline iminopeptidase [EC:3.4.11.5]	8320.63	13042.1	13251.4	6835.27	12928	10279.9	7349.48	4083.51	7017.35	7135.15		10875.5	7173.07	0.659564	0.0590173
K01261	pepA; glutamyl aminopeptidase [EC:3.4.11.7]	8	45	22	4	10	12.67	13	87	0	0		17.8	22.534	1.26596	0.798962
K01262	pepP; Xaa-Pro aminopeptidase [EC:3.4.11.9]	46849.3	45440.8	24673	41756.4	33005.3	40228	35545.6	46180.3	56394	66629.8		38345	48995.6	1.27776	0.166845
K01265	map; methionyl aminopeptidase [EC:3.4.11.18]	35965.8	43605.2	32277.7	29203.2	39629.6	34731.6	29273.9	27317.3	36133.3	38680.8		36136.3	33227.4	0.919502	0.408024
K01266	dmpA, dap; D-aminopeptidase [EC:3.4.11.19]	868.3	1454.4	1002.3	669.1	1438.9	2622.53	2016.4	497.77	1195.1	409.4		1086.6	1348.24	1.24079	0.583137
K01267	DNPEP; aspartyl aminopeptidase [EC:3.4.11.21]	3202.3	5784.9	5592.8	1929.35	6375.15	2623.45	1933.31	618.6	1070.35	416.9		4576.9	1332.52	0.291141	0.00917686
K01269	E3.4.11.-; aminopeptidase [EC:3.4.11.-]	20067	21874	13070	17754	15060	12748	12382	17298	20787	25722		17565	17787.4	1.01266	0.942429
K01270	pepD; dipeptidase D [EC:3.4.13.-]	24169.3	22117.8	13229.6	21633.2	16008.1	15599.6	14396.9	23184.4	28562.8	37147.8		19431.6	23778.3	1.22369	0.38199
K01271	pepQ; Xaa-Pro dipeptidase [EC:3.4.13.9]	23756.6	23688.5	13317.5	21896.3	18538.5	17169.2	15395.8	22516	26709.3	33623.2		20239.5	23082.7	1.14048	0.481312
K01273	DPEP; membrane dipeptidase [EC:3.4.13.19]	4249.47	6418.24	5105.64	2943.86	5483	3938.09	3005.3	2802.25	3428.19	2222.25		4840.04	3079.22	0.636196	0.0276665
K01274	E3.4.13.-; D-alanyl-D-alanine dipeptidase [EC:3.4.13.-]	0	0	0	0	0	10.67	15	0	3	0		0	5.734	#DIV/0!	0.0949498
K01277	DPP3; dipeptidyl-peptidase III [EC:3.4.14.4]	1080	327	266	415	362	224	380	1212	1562	1943		490	1064.2	2.17184	0.154218
K01278	DPP4, CD26; dipeptidyl-peptidase 4 [EC:3.4.14.5]	3045.34	1543.01	1112	1613	1724.01	1579.32	1547	3317.66	4744	5207.67		1807.47	3279.13	1.81421	0.115368
K01281	pepX; X-Pro dipeptidyl-peptidase [EC:3.4.14.11]	0	0	0	0	2	60.67	90	0	18	2		0.4	34.134	85.335	0.0935706
K01283	ACE, CD143; peptidyl-dipeptidase A [EC:3.4.15.1]	802.67	752.34	486	734.67	865.34	760.32	528.33	830.99	1470.67	1282.67		728.204	974.596	1.33836	0.22138
K01284	dcp; peptidyl-dipeptidase Dcp [EC:3.4.15.5]	6983	7612.33	6675.17	4608	9402	4922	3989.5	5452.67	8555	8048		7056.1	6193.43	0.877742	0.486707
K01286	E3.4.16.4; D-alanyl-D-alanine carboxypeptidase [EC:3.4.16.4]	5602.5	7957.16	6681.84	3801.75	9053.75	11387.1	8934.91	4385	6733.75	3334.5		6619.4	6955.05	1.05071	0.851195
K01295	cpg; glutamate carboxypeptidase [EC:3.4.17.11]	21635	23889.1	15853.6	19561.3	16751.8	16508.9	15240.8	18462.4	22603.5	27278.3		19538.1	20018.8	1.0246	0.861156
K01297	ldcA; muramoyltetrapeptide carboxypeptidase [EC:3.4.17.13]	19490.5	18857.6	9567.8	17247.2	13095.3	13546.5	13205.3	18807.3	22792.7	27989.9		15651.7	19268.3	1.23107	0.316642
K01299	E3.4.17.19; carboxypeptidase Taq [EC:3.4.17.19]	23380.5	22932.1	12976.1	21725.1	16119.2	19769.7	17232.7	22774.4	27776.2	34165.9		19426.6	24343.8	1.25312	0.216011
K01301	NAALAD; N-acetylated-alpha-linked acidic dipeptidase [EC:3.4.17.21]	9.33	33.33	14.67	7.67	32.67	157.34	102.66	26.33	69	24.01		19.534	75.868	3.88389	0.0594852
K01304	pcp; pyroglutamyl-peptidase [EC:3.4.19.3]	20461	20157.5	9828	18282.2	13934.2	18525.6	16875.2	20639	24923.2	28378.5		16532.6	21868.3	1.32274	0.106914
K01305	iadA; beta-aspartyl-dipeptidase (metallo-type) [EC:3.4.19.-]	2143.13	1852.65	2635.38	2585.52	1203.23	1734.28	861.57	1764.01	1869.6	4669.65		2083.98	2179.82	1.04599	0.894444
K01308	yqgT; g-D-glutamyl-meso-diaminopimelate peptidase [EC:3.4.19.11]	0	2	0	0	4	0.33	5.5	0	0	0		1.2	1.166	0.971667	0.9805
K01318	sspA; glutamyl endopeptidase [EC:3.4.21.19]	8	45	22	4	10	12	13	87	0	0		17.8	22.4	1.25843	0.804712
K01322	PREP; prolyl oligopeptidase [EC:3.4.21.26]	6506.17	8793.17	8326.17	5346.17	9423.84	5504.15	3806.66	3919.66	5898.17	7641.67		7679.1	5354.06	0.697225	0.0553291
K01325	KLK1_2; tissue kallikrein [EC:3.4.21.35]	4	12	0	0	0	0	0	0	0	0		3.2	0	0	0.207305
K01338	lon; ATP-dependent Lon protease [EC:3.4.21.53]	47090.4	49868.1	29718.5	42141.7	39044.4	41786.1	36554.7	43231.1	54142.1	63405.2		41572.6	47823.8	1.15037	0.325946
K01342	aprE; subtilisin [EC:3.4.21.62]	8.67	16.67	13	5.33	43.67	3	5	0	2.33	6		17.468	3.266	0.18697	0.0737777
K01354	ptrB; oligopeptidase B [EC:3.4.21.83]	6985.46	9401.23	10246.1	6249.44	9698.56	8408.7	5982.57	4160.09	6193.1	7503.9		8516.16	6449.67	0.757345	0.0908961
K01355	ompT; omptin [EC:3.4.23.49]	6.5	21	16	8.5	22	10	5	3	3.5	0		14.8	4.3	0.290541	0.0185446
K01356	lexA; repressor LexA [EC:3.4.21.88]	29260.8	34215.8	23687.5	25645.4	27959.3	25895.5	22142.3	24457	30883.5	35406.8		28153.8	27757	0.985908	0.897606
K01358	clpP, CLPP; ATP-dependent Clp protease, protease subunit [EC:3.4.21.92]	36203	45655.8	34846.9	29596.9	39353.4	32415.6	27423.6	26883.3	35119.4	38301		37131.2	32028.6	0.862579	0.176692
K01361	E3.4.21.96; lactocepin [EC:3.4.21.96]	0	0	0	0	2	36.33	28	11	12	12		0.4	19.866	49.665	0.00573298
K01372	BLMH, pepC; bleomycin hydrolase [EC:3.4.22.40]	1080	331	270	415	364	232	388	1212.67	1563	1945		492	1068.13	2.171	0.151431
K01387	colA; microbial collagenase [EC:3.4.24.3]	770	671	433	712	751	327	202	850	1344	1389		667.4	822.4	1.23224	0.559873
K01389	MME, CD10; neprilysin [EC:3.4.24.11]	408	680	435	248	2695	269.5	271.5	83.5	153.5	79		893.2	171.4	0.191894	0.153444
K01392	THOP1; thimet oligopeptidase [EC:3.4.24.15]	4	10	7	0	19	37	37.33	15	31	3		8	24.666	3.08325	0.0566824
K01399	lasB; pseudolysin [EC:3.4.24.26]	26	66	51	28	138	40	18	0	6	0		61.8	12.8	0.20712	0.054771
K01400	nprE; bacillolysin [EC:3.4.24.28]	608.5	649.5	629	266	440	227	233	85	106.5	39.5		518.6	138.2	0.266487	0.00179694
K01401	aur; aureolysin [EC:3.4.24.29]	8	45	22	4	10	12	13	87	0	0		17.8	22.4	1.25843	0.804712
K01406	prtC; serralysin [EC:3.4.24.40]	25	59.33	59.67	54	134	32	60	7	38	3		66.4	28	0.421687	0.103512
K01407	ptrA; protease III [EC:3.4.24.55]	1434	1207	1308	1765	909	1608	758	1447	1742	4177		1324.6	1946.4	1.46942	0.329921
K01408	IDE, ide; insulysin [EC:3.4.24.56]	43	110	110	38	123	495	382	96	175	75		84.8	244.6	2.88443	0.0963585
K01409	KAE1, tsaD, QRI7; N6-L-threonylcarbamoyladenine synthase [EC:2.3.1.234]	48865.8	50444.7	29658.7	43000.7	38565.6	40962.8	36461.7	45398.7	55479.3	64971.3		42107.1	48654.8	1.1555	0.33497
K01414	prlC; oligopeptidase A [EC:3.4.24.70]	3207.13	3012.65	3424.88	3631.02	2682.23	2559.29	1500.56	2869.51	3648.6	6437.65		3191.58	3403.12	1.06628	0.809566
K01415	ECE; endothelin-converting enzyme [EC:3.4.24.71]	2391	2071.25	1456.25	2223.25	2300.5	969.75	616.33	2335.75	3894	3694.25		2088.45	2302.02	1.10226	0.766289
K01419	hslV, clpQ; ATP-dependent HslUV protease, peptidase subunit HslV [EC:3.4.25.2]	22081.8	22709.3	13714	21095.2	17084.6	22523.3	18995.4	21452.7	27422.3	33128.3		19337	24704.4	1.27757	0.115568
K01420	fnr; CRP/FNR family transcriptional regulator, anaerobic regulatory protein	25422.7	25263.3	14614.7	23224	19492.3	29534.4	24362.1	26132.9	33589.6	37714.9		21603.4	30266.8	1.40102	0.0262542
K01421	yhgE; putative membrane protein	3252	5516	5524.5	1760.5	3878.5	1553.33	1400.5	511.5	762.5	289		3986.3	903.366	0.226618	0.00354483
K01424	E3.5.1.1, ansA, ansB; L-asparaginase [EC:3.5.1.1]	28850	27938.9	18034.5	25809.7	23583.8	21853.8	19034.5	26255.1	31600.3	41201.9		24843.4	27989.1	1.12662	0.492674
K01425	glsA, GLS; glutaminase [EC:3.5.1.2]	24459.8	24222.1	14897.8	21611.7	21673.1	16498.2	15159.2	21535.9	26359.2	34021.8		21372.9	22714.9	1.06279	0.737055
K01426	E3.5.1.4, amiE; amidase [EC:3.5.1.4]	12018.3	20655.1	17989.8	8097.17	18988.1	28495.8	22130.7	6150.08	14612.8	5941.75		15549.7	15466.2	0.994633	0.987147
K01428	ureC; urease subunit alpha [EC:3.5.1.5]	4235.46	7717.39	6753.81	2731.94	8377.74	4814.05	3885.38	1173.26	2405.6	830.42		5963.27	2621.74	0.439649	0.0349111
K01429	ureB; urease subunit beta [EC:3.5.1.5]	3412.46	6401.39	5792.81	2226.94	7294.24	2384.38	1953.05	724.26	1301.1	447.42		5025.57	1362.04	0.271022	0.00697548
K01430	ureA; urease subunit gamma [EC:3.5.1.5]	3474.46	6552.39	5875.81	2284.94	7470.24	4216.38	3311.05	977.26	2111.1	708.42		5131.57	2264.84	0.441355	0.0413802
K01432	AFMID; arylformamidase [EC:3.5.1.9]	120.5	432	204	161.5	429	447	341	100	219.5	71		269.4	235.7	0.874907	0.739452
K01433	purU; formyltetrahydrofolate deformylase [EC:3.5.1.10]	7990.87	10375.9	9966.62	6508.82	11239.1	7297.37	5515.77	5162.97	7471.07	9123.01		9216.25	6914.04	0.750201	0.0743464
K01434	E3.5.1.11; penicillin amidase [EC:3.5.1.11]	2416.47	4967.74	4704.8	1541.27	6076.74	2780.02	2027.06	437.26	1276.77	426.07		3941.4	1389.44	0.352523	0.0290029
K01436	K01436; amidohydrolase [EC:3.5.1.-]	4005.83	6431.83	5966.67	2559.42	7297.42	2690.08	2109.91	1292	2392.25	1617.51		5252.23	2020.35	0.384665	0.00704827
K01438	argE; acetylornithine deacetylase [EC:3.5.1.16]	5188.1	6292.22	5599.85	4591.29	8099.47	14972	11010.5	5356.77	9268.37	8714.72		5954.19	9864.46	1.65673	0.0487125
K01439	dapE; succinyl-diaminopimelate desuccinylase [EC:3.5.1.18]	28040.4	30799.9	20224.3	24503.1	24518.1	27741.8	23525.6	24853.6	31390.2	35372.6		25617.2	28576.8	1.11553	0.323741
K01442	E3.5.1.24; choloylglycine hydrolase [EC:3.5.1.24]	3096.5	5646.5	5811	1930.25	4663.75	5888.25	4479.25	1381.5	2545.75	1114.5		4229.6	3081.85	0.728639	0.361622
K01443	nagA, AMDHD2; N-acetylglucosamine-6-phosphate deacetylase [EC:3.5.1.25]	24322.2	24271.1	14014.2	22106.7	17081.6	19396.8	17202.4	23082.4	27769.8	34333.4		20359.2	24357	1.19636	0.311298
K01444	AGA, aspG; N4-(beta-N-acetylglucosaminyl)-L-asparaginase [EC:3.5.1.26]	126.67	324.84	250	110.67	487.34	1230.15	896	192.66	543.17	198.67		259.904	612.13	2.35522	0.137338
K01447	xlyAB; N-acetylmuramoyl-L-alanine amidase [EC:3.5.1.28]	525.5	1076.33	929.67	498.5	1646	5124.5	3887.5	897	2255.5	705		935.2	2573.9	2.75225	0.0999033
K01448	amiABC; N-acetylmuramoyl-L-alanine amidase [EC:3.5.1.28]	54562.4	56728.4	34731.8	46227.1	44356.1	44148	39282.6	49477.3	59988.7	69007.1		47321.2	52380.7	1.10692	0.470289
K01449	cwlJ, sleB; N-acetylmuramoyl-L-alanine amidase [EC:3.5.1.28]	1908	1186.5	173	1296.25	389.25	1010.89	917.25	2291	2045.75	1808.5		990.6	1614.68	1.63	0.176007
K01451	hipO; hippurate hydrolase [EC:3.5.1.32]	24215.8	27696	16197.8	20941.4	20832.6	27613.9	23742.5	22037.9	29343.9	29631.5		21976.7	26473.9	1.20464	0.10386
K01452	E3.5.1.41; chitin deacetylase [EC:3.5.1.41]	0	3	0	0	4	0.67	0	0	0	0		1.4	0.134	0.0957143	0.189108
K01453	nylB; 6-aminohexanoate-oligomer exohydrolase [EC:3.5.1.46]	16	70	51	37	217	285	144	41	200	16		78.2	137.2	1.75448	0.364791
K01455	E3.5.1.49; formamidase [EC:3.5.1.49]	686.5	820.33	753.17	323.5	595.5	574.5	495	193.5	279	69		635.8	322.2	0.506763	0.039455
K01457	atzF; allophanate hydrolase [EC:3.5.1.54]	2959.8	6103.06	5407.64	1979.6	9129.4	2991.03	2393.9	577.6	1474.1	491.4		5115.9	1585.61	0.309937	0.0309865
K01458	hutG; N-formylglutamate deformylase [EC:3.5.1.68]	53.5	107.33	101.67	58.5	272	191.83	130	27.67	112.5	9		118.6	94.2	0.794266	0.653045
K01459	E3.5.1.77; N-carbamoyl-D-amino-acid hydrolase [EC:3.5.1.77]	29.5	47.33	47.67	36.5	71	54	37	8	25.5	8		46.4	26.5	0.571121	0.115615
K01461	E3.5.1.82; N-acyl-D-glutamate deacylase [EC:3.5.1.82]	5	15	6	4	30	51	47	93	102	183		12	95.2	7.93333	0.0104542
K01462	PDF, def; peptide deformylase [EC:3.5.1.88]	32952.9	37707.4	26389.2	28343	31880.6	30492.5	25868.8	28183.6	36681.4	40730.7		31454.6	32391.4	1.02978	0.788772
K01464	DPYS, dht, hydA; dihydropyrimidinase [EC:3.5.2.2]	22087.8	24481.8	15700	19293.4	17360.6	16360.8	15110.6	18137.7	22565.8	26588.5		19784.7	19752.6	0.998378	0.990637
K01465	URA4, pyrC; dihydroorotase [EC:3.5.2.3]	30659.3	34487.1	23354.6	27034.5	29125.2	35910.8	29671.2	27718.7	36838.3	39477.6		28932.1	33923.3	1.17251	0.123793
K01466	allB; allantoinase [EC:3.5.2.5]	3796.8	6343.23	6084.47	2106.1	6948.9	1711.53	1541.23	500.1	840.1	313.9		5055.9	981.372	0.194104	0.00268886
K01467	ampC; beta-lactamase class C [EC:3.5.2.6]	833.5	855.33	512.67	786.5	1012	342.67	222.33	768.67	1292.5	1210		800	767.234	0.959043	0.891403
K01468	hutI, AMDHD1; imidazolonepropionase [EC:3.5.2.7]	24690.1	23790	13459	22202.3	17053	19324.2	17208.5	24013.2	29117.8	35986.7		20238.9	25130.1	1.24167	0.258836
K01469	OPLAH, OXP1, oplAH; 5-oxoprolinase (ATP-hydrolysing) [EC:3.5.2.9]	410.5	1111	705	482.5	1492	5504.5	4132	1002	2412	803		840.2	2770.7	3.29767	0.0714912
K01470	E3.5.2.10; creatinine amidohydrolase [EC:3.5.2.10]	5530.8	9624.73	8371.31	3426.69	12445.7	7641.94	5989.14	1631.59	3568.02	1218.08		7879.84	4009.75	0.508862	0.089418
K01471	nylA; 6-aminohexanoate-cyclic-dimer hydrolase [EC:3.5.2.12]	56.5	154	88	57.5	156	1678	1241	232	786.5	247		102.4	836.9	8.17285	0.0316544
K01473	hyuA; N-methylhydantoinase A [EC:3.5.2.14]	4343.3	9016.73	7279.47	3178.6	12215.4	16287.4	12231.2	2698.6	7550.1	2425.9		7206.7	8238.64	1.14319	0.751635
K01474	hyuB; N-methylhydantoinase B [EC:3.5.2.14]	4254.3	8808.73	7170.47	3072.6	12029.4	14215.9	10690.2	2379.6	6609.1	2111.9		7067.1	7201.34	1.019	0.963583
K01476	E3.5.3.1, rocF, arg; arginase [EC:3.5.3.1]	724	1307.83	791.67	577.25	3610.25	1350.24	1094.25	516.67	823.75	485.5		1402.2	854.082	0.609101	0.379737
K01477	alc, ALLC; allantoicase [EC:3.5.3.4]	1909.8	3894.9	4071.8	1144.1	2871.9	237.7	195.23	79.1	92.6	38.9		2778.5	128.706	0.0463221	0.00155968
K01478	arcA; arginine deiminase [EC:3.5.3.6]	4542.63	7063.98	7518.05	2958.02	7207.23	2100.45	1809.9	1019.51	1114.6	1015.65		5857.98	1412.02	0.241042	0.00136624
K01479	hutG; formiminoglutamase [EC:3.5.3.8]	22410.1	21554	12119	20694.5	14497.2	16219.3	14674.4	21673.7	25130.6	32474.7		18255	22034.5	1.20704	0.352004
K01480	speB; agmatinase [EC:3.5.3.11]	5396	6456.66	5806.84	4282.75	5909.25	8979.24	6299.74	3208.67	5237.25	5413		5570.3	5827.58	1.04619	0.804312
K01481	E3.5.3.15; protein-arginine deiminase [EC:3.5.3.15]	0	0	0	0	0	2	1.33	0	0	0		0	0.666	#DIV/0!	0.152638
K01482	DDAH, ddaH; dimethylargininase [EC:3.5.3.18]	99.8	260.4	111.3	67.6	263.4	184.2	135.9	67.6	99.1	40.4		160.5	105.44	0.656947	0.294285
K01483	allA; ureidoglycolate lyase [EC:4.3.2.3]	273.3	894.73	454.47	337.1	1135.4	3573.87	2611.06	526.6	1664.1	508.4		619	1776.81	2.87045	0.0986257
K01484	astB; succinylarginine dihydrolase [EC:3.5.3.23]	3052.13	2707.65	3280.38	3472.52	2298.23	2535.62	1391.4	2719.01	3453.6	6217.65		2962.18	3263.46	1.10171	0.727818
K01485	codA; cytosine deaminase [EC:3.5.4.1]	6831.63	8257.64	7517.39	5559.77	11016	7054.37	5162.65	3750.01	5619.85	6848.65		7836.48	5687.11	0.725722	0.0844737
K01486	ade; adenine deaminase [EC:3.5.4.2]	20636.5	20920.7	10203.8	18618.8	15025.2	17142.6	15401.2	20079	24185.8	27943.5		17081	20950.4	1.22653	0.240973
K01487	E3.5.4.3, guaD; guanine deaminase [EC:3.5.4.3]	1264.96	1982.06	1770.47	1266.19	4111.15	4783.46	3600.14	965.09	2357.35	1079.41		2078.97	2557.09	1.22998	0.611401
K01488	add, ADA; adenosine deaminase [EC:3.5.4.4]	25704	28636.7	19878.1	23235.2	23092.8	21306	18477.2	21432.1	27260.8	33485.4		24109.4	24392.3	1.01174	0.928542
K01489	cdd, CDA; cytidine deaminase [EC:3.5.4.5]	27873.5	29425.9	19019.8	24042.3	23742.9	21999.6	19311.8	24667.1	30355.9	36624.4		24820.9	26591.8	1.07135	0.635585
K01491	folD; methylenetetrahydrofolate dehydrogenase (NADP+) / methenyltetrahydrofolate cyclohydrolase [EC:1.5.1.5 3.5.4.9]	28749.6	31137.5	20449.5	25109	26065.7	27239.7	23178.9	25788.3	32704.1	37436.2		26302.3	29269.4	1.11281	0.372042
K01493	comEB; dCMP deaminase [EC:3.5.4.12]	21235	19853.5	9619	18495.2	13188.2	14657.6	13839.1	21013.7	24553.8	29656.5		16478.2	20744.1	1.25888	0.282949
K01494	dcd; dCTP deaminase [EC:3.5.4.13]	7428.3	10998.3	10654	6500.69	12476.1	12092.4	8978.4	4659	7996.77	7705.32		9611.49	8286.39	0.862134	0.444132
K01495	GCH1, folE; GTP cyclohydrolase IA [EC:3.5.4.16]	28559.6	31041.2	20183.3	24856	26001.7	28697.4	24532.7	26015.3	33314.6	37646.2		26128.4	30041.2	1.14975	0.233002
K01496	hisI; phosphoribosyl-AMP cyclohydrolase [EC:3.5.4.19]	4026.47	7442.57	6689.97	2760.27	8755.24	9485.19	7059.73	1979.59	4270.27	1702.07		5934.9	4899.37	0.825518	0.59337
K01497	ribA, RIB1; GTP cyclohydrolase II [EC:3.5.4.25]	3200.63	3324.65	3539.38	3631.02	3009.23	6902.45	4686.73	3574.01	5302.1	6910.65		3340.98	5475.19	1.6388	0.011677
K01499	mch; methenyltetrahydromethanopterin cyclohydrolase [EC:3.5.4.27]	233.17	582.84	443.5	245.17	955.34	3767.82	2783	709.99	1556.67	556.67		492.004	1874.83	3.8106	0.059703
K01501	E3.5.5.1; nitrilase [EC:3.5.5.1]	4155.13	7937.98	8729.72	2727.52	5974.57	1014.79	852.06	525.68	689.1	598.66		5904.98	736.058	0.12465	0.00179303
K01502	E3.5.5.7; aliphatic nitrilase [EC:3.5.5.7]	13.5	48	23	12.5	61	10	5	3	20.5	0		31.6	7.7	0.243671	0.0503834
K01505	E3.5.99.7; 1-aminocyclopropane-1-carboxylate deaminase [EC:3.5.99.7]	1003.8	1095.65	770.55	917.85	1263.9	955.29	624.23	968.35	1665.1	1353.65		1010.35	1113.32	1.10192	0.617317
K01507	ppa; inorganic pyrophosphatase [EC:3.6.1.1]	6463.6	10236.2	9846.35	5675.79	11438.5	11701.6	8567.13	3977.27	6654.37	6666.72		8732.09	7513.43	0.860439	0.494312
K01512	acyP; acylphosphatase [EC:3.6.1.7]	6764.8	10183.3	9817.55	6028.19	11365.1	10629.6	7634.4	4419.67	7125.77	7596.32		8831.79	7481.15	0.847071	0.372
K01513	ENPP1_3, CD203; ectonucleotide pyrophosphatase/phosphodiesterase family member 1/3 [EC:3.1.4.1 3.6.1.9]	0	0	0	0	9	0	0	0	0	0		1.8	0	0	0.346594
K01515	nudF; ADP-ribose pyrophosphatase [EC:3.6.1.13]	45390.8	48150.3	28326	40787.7	36423.6	35389.8	32114.7	41135	50216.8	60859.3		39815.7	43943.1	1.10366	0.53017
K01520	dut, DUT; dUTP pyrophosphatase [EC:3.6.1.23]	28508.1	30442	20019	24747.8	24917	25662	22059	25352	31938.8	37024.2		25726.8	28407.2	1.10419	0.430047
K01521	cdh; CDP-diacylglycerol pyrophosphatase [EC:3.6.1.26]	2602.5	2755.5	2530	2359	4163	2409	1498	1712	2159.5	4355.5		2882	2426.8	0.842054	0.472702
K01523	hisE; phosphoribosyl-ATP pyrophosphohydrolase [EC:3.6.1.31]	3864.3	6940.73	6337.47	2548.1	8276.9	7841.37	6109.73	1787.6	3761.6	1500.4		5593.5	4200.14	0.750897	0.41285
K01524	ppx-gppA; exopolyphosphatase / guanosine-5'-triphosphate,3'-diphosphate pyrophosphatase [EC:3.6.1.11 3.6.1.40]	35023.5	39671.6	29085.3	30449.7	34649.3	34504.3	28679	29459.8	38478.8	44335.4		33775.9	35091.5	1.03895	0.714134
K01525	apaH; bis(5'-nucleosyl)-tetraphosphatase (symmetrical) [EC:3.6.1.41]	3159.13	2869.65	3289.38	3693.52	2553.23	2506.62	1453.4	2865.01	3650.6	6429.65		3112.98	3381.06	1.08611	0.763721
K01531	mgtA, mgtB; Mg2+-importing ATPase [EC:3.6.3.2]	2982.47	3162.74	3002.8	2522.27	2476.74	3888.19	2528.73	2009.59	2749.27	4549.07		2829.4	3144.97	1.11153	0.534696
K01533	copB; Cu2+-exporting ATPase [EC:3.6.3.4]	6562.3	7319.65	6584.72	5650.69	11338.1	13695.4	9698.23	6090.17	9855.77	9967.32		7491.09	9861.39	1.31642	0.167865
K01534	zntA; Cd2+/Zn2+-exporting ATPase [EC:3.6.3.3 3.6.3.5]	23927.6	24119.7	13747	22321.1	18221.7	19499.8	16681.5	22968.5	27628.2	34392.3		20467.4	24234.1	1.18403	0.339231
K01535	PMA1, PMA2; H+-transporting ATPase [EC:3.6.3.6]	20	37.5	26.5	14.5	19.5	303.5	236	51.5	120.5	40.5		23.6	150.4	6.37288	0.0403111
K01537	E3.6.3.8; Ca2+-transporting ATPase [EC:3.6.3.8]	22129.7	21726.7	10828.5	19311.1	17927.4	17197.4	16122.6	21374.3	26038.6	29948.5		18384.7	22136.3	1.20406	0.291524
K01539	ATP1A; sodium/potassium-transporting ATPase subunit alpha [EC:3.6.3.9]	15	51	7	132	155	17	13	3	32	0		72	13	0.180556	0.0922892
K01545	kdpF; K+-transporting ATPase ATPase F chain	6.8	18.4	2.8	5.6	5.4	20.87	18.73	34.6	11.6	3.4		7.8	17.84	2.28718	0.125123
K01546	kdpA; K+-transporting ATPase ATPase A chain [EC:3.6.3.12]	5010.8	8234.32	8265.55	3741.94	8834.32	5855.02	4354.98	1595.67	2834.52	1669.32		6817.39	3261.9	0.478468	0.0264686
K01547	kdpB; K+-transporting ATPase ATPase B chain [EC:3.6.3.12]	4406.3	7596.82	7643.55	3475.94	8411.32	5661.02	4148.65	1521.67	2740.02	1635.82		6306.79	3141.44	0.498104	0.0366236
K01548	kdpC; K+-transporting ATPase ATPase C chain [EC:3.6.3.12]	4406.3	7596.82	7643.55	3475.94	8413.32	5663.02	4145.98	1521.67	2740.02	1635.82		6307.19	3141.3	0.498051	0.0366289
K01551	arsA, ASNA1, GET3; arsenite/tail-anchored protein-transporting ATPase [EC:3.6.3.16 3.6.3.-]	7136.33	11493.5	11886.8	5458.67	11105.8	4580.5	3223.67	2332.66	3167	5015		9416.23	3663.77	0.38909	0.00334988
K01555	FAH, fahA; fumarylacetoacetase [EC:3.7.1.2]	833.3	1141.4	868.8	389.1	832.9	1186.7	1046.23	299.77	534.1	162.4		813.1	645.84	0.794293	0.497937
K01556	KYNU, kynU; kynureninase [EC:3.7.1.3]	348	837	432.5	241	898	1142.33	815.5	200.67	538.5	154		551.3	570.2	1.03428	0.936342
K01560	E3.8.1.2; 2-haloacid dehalogenase [EC:3.8.1.2]	1931.5	3573.16	2425.34	1480	5884	8757.99	6632.5	1614.17	4196	1357.5		3058.8	4511.63	1.47497	0.399817
K01561	dehH; haloacetate dehalogenase [EC:3.8.1.3]	244.5	658.33	402.67	284.5	912	964.5	794	213	457.5	140		500.4	513.8	1.02678	0.9492
K01563	dhaA; haloalkane dehalogenase [EC:3.8.1.5]	1602.67	2223.34	1513	1240.17	4365.84	3215.32	2546.33	1384.49	2577.67	1749.17		2189	2294.6	1.04824	0.875763
K01565	SGSH; N-sulfoglucosamine sulfohydrolase [EC:3.10.1.1]	64.5	198	141	69.5	282	50	36.5	6	27	12		151	26.3	0.174172	0.0174363
K01567	pdaA; peptidoglycan-N-acetylmuramic acid deacetylase [EC:3.5.1.-]	5	11.5	13	10.25	8.25	58.58	43.75	23	35.75	15.5		9.6	35.316	3.67875	0.0104431
K01569	oxdD; oxalate decarboxylase [EC:4.1.1.2]	678.67	868.34	765.5	323.67	655.84	902.32	748.5	204.99	395.67	152.67		658.404	480.83	0.730296	0.338395
K01571	oadA; oxaloacetate decarboxylase, alpha subunit [EC:4.1.1.3]	19025	18943.5	9539.5	17501	13312	13110.3	12589.5	18157	22157.5	27113		15664.2	18625.5	1.18905	0.398047
K01572	oadB; oxaloacetate decarboxylase, beta subunit [EC:4.1.1.3]	20095	19228.5	9805	17793.2	13516.2	13357.2	12986.8	19383	23710.8	29062.5		16087.6	19700	1.22455	0.349248
K01573	oadG; oxaloacetate decarboxylase, gamma subunit [EC:4.1.1.3]	770	671	433	712	751	327	202	850	1344	1389		667.4	822.4	1.23224	0.559873
K01574	adc; acetoacetate decarboxylase [EC:4.1.1.4]	153.5	336	249	146.5	431	2206	1654	350	1062.5	312		263.2	1116.9	4.24354	0.0510463
K01575	alsD, budA, aldC; acetolactate decarboxylase [EC:4.1.1.5]	599.16	769.33	1039	709.84	620	251.67	202.33	319.66	158.5	378.01		747.466	262.034	0.350563	0.00057965
K01576	mdlC; benzoylformate decarboxylase [EC:4.1.1.7]	178.3	623.4	287.8	208.1	546.4	3549.2	2600.4	515.6	1628.1	509.4		368.8	1760.54	4.7737	0.048983
K01577	oxc; oxalyl-CoA decarboxylase [EC:4.1.1.8]	12.5	30	22	8.5	42	42	18	3	20.5	2		23	17.1	0.743478	0.550298
K01578	MLYCD; malonyl-CoA decarboxylase [EC:4.1.1.9]	303.8	628.73	439.47	297.6	950.4	4810.7	3597.4	903.6	2099.1	682.4		524	2418.64	4.61573	0.0455179
K01579	panD; aspartate 1-decarboxylase [EC:4.1.1.11]	6138.97	8289.74	7704.8	4559.77	9040.24	5876.85	4334.9	3706.26	5336.27	7021.07		7146.7	5255.07	0.735314	0.0928887
K01580	E4.1.1.15, gadB, gadA, GAD; glutamate decarboxylase [EC:4.1.1.15]	4567.33	6766.25	7077.58	3271.92	7145.33	1787.08	1514.67	1509.41	2144.5	2158.25		5765.68	1822.78	0.316143	0.00112124
K01581	E4.1.1.17, ODC1, speC, speF; ornithine decarboxylase [EC:4.1.1.17]	24267.6	26623.3	17465.7	22403	19820.2	22126.6	18825.4	21943	28430.1	34156.7		22116	25096.4	1.13476	0.377151
K01582	E4.1.1.18, ldcC, cadA; lysine decarboxylase [EC:4.1.1.18]	2058.33	1804.75	2347.08	2503.42	1324.33	1877.92	960.67	1774.91	1898.5	4807.75		2007.58	2263.95	1.1277	0.720446
K01583	E4.1.1.19; arginine decarboxylase [EC:4.1.1.19]	43	27	11	47	78	0.67	3	4	61	6		41.2	14.934	0.362476	0.141042
K01584	adiA; arginine decarboxylase [EC:4.1.1.19]	1711.8	1597.23	1562.97	2073.1	1434.9	2256.37	1238.73	1768.1	2214.1	4595.9		1676	2414.64	1.44072	0.242769
K01585	speA; arginine decarboxylase [EC:4.1.1.19]	4199.47	3457.16	3847.21	4010.02	3097.4	4474.6	2766.57	4120.34	5485.27	8254.31		3722.25	5020.22	1.3487	0.204415
K01586	lysA; diaminopimelate decarboxylase [EC:4.1.1.20]	36148.3	42415.3	31676.5	29244.4	33909.3	28417.2	24278.3	26929.7	34479.5	38849.3		34678.8	30590.8	0.882119	0.274114
K01588	purE; 5-(carboxyamino)imidazole ribonucleotide mutase [EC:5.4.99.18]	28942.1	31189.8	20717.4	25492.1	25582.7	26152.5	22243.2	25705.3	32289.5	37628.8		26384.8	28803.9	1.09168	0.479619
K01589	purK; 5-(carboxyamino)imidazole ribonucleotide synthase [EC:6.3.4.18]	8924.8	11543.8	10076.5	7479.19	11590.1	12275.9	9128.73	6947.67	9664.27	9569.32		9922.89	9517.19	0.959115	0.734972
K01590	hdc, HDC; histidine decarboxylase [EC:4.1.1.22]	16	51	0	18	71	23	14	88	62	179		31.2	73.2	2.34615	0.230229
K01591	pyrF; orotidine-5'-phosphate decarboxylase [EC:4.1.1.23]	46722.8	49036.8	29053	41564.4	37829.3	39192.5	34998.5	42920.7	53139.5	63061.8		40841.3	46662.6	1.14254	0.374735
K01593	DDC, TDC; aromatic-L-amino-acid/L-tryptophan decarboxylase [EC:4.1.1.28 4.1.1.105]	27.67	71.67	39	21.33	207.67	192.67	75.66	25	95.33	21		73.468	81.932	1.11521	0.860425
K01595	ppc; phosphoenolpyruvate carboxylase [EC:4.1.1.31]	6618.13	9344.48	9219.05	5746.52	9840.73	7769.12	5565.73	4016.68	5961.6	7219.65		8153.78	6106.56	0.748923	0.0881308
K01596	E4.1.1.32, pckA, PCK; phosphoenolpyruvate carboxykinase (GTP) [EC:4.1.1.32]	5341.5	10046	9922	3180.5	9952.5	5365	4308.83	1197	2352	848		7688.5	2814.17	0.366023	0.0202339
K01597	MVD, mvaD; diphosphomevalonate decarboxylase [EC:4.1.1.33]	135	411	265	132	813	142.67	98.33	107	67	17		351.2	86.4	0.246014	0.0724769
K01598	PPCDC, coaC; phosphopantothenoylcysteine decarboxylase [EC:4.1.1.36]	30.67	81.34	48	20.67	123.34	448.99	316	68.99	186.67	72.67		60.804	218.664	3.59621	0.0701984
K01599	hemE, UROD; uroporphyrinogen decarboxylase [EC:4.1.1.37]	9416.8	12513.3	11636.5	7789.44	14404.3	12914.7	9732.48	6862.67	10965.5	11069.8		11152.1	10309	0.924404	0.597342
K01601	rbcL; ribulose-bisphosphate carboxylase large chain [EC:4.1.1.39]	298	758.83	424.17	370.5	779.5	1081.17	847.33	296.5	574.5	220.5		526.2	604	1.14785	0.695385
K01602	rbcS; ribulose-bisphosphate carboxylase small chain [EC:4.1.1.39]	26.5	56.5	38.5	23	36.5	260.5	197	49.5	87.5	47.5		36.2	128.4	3.54696	0.0652423
K01607	pcaC; 4-carboxymuconolactone decarboxylase [EC:4.1.1.44]	9265.7	13410.7	12062.6	5772.65	13118.1	16281.2	12764.3	4160.32	8837.9	3817.35		10726	9172.21	0.855142	0.596339
K01608	gcl; tartronate-semialdehyde synthase [EC:4.1.1.47]	52.3	154.4	81.8	60.1	289.4	240.87	140.73	81.6	173.1	31.4		127.6	133.54	1.04655	0.919879
K01609	trpC; indole-3-glycerol phosphate synthase [EC:4.1.1.48]	5422.47	8896.07	7576.47	3646.27	10674.2	10328.2	7888.23	3373.26	6190.77	3710.07		7243.1	6298.1	0.869531	0.614092
K01610	E4.1.1.49, pckA; phosphoenolpyruvate carboxykinase (ATP) [EC:4.1.1.49]	4372.63	3817.15	4034.55	4107.36	3831.9	6103.77	4211.4	4496.67	6535.44	8556.32		4032.72	5980.72	1.48305	0.0390556
K01611	speD, AMD1; S-adenosylmethionine decarboxylase [EC:4.1.1.50]	22581.8	21765.9	11385.3	20730.8	15304.6	20271.3	17634.2	22749.6	27904.8	33818.9		18353.7	24475.8	1.33356	0.12766
K01613	psd, PISD; phosphatidylserine decarboxylase [EC:4.1.1.65]	28324.1	29743.2	19867.3	24716.8	23832.2	24374.2	21016.7	25266.4	31358.1	37133.9		25296.7	27829.9	1.10014	0.471603
K01616	kgd; 2-oxoglutarate decarboxylase [EC:4.1.1.71]	3046.5	5356	5268	1720.5	6025.5	1189	1118	352	598	253		4283.3	702	0.163892	0.00268487
K01617	dmpH, xylI, nahK; 2-oxo-3-hexenedioate decarboxylase [EC:4.1.1.77]	443.6	765.3	465.1	270.7	2768.3	642.23	487.8	214.7	343.7	134.3		942.6	364.546	0.386745	0.255802
K01619	deoC, DERA; deoxyribose-phosphate aldolase [EC:4.1.2.4]	29213.1	31142.3	21051.9	25279.9	24751.9	20986.6	18681.6	24783.3	29977.3	36727.8		26287.8	26231.3	0.997851	0.988189
K01620	ltaE; threonine aldolase [EC:4.1.2.48]	26136.6	26270.2	15323.9	23440	19619.7	24984	21244.4	25215.3	31782.1	37102.2		22158.1	28065.6	1.26661	0.131371
K01621	xfp, xpk; xylulose-5-phosphate/fructose-6-phosphate phosphoketolase [EC:4.1.2.9 4.1.2.22]	3753.17	6295	5864.67	2693.83	5262.17	2686.67	2157.33	1408	2416.33	1850		4773.77	2103.67	0.440672	0.00556438
K01622	K01622; fructose 1,6-bisphosphate aldolase/phosphatase [EC:4.1.2.13 3.1.3.11]	116	350	209	114	710	93	66	18	54	16		299.8	49.4	0.164777	0.0560891
K01623	ALDO; fructose-bisphosphate aldolase, class I [EC:4.1.2.13]	1032.5	1595.33	1312.17	667.5	1723.5	3614	2759.5	886	1580.5	536		1266.2	1875.2	1.48097	0.345955
K01624	FBA, fbaA; fructose-bisphosphate aldolase, class II [EC:4.1.2.13]	46383.1	48154.7	28376.9	41058.8	35953	34039.9	31006.2	42026	50832.3	62344.2		39985.3	44049.7	1.10165	0.564529
K01625	eda; 2-dehydro-3-deoxyphosphogluconate aldolase / (4S)-4-hydroxy-2-oxoglutarate aldolase [EC:4.1.2.14 4.1.3.42]	27041.8	26120.1	15890.3	24555.9	18937.1	22688	19244.9	26062.1	31727.3	41103.1		22509	28165.1	1.25128	0.23526
K01626	E2.5.1.54, aroF, aroG, aroH; 3-deoxy-7-phosphoheptulonate synthase [EC:2.5.1.54]	16428.1	21003.4	22436.9	15234.5	21198.2	16251.9	11168	10372.1	14463.5	20704.9		19260.2	14592.1	0.757629	0.0826073
K01627	kdsA; 2-dehydro-3-deoxyphosphooctonate aldolase (KDO 8-P synthase) [EC:2.5.1.55]	23221.3	23186.8	14151.5	21571.7	17734.6	21662.6	18608.7	22466.7	28491.3	34911.3		19973.2	25228.1	1.2631	0.160554
K01628	fucA; L-fuculose-phosphate aldolase [EC:4.1.2.17]	3446.5	6845.17	6142	2294.34	8371.67	5705.99	4272.83	1153.99	2505.34	858.17		5419.94	2899.26	0.534926	0.120379
K01629	rhaD; rhamnulose-1-phosphate aldolase [EC:4.1.2.19]	4	12	0	0	8	0	0	0	3	0		4.8	0.6	0.125	0.119325
K01630	garL; 2-dehydro-3-deoxyglucarate aldolase [EC:4.1.2.20]	1736.5	2261.17	1939.5	2186.84	2077.67	4980.82	2951	1881.99	3019.34	4628.67		2040.34	3492.36	1.71166	0.0374131
K01631	dgoA; 2-dehydro-3-deoxyphosphogalactonate aldolase [EC:4.1.2.21]	125.3	505.73	238.47	194.1	607.4	255.7	143.4	65.6	160.1	16.4		334.2	128.24	0.383722	0.0795268
K01633	folB; 7,8-dihydroneopterin aldolase/epimerase/oxygenase [EC:4.1.2.25 5.1.99.8 1.13.11.81]	8148.63	10687	10285.5	6535.27	11473	11169.7	8544.48	5852.68	8968.85	9653.15		9425.88	8837.77	0.937607	0.652476
K01635	lacD; tagatose 1,6-diphosphate aldolase [EC:4.1.2.40]	71.67	233.34	113.5	38.67	248.34	609.99	385.5	175.99	278.17	82.67		141.104	306.464	2.1719	0.138818
K01637	E4.1.3.1, aceA; isocitrate lyase [EC:4.1.3.1]	6970.63	9229.98	9527.55	5675.02	9379.23	5044.45	3546.23	3477.01	4769.1	6866.65		8156.48	4740.69	0.581217	0.00883301
K01638	aceB, glcB; malate synthase [EC:2.3.3.9]	7327.93	9967.38	9643.35	6331.12	10476.1	7473.15	5229.63	4574.61	6995.7	8501.05		8749.18	6554.83	0.749193	0.0782357
K01639	E4.1.3.3, nanA, NPL; N-acetylneuraminate lyase [EC:4.1.3.3]	18363.7	18558.3	9352	16773.9	12930.6	14055.7	13297.2	17594	21363.9	26105.2		15195.7	18483.2	1.21634	0.300984
K01640	E4.1.3.4, HMGCL, hmgL; hydroxymethylglutaryl-CoA lyase [EC:4.1.3.4]	5207.73	8316.45	7915.48	3963.72	8967.53	6777.02	5377.69	2386.88	4526.8	2845.45		6874.18	4382.77	0.637569	0.0839266
K01641	E2.3.3.10; hydroxymethylglutaryl-CoA synthase [EC:2.3.3.10]	119	378	231	118	704	57.67	69.33	99	33	12		310	54.2	0.174839	0.0492056
K01643	citF; citrate lyase subunit alpha / citrate CoA-transferase [EC:2.8.3.10]	18240	18220	9097	16657	12397	12748	12368	17304	20776	25726		14922.2	17784.4	1.19181	0.382805
K01644	citE; citrate lyase subunit beta / citryl-CoA lyase [EC:4.1.3.34]	29661.5	38795.7	27939.8	23580.5	37845	33570.5	28523	21286.5	30257.5	28924		31564.5	28512.3	0.903303	0.415995
K01646	citD; citrate lyase subunit gamma (acyl carrier protein)	18240	18220	9097	16657	12397	12748	12368	17304	20776	25726		14922.2	17784.4	1.19181	0.382805
K01647	CS, gltA; citrate synthase [EC:2.3.3.1]	15231	23669.7	22439.9	11057	26904.7	20882.1	16237.4	7751.17	13601.1	11209.3		19860.5	13936.2	0.701707	0.144934
K01649	leuA, IMS; 2-isopropylmalate synthase [EC:2.3.3.13]	10413.3	15535.6	13748.8	8846.71	17314.8	21381.2	15508.6	7774.51	13413.5	11190.6		13171.8	13853.7	1.05177	0.811508
K01652	E2.2.1.6L, ilvB, ilvG, ilvI; acetolactate synthase I/II/III large subunit [EC:2.2.1.6]	42156.5	52104.3	39332.7	35977.2	49959.8	48963.3	38528.9	32947	45910.7	47863.4		43906.1	42842.7	0.97578	0.813233
K01653	E2.2.1.6S, ilvH, ilvN; acetolactate synthase I/III small subunit [EC:2.2.1.6]	28424.8	30701.3	19836	24852.2	25260.1	25994.6	22077.9	25509	32151.8	37264.3		25814.9	28599.5	1.10787	0.419605
K01654	E2.5.1.56, neuB; N-acetylneuraminate synthase [EC:2.5.1.56]	3120.33	3259.58	3540.25	3617.92	2645.83	3577.75	1925	2812.08	3719	6233.25		3236.78	3653.42	1.12872	0.589007
K01655	LYS21, LYS20; homocitrate synthase [EC:2.3.3.14]	0	0	0	0	35	40	0	0	19	2		7	12.2	1.74286	0.633428
K01657	trpE; anthranilate synthase component I [EC:4.1.3.27]	8374.8	11347	10630.4	7007.19	12476.1	12345.9	8940.23	6049.67	9473.77	10050.3		9967.09	9371.99	0.940293	0.686713
K01658	trpG; anthranilate synthase component II [EC:4.1.3.27]	5140.8	5717.49	5321.88	5029.19	6452.57	11429.8	8471.23	5715.67	9038.77	9649.32		5532.39	8860.95	1.60165	0.00870867
K01659	prpC; 2-methylcitrate synthase [EC:2.3.3.5]	3093.63	2938.65	3310.38	3602.02	2653.23	2378.12	1306.4	2651.01	3444.6	6103.65		3119.58	3176.76	1.01833	0.946369
K01661	menB; naphthoate synthase [EC:4.1.3.36]	7426.83	9116.75	9207.08	5725.42	9245.33	5319.08	4002	4576.08	6180.5	8513.25		8144.28	5718.18	0.70211	0.0498002
K01662	dxs; 1-deoxy-D-xylulose-5-phosphate synthase [EC:2.2.1.7]	28440.8	30616.3	19878	24859.7	24921.6	26901.8	22961.4	25634.7	32520.3	37414.3		25743.3	29086.5	1.12987	0.323806
K01663	HIS7; glutamine amidotransferase / cyclase [EC:2.4.2.- 4.1.3.-]	55	305	118	89	243	13	16	0	7	0		162	7.2	0.0444444	0.0120578
K01664	pabA; para-aminobenzoate synthetase component II [EC:2.6.1.85]	6322.66	8771.08	8916.25	5411.84	8920.25	4853	3395.58	3331.74	4495.25	6554.76		7668.42	4526.07	0.590222	0.0109125
K01665	pabB; para-aminobenzoate synthetase component I [EC:2.6.1.85]	5677.8	5677.32	5426.55	4838.44	7261.32	6270.35	4631.48	4754.67	6619.52	8644.82		5776.29	6184.17	1.07061	0.638177
K01666	mhpE; 4-hydroxy 2-oxovalerate aldolase [EC:4.1.3.39]	7206.9	13569.7	13778.4	4225.8	14271.2	2134.09	1963.2	654.97	1049.8	433.7		10610.4	1247.15	0.117541	0.00202311
K01667	tnaA; tryptophanase [EC:4.1.99.1]	18942.3	18850.2	10426.6	17471.9	12683.8	12808.8	12410.7	17652.4	20933	26380.2		15675	18037	1.15069	0.473914
K01668	E4.1.99.2; tyrosine phenol-lyase [EC:4.1.99.2]	0	0	0	0	3	0	0	0	0	0		0.6	0	0	0.346594
K01669	phrB; deoxyribodipyrimidine photo-lyase [EC:4.1.99.3]	7198.47	10416.5	10390.5	6316.52	11558.7	12166.9	9043.73	4917.67	8130.6	8110.32		9176.15	8473.85	0.923464	0.661168
K01673	cynT, can; carbonic anhydrase [EC:4.2.1.1]	37399.3	46805.4	36143.4	30206.5	40201.1	39793.5	32946.2	28045.1	38157	39395.1		38151.1	35667.4	0.934897	0.501815
K01674	cah; carbonic anhydrase [EC:4.2.1.1]	829.33	847.25	1522.58	1116.92	863.83	2814.75	2057.67	1012.41	1408	1293.25		1035.98	1717.22	1.65757	0.0871518
K01676	E4.2.1.2A, fumA, fumB; fumarate hydratase, class I [EC:4.2.1.2]	7560.96	9362.81	9309.72	6011.19	9774.9	6510.79	4873.39	4798.34	7003.1	8974.16		8403.92	6431.96	0.765352	0.0965481
K01677	E4.2.1.2AA, fumA; fumarate hydratase subunit alpha [EC:4.2.1.2]	20142	19462.5	9314	18050.2	12782.2	14280.8	13331.8	19614	22850.2	27518.5		15950.2	19519	1.22375	0.322585
K01678	E4.2.1.2AB, fumB; fumarate hydratase subunit beta [EC:4.2.1.2]	20142	19460.5	9314	18050.2	12782.2	14280.8	13331.8	19614	22850.2	27518.5		15949.8	19519	1.22378	0.32252
K01679	E4.2.1.2B, fumC, FH; fumarate hydratase, class II [EC:4.2.1.2]	6057.77	9807.72	9209.52	5036.62	11225.1	11900.5	8905.79	3775.61	6528.87	5908.72		8267.35	7403.89	0.895558	0.64719
K01681	ACO, acnA; aconitate hydratase [EC:4.2.1.3]	10934.3	16437	15270.3	8020.12	18785.4	14188.5	10566.4	6146.03	10038.1	9416.97		13889.4	10071.2	0.725099	0.139911
K01682	acnB; aconitate hydratase 2 / 2-methylisocitrate dehydratase [EC:4.2.1.3 4.2.1.99]	3011.13	2611.65	3168.38	3436.52	2175.23	2193.62	1170.4	2731.01	3407.6	6330.65		2880.58	3166.66	1.09931	0.758509
K01684	dgoD; galactonate dehydratase [EC:4.2.1.6]	258.67	610.17	457.67	293.67	1103.34	2227.15	1631	410.66	1060.17	349.67		544.704	1135.73	2.08504	0.168903
K01685	uxaA; altronate hydrolase [EC:4.2.1.7]	372.17	1065.17	656.17	442.17	1412.34	3521.65	2601.33	594.66	1616.17	530.67		789.604	1772.9	2.2453	0.14646
K01686	uxuA; mannonate dehydratase [EC:4.2.1.8]	1574	1513.66	1530.34	1929	1435	2186.33	1177	1700.67	2066	4439		1596.4	2313.8	1.44939	0.240749
K01687	ilvD; dihydroxy-acid dehydratase [EC:4.2.1.9]	33157.6	39328.7	27066.4	28443.5	35437.7	38516.6	31399	28387.6	39145.1	40503.7		32686.8	35590.4	1.08883	0.403009
K01689	ENO, eno; enolase [EC:4.2.1.11]	28716.1	31069.5	20401.4	25052.1	25840	27243.5	23185.5	25758	32658.5	37444.8		26215.8	29258.1	1.11605	0.36063
K01690	edd; phosphogluconate dehydratase [EC:4.2.1.12]	3133.63	3105.98	3437.05	3635.02	2824.23	2399.62	1279.4	2772.01	3554.1	6342.65		3227.18	3269.56	1.01313	0.962031
K01692	paaF, echA; enoyl-CoA hydratase [EC:4.2.1.17]	33424.2	59814.8	57108.5	19553.4	68214.6	42680.8	34789.7	8808.07	20307.4	6920.6		47623.1	22701.3	0.476687	0.0621066
K01693	hisB; imidazoleglycerol-phosphate dehydratase [EC:4.2.1.19]	4299.47	8483.07	7244.47	3209.27	10185.2	10051.5	7449.56	2116.59	4586.77	1766.07		6684.3	5194.1	0.77706	0.487471
K01695	trpA; tryptophan synthase alpha chain [EC:4.2.1.20]	8333.8	11425.3	10658	6947.19	12679.1	12358.9	8922.23	5944.67	9389.77	9759.32		10008.7	9274.99	0.926694	0.629145
K01696	trpB; tryptophan synthase beta chain [EC:4.2.1.20]	8340.8	11517.3	10716	7056.19	12685.1	12858.6	8966.23	5972.67	9402.77	9775.32		10063.1	9395.12	0.933622	0.669468
K01697	CBS; cystathionine beta-synthase [EC:4.2.1.22]	5128.97	9598.74	9630.8	2988.77	9309.24	3069.52	2483.06	703.26	1372.27	508.07		7331.3	1627.24	0.221957	0.004618
K01698	hemB, ALAD; porphobilinogen synthase [EC:4.2.1.24]	28384.8	31350.8	20517	25317.4	26132.3	27166.5	22896.5	25289.7	32329.5	36688.8		26340.5	28874.2	1.09619	0.433455
K01699	pduC; propanediol dehydratase large subunit [EC:4.2.1.28]	1868	2052.5	1954	829.5	1366	911	864	298	398	163.5		1614	526.9	0.326456	0.0042106
K01702	LEU1; 3-isopropylmalate dehydratase [EC:4.2.1.33]	0	0	0	0	0	0	4	0	0	0		0	0.8	#DIV/0!	0.346594
K01703	leuC, IPMI-L; 3-isopropylmalate/(R)-2-methylmalate dehydratase large subunit [EC:4.2.1.33 4.2.1.35]	28604.8	31099.8	20103.5	25026.2	25863.1	29970.4	25005.2	26084.7	33937.8	37833.3		26139.5	30566.3	1.16935	0.182528
K01704	leuD, IPMI-S; 3-isopropylmalate/(R)-2-methylmalate dehydratase small subunit [EC:4.2.1.33 4.2.1.35]	28564.8	31043.8	20050.5	24979.2	25787.1	29686.4	24740.2	25995.7	33796.8	37776.3		26085.1	30399.1	1.16538	0.195282
K01706	gudD; glucarate dehydratase [EC:4.2.1.40]	2069	2719	2170	1051	6279	1357.67	1125.33	380	626	280		2857.6	753.8	0.263788	0.0517379
K01707	kdgD; 5-dehydro-4-deoxyglucarate dehydratase [EC:4.2.1.41]	1108.5	1536.33	1171.17	589.5	3407.5	740.17	616.33	201.5	333	159		1562.6	410	0.262383	0.049607
K01708	garD; galactarate dehydratase [EC:4.2.1.42]	7	22	7	4	30	2.67	1.33	0	0	0		14	0.8	0.0571429	0.0326378
K01709	rfbG; CDP-glucose 4,6-dehydratase [EC:4.2.1.45]	198.67	465.67	308	309.33	782.67	3248.67	2071.66	571	1241.33	378		412.868	1502.13	3.63829	0.077323
K01710	E4.2.1.46, rfbB, rffG; dTDP-glucose 4,6-dehydratase [EC:4.2.1.46]	50986.5	54777.5	34718.2	44245.4	43428.9	43923.1	38726.6	45441.3	57842.9	66649.5		45631.3	50516.7	1.10706	0.451029
K01711	gmd, GMDS; GDPmannose 4,6-dehydratase [EC:4.2.1.47]	2419.97	3586.4	2335.64	1783.77	6507.74	8256.52	6061.4	2585.26	5012.27	3040.07		3326.7	4991.1	1.50032	0.24855
K01712	hutU, UROC1; urocanate hydratase [EC:4.2.1.49]	24630.1	23588.3	13341.7	22150.3	16577	19346.4	17190.5	24004.2	29079.3	35979.7		20057.5	25120	1.2524	0.245292
K01713	pheC; cyclohexadienyl dehydratase [EC:4.2.1.51 4.2.1.91]	46	86	68	51	106	309	287	177	161	236		71.4	234	3.27731	0.000814934
K01714	dapA; 4-hydroxy-tetrahydrodipicolinate synthase [EC:4.3.3.7]	54677.1	64118.4	43462.7	47549	51960.5	56640.2	48091.6	46476.2	61425.2	66175.4		52353.5	55761.7	1.0651	0.52746
K01715	crt; enoyl-CoA hydratase [EC:4.2.1.17]	18479	18804.5	9438.5	16970	13257	16914	15395.7	17876.7	22739.5	26316		15389.8	19848.4	1.28971	0.137723
K01716	fabA; 3-hydroxyacyl-[acyl-carrier protein] dehydratase / trans-2-decenoyl-[acyl-carrier protein] isomerase [EC:4.2.1.59 5.3.3.14]	3211.63	3199.98	3573.05	3638.02	3167.23	7044.62	4742.4	3510.01	5415.6	6750.65		3357.98	5492.66	1.6357	0.0119329
K01719	hemD, UROS; uroporphyrinogen-III synthase [EC:4.2.1.75]	8186.46	10581.8	10327.2	6590.69	11466.4	10219.1	7779.06	5632.51	8603.1	9510.66		9430.52	8348.89	0.885306	0.39138
K01720	prpD; 2-methylcitrate dehydratase [EC:4.2.1.79]	3646.3	6092.49	6414.38	2637.69	6977.07	2456.94	1940.4	692.5	1189.77	819.32		5153.59	1419.79	0.275495	0.0034968
K01721	nthA; nitrile hydratase subunit alpha [EC:4.2.1.84]	1282.5	2908.16	1814.34	1106	3035	8415.84	6426.16	1316.5	3965	1224.5		2029.2	4269.6	2.10408	0.165779
K01724	PCBD, phhB; 4a-hydroxytetrahydrobiopterin dehydratase [EC:4.2.1.96]	7513.96	11362.5	10476.4	5807.03	12918.9	11823.6	9339.05	4344.83	8084.77	5140.34		9615.75	7746.52	0.805607	0.351054
K01725	cynS; cyanate lyase [EC:4.2.1.104]	1756	2298.5	1911.5	864.5	3961.5	2795.67	2266.83	543	1269	435.5		2158.4	1462	0.677354	0.342577
K01727	hysA, hylA, hylB; hyaluronate lyase [EC:4.2.2.1]	0	3	0	0	0	0	0	0	0	0		0.6	0	0	0.346594
K01728	pel; pectate lyase [EC:4.2.2.2]	25	52	56	20	94	354	267	45	165	58		49.4	177.8	3.59919	0.0687644
K01729	algL; poly(beta-D-mannuronate) lyase [EC:4.2.2.3]	6.8	18.4	2.8	5.6	14.4	20.87	22.73	34.6	11.6	3.4		9.6	18.64	1.94167	0.172628
K01733	thrC; threonine synthase [EC:4.2.3.1]	29439.5	32127	21493.4	25989.5	26630.3	28652	24114	26257.3	33408.4	38064.2		27135.9	30099.2	1.1092	0.365333
K01734	mgsA; methylglyoxal synthase [EC:4.2.3.3]	22439.3	21675.1	12193.2	20719.2	14918.1	15580.7	14191.4	21421.1	24895.8	32374.8		18389	21692.7	1.17966	0.419292
K01735	aroB; 3-dehydroquinate synthase [EC:4.2.3.4]	12138.8	16418	15014	9375.78	16253	17190.3	13086.1	9022.66	13121.4	12183.5		13839.9	12920.8	0.933589	0.638079
K01736	aroC; chorismate synthase [EC:4.2.3.5]	28525.8	30925.8	20068	24945.4	25593.3	27019.2	23036.5	25723.7	32569.5	37418.8		26011.7	29153.5	1.12079	0.350486
K01737	queD, ptpS, PTS; 6-pyruvoyltetrahydropterin/6-carboxytetrahydropterin synthase [EC:4.2.3.12 4.1.2.50]	23640.1	23361.4	12540.5	21471.9	17896.1	23283	19833.6	23924.9	29623.9	35165.7		19782	26366.2	1.33284	0.0897017
K01738	cysK; cysteine synthase A [EC:2.5.1.47]	32158.3	37992.2	27139	28525.9	31549.9	36186.7	29185.2	27613.6	36359.4	41055.2		31473.1	34080	1.08283	0.427436
K01739	metB; cystathionine gamma-synthase [EC:2.5.1.48]	6760.16	10039.6	9530.42	5758.43	10555.7	8108.41	5799.32	3815.73	5958.34	7042.93		8528.85	6144.95	0.720489	0.0806172
K01740	metY; O-acetylhomoserine (thiol)-lyase [EC:2.5.1.49]	28341.1	30627.5	19710.5	24693.3	24737	29610.5	24693.7	25709.2	33701.3	37559.2		25621.9	30254.8	1.18082	0.167479
K01744	aspA; aspartate ammonia-lyase [EC:4.3.1.1]	24050.6	22476.8	12975.7	21413.5	14978.2	17097.6	15259.9	22871	26779.1	34460.2		19179	23293.6	1.21454	0.344625
K01745	hutH, HAL; histidine ammonia-lyase [EC:4.3.1.3]	28161.9	28964.5	18358.2	24830.4	21293.9	20440.1	17848.4	25728	32025	38633.6		24321.8	26935	1.10744	0.560465
K01749	hemC, HMBS; hydroxymethylbilane synthase [EC:2.5.1.61]	27624.8	30700.8	20098	24612.4	25423.3	26994	22774.5	24544.7	31124	35486.8		25691.9	28184.8	1.09703	0.413748
K01750	E4.3.1.12, ocd; ornithine cyclodeaminase [EC:4.3.1.12]	3030.87	6399.09	5754.38	2237.23	8106.77	5472.14	4002.26	1260.4	2568.23	826.6		5105.67	2825.93	0.553488	0.139132
K01751	E4.3.1.15; diaminopropionate ammonia-lyase [EC:4.3.1.15]	756.33	1207.33	1248.5	925.42	1054.08	4166.25	3081.92	790.16	1945.75	964		1038.33	2189.62	2.10878	0.113352
K01752	E4.3.1.17, sdaA, sdaB, tdcG; L-serine dehydratase [EC:4.3.1.17]	26552.4	26085.9	16025.9	23778.6	20283.3	19324.2	16998.3	24771.8	29294.5	36915.2		22545.2	25460.8	1.12932	0.495456
K01753	dsdA; D-serine dehydratase [EC:4.3.1.18]	768.13	749.31	1440.72	913.52	487.23	549.95	412.4	416.01	352.6	567.65		871.782	459.722	0.527336	0.0357722
K01754	E4.3.1.19, ilvA, tdcB; threonine dehydratase [EC:4.3.1.19]	33923	42681.7	31513	28822.8	39358.4	35255.1	29407.7	26297.1	35316	37184.7		35259.8	32692.1	0.927179	0.455569
K01755	argH, ASL; argininosuccinate lyase [EC:4.3.2.1]	28580.8	30959.8	20053	25024.4	25654.3	27131.5	23038.5	25723.7	32635.5	37289.8		26054.5	29163.8	1.11934	0.353429
K01756	purB, ADSL; adenylosuccinate lyase [EC:4.3.2.2]	28482.8	30822.8	19966	24910.4	25481.3	26587.5	22752.5	25639.7	32430.5	37351.8		25932.7	28952.4	1.11644	0.373097
K01758	CTH; cystathionine gamma-lyase [EC:4.4.1.1]	841.47	1089.24	959.8	422.27	968.24	2437.69	1940.56	542.59	1158.77	408.07		856.204	1297.54	1.51545	0.312984
K01759	GLO1, gloA; lactoylglutathione lyase [EC:4.4.1.5]	24398.6	24614.3	14172.2	22552	18237.7	23776.4	20169.7	23761	29811.6	35066.2		20795	26517	1.27516	0.123054
K01760	metC; cystathionine beta-lyase [EC:4.4.1.8]	2823.5	3365.33	2754.67	3153.5	3681	8055.83	5556	3603.67	5821.5	6505		3155.6	5908.4	1.87235	0.00594317
K01761	E4.4.1.11; methionine-gamma-lyase [EC:4.4.1.11]	21888.7	22402.9	13145.9	20558.8	18244.8	17808.3	15600.9	20310.7	25431.2	32075.8		19248.2	22245.4	1.15571	0.403791
K01766	csdA; cysteine sulfinate desulfinase [EC:4.4.1.-]	2188.13	1873.65	2706.38	2668.52	1293.23	1790.62	896.4	1959.01	2024.6	5112.65		2145.98	2356.66	1.09817	0.790016
K01768	E4.6.1.1; adenylate cyclase [EC:4.6.1.1]	12150.5	22702.7	20257	8623.17	29445	32650.5	24641.5	6623.49	16357.8	6848.33		18635.7	17424.3	0.934998	0.85214
K01769	E4.6.1.2; guanylate cyclase, other [EC:4.6.1.2]	25	60	26	16	103	0	0	0	17	0		46	3.4	0.073913	0.0321914
K01770	ispF; 2-C-methyl-D-erythritol 2,4-cyclodiphosphate synthase [EC:4.6.1.12]	27931.3	29233.5	18958.9	24209.9	23114.3	20885.3	18674.6	24593.7	30029.5	36607.8		24689.6	26158.2	1.05948	0.703505
K01772	hemH, FECH; protoporphyrin/coproporphyrin ferrochelatase [EC:4.99.1.1 4.99.1.9]	9314.8	12110.3	11442	7649.19	13635.1	12980.9	9835.73	6847.67	10964.8	11092.3		10830.3	10344.3	0.955126	0.747911
K01775	alr; alanine racemase [EC:5.1.1.1]	47619.3	49800.5	30640.6	42474.5	38221.5	38914.6	34800.1	43375.7	53100.7	63644.3		41751.3	46767.1	1.12014	0.444229
K01776	murI; glutamate racemase [EC:5.1.1.3]	47059.6	48812	29243	41426.8	37153	36452.2	32916.5	42585.7	51882.8	62645.7		40738.9	45296.6	1.11188	0.500306
K01777	prdF; proline racemase [EC:5.1.1.4]	54.5	148.33	108.17	76.25	167.75	377.75	272.25	97.5	174.75	75		111	199.45	1.79685	0.180284
K01778	dapF; diaminopimelate epimerase [EC:5.1.1.7]	28572.8	30614.3	20099.5	24892.4	24992.3	26996.2	23022.8	25624.7	32526	37409.8		25834.3	29115.9	1.12703	0.328663
K01779	racD; aspartate racemase [EC:5.1.1.13]	20886.3	21313.1	12414.2	19813.2	15058.1	20522.5	17703.9	20018.4	25596.2	31334.8		17897	23035.2	1.2871	0.126628
K01781	mdlA; mandelate racemase [EC:5.1.2.2]	0	0	0	0	0	10	15	0	20	0		0	9	#DIV/0!	0.0545673
K01782	fadJ; 3-hydroxyacyl-CoA dehydrogenase / enoyl-CoA hydratase / 3-hydroxybutyryl-CoA epimerase [EC:1.1.1.35 4.2.1.17 5.1.2.3]	11139.8	17718.3	18292	8239.69	18441.1	10450.8	7620.9	4295	6949.77	7378.82		14766.2	7339.05	0.497017	0.0131348
K01783	rpe, RPE; ribulose-phosphate 3-epimerase [EC:5.1.3.1]	28719.3	31062.3	20392.5	25039.4	25886.8	27471	23253.5	25788.2	32775.5	37464.3		26220.1	29350.5	1.11939	0.346744
K01784	galE, GALE; UDP-glucose 4-epimerase [EC:5.1.3.2]	60079.7	70070.7	48725.9	50777.6	57481	56962	48059.1	49802.9	63581.2	69797.9		57427	57640.6	1.00372	0.970418
K01785	galM, GALM; aldose 1-epimerase [EC:5.1.3.3]	25850.2	25599.1	14585.9	23453.3	19089	22657.1	19616	25265.6	31688.3	37682.1		21715.5	27381.8	1.26093	0.184628
K01787	RENBP; N-acylglucosamine 2-epimerase [EC:5.1.3.8]	0	2	4	0	12	0	0	0	0	0		3.6	0	0	0.14466
K01788	nanE; N-acylglucosamine-6-phosphate 2-epimerase [EC:5.1.3.9]	20138	19420.5	9279	17965.2	12852.2	14091.9	13478.2	19728	23015.8	27729.5		15931	19608.7	1.23085	0.312997
K01790	rfbC, rmlC; dTDP-4-dehydrorhamnose 3,5-epimerase [EC:5.1.3.13]	30079.5	35013.5	24823	26362	29850.2	26403.1	22045.7	24737.2	32975.1	37799.8		29225.7	28792.2	0.985168	0.901123
K01791	wecB; UDP-N-acetylglucosamine 2-epimerase (non-hydrolysing) [EC:5.1.3.14]	23859.5	23121.3	12711.8	21640.1	16891.9	18536.4	16685.8	23222.7	27596.4	34801.2		19644.9	24168.5	1.23026	0.278576
K01792	E5.1.3.15; glucose-6-phosphate 1-epimerase [EC:5.1.3.15]	3108.93	2745.05	3222.18	3540.12	2206.63	2382.82	1345.8	2883.61	3579.2	6431.05		2964.58	3324.5	1.1214	0.695711
K01795	algG; mannuronan 5-epimerase [EC:5.1.3.37]	6.8	18.4	2.8	5.6	5.4	20.87	22.73	34.6	11.6	3.4		7.8	18.64	2.38974	0.105775
K01796	E5.1.99.4, AMACR, mcr; alpha-methylacyl-CoA racemase [EC:5.1.99.4]	7544.5	12943.5	12201.5	4237	16114	5841	4969.5	1347	2842	1025.5		10608.1	3205	0.302128	0.0125099
K01799	nicE, maiA; maleate isomerase [EC:5.2.1.1]	5918.3	10726.7	10508.5	3516.1	12556.4	3036.87	2364.73	620.6	1463.1	468.4		8645.2	1590.74	0.184003	0.00386982
K01800	maiA, GSTZ1; maleylacetoacetate isomerase [EC:5.2.1.2]	64.8	172.73	115.47	87.6	319.4	77.87	65.73	129.6	181.6	182.4		152	127.44	0.838421	0.64837
K01801	nagL; maleylpyruvate isomerase [EC:5.2.1.4]	1565.33	1513.58	1911.25	1627.92	1363.83	2227.75	1614	1282.41	2273	1948.25		1596.38	1869.08	1.17082	0.227209
K01802	E5.2.1.8; peptidylprolyl isomerase [EC:5.2.1.8]	32854	39913.8	29936.9	27747.4	33459.9	31082.9	25794.7	25721	34995.4	38670		32782.4	31252.8	0.953342	0.6527
K01803	TPI, tpiA; triosephosphate isomerase (TIM) [EC:5.3.1.1]	29429.1	31712.4	21737.3	25871.4	26189.2	27263.3	23180.2	26020.1	32776.5	37912.1		26987.9	29430.4	1.09051	0.457998
K01804	araA; L-arabinose isomerase [EC:5.3.1.4]	1036	965.25	988.25	948.25	873.5	605.41	407	928.42	1458	1397.25		962.25	959.216	0.996847	0.988851
K01805	xylA; xylose isomerase [EC:5.3.1.5]	1465.5	1294.5	872.34	734.84	1626.01	2707.82	2141.66	1614.99	2675.17	2288.68		1198.64	2285.66	1.90688	0.00329576
K01807	rpiA; ribose 5-phosphate isomerase A [EC:5.3.1.6]	3575.3	4061.82	4066.05	4156.69	4189.57	6908.44	4675.23	3809	5515.77	7040.32		4009.89	5589.75	1.39399	0.0380034
K01808	rpiB; ribose 5-phosphate isomerase B [EC:5.3.1.6]	26121.8	28775.3	17549.5	21532.8	23331.4	23324	20721.6	22430.5	28495.4	30840.7		23462.2	25162.4	1.07247	0.54925
K01809	manA, MPI; mannose-6-phosphate isomerase [EC:5.3.1.8]	26784.3	28195.7	17795.6	22962.4	22015.6	21364.4	18918.4	23966.2	28849.8	35606.1		23550.7	25741	1.093	0.547846
K01810	GPI, pgi; glucose-6-phosphate isomerase [EC:5.3.1.9]	28703.5	31032	20367.5	25028.8	25817	26999.5	23023.5	25715.7	32560.3	37405.8		26189.8	29141	1.11269	0.376736
K01811	xylS, yicI; alpha-D-xyloside xylohydrolase [EC:3.2.1.177]	41	113	51.5	17	74	25.33	34.83	3.67	11.5	2		59.3	15.466	0.260809	0.0362966
K01812	uxaC; glucuronate isomerase [EC:5.3.1.12]	2697.67	1973.17	1919.17	2360.67	1943.34	3556.48	2406	3089.66	4057.17	6585.67		2178.8	3939	1.80787	0.0427724
K01813	rhaA; L-rhamnose isomerase [EC:5.3.1.14]	33.33	84.33	64.67	23.67	99.67	511.34	369.66	71.33	234	82.01		61.134	253.668	4.14938	0.0550352
K01814	hisA; phosphoribosylformimino-5-aminoimidazole carboxamide ribotide isomerase [EC:5.3.1.16]	5265.47	6082.16	5515.55	5302.86	7056.91	14294.4	10062.2	6146.33	10120.4	9990.99		5844.59	10122.9	1.73201	0.0124006
K01815	kduI; 4-deoxy-L-threo-5-hexosulose-uronate ketol-isomerase [EC:5.3.1.17]	18355	18458.3	9270.67	16793	12821	13106.3	12658	17393.7	20983	25784		15139.6	17985	1.18794	0.378399
K01816	hyi, gip; hydroxypyruvate isomerase [EC:5.3.1.22]	2310.77	3695.88	3150.86	1539.62	3722.64	8322.8	6285.63	1741.28	3744.37	1361.72		2883.95	4291.16	1.48794	0.344164
K01817	trpF; phosphoribosylanthranilate isomerase [EC:5.3.1.24]	7249.47	12553.1	11555.5	4743.27	13343.2	10405.9	7939.56	3378.93	6234.77	3714.07		9888.9	6334.64	0.64058	0.132395
K01818	fucI; L-fucose/D-arabinose isomerase [EC:5.3.1.25 5.3.1.3]	0	3	0	0	0	0	0	0	0	0		0.6	0	0	0.346594
K01819	E5.3.1.26, lacA, lacB; galactose-6-phosphate isomerase [EC:5.3.1.26]	16	90	44	8	20	26.68	26	174	0	0		35.6	45.336	1.27348	0.793223
K01820	rhaA; L-rhamnose isomerase / sugar isomerase [EC:5.3.1.14 5.3.1.-]	597	1141.83	705.67	397.5	3246.5	838.83	619.5	182.17	425	159.5		1217.7	445	0.365443	0.188505
K01821	praC, xylH; 4-oxalocrotonate tautomerase [EC:5.3.2.6]	1357.23	2386.36	1506.24	1029.47	6936.37	3924.11	2893.19	1059.63	2144.8	938.71		2643.13	2192.09	0.829352	0.723943
K01822	E5.3.3.1; steroid Delta-isomerase [EC:5.3.3.1]	3834	6264	6091	2080	6657	2248	2122	650	1153	452		4985.2	1325	0.265787	0.00493387
K01823	idi, IDI; isopentenyl-diphosphate Delta-isomerase [EC:5.3.3.2]	2716	5606.33	5219.17	1864	7082	4315.83	2908.33	868.17	1665	566		4497.5	2064.67	0.45907	0.0744595
K01825	fadB; 3-hydroxyacyl-CoA dehydrogenase / enoyl-CoA hydratase / 3-hydroxybutyryl-CoA epimerase / enoyl-CoA isomerase [EC:1.1.1.35 4.2.1.17 5.1.2.3 5.3.3.8]	2947.46	2608.98	3141.05	3321.19	2068.9	2591.96	1445.06	2680.34	3457.6	6134.66		2817.52	3261.92	1.15773	0.601413
K01826	hpaF, hpcD; 5-carboxymethyl-2-hydroxymuconate isomerase [EC:5.3.3.10]	95.8	160.4	77.8	86.6	345.4	257.2	139.4	150.6	251.6	209.4		153.2	201.64	1.31619	0.411546
K01829	E5.3.4.1; protein disulfide-isomerase [EC:5.3.4.1]	43	112	110	38	123	495	382	96	175	75		85.2	244.6	2.87089	0.0971613
K01834	PGAM, gpmA; 2,3-bisphosphoglycerate-dependent phosphoglycerate mutase [EC:5.4.2.11]	6737.33	11116.3	10649.2	4044.67	11248.2	6590.01	5447.16	2826.33	4500.5	2981.01		8759.13	4469	0.51021	0.0287852
K01835	pgm; phosphoglucomutase [EC:5.4.2.2]	27811.5	29271.9	18954.2	24143.3	23113.9	20476.8	18160.8	24477.1	29643.4	36484.4		24659	25848.5	1.04824	0.760245
K01838	pgmB; beta-phosphoglucomutase [EC:5.4.2.6]	13	33	33	13	108	67.66	21	0.67	31	4		40	24.866	0.62165	0.497822
K01839	deoB; phosphopentomutase [EC:5.4.2.7]	23184.3	22255.6	12565.2	21557.4	15409.3	16634.2	14919.7	22438.4	26493.5	33688.2		18994.4	22834.8	1.20219	0.366096
K01840	manB; phosphomannomutase [EC:5.4.2.8]	10140.3	14878	13961.7	7043.34	14395.7	11921.6	9298.33	5433.65	9038.34	9082.34		12083.8	8954.86	0.741063	0.126221
K01841	pepM; phosphoenolpyruvate phosphomutase [EC:5.4.2.9]	80	208	92	192	333	1740.33	1276.33	232	795	247		181	858.132	4.74106	0.0521088
K01843	kamA; lysine 2,3-aminomutase [EC:5.4.3.2]	20692.2	20909.5	10180.7	18636.1	15212.9	18982.4	17183.9	20534	25146.6	28234.5		17126.3	22016.3	1.28553	0.126507
K01844	kamD; beta-lysine 5,6-aminomutase alpha subunit [EC:5.4.3.3]	18250	18242	9111	16661	12430	12785	12405.3	17319	20807	25727		14938.8	17808.7	1.19211	0.380775
K01845	hemL; glutamate-1-semialdehyde 2,1-aminomutase [EC:5.4.3.8]	30915.6	36665.5	26308.3	27119.1	29667.9	32936.1	27060.5	25620.7	34025.3	36858.6		30135.3	31300.3	1.03866	0.689821
K01846	glmS, mutS, mamA; methylaspartate mutase sigma subunit [EC:5.4.99.1]	18240	18220	9097	16657	12397	12748	12368	17304	20776	25724		14922.2	17784	1.19178	0.382831
K01847	MUT; methylmalonyl-CoA mutase [EC:5.4.99.2]	9277.33	13935.7	12646.3	5231.67	16040.7	12510	10206	4976	8608	5722.01		11426.3	8404.4	0.735529	0.235809
K01848	E5.4.99.2A, mcmA1; methylmalonyl-CoA mutase, N-terminal domain [EC:5.4.99.2]	2958.5	5441	5317.5	1855.75	4643.75	2025.25	1633.25	500	1016.25	307.5		4043.3	1096.45	0.271177	0.00524575
K01849	E5.4.99.2B, mcmA2; methylmalonyl-CoA mutase, C-terminal domain [EC:5.4.99.2]	3037.5	5696	5423.5	1899.75	4778.75	2063.25	1735.25	504	1013.25	310.5		4167.1	1125.25	0.270032	0.00546673
K01851	pchA; salicylate biosynthesis isochorismate synthase [EC:5.4.4.2]	0	3	0	0	2	44	42	11	16	7		1	24	24	0.0197503
K01852	LSS, ERG7; lanosterol synthase [EC:5.4.99.7]	5.34	9.34	12	2.66	43.34	6	6	0	4.66	0		14.536	3.332	0.229224	0.173889
K01854	glf; UDP-galactopyranose mutase [EC:5.4.99.9]	3316.67	6226.67	5720.5	2004.33	6946.17	3249	2689.5	665	1563.33	559		4842.87	1745.17	0.360358	0.0207428
K01856	catB; muconate cycloisomerase [EC:5.5.1.1]	147.47	395.24	238.3	127.27	583.74	959.69	697.73	183.59	395.77	148.07		298.404	476.97	1.5984	0.343486
K01857	pcaB; 3-carboxy-cis,cis-muconate cycloisomerase [EC:5.5.1.2]	239.8	771.23	408.97	306.1	858.9	2648.37	1974.23	458.6	1254.1	393.9		517	1345.84	2.60317	0.104819
K01858	INO1, ISYNA1; myo-inositol-1-phosphate synthase [EC:5.5.1.4]	3499.17	6442.5	5968.67	2093.83	7506.17	2560.33	2212.66	626.67	1241.83	445		5102.07	1417.3	0.277789	0.00935654
K01865	hab; (hydroxyamino)benzene mutase [EC:5.4.4.1]	6.8	23.4	7.8	5.6	11.4	43.2	30.4	34.6	11.6	3.4		11	24.64	2.24	0.13028
K01866	YARS, tyrS; tyrosyl-tRNA synthetase [EC:6.1.1.1]	29422.1	31695.1	21702.6	25850.4	26142.2	27169.3	23152.2	26091.1	32768.5	38083.1		26962.5	29452.8	1.09236	0.453364
K01867	WARS, trpS; tryptophanyl-tRNA synthetase [EC:6.1.1.2]	29562.9	31974.5	21902.9	25985	26414.5	27374.5	23316	26176.7	32938.6	38186.5		27168	29598.5	1.08946	0.463745
K01868	TARS, thrS; threonyl-tRNA synthetase [EC:6.1.1.3]	28732.8	31114.8	20454	25051.4	25857.3	27576.8	23439.5	25829.7	32777.5	37498.8		26242.1	29424.5	1.12127	0.336318
K01869	LARS, leuS; leucyl-tRNA synthetase [EC:6.1.1.4]	28694.8	31007.8	20352	25019.4	25750.3	27085.5	23090.5	25731.7	32602.5	37420.8		26164.9	29186.2	1.11547	0.365184
K01870	IARS, ileS; isoleucyl-tRNA synthetase [EC:6.1.1.5]	28694.8	31009.8	20352	25019.4	25750.3	27078.8	23075.5	25731.7	32599.5	37420.8		26165.3	29181.3	1.11527	0.366227
K01872	AARS, alaS; alanyl-tRNA synthetase [EC:6.1.1.7]	48447.8	50653.2	31262.1	43228.9	39271.1	40345.8	35797.9	44192.1	54841.1	65046.6		42572.6	48044.7	1.12853	0.411676
K01873	VARS, valS; valyl-tRNA synthetase [EC:6.1.1.9]	28694.8	31007.8	20352	25019.4	25750.3	27075.5	23075.5	25731.7	32599.5	37420.8		26164.9	29180.6	1.11526	0.366261
K01874	MARS, metG; methionyl-tRNA synthetase [EC:6.1.1.10]	28710.8	31060.8	20357	25037.4	25812.3	27124.5	23125	25742.7	32618.5	37432.8		26195.7	29208.7	1.11502	0.366541
K01875	SARS, serS; seryl-tRNA synthetase [EC:6.1.1.11]	28744.8	31137.8	20424	25068.4	25884.3	28778.5	24339.5	25971.7	33360.5	37673.8		26251.9	30024.8	1.14372	0.250543
K01876	aspS; aspartyl-tRNA synthetase [EC:6.1.1.12]	28694.8	31000.8	20344	25016.4	25741.3	27028.5	23008.5	25721.7	32575.5	37417.8		26159.5	29150.4	1.11433	0.371057
K01878	glyQ; glycyl-tRNA synthetase alpha chain [EC:6.1.1.14]	23933.6	23650.5	13745	22354.3	17233.5	22460	19127	23505	29026.8	34731.2		20183.4	25770	1.27679	0.139632
K01879	glyS; glycyl-tRNA synthetase beta chain [EC:6.1.1.14]	23933.6	23727.5	13745	22354.3	17254.5	22461.4	19127	23505	29026.8	34731.2		20203	25770.3	1.27557	0.14113
K01880	GARS, glyS1; glycyl-tRNA synthetase [EC:6.1.1.14]	4609.17	6914.34	6293	2513.17	7669.84	4048.48	3535.5	2118.66	3345.67	2602.67		5599.9	3130.2	0.558973	0.0363512
K01881	PARS, proS; prolyl-tRNA synthetase [EC:6.1.1.15]	28694.8	31009.8	20352	25019.4	25755.3	27114.5	23113.5	25742.7	32611.5	37426.8		26166.3	29201.8	1.11601	0.362705
K01883	CARS, cysS; cysteinyl-tRNA synthetase [EC:6.1.1.16]	28768.8	31134.8	20412	25072.4	25850.3	27440	23319.8	25785.7	32786	37455.8		26247.7	29357.5	1.11848	0.349685
K01884	cysS1; cysteinyl-tRNA synthetase, unknown class [EC:6.1.1.16]	0	0	0	0	0	7.33	8	0.67	1	0		0	3.4	#DIV/0!	0.0882327
K01885	EARS, gltX; glutamyl-tRNA synthetase [EC:6.1.1.17]	30429.5	36419.7	26472	26065.9	32974.9	33504.8	27774.6	24767.7	33710.9	36711		30472.4	31293.8	1.02696	0.786577
K01886	QARS, glnS; glutaminyl-tRNA synthetase [EC:6.1.1.18]	6239.13	4695.65	4017.88	5594.77	3796.48	5257.7	3520.48	6533.68	7717.85	10321.1		4868.78	6670.17	1.36999	0.183845
K01887	RARS, argS; arginyl-tRNA synthetase [EC:6.1.1.19]	30572.8	34787.8	24397	26158.4	28656.3	27159.5	23147.5	25742.7	32620.5	37432.8		28914.5	29220.6	1.01059	0.924803
K01889	FARSA, pheS; phenylalanyl-tRNA synthetase alpha chain [EC:6.1.1.20]	28694.8	31007.8	20352	25019.4	25750.3	27075.5	23075.5	25731.7	32599.5	37420.8		26164.9	29180.6	1.11526	0.366261
K01890	FARSB, pheT; phenylalanyl-tRNA synthetase beta chain [EC:6.1.1.20]	28694.8	31007.8	20352	25019.4	25750.3	27075.5	23075.5	25731.7	32599.5	37420.8		26164.9	29180.6	1.11526	0.366261
K01892	HARS, hisS; histidyl-tRNA synthetase [EC:6.1.1.21]	28754.1	31173.1	20438.7	25076.1	25920	28916.4	24432.1	25987	33422	37691.8		26272.4	30089.9	1.1453	0.244696
K01893	NARS, asnS; asparaginyl-tRNA synthetase [EC:6.1.1.22]	24460	23242.6	13324.1	22087.8	16663.4	18574.2	16252.8	23823.1	28492.9	35833.4		19955.6	24595.3	1.2325	0.292027
K01894	gluQ; glutamyl-Q tRNA(Asp) synthetase [EC:6.1.1.-]	3470.63	3733.98	3853.05	3978.02	3712.23	7420.12	5068.4	3753.01	5793.1	7121.65		3749.58	5831.26	1.55517	0.0154994
K01895	ACSS, acs; acetyl-CoA synthetase [EC:6.2.1.1]	20134.2	33738.6	33751.7	13944.1	32073	19799.3	15201.7	7517.2	12992.5	10945.6		26728.3	13291.3	0.497273	0.0188222
K01897	ACSL, fadD; long-chain acyl-CoA synthetase [EC:6.2.1.3]	72189.5	83514.9	62535.1	59669.8	69442	67919.9	57040.3	57944.6	76999	86104.2		69470.2	69201.6	0.996133	0.970199
K01902	sucD; succinyl-CoA synthetase alpha subunit [EC:6.2.1.5]	7485.8	11315.3	10838	6654.19	12648.1	13097.8	9416.73	4928.67	8219.27	7960.32		9788.29	8724.55	0.891326	0.5612
K01903	sucC; succinyl-CoA synthetase beta subunit [EC:6.2.1.5]	7473.8	11217.3	10773	6545.19	12617.1	12622.3	9381.73	4911.67	8208.77	7956.32		9725.29	8616.15	0.885954	0.532515
K01904	4CL; 4-coumarate--CoA ligase [EC:6.2.1.12]	0	13	0	0	3	80	59	20	45	20		3.2	44.8	14	0.00787639
K01905	acdA; acetate---CoA ligase (ADP-forming) subunit alpha [EC:6.2.1.13]	94	182	139	49	187	297	287	80	187	56		130.2	181.4	1.39324	0.393416
K01906	bioW; 6-carboxyhexanoate--CoA ligase [EC:6.2.1.14]	5	39.5	24	14.25	16.25	27.25	10.25	51	15.75	3.5		19.8	21.55	1.08838	0.867224
K01907	AACS, acsA; acetoacetyl-CoA synthetase [EC:6.2.1.16]	4326.13	7209.98	7481.55	3020.52	7800.73	2688.95	2250.9	992.68	1458.1	1060.65		5967.78	1690.26	0.28323	0.00302939
K01908	prpE; propionyl-CoA synthetase [EC:6.2.1.17]	4145.8	6944.73	6264.47	2843.6	8135.9	6459.37	4975.73	2129.6	4139.1	2326.4		5666.9	4006.04	0.706919	0.223532
K01909	mbtM; long-chain-fatty-acid--[acyl-carrier-protein] ligase [EC:6.2.1.20]	1727.67	2233.67	1901	842.33	3766.67	1671.5	1514.5	450.5	724.83	308		2094.27	933.866	0.445915	0.0689194
K01910	citC; [citrate (pro-3S)-lyase] ligase [EC:6.2.1.22]	18240	18220	9097	16657	12397	12748	12368	17304	20776	25726		14922.2	17784.4	1.19181	0.382805
K01911	menE; O-succinylbenzoic acid---CoA ligase [EC:6.2.1.26]	9255.83	12764.1	13183.8	6834.42	11877.3	5279.08	3977	4564.08	6150.5	8507.25		10783.1	5695.58	0.528196	0.00763
K01912	paaK; phenylacetate-CoA ligase [EC:6.2.1.30]	3857.64	7566.08	7084.96	3419.6	6728.07	8799.18	5404.23	1389.59	3311.1	1357.56		5731.27	4052.33	0.707057	0.338088
K01914	asnA; aspartate--ammonia ligase [EC:6.3.1.1]	22266.3	21196.8	11890.6	20521.2	13945.1	15447	14092.4	21313.4	24669.8	32174.8		17964	21539.5	1.19904	0.385961
K01915	glnA, GLUL; glutamine synthetase [EC:6.3.1.2]	46594.5	59811.7	46404.7	36737.9	58836.6	49194.2	40353.9	32372.1	45262.1	43629.3		49677.1	42162.3	0.848728	0.184148
K01916	nadE; NAD+ synthase [EC:6.3.1.5]	23717.3	26015.6	15178.1	20648.3	21368.7	19750.3	17836.3	21573.6	26704.8	29733.9		21385.6	23119.8	1.08109	0.561804
K01918	panC; pantoate--beta-alanine ligase [EC:6.3.2.1]	8333.8	11419.8	10672	6955.44	12640.3	12511.5	9016.48	5992.67	9482.52	9774.82		10004.3	9355.6	0.935159	0.670132
K01919	gshA; glutamate--cysteine ligase [EC:6.3.2.2]	8211.8	9664.65	9242.55	6828.85	7779.4	10064.5	7545.23	6437.01	8597.93	9186.65		8345.45	8366.25	1.00249	0.98019
K01920	gshB; glutathione synthase [EC:6.3.2.3]	3780.63	4129.98	4425.05	4171.02	4460.23	8394.12	5953.73	3924.01	6346.1	7259.65		4193.38	6375.52	1.52038	0.0199733
K01921	ddl; D-alanine-D-alanine ligase [EC:6.3.2.4]	28959.3	31635.2	20673	25385.4	26736.4	30417.7	25571.4	26446.3	34100.9	37866.2		26677.9	30880.5	1.15753	0.192881
K01922	PPCS, COAB; phosphopantothenate---cysteine ligase (ATP) [EC:6.3.2.51]	30.67	81.34	48	20.67	123.34	445.99	316	68.99	186.67	72.67		60.804	218.064	3.58634	0.0696883
K01923	purC; phosphoribosylaminoimidazole-succinocarboxamide synthase [EC:6.3.2.6]	28664.8	31411.1	20268.7	25156.4	26106.3	28720.5	24287.5	25973.7	33453.5	37662.8		26321.5	30019.6	1.1405	0.26518
K01924	murC; UDP-N-acetylmuramate--alanine ligase [EC:6.3.2.8]	28644.1	30881	20251	24981.3	25544	25955.7	22253	25561.2	32127.3	37236.2		26060.3	28626.7	1.09848	0.44977
K01925	murD; UDP-N-acetylmuramoylalanine--D-glutamate ligase [EC:6.3.2.9]	28644.1	30885	20251	24981.3	25560	25920.7	22231	25550.2	32115.3	37230.2		26064.3	28609.5	1.09765	0.453772
K01926	rex; redox-sensing transcriptional repressor	24005.7	25554.8	14803	20232.4	20245.6	17298.4	15959.8	21452.5	25687.9	29918.2		20968.3	22063.3	1.05222	0.740837
K01928	murE; UDP-N-acetylmuramoyl-L-alanyl-D-glutamate--2,6-diaminopimelate ligase [EC:6.3.2.13]	29092.1	31632.7	20766	25268.4	28375.9	27324.1	23296.7	25734.7	32734.9	37504.3		27027	29319	1.0848	0.490661
K01929	murF; UDP-N-acetylmuramoyl-tripeptide--D-alanyl-D-alanine ligase [EC:6.3.2.10]	47372.1	49977	29950	41953.3	40859	39324.7	35107	42995.2	53150.3	63083.2		42022.3	46732.1	1.11208	0.464368
K01933	purM; phosphoribosylformylglycinamidine cyclo-ligase [EC:6.3.3.1]	28445.8	30743.8	19880	24872.4	25324.3	26115.5	22202.5	25547.7	32212.5	37276.8		25853.3	28671	1.10899	0.412295
K01934	MTHFS; 5-formyltetrahydrofolate cyclo-ligase [EC:6.3.3.2]	28412.8	30346.3	19931.5	24628.4	24612.3	26307.5	22397.5	25483.7	32080	37240.8		25586.3	28701.9	1.12177	0.358589
K01935	bioD; dethiobiotin synthetase [EC:6.3.3.3]	26104.1	28092.3	19067.4	23110.1	22913.7	21731	18738.5	22702.7	28579.2	35063.8		23857.5	25363	1.0631	0.659042
K01937	pyrG, CTPS; CTP synthase [EC:6.3.4.2]	28689.8	30998.3	20339	25005.2	25744.1	27060.3	23065.2	25719.7	32583.8	37417.3		26155.3	29169.3	1.11523	0.36673
K01938	fhs; formate--tetrahydrofolate ligase [EC:6.3.4.3]	23259.2	22697.9	12314.4	20807.3	16923.8	20229.2	17853.4	22990.7	28244.8	32066.8		19200.5	24277	1.26439	0.16407
K01939	purA, ADSS; adenylosuccinate synthase [EC:6.3.4.4]	29259.8	31506.1	20422.7	25643.4	26265.3	26932.5	22972.5	26494.7	33794.5	38744.8		26619.5	29787.8	1.11902	0.379512
K01940	argG, ASS1; argininosuccinate synthase [EC:6.3.4.5]	28447.8	30746.1	19896.7	24892.4	25330.3	26083.5	22159.5	25616.7	32182.5	37446.8		25862.7	28697.8	1.10962	0.412498
K01941	E6.3.4.6; urea carboxylase [EC:6.3.4.6]	3137.5	5719.33	5447.17	1869.5	6433.5	2931.83	2359	569.5	1378	492		4521.4	1546.07	0.341944	0.0168692
K01945	purD; phosphoribosylamine---glycine ligase [EC:6.3.4.13]	28445.8	30743.8	19880	24872.4	25327.3	26114.2	22202.5	25547.7	32212.5	37276.8		25853.9	28670.7	1.10895	0.412436
K01950	E6.3.5.1, NADSYN1, QNS1, nadE; NAD+ synthase (glutamine-hydrolysing) [EC:6.3.5.1]	5568	6649.59	5917.58	4948.59	8407.67	9451.07	6839.5	4477.07	6918.67	8028.92		6298.29	7143.05	1.13413	0.42756
K01951	guaA, GMPS; GMP synthase (glutamine-hydrolysing) [EC:6.3.5.2]	28991.3	31850.5	20825.4	25389.9	26971.3	29623	25008.3	26192.2	33970	37797.8		26805.7	30518.3	1.1385	0.25435
K01952	purL, PFAS; phosphoribosylformylglycinamidine synthase [EC:6.3.5.3]	36275.5	46017.3	33308.9	30320.1	43457.7	43263	35214.1	28957.7	39841.7	39806.5		37875.9	37416.6	0.987874	0.908543
K01953	asnB, ASNS; asparagine synthase (glutamine-hydrolysing) [EC:6.3.5.4]	13880.8	18958.7	17064.1	11130.8	20879.3	19641	14842.3	9346.65	14317.7	12560		16382.7	14141.5	0.863198	0.382041
K01955	carB, CPA2; carbamoyl-phosphate synthase large subunit [EC:6.3.5.5]	29620.8	31315.8	20275.5	25346.4	26027.3	26512.5	22728.5	26786.7	33826	39239.8		26517.2	29818.7	1.1245	0.376306
K01956	carA, CPA1; carbamoyl-phosphate synthase small subunit [EC:6.3.5.5]	28458.8	30778.8	19905	24885.4	25402.3	26131.5	22213.5	25547.7	32215.5	37280.8		25886.1	28677.8	1.10785	0.416303
K01958	PC, pyc; pyruvate carboxylase [EC:6.4.1.1]	5998.17	9569.17	8649.17	3418.92	13833.1	4768.73	3719.25	1178.99	2119.42	811.67		8293.7	2519.61	0.303798	0.0164202
K01959	pycA; pyruvate carboxylase subunit A [EC:6.4.1.1]	655.3	778.4	669.3	415.1	638.9	493.87	443.23	165.6	238.1	85.4		631.4	285.24	0.451758	0.00805604
K01960	pycB; pyruvate carboxylase subunit B [EC:6.4.1.1]	1108.8	413.4	280.8	551.6	543.4	324.87	436.73	1249.6	1623.6	1949.4		579.6	1116.84	1.92692	0.163824
K01961	accC; acetyl-CoA carboxylase, biotin carboxylase subunit [EC:6.4.1.2 6.3.4.14]	26468.3	28284.1	18336.2	23466.9	21329.8	23957.3	20789.1	24436.7	30159.5	35780.8		23577.1	27024.7	1.14623	0.312424
K01962	accA; acetyl-CoA carboxylase carboxyl transferase subunit alpha [EC:6.4.1.2 2.1.3.15]	23318.3	23441.8	13665	21690.9	17133.8	23461.2	20242	23117.7	28482.5	33820.8		19850	25824.8	1.301	0.0878773
K01963	accD; acetyl-CoA carboxylase carboxyl transferase subunit beta [EC:6.4.1.2 2.1.3.15]	28379.8	32982.8	23202	24741.4	26288.3	25577.7	21766	23574.7	29359	34126.8		27118.9	26880.8	0.991222	0.933978
K01965	PCCA, pccA; propionyl-CoA carboxylase alpha chain [EC:6.4.1.3]	3229	5847.33	5896.17	2014	5130.5	6598.33	5224.5	1316.67	3006.5	971		4423.4	3423.4	0.77393	0.476664
K01966	PCCB, pccB; propionyl-CoA carboxylase beta chain [EC:6.4.1.3 2.1.3.15]	5135	7944.33	7189.67	3005	9536.5	8307.33	6790.33	2818.67	5293	3157		6562.1	5273.27	0.803594	0.428892
K01968	E6.4.1.4A; 3-methylcrotonyl-CoA carboxylase alpha subunit [EC:6.4.1.4]	1888.13	2351.98	2395.05	2009.52	2567.23	5095.12	3734.73	1803.01	3664.6	2360.65		2242.38	3331.62	1.48575	0.102517
K01969	E6.4.1.4B; 3-methylcrotonyl-CoA carboxylase beta subunit [EC:6.4.1.4]	4966.63	7756.98	7683.55	3854.02	8726.73	4958.12	3894.9	2069.01	3725.1	2599.65		6597.58	3449.36	0.522821	0.0177808
K01971	ligD; bifunctional non-homologous end joining protein LigD [EC:6.5.1.1]	5940.3	11603.4	10945.8	4032.1	12377.9	8809.03	6889.06	1805.61	3978.6	1292.4		8979.9	4554.94	0.507237	0.0807621
K01972	E6.5.1.2, ligA, ligB; DNA ligase (NAD+) [EC:6.5.1.2]	28701.6	31026.2	20354.8	25025	25757.7	27131.4	23128.2	25769.3	32630.1	37427.2		26173.1	29217.2	1.11631	0.361235
K01974	RTCA, rtcA; RNA 3'-terminal phosphate cyclase (ATP) [EC:6.5.1.4]	97.17	271.34	184	82.17	371.34	464.32	352.33	68.99	192.17	74.67		201.204	230.496	1.14558	0.765705
K01975	thpR; RNA 2',3'-cyclic 3'-phosphodiesterase [EC:3.1.4.58]	4148.3	5629.32	5000.05	4660.69	6259.57	13370.3	9520.23	4479	8377.77	7552.32		5139.59	8659.92	1.68494	0.0458409
K01989	ABC.X4.S; putative ABC transport system substrate-binding protein	18995	19161.3	10289.7	17290	13935	13755.3	13096	17507	21383	25986		15934.2	18345.5	1.15133	0.437834
K01990	ABC-2.A; ABC-2 type transport system ATP-binding protein	76508	103038	80663.4	57407.6	104777	79990.8	65441.6	53874.3	72693.2	66308.4		84478.7	67661.7	0.800932	0.126241
K01991	ABC-2.OM, wza; polysaccharide biosynthesis/export protein	5737.64	5916.57	4430.31	5312.44	7492.08	20113	14879.7	8019.92	14289.9	12646.7		5777.81	13989.9	2.42131	0.00350796
K01992	ABC-2.P; ABC-2 type transport system permease protein	77885.2	102146	83485.3	60423.3	103505	80467.3	64439.8	55676.5	74709.3	75286		85489	70115.8	0.820173	0.132776
K01993	ABC-2.TX; HlyD family secretion protein	7354.4	7256.87	6997.4	7600.64	7040.87	13979.4	9318.2	7996.62	12136.5	15139.4		7250.04	11714	1.61572	0.0110397
K01994	gerE; LuxR family transcriptional regulator, transcriptional regulator of spore coat protein	1891	1147	146	1278	357	993.33	898	2279	2022	1793		963.8	1597.07	1.65705	0.172083
K01995	livG; branched-chain amino acid transport system ATP-binding protein	29730.9	37429.2	23952	26951.6	34445.1	51895	40239.4	27652.6	41128.7	37404.6		30501.8	39664.1	1.30039	0.080918
K01996	livF; branched-chain amino acid transport system ATP-binding protein	36873.1	51861.2	37934.2	31389.5	51873.8	53596.8	41657.6	28023.6	42003.5	37717.6		41986.3	40599.8	0.966977	0.819142
K01997	livH; branched-chain amino acid transport system permease protein	29280.6	37596	23685.4	26952.5	34838.8	51550	39869.4	27503.6	40981	37327.1		30470.7	39446.2	1.29456	0.0876454
K01998	livM; branched-chain amino acid transport system permease protein	34598.1	47378.2	33462.7	30021.5	46401.8	53405	41409.4	27956.6	41864	37654.6		38372.4	40457.9	1.05435	0.710615
K01999	livK; branched-chain amino acid transport system substrate-binding protein	32883.3	46412.5	33575	29229.3	47305.5	56713.3	43586.8	26682.6	41760.4	36853.6		37881.1	41119.3	1.08548	0.612754
K02000	proV; glycine betaine/proline transport system ATP-binding protein [EC:3.6.3.32]	571	1385.24	1112.26	685.25	1788.5	1395.75	766.66	582.75	1011	431.25		1108.45	837.482	0.755543	0.363787
K02001	proW; glycine betaine/proline transport system permease protein	698.8	1822.97	1328.73	859.85	2216.9	1719.95	1063.06	706.35	1170.6	491.65		1385.45	1030.32	0.743673	0.346849
K02002	proX; glycine betaine/proline transport system substrate-binding protein	1604.2	2933.17	1962.13	1723.65	3517.1	2554.06	1580.25	1738.15	2769.9	1769.85		2348.05	2082.44	0.886881	0.567295
K02003	ABC.CD.A; putative ABC transport system ATP-binding protein	71613.6	80774.2	56510.7	61229.7	67361.5	76615.4	62286.8	63253.7	81899.1	89699.4		67497.9	74750.9	1.10745	0.315802
K02004	ABC.CD.P; putative ABC transport system permease protein	74465.4	81236.6	58268.8	62146.5	69459.4	77424.5	63922.6	66725.4	87821.9	95135.8		69115.3	78206	1.13153	0.246543
K02005	ABC.CD.TX; HlyD family secretion protein	5769.99	5229.16	4273.68	4178.94	7490.6	13307.2	10234.4	7068.64	11627.3	9642.87		5388.47	10376.1	1.92561	0.00322848
K02006	cbiO; cobalt/nickel transport system ATP-binding protein	290.17	869.84	521.5	352.42	806.59	1581.57	838.25	213.99	522.42	153.17		568.104	661.88	1.16507	0.750953
K02007	cbiM; cobalt/nickel transport system permease protein	287.17	867.84	527	333.42	817.59	1619.57	849.25	214.99	530.42	155.17		566.604	673.88	1.18933	0.723462
K02008	cbiQ; cobalt/nickel transport system permease protein	251.17	727.84	400.5	288.42	657.59	1428.57	724.25	184.99	420.42	122.17		465.104	576.08	1.2386	0.67707
K02009	cbiN; cobalt/nickel transport protein	95.5	313.5	198	165.75	269.25	723.25	209.75	66	134.25	24.5		208.4	231.55	1.11108	0.865697
K02010	afuC, fbpC; iron(III) transport system ATP-binding protein [EC:3.6.3.30]	49614.8	52604.3	32947.8	45976.5	41322	49792.4	41903.8	46153.7	58951.2	71521.3		44493.1	53664.5	1.20613	0.183622
K02011	afuB, fbpB; iron(III) transport system permease protein	49455.9	52471.2	32746.2	45949.7	41037.7	52511.4	43792.7	46512.4	60036.1	71903.4		44332.1	54951.2	1.23953	0.122213
K02012	afuA, fbpA; iron(III) transport system substrate-binding protein	51455.1	56303.5	36919.4	47143	44036	52603.6	43848.5	46537.6	60146.6	71932.4		47171.4	55013.7	1.16625	0.230893
K02013	ABC.FEV.A; iron complex transport system ATP-binding protein [EC:3.6.3.34]	105103	118463	79801.2	91460.6	98543.3	84515.8	74389.6	88089.7	109102	130521		98674.1	97323.6	0.986313	0.912822
K02014	TC.FEV.OM; iron complex outermembrane recepter protein	101621	96986.6	60110.6	94176.6	74523.1	94268.9	79710.3	100746	129448	159810		85483.5	112797	1.31951	0.131992
K02015	ABC.FEV.P; iron complex transport system permease protein	126370	138154	89055.6	110879	111138	97540.4	86931.6	110125	133105	160124		115119	117565	1.02125	0.878694
K02016	ABC.FEV.S; iron complex transport system substrate-binding protein	87972.9	101816	70929.5	74719.6	90238.9	75292.4	65249.6	71957.4	89117.1	101841		85135.4	80691.5	0.947803	0.619978
K02017	modC; molybdate transport system ATP-binding protein [EC:3.6.3.29]	7908.8	11151.3	10456	7110.94	11851.3	12468.5	8827.48	5634.5	9148.02	9114.82		9695.69	9038.67	0.932236	0.657105
K02018	modB; molybdate transport system permease protein	28197.8	31127.8	20037	25216.4	25610.3	26147.8	22008.5	25167	31941.5	36609.8		26037.9	28374.9	1.08976	0.484945
K02019	modE; molybdate transport system regulatory protein	1289.1	1953.13	1175.27	1415.7	2323.8	6076.23	4172.13	1868.87	3755.7	2027.8		1631.4	3580.15	2.19452	0.0414577
K02020	modA; molybdate transport system substrate-binding protein	28291	31425.3	20171.2	25396.9	25747.7	29033.4	23816.1	25479.3	33144.8	36930.2		26206.4	29680.8	1.13258	0.287413
K02021	ABC.MR; putative ABC transport system ATP-binding protein	152	382.33	301.67	185	508	2765	2064	456	1250	415		305.8	1390	4.54545	0.0469911
K02022	ABC.MR.TX; HlyD family secretion protein	1428	2404.99	1585.01	1476	3286	11285.8	8208	2638.67	6303.5	2936		2036	6274.4	3.08173	0.0348516
K02024	lamB; maltoporin	962.33	887.25	2003.58	1030.92	295.83	202.75	151	693.41	201	1160.25		1035.98	481.682	0.464952	0.139496
K02025	ABC.MS.P; multiple sugar transport system permease protein	29582.5	39283.8	25067.7	24696.5	34373.5	33263.8	28222.3	23423.5	32288.5	30638		30600.8	29567.2	0.966224	0.762196
K02026	ABC.MS.P1; multiple sugar transport system permease protein	27274	35567.3	20782.2	23541	32252	34454.7	29080.8	23539	32896.5	30820		27883.3	30158.2	1.08159	0.511363
K02027	ABC.MS.S; multiple sugar transport system substrate-binding protein	13293.3	22097.6	15767.4	9704.17	22061.2	18553.7	14480	8673.83	13334	7420.51		16584.7	12492.4	0.753247	0.232722
K02028	ABC.PA.A; polar amino acid transport system ATP-binding protein [EC:3.6.3.21]	51506.5	57085.4	35092.2	45131.8	48172.7	44939.7	39501.7	44544.1	55035.3	60429.1		47397.7	48890	1.03148	0.78536
K02029	ABC.PA.P; polar amino acid transport system permease protein	51935.3	58181.6	36450.3	46379.4	47575.8	48662.6	41187	45150.9	56535	61268.2		48104.5	50560.8	1.05106	0.644902
K02030	ABC.PA.S; polar amino acid transport system substrate-binding protein	112258	119377	81590.5	102681	97546.4	96935.9	80886.6	98197.1	124181	148583		102691	109757	1.06881	0.616946
K02031	ABC.PE.A; peptide/nickel transport system ATP-binding protein	47107.5	51499.6	30450.8	44302.8	43462.7	57376.2	47006.9	45409.5	59853.2	67814.5		43364.7	55492.1	1.27966	0.057028
K02032	ABC.PE.A1; peptide/nickel transport system ATP-binding protein	100686	118081	77659.5	87696.7	97492.5	91490.9	79337.4	82534.9	106210	121004		96323.1	96115.5	0.997845	0.984425
K02033	ABC.PE.P; peptide/nickel transport system permease protein	84158.6	100900	68474	72991	90662.8	82986.8	69668	67100.9	88307.2	99465.1		83437.3	81505.6	0.976848	0.823771
K02034	ABC.PE.P1; peptide/nickel transport system permease protein	84261.6	100879	68801	73118	90650.8	83076.3	69713.5	67203.9	88341.7	99540.1		83542	81575.1	0.976456	0.819762
K02035	ABC.PE.S; peptide/nickel transport system substrate-binding protein	200799	221299	133116	177390	175445	168479	151007	174892	218382	256738		181610	193900	1.06767	0.625756
K02036	pstB; phosphate transport system ATP-binding protein [EC:3.6.3.27]	27549.1	30540.7	19936.8	24553.8	25175	26321	22273.5	24549.6	30868.4	35574.7		25551.1	27917.4	1.09261	0.446369
K02037	pstC; phosphate transport system permease protein	27344.9	30391	19581.8	24448	24890.3	25923.6	21820.5	24458.6	30665.5	35511.7		25331.2	27676	1.09256	0.459037
K02038	pstA; phosphate transport system permease protein	28310.6	31194.7	20357.8	25257.3	25910	26689.6	22511.5	25319.6	32159.9	36791.7		26206.1	28694.5	1.09495	0.449305
K02039	phoU; phosphate transport system protein	30106.6	35003.2	24661	25969.4	28335.9	26845.9	22763.2	24624.5	31111.9	35513.8		28815.2	28171.9	0.977674	0.831702
K02040	pstS; phosphate transport system substrate-binding protein	28759.9	31273.1	20388.7	25564.4	26278.4	27757.8	23138.2	26056.9	32946	37944.1		26452.9	29568.6	1.11778	0.358597
K02041	phnC; phosphonate transport system ATP-binding protein [EC:3.6.3.28]	3066.3	5945.48	5720.72	2213.85	5364.9	5468.12	3788.73	1104.35	2421.1	1051.15		4462.25	2766.69	0.620021	0.173605
K02042	phnE; phosphonate transport system permease protein	3338.1	6749.21	6165.19	2526.45	6374.3	7967.49	5616.46	1599.95	3604.7	1392.55		5030.65	4036.23	0.802328	0.531478
K02043	phnF; GntR family transcriptional regulator, phosphonate transport system regulatory protein	288	669.33	447.67	387	1044	872.5	601	269	587	360		567.2	537.9	0.948343	0.868203
K02044	phnD; phosphonate transport system substrate-binding protein	3143.3	6028.48	5768.72	2276.85	5574.9	5856.45	4008.06	1268.02	2651.1	1255.15		4558.45	3007.76	0.65982	0.220342
K02045	cysA; sulfate transport system ATP-binding protein [EC:3.6.3.25]	9645.8	14134.6	14104.8	7641.44	14042.6	7625.52	5474.9	4551.25	7001.77	8119.57		11913.8	6554.6	0.550167	0.00796629
K02046	cysU; sulfate transport system permease protein	6817.8	9345.07	9141.8	6095.94	8329.57	7239.52	5086.9	4413.25	6812.77	8025.07		7946.04	6315.5	0.794799	0.118407
K02047	cysW; sulfate transport system permease protein	6817.8	9345.07	9141.8	6095.94	8329.57	7237.52	5081.9	4413.25	6812.77	8025.07		7946.04	6314.1	0.794623	0.118214
K02048	cysP, sbp; sulfate transport system substrate-binding protein	7148.1	9840.47	9796.6	6483.04	9037.97	10156.4	7287.63	5211.85	8216.87	8765.47		8461.24	7927.64	0.936937	0.633573
K02049	ABC.SN.A; NitT/TauT family transport system ATP-binding protein	35664.5	47884.1	33967.5	28460.8	46073.2	57095.8	45831.1	28046.8	42289.3	33814.1		38410	41415.4	1.07825	0.642676
K02050	ABC.SN.P; NitT/TauT family transport system permease protein	36153	48546.7	34399.3	28615.8	46156.2	56304	45150.1	27767.8	41977.3	33691.6		38774.2	40978.1	1.05684	0.729964
K02051	ABC.SN.S; NitT/TauT family transport system substrate-binding protein	30358.3	39229.6	25964.1	25400.4	36157.6	47950.9	38701.5	26113.7	38399.4	32736.5		31422	36780.4	1.17053	0.271561
K02052	ABC.SP.A; putative spermidine/putrescine transport system ATP-binding protein	22926.8	26528.7	16263.1	21161.1	21194.7	28492.7	23975.2	20770.2	28599.1	28935.9		21614.9	26154.6	1.21003	0.0862798
K02053	ABC.SP.P; putative spermidine/putrescine transport system permease protein	22916.5	26712.4	16305	21225.7	21268.3	29531.6	24747.8	20872.9	29071.3	29079.4		21685.6	26660.6	1.22942	0.0698718
K02054	ABC.SP.P1; putative spermidine/putrescine transport system permease protein	22700.5	25797	15862.3	20897.7	20366.3	27777.6	23446.8	20630.9	28219.3	28829.4		21124.8	25780.8	1.22041	0.0752652
K02055	ABC.SP.S; putative spermidine/putrescine transport system substrate-binding protein	23175.7	26820.7	16484.5	21460.1	21664.9	29165.8	24596.1	21193.3	29089.8	29329		21921.2	26674.8	1.21685	0.0759679
K02056	ABC.SS.A; simple sugar transport system ATP-binding protein [EC:3.6.3.17]	46006.8	50390	29731.9	41694.4	39370.6	36590.9	32083.8	40978.7	50723.8	60312.5		41438.7	44137.9	1.06514	0.672989
K02057	ABC.SS.P; simple sugar transport system permease protein	88775.7	94239.6	53466.6	81064.1	72497.7	69083.2	61714.5	81179.1	99409.5	120131		78008.7	86303.5	1.10633	0.534392
K02058	ABC.SS.S; simple sugar transport system substrate-binding protein	2316.5	3564.73	2767.77	2089.25	4186.5	3758.08	2614.5	1736.25	3260	2003.75		2984.95	2674.52	0.896	0.58416
K02062	thiQ; thiamine transport system ATP-binding protein	2891.33	2995.25	3918.58	3125.92	4334.83	2584.75	1600.67	2179.41	2459	5137.25		3453.18	2792.22	0.808592	0.355217
K02063	thiP; thiamine transport system permease protein	20915.3	21032.2	12372.6	19586.9	16786.8	15151.8	13769.7	19285.4	23131	30693.2		18138.8	20406.2	1.125	0.530629
K02064	thiB, tbpA; thiamine transport system substrate-binding protein	20915.3	21032.2	12372.6	19586.9	16786.8	15268.8	13916.7	19316.4	23210	30721.2		18138.8	20486.6	1.12944	0.514628
K02065	mlaF, linL, mkl; phospholipid/cholesterol/gamma-HCH transport system ATP-binding protein	11521.1	16651.7	16428.8	9051.79	18778.5	17254.6	12609	6690.61	11465.4	10677.2		14486.4	11739.4	0.810372	0.300323
K02066	mlaE, linK; phospholipid/cholesterol/gamma-HCH transport system permease protein	35892.1	59178.9	58654	22866.6	67141	27702.3	22441.1	9813.93	16886	13118.4		48746.5	17992.4	0.3691	0.0086534
K02067	mlaD, linM; phospholipid/cholesterol/gamma-HCH transport system substrate-binding protein	35960.1	59324.2	58646.7	22710.3	67167.6	27949.3	23060.4	9924.27	17055	12982.7		48761.8	18194.4	0.373127	0.00921188
K02068	ABC.X2.A; putative ABC transport system ATP-binding protein	21614	20703.5	10614	19733.2	13723.2	15423.9	14093.2	21131	24583.8	31697.5		17277.6	21385.9	1.23778	0.318983
K02069	ABC.X2.P; putative ABC transport system permease protein	22376.8	22041.4	11455.3	20202.3	16998.2	16776.6	15194.6	21567.1	25175.8	32124.4		18614.8	22167.7	1.19087	0.360622
K02071	metN; D-methionine transport system ATP-binding protein	27228.4	27749.9	17594.3	23793.9	18662.4	18240.2	16448.2	24514.1	27811.5	34803.6		23005.8	24363.5	1.05902	0.739152
K02072	metI; D-methionine transport system permease protein	27156.4	27670.4	17556.8	23730.4	18540.9	18077.4	16311.2	24469.6	27681	34766.1		22931	24261	1.058	0.745219
K02073	metQ; D-methionine transport system substrate-binding protein	46155.1	46670	28048.2	41241.4	31441.1	30944.2	28825.1	42087.1	48608.1	60987.7		38711.2	42290.4	1.09246	0.624892
K02074	ABC.ZM.A; zinc/manganese transport system ATP-binding protein	5527.8	10121.7	10193.5	3390.6	10097.9	4397.7	3569.4	1038.6	2228.1	973.4		7866.3	2441.44	0.310367	0.00905579
K02075	ABC.ZM.P; zinc/manganese transport system permease protein	4309.8	6907.73	6423.47	2853.6	7886.9	4088.7	3242.4	1630.6	3152.1	2011.4		5676.3	2825.04	0.49769	0.023256
K02076	zurR, zur; Fur family transcriptional regulator, zinc uptake regulator	14	59	29	8	25	12.33	15	87	0	8		27	24.466	0.906148	0.89234
K02077	ABC.ZM.S; zinc/manganese transport system substrate-binding protein	6315.8	10868.7	10640.5	4257.6	11035.9	5022.2	4014.4	1939.6	3660.6	2400.4		8623.7	3407.44	0.395125	0.00860022
K02078	acpP; acyl carrier protein	36597.6	43960.3	32214.4	30600.2	38927.2	38920.3	31765.2	29552.5	40243.4	42162		36460	36528.7	1.00188	0.984571
K02079	agaA; N-acetylgalactosamine-6-phosphate deacetylase [EC:3.5.1.25]	24	75	0	18	62	23	14	88	0	179		35.8	60.8	1.69832	0.507603
K02081	agaR; DeoR family transcriptional regulator, aga operon transcriptional repressor	48	101.5	62.5	33.5	97.5	567.5	384	288.5	262.5	453.5		68.6	391.2	5.70262	0.000494472
K02082	agaS; tagatose-6-phosphate ketose/aldose isomerase [EC:5.-.-.-]	38	89.5	17.5	29.5	72.5	186.17	128	124.5	55.5	210.5		49.4	140.934	2.85291	0.0164234
K02083	allC; allantoate deiminase [EC:3.5.3.9]	141	462	265	174	544	518.83	438	121	265	77		317.2	283.966	0.895227	0.784174
K02086	dnaD; DNA replication protein	1899	1192	168	1282	369	1006	911	2366	2022	1795		982	1620	1.64969	0.173242
K02092	apcA; allophycocyanin alpha subunit	0	7	4	3	0	5	10	0	2	0		2.8	3.4	1.21429	0.800966
K02093	apcB; allophycocyanin beta subunit	0	7	4	3	0	5	10	0	2	0		2.8	3.4	1.21429	0.800966
K02094	apcC; phycobilisome core linker protein	0	7	4	3	0	5	10	0	2	0		2.8	3.4	1.21429	0.800966
K02095	apcD; allophycocyanin-B	0	7	4	3	0	5	10	0	2	0		2.8	3.4	1.21429	0.800966
K02096	apcE; phycobilisome core-membrane linker protein	0	7	4	3	0	5	10	0	2	0		2.8	3.4	1.21429	0.800966
K02097	apcF; phycobilisome core component	0	7	4	3	0	5	10	0	2	0		2.8	3.4	1.21429	0.800966
K02099	araC; AraC family transcriptional regulator, arabinose operon regulatory protein	210	191.25	487.25	195.25	28.5	35.75	16	113.75	33	131.25		222.45	65.95	0.296471	0.0786669
K02100	araE; MFS transporter, SP family, arabinose:H+ symporter	0	2	0	0	0	0.33	0	0	0	0		0.4	0.066	0.165	0.433891
K02101	araL; arabinose operon protein AraL	0	2	0	0	2	0	0	0	0	0		0.8	0	0	0.141113
K02103	araR; GntR family transcriptional regulator, arabinose operon transcriptional repressor	0	0	0	0	0	0.33	0	0	0	2		0	0.466	#DIV/0!	0.264983
K02106	atoE; short-chain fatty acids transporter	19025.8	18934.4	9545.8	17380.6	13193.4	13088.2	12576.1	18103.6	22075.6	26946.4		15616	18558	1.18839	0.397969
K02107	ATPVG, ahaH, atpH; V/A-type H+/Na+-transporting ATPase subunit G/H	0	0	0	0	0	36.33	28	11	16	6		0	19.466	#DIV/0!	0.00819975
K02108	ATPF0A, atpB; F-type H+-transporting ATPase subunit a	28691.8	30970.8	20292	25004.4	25803.3	26714.2	22747.5	25641.7	32455.5	37355.8		26152.5	28982.9	1.10823	0.400018
K02109	ATPF0B, atpF; F-type H+-transporting ATPase subunit b	29257.3	32189.2	21405.7	25644.9	27408.3	32871.7	27150.8	26694.7	34909	38155.8		27181.1	31956.4	1.17569	0.133873
K02110	ATPF0C, atpE; F-type H+-transporting ATPase subunit c	28687.1	30996.2	20343	25012.1	25712.7	27051.2	22998.5	25715.7	32567.2	37410.8		26150.2	29148.7	1.11466	0.369752
K02111	ATPF1A, atpA; F-type H+-transporting ATPase subunit alpha [EC:3.6.3.14]	28689.8	31000.8	20349	25013.4	25734.3	27054.2	23001.5	25715.7	32569.5	37410.8		26157.5	29150.3	1.11442	0.370526
K02112	ATPF1B, atpD; F-type H+-transporting ATPase subunit beta [EC:3.6.3.14]	28689.8	31002.8	20349	25013.4	25734.3	27054.2	23001.5	25715.7	32569.5	37410.8		26157.9	29150.3	1.1144	0.370608
K02113	ATPF1D, atpH; F-type H+-transporting ATPase subunit delta	28689.8	31000.8	20342	25013.4	25729.3	26979.2	22962.5	25704.7	32548.5	37404.8		26155.1	29119.9	1.11336	0.375606
K02114	ATPF1E, atpC; F-type H+-transporting ATPase subunit epsilon	28689.8	31000.8	20349	25013.4	25734.3	27056.2	23006.5	25715.7	32569.5	37410.8		26157.5	29151.7	1.11447	0.370233
K02115	ATPF1G, atpG; F-type H+-transporting ATPase subunit gamma	28689.8	31000.8	20349	25013.4	25734.3	27054.2	23001.5	25715.7	32569.5	37410.8		26157.5	29150.3	1.11442	0.370526
K02116	atpI; ATP synthase protein I	3822.63	4324.98	4490.05	4380.02	4469.23	8769.45	5927.4	4010.01	6205.1	7229.65		4297.38	6428.32	1.49587	0.0275922
K02117	ATPVA, ntpA, atpA; V/A-type H+/Na+-transporting ATPase subunit A [EC:3.6.3.14 3.6.3.15]	1123	435	372	452	485	748.66	780.5	1311	1749	2021		573.4	1322.03	2.3056	0.0323593
K02118	ATPVB, ntpB, atpB; V/A-type H+/Na+-transporting ATPase subunit B	1123	435	372	452	485	748.66	780.5	1311	1749	2021		573.4	1322.03	2.3056	0.0323593
K02119	ATPVC, ntpC, atpC; V/A-type H+/Na+-transporting ATPase subunit C	0	0	0	0	0	45.66	31.5	11	22	6		0	23.232	#DIV/0!	0.0116313
K02120	ATPVD, ntpD, atpD; V/A-type H+/Na+-transporting ATPase subunit D	1123	435	372	452	485	748.66	780.5	1311	1749	2021		573.4	1322.03	2.3056	0.0323593
K02121	ATPVE, ntpE, atpE; V/A-type H+/Na+-transporting ATPase subunit E	1123	435	372	452	485	747.33	780.5	1311	1747	2021		573.4	1321.37	2.30444	0.0324683
K02122	ATPVF, ntpF, atpF; V/A-type H+/Na+-transporting ATPase subunit F	0	0	0	0	0	45.66	31.5	11	22	6		0	23.232	#DIV/0!	0.0116313
K02123	ATPVI, ntpI, atpI; V/A-type H+/Na+-transporting ATPase subunit I	1123	435	372	452	485	748.66	780.5	1311	1749	2021		573.4	1322.03	2.3056	0.0323593
K02124	ATPVK, ntpK, atpK; V/A-type H+/Na+-transporting ATPase subunit K	1123	435	372	452	485	748.66	780.5	1311	1749	2021		573.4	1322.03	2.3056	0.0323593
K02137	ATPeF0O, ATP5O, ATP5; F-type H+-transporting ATPase subunit O	0	0	0	0	0	10	15	0	3	0		0	5.6	#DIV/0!	0.0967035
K02160	accB, bccP; acetyl-CoA carboxylase biotin carboxyl carrier protein	44244.3	46232.2	27306.7	40249.9	33183.8	38405.3	34169.3	41523.7	51365	61013.8		38243.4	45295.4	1.1844	0.273177
K02164	norE; nitric oxide reductase NorE protein	881.3	1182.73	997.97	483.1	1075.9	932.7	822.4	303.1	459.6	178.4		924.2	539.24	0.583467	0.0768186
K02167	betI; TetR/AcrR family transcriptional regulator, transcriptional repressor of bet genes	113.8	503.73	258.47	193.6	659.4	549.87	272.73	200.6	404.6	214.4		345.8	328.44	0.949798	0.889907
K02168	betT, betS; choline/glycine/proline betaine transport protein	3717.63	3603.9	4432.63	3947.27	4842.73	2528.04	1453.73	2926.76	3496.1	6432.9		4108.83	3367.51	0.819577	0.417668
K02169	bioC; malonyl-CoA O-methyltransferase [EC:2.1.1.197]	22477.8	21393.3	12660.4	20641.8	15219.9	15419	14150.4	21359	25936.9	34087.7		18478.6	22190.6	1.20088	0.394534
K02170	bioH; pimeloyl-[acyl-carrier protein] methyl ester esterase [EC:3.1.1.85]	3471.13	3389.65	3664.38	3712.52	5077.23	2447.95	1404.4	2802.01	3537.6	6394.65		3862.98	3317.32	0.858746	0.560098
K02171	blaI; BlaI family transcriptional regulator, penicillinase repressor	64.5	217	142	65.5	276	40	20	39	19	2		153	24	0.156863	0.0158856
K02172	blaR1; bla regulator protein blaR1	6	39	18	8	21	12	0	39	0	0		18.4	10.2	0.554348	0.417224
K02182	caiC; carnitine-CoA ligase [EC:6.2.1.48]	1989.8	3923.4	4177.8	1230.6	3102.4	947.2	815.4	260.6	485.6	144.4		2884.8	530.64	0.183943	0.00377128
K02184	FMN2; formin 2	0	0	0	0	0	10	15	0	3	0		0	5.6	#DIV/0!	0.0967035
K02188	cbiD; cobalt-precorrin-5B (C1)-methyltransferase [EC:2.1.1.195]	20209	19796.5	9444	18149.2	13038.2	14298.2	13381.1	19624	22857.8	27518.5		16127.4	19535.9	1.21135	0.342781
K02189	cbiG; cobalt-precorrin 5A hydrolase [EC:3.7.1.12]	22212.3	23580.2	13614.5	19318.3	16293.6	18536.5	16838.5	20493.6	24886.8	28193.9		19003.8	21789.9	1.14661	0.346401
K02190	cbiK; sirohydrochlorin cobaltochelatase [EC:4.99.1.3]	18274	18435	9253	16895.5	12471.5	13718.5	12452.5	17362	20831.5	25739		15065.8	18020.7	1.19613	0.357164
K02191	cbiT; cobalt-precorrin-6B (C15)-methyltransferase [EC:2.1.1.196]	18245	18236.5	9114	16670.2	12403.2	12768.2	12388.2	17316	20797.8	25727.5		14933.8	17799.5	1.1919	0.381864
K02192	bfd; bacterioferritin-associated ferredoxin	3913.63	4024.65	4195.88	4064.02	3339.73	4702.62	3169.9	3209.01	4516.1	6734.65		3907.58	4466.46	1.14302	0.426693
K02193	ccmA; heme exporter protein A [EC:3.6.3.41]	3849.63	4564.48	4647.55	4380.02	5046.23	8880.12	6075.73	3873.01	6229.6	7005.65		4497.58	6412.82	1.42584	0.0500156
K02194	ccmB; heme exporter protein B	3748.63	4240.48	4458.55	4269.02	4369.23	8872.12	6047.73	3861.68	6220.6	6997.65		4217.18	6399.96	1.51759	0.0283857
K02195	ccmC; heme exporter protein C	3862.63	4586.48	4668.55	4387.02	5088.23	8892.12	6074.73	3873.68	6248.6	7007.65		4518.58	6419.36	1.42066	0.0519915
K02196	ccmD; heme exporter protein D	3247.63	3466.98	3662.05	3829.02	3510.23	5379.12	3521.4	3281.01	4691.1	6494.65		3543.18	4673.46	1.319	0.0977227
K02197	ccmE; cytochrome c-type biogenesis protein CcmE	3905.63	4673.81	4736.22	4438.02	5189.23	8825.12	6061.73	3861.68	6196.6	6999.65		4588.58	6388.96	1.39236	0.0614472
K02198	ccmF; cytochrome c-type biogenesis protein CcmF	4646.43	5286.21	5128.02	5129.62	5884.63	9251.32	6303.13	4758.28	7547.2	8400.05		5214.98	7252	1.39061	0.0371311
K02199	ccmG, dsbE; cytochrome c biogenesis protein CcmG, thiol:disulfide interchange protein DsbE	3565.63	4057.48	4078.55	4075.02	4153.23	8405.12	6070.4	3931.01	6157.6	7178.65		3985.98	6348.56	1.59272	0.0131775
K02200	ccmH; cytochrome c-type biogenesis protein CcmH	5595.93	6623.54	5670.69	6212.12	7433.63	14184.5	10256.8	6501.61	11118.7	10377		6307.18	10487.7	1.66282	0.0110348
K02203	thrH; phosphoserine / homoserine phosphotransferase [EC:3.1.3.3 2.7.1.39]	26.8	88.4	17.8	137.6	180.4	59.2	61.4	43.6	52.6	3.4		90.2	44.04	0.488248	0.200574
K02204	thrB2; homoserine kinase type II [EC:2.7.1.39]	18841	19546.1	9946.47	17365.8	14290.7	18671.7	16749.1	18563.6	23611.8	26868.1		15998	20892.8	1.30597	0.0939313
K02205	rocE, rocC; arginine/ornithine permease	12.8	30.4	9.8	9.6	16.4	21.86	18.73	34.6	11.6	3.4		15.8	18.038	1.14165	0.739057
K02217	ftnA, ftn; ferritin [EC:1.16.3.2]	4007.33	2915.75	3388.58	3731.17	2388.08	2385.66	1482.42	3891.08	4850.75	8007.75		3286.18	4123.53	1.25481	0.494237
K02221	yggT; YggT family protein	27486.1	30349	19816.5	24481.8	24861	25556.4	21746.2	24327	30466.3	35270.2		25398.9	27473.2	1.08167	0.505707
K02224	cobB-cbiA; cobyrinic acid a,c-diamide synthase [EC:6.3.5.9 6.3.5.11]	24059.1	27041.6	15857.1	20798.5	21739.8	21776.6	19156.1	21199.6	26306.8	28688.9		21899.2	23425.6	1.0697	0.567041
K02225	cobC1, cobC; cobalamin biosynthetic protein CobC	287.8	656.73	482.47	335.6	1156.4	4904.87	3623.73	922.6	2191.1	682.4		583.8	2464.94	4.22223	0.05075
K02226	cobC, phpB; alpha-ribazole phosphatase [EC:3.1.3.73]	22169.1	20639.2	10183.5	19311.5	14481.3	17247.1	15995.1	22354.6	27098.3	31518.9		17356.9	22842.8	1.31606	0.173276
K02227	cbiB, cobD; adenosylcobinamide-phosphate synthase [EC:6.3.1.10]	27063.1	29660.5	19061	24194.8	23936	23649	20097.2	23858.7	29589.8	34986.2		24783.1	26436.2	1.0667	0.615689
K02228	cobF; precorrin-6A synthase [EC:2.1.1.152]	3301.8	5945.73	5681.47	2015.6	7010.9	5965.87	4668.73	1262.6	2718.6	934.4		4791.1	3110.04	0.649129	0.244748
K02229	cobG; precorrin-3B synthase [EC:1.14.13.83]	3396.8	6087.73	5766.47	2085.6	7140.9	6378.87	4961.73	1337.6	2862.6	971.4		4895.5	3302.44	0.674587	0.287341
K02230	cobN; cobaltochelatase CobN [EC:6.6.1.2]	3549	6658.33	6057.67	2248	7769.5	6745.5	5254.33	1349.67	3015.5	996		5256.5	3472.2	0.660554	0.271384
K02231	cobP, cobU; adenosylcobinamide kinase / adenosylcobinamide-phosphate guanylyltransferase [EC:2.7.1.156 2.7.7.62]	24398.8	26881.2	15899.5	21272.8	20006.2	21706.3	19020.5	22006.3	27608.8	30195.9		21691.7	24107.6	1.11137	0.412522
K02232	cobQ, cbiP; adenosylcobyric acid synthase [EC:6.3.5.10]	44452.8	46916.2	26628.5	39893.8	35835.2	36027.3	32163.5	40752.3	50040.8	60117.9		38745.3	43820.4	1.13099	0.436016
K02233	E2.7.8.26, cobS, cobV; adenosylcobinamide-GDP ribazoletransferase [EC:2.7.8.26]	24920.8	27831.2	16487.5	21599.8	22924.2	22306.3	19551.5	22142.3	27892.8	30309.9		22752.7	24440.6	1.07418	0.556367
K02234	cobW; cobalamin biosynthesis protein CobW	361.3	1019.73	630.47	449.1	1456.4	5016.7	3728.73	933.27	2235.1	691.4		783.4	2521.04	3.21808	0.0752491
K02236	comC; leader peptidase (prepilin peptidase) / N-methyltransferase [EC:3.4.23.43 2.1.1.-]	1893	1180	161	1278	358	1006	911	2366	2022	1795		974	1620	1.66324	0.168852
K02237	comEA; competence protein ComEA	26881.3	29067.5	18786.4	23781.9	23341.3	20002	17718.5	23258	28113	34516.8		24371.7	24721.7	1.01436	0.922312
K02238	comEC; competence protein ComEC	28909.8	31149	20947.4	25159.7	25489.6	27009.3	23013.7	25882.7	32529.8	37548.3		26331.1	29196.8	1.10883	0.386489
K02239	comER; competence protein ComER	0	2	0	0	2	0.33	2	0	0	0		0.8	0.466	0.5825	0.607832
K02240	comFA; competence protein ComFA	1899	1192	168	1282	369	1006	911	2366	2022	1795		982	1620	1.64969	0.173242
K02241	comFB; competence protein ComFB	0	0	0	0	2	35	31.5	11	12	6		0.4	19.1	47.75	0.0132591
K02242	comFC; competence protein ComFC	18253	18276.5	9132	16671.2	12417.2	12777.6	12393.2	17403	20795.8	25735.5		14950	17821	1.19204	0.380949
K02243	comGA; competence protein ComGA	8	47	22	4	14	13	15	87	0	8		19	24.6	1.29474	0.757929
K02244	comGB; competence protein ComGB	8	47	22	4	14	13	15	87	0	8		19	24.6	1.29474	0.757929
K02245	comGC; competence protein ComGC	8	47	22	4	14	13	15	87	0	8		19	24.6	1.29474	0.757929
K02246	comGD; competence protein ComGD	0	27	11	4	12	13	2	39	0	2		10.8	11.2	1.03704	0.964264
K02247	comGE; competence protein ComGE	0	0	0	0	0	0.33	0	0	0	0		0	0.066	#DIV/0!	0.346594
K02248	comGF; competence protein ComGF	0	2	0	0	4	1	2	0	0	6		1.2	1.8	1.5	0.673253
K02249	comGG; competence protein ComGG	0	0	0	0	0	0.33	0	0	0	0		0	0.066	#DIV/0!	0.346594
K02250	comK; competence protein ComK	8	49	22	4	14	12.33	17	87	0	12		19.4	25.666	1.32299	0.729869
K02254	comZ; competence protein ComZ	0	2	0	0	2	0.33	2	0	0	0		0.8	0.466	0.5825	0.607832
K02258	COX11, ctaG; cytochrome c oxidase assembly protein subunit 11	1648.3	2076.98	2048.72	1599.35	2751.9	5989.12	4538.73	2118.35	3920.1	2570.65		2025.05	3827.39	1.89002	0.0379674
K02259	COX15, ctaA; cytochrome c oxidase assembly protein subunit 15	5190.8	8611.15	8062.22	3675.19	10076.1	9700.1	7622.06	3002.01	5658.44	3208.32		7123.09	5838.19	0.819615	0.481254
K02274	coxA, ctaD; cytochrome c oxidase subunit I [EC:1.9.3.1]	8044.3	14173.3	13381.2	5446.19	14524.9	11607.6	9088.55	3295.84	6554.77	3453.33		11114	6800.02	0.611843	0.115682
K02275	coxB, ctaC; cytochrome c oxidase subunit II [EC:1.9.3.1]	24105.6	28782.8	18437.6	21053.7	25486.1	29062.6	24844.4	21355	29432.4	29884		23573.2	26915.7	1.14179	0.207415
K02276	coxC, ctaE; cytochrome c oxidase subunit III [EC:1.9.3.1]	5403.8	9160.31	8494.73	3896.69	10998.4	10585.6	8118.55	3033.51	6116.77	3318.33		7590.79	6234.55	0.821332	0.502362
K02277	coxD, ctaF; cytochrome c oxidase subunit IV [EC:1.9.3.1]	306	787.67	582.17	254.84	1110.01	1829.49	1407.82	305.82	843.67	301.68		608.138	937.696	1.54191	0.362536
K02278	cpaA, tadV; prepilin peptidase CpaA [EC:3.4.23.43]	503.97	1423.9	979.14	606.27	2228.74	4782.19	3494.06	1184.09	2131.27	1205.07		1148.4	2559.34	2.2286	0.102356
K02279	cpaB, rcpC; pilus assembly protein CpaB	704.5	1600.33	1352.84	720.34	2631.67	5649.32	4249.83	1330.49	2611.84	1324.67		1401.94	3033.23	2.1636	0.113199
K02280	cpaC, rcpA; pilus assembly protein CpaC	693.17	1557.5	1337.34	708.67	2573.34	5375.32	4035.83	1274.49	2472.67	1288.67		1374	2889.4	2.1029	0.120544
K02281	cpaD; pilus assembly protein CpaD	241.5	530.33	430.67	289.5	1068	3315	2429	684	1491	448		512	1673.4	3.26836	0.0707998
K02282	cpaE, tadZ; pilus assembly protein CpaE	962.17	2382	1825.34	989.17	4391.34	5483.82	4131	1311.99	2578.67	1307.67		2110	2962.63	1.40409	0.432284
K02283	cpaF, tadA; pilus assembly protein CpaF	4463.34	8615.67	7611.34	2946.5	10603.5	8947.32	7132.49	2126.49	4213	1886.67		6848.07	4861.19	0.709863	0.341838
K02284	cpcA; phycocyanin alpha chain	0	7	4	3	0	5	10	0	2	0		2.8	3.4	1.21429	0.800966
K02285	cpcB; phycocyanin beta chain	0	7	4	3	0	5	10	0	2	0		2.8	3.4	1.21429	0.800966
K02288	cpcE; phycocyanobilin lyase subunit alpha [EC:4.4.1.32]	0	7	4	3	0	5	10	0	2	0		2.8	3.4	1.21429	0.800966
K02289	cpcF; phycocyanobilin lyase subunit beta [EC:4.4.1.32]	0	7	4	3	0	5	10	0	2	0		2.8	3.4	1.21429	0.800966
K02290	cpcG; phycobilisome rod-core linker protein	0	14	8	6	0	10	20	0	4	0		5.6	6.8	1.21429	0.800966
K02291	crtB; 15-cis-phytoene synthase [EC:2.5.1.32]	4845.17	9911.67	9637.17	3481.17	8737.34	8154.65	6195	1681.49	3878.67	1509.67		7322.5	4283.9	0.585032	0.138547
K02293	PDS, crtP; 15-cis-phytoene desaturase [EC:1.3.5.5]	0	7	4	3	0	5	10	0	2	0		2.8	3.4	1.21429	0.800966
K02294	crtR; beta-carotene hydroxylase [EC:1.14.13.-]	0	7	4	3	0	5	14	0	2	0		2.8	4.2	1.5	0.645471
K02297	cyoA; cytochrome o ubiquinol oxidase subunit II [EC:1.10.3.10]	1260.8	1746.98	1415.72	1260.85	1805.9	3107.12	2256.73	1356.35	2633.1	1736.65		1498.05	2217.99	1.48058	0.0624422
K02298	cyoB; cytochrome o ubiquinol oxidase subunit I [EC:1.10.3.10]	1260.8	1746.98	1415.72	1260.85	1805.9	3133.12	2278.73	1361.35	2633.1	1744.65		1498.05	2230.19	1.48873	0.0604432
K02299	cyoC; cytochrome o ubiquinol oxidase subunit III	1277.8	1880.73	1404.47	1222.6	1967.4	3425.2	2568.73	1406.6	2807.6	1739.4		1550.6	2389.51	1.54102	0.0676233
K02300	cyoD; cytochrome o ubiquinol oxidase subunit IV	1189.8	1710.73	1272.47	1177.6	1791.4	3122.7	2278.73	1326.6	2619.1	1683.4		1428.4	2206.11	1.54446	0.0557284
K02302	cysG; uroporphyrin-III C-methyltransferase / precorrin-2 dehydrogenase / sirohydrochlorin ferrochelatase [EC:2.1.1.107 1.3.1.76 4.99.1.4]	7137.79	9949.23	11191	6480.11	10114.9	9201.87	6673.74	3774.08	5559.1	6860.9		8974.6	6413.94	0.714677	0.0794257
K02303	cobA; uroporphyrin-III C-methyltransferase [EC:2.1.1.107]	1278.8	1598.98	1371.22	1244.85	1826.9	5146.44	3695.23	2170.69	3668.1	2531.65		1464.15	3442.42	2.35114	0.00601109
K02304	MET8; precorrin-2 dehydrogenase / sirohydrochlorin ferrochelatase [EC:1.3.1.76 4.99.1.4]	21112.7	20652.8	10081	19033.9	14186.6	15667.9	14345.1	20737.7	24726.4	29060.2		17013.4	20907.4	1.22888	0.295221
K02305	norC; nitric oxide reductase subunit C	109.8	280.73	179.47	125.6	487.4	148.2	77.4	51.6	76.6	16.4		236.6	74.04	0.312933	0.0559061
K02313	dnaA; chromosomal replication initiator protein	10660	13396.7	11712	8644.61	14113.7	16537.3	12038.5	8741.66	12538.2	11980.5		11705.4	12367.2	1.05654	0.686363
K02314	dnaB; replicative DNA helicase [EC:3.6.4.12]	28708.8	31109.8	20418	25132.4	25800.3	27583.2	23136.8	25759.7	32624.5	37430.8		26233.9	29307	1.11714	0.354728
K02315	dnaC; DNA replication protein DnaC	837.13	1026.65	1566.88	948.77	1047.48	286.86	211.15	402.01	236.85	515.15		1085.38	330.404	0.304413	0.000595194
K02316	dnaG; DNA primase [EC:2.7.7.-]	28649.8	30984.8	20281	24936.4	25661.3	27011.5	23031.5	25613.7	32497.5	37150.8		26102.7	29061	1.11333	0.3717
K02317	dnaT; DNA replication protein DnaT	0	0	0	0	0	0	0	0	3	0		0	0.6	#DIV/0!	0.346594
K02334	dpo; DNA polymerase bacteriophage-type [EC:2.7.7.7]	22339.8	26352.5	16424	19983	21179	26372.8	22762.2	19976	27016.5	27958.2		21255.7	24817.1	1.16755	0.144334
K02335	polA; DNA polymerase I [EC:2.7.7.7]	28905.8	31552.8	20626.5	25165.4	26242.3	27699.5	23557.3	25839.7	32897	37511.8		26498.6	29501.1	1.11331	0.364833
K02336	polB; DNA polymerase II [EC:2.7.7.7]	1479.13	1314.65	1760.38	1532.52	1043.23	422.62	277.4	1156.01	1465.6	1875.65		1425.98	1039.46	0.72894	0.271332
K02337	dnaE; DNA polymerase III subunit alpha [EC:2.7.7.7]	28709.8	31027.1	20390.7	25043.4	25785.3	27103.5	23088.5	25732.3	32623.5	37422.8		26191.3	29194.1	1.11465	0.367799
K02338	dnaN; DNA polymerase III subunit beta [EC:2.7.7.7]	46943.3	49250.8	29466	41684.9	38173.3	39798.5	35420.5	43027.7	53367	63138.8		41103.7	46950.5	1.14225	0.366901
K02339	holC; DNA polymerase III subunit chi [EC:2.7.7.7]	3728.63	4016.98	4339.05	4124.02	4155.23	8385.12	5956.4	3937.01	6186.1	7259.65		4072.78	6344.86	1.55787	0.0160743
K02340	holA; DNA polymerase III subunit delta [EC:2.7.7.7]	28828.8	31163.1	20820.3	25209.7	25488.8	26557.3	22527.5	25806.4	32350.5	37535.1		26302.1	28955.4	1.10087	0.430251
K02341	holB; DNA polymerase III subunit delta' [EC:2.7.7.7]	28686.8	30977.8	20333	25002.4	25696.3	26931.5	22976.5	25701.7	32503.5	37400.8		26139.3	29102.8	1.11337	0.375357
K02342	dnaQ; DNA polymerase III subunit epsilon [EC:2.7.7.7]	36638.4	38090	27616.8	32280.1	33814.4	33406.2	27449.5	32890.4	41707.8	52317.8		33687.9	37554.3	1.11477	0.435255
K02343	dnaX; DNA polymerase III subunit gamma/tau [EC:2.7.7.7]	29308.3	31668.3	20987	25289.4	26200.3	27277.5	23295.5	25805.7	32697	37454.3		26690.7	29306	1.09799	0.428567
K02344	holD; DNA polymerase III subunit psi [EC:2.7.7.7]	2136.33	1832.25	2632.58	2579.92	1195.83	1703.75	828.67	1806.41	1911	4839.25		2075.38	2217.82	1.06863	0.850669
K02345	holE; DNA polymerase III subunit theta [EC:2.7.7.7]	0	0	0	0	0	0	0	0	3	0		0	0.6	#DIV/0!	0.346594
K02346	dinB; DNA polymerase IV [EC:2.7.7.7]	34681.8	41773	30630.4	28524.4	37757.3	27186.3	23452.5	25980.3	32903	37603.8		34673.4	29425.2	0.848639	0.172607
K02347	polX, dpx; DNA polymerase (family X)	284.34	824.01	549	405	1496.01	1547.82	1146.33	329.99	703	245.67		711.672	794.562	1.11647	0.806681
K02348	elaA; ElaA protein	24389.6	26362	17698.5	21909	20918.7	16209.3	14715.9	20410	24861.1	32338.7		22255.6	21707	0.97535	0.880023
K02351	K02351; putative membrane protein	113.5	280	175	132.5	539	2717.83	1994	543	1145	388		248	1357.57	5.47406	0.0385383
K02352	drp35; lactonase [EC:3.1.1.-]	8	45	22	4	10	12	13	87	0	0		17.8	22.4	1.25843	0.804712
K02355	fusA, GFM, EFG; elongation factor G	55724.2	60069.1	38191.3	48617.7	47610.6	52928.1	44562	50685.5	64132.8	73944.5		50042.6	57250.6	1.14404	0.295664
K02356	efp; elongation factor P	28747.1	31161.2	20483.7	25071.1	25990	27897.5	23622.1	25959	32997.5	37708.8		26290.6	29637	1.12728	0.314225
K02357	tsf, TSFM; elongation factor Ts	28694.8	31007.8	20352	25019.4	25750.3	27075.5	23075.5	25731.7	32599.5	37420.8		26164.9	29180.6	1.11526	0.366261
K02358	tuf, TUFM; elongation factor Tu	31529.1	34172.7	24039.8	28613.3	29011	32165.5	26463.5	28393.4	36463.7	43195.2		29473.2	33336.3	1.13107	0.294138
K02361	entC; isochorismate synthase [EC:5.4.4.2]	4802.33	6236.25	6838.08	2944.92	6677.33	1607.75	1610.17	1929.08	2332	2864.25		5499.78	2068.65	0.376133	0.00213301
K02362	entD; enterobactin synthetase component D [EC:6.3.2.14 2.7.8.-]	212.8	202.65	490.05	200.85	33.9	56.62	34.73	148.35	41.6	134.65		228.05	83.19	0.364788	0.0979551
K02363	entE, dhbE, vibE, mxcE; 2,3-dihydroxybenzoate-AMP ligase [EC:6.3.2.14 2.7.7.58]	1210.83	1561.25	1875.58	1131.42	3206.83	453.75	386.67	440.41	275.5	739.25		1797.18	459.116	0.255464	0.00829772
K02364	entF; enterobactin synthetase component F [EC:6.3.2.14]	492.83	423	860.33	621.17	251.33	90	69.67	248.66	88.5	531		529.732	205.566	0.388057	0.0423663
K02371	fabK; enoyl-[acyl-carrier protein] reductase II [EC:1.3.1.9]	21633	20503.5	10225	18659.2	13987.2	16614.9	15855.8	21274.2	25606.8	29858.5		17001.6	21842	1.2847	0.194237
K02372	fabZ; 3-hydroxyacyl-[acyl-carrier-protein] dehydratase [EC:4.2.1.59]	24618.1	25498.3	15132.7	23029.8	20027.5	28008.7	23287.5	24523.7	31387.4	35636.2		21661.3	28568.7	1.31888	0.0468304
K02377	TSTA3, fcl; GDP-L-fucose synthase [EC:1.1.1.271]	1863.84	2148.84	1387.17	1228.5	4419.01	4721.82	3419	1851.66	3473	2553.67		2209.47	3203.83	1.45004	0.222769
K02379	fdhD; FdhD protein	28398.9	30791.7	20390.7	25458.7	25054	24844	20986.7	25074.3	31400.1	36685.2		26018.8	27798.1	1.06838	0.602858
K02380	fdhE; FdhE protein	2352.3	2318.9	1996.3	2704.1	2124.4	4194.87	2271.73	2496.6	3825.6	5648.4		2299.2	3687.44	1.60379	0.0573453
K02381	fdrA; FdrA protein	4	0	0	0	29	49	51	15	34	3		6.6	30.4	4.60606	0.0620172
K02385	flbD; flagellar protein FlbD	88	159	113	60	163	829.83	627.5	144	346.5	118		116.6	413.166	3.54345	0.0668727
K02386	flgA; flagella basal body P-ring formation protein FlgA	4047.76	4062.38	5010.18	4826.29	3871.96	6331.32	3959.47	3822.27	5189.7	7311.05		4363.71	5322.76	1.21978	0.215381
K02387	flgB; flagellar basal-body rod protein FlgB	4348.1	4992.39	5573.01	5134.54	4909.88	8191.88	5349.56	4137.93	6006.12	7572.21		4991.58	6251.54	1.25242	0.137075
K02388	flgC; flagellar basal-body rod protein FlgC	4388.1	5100.72	5637.68	5332.54	5206.88	8265.88	5402.56	4149.93	6061.12	7577.21		5133.18	6291.34	1.22562	0.170627
K02389	flgD; flagellar basal-body rod modification protein FlgD	4276.1	4859.39	5508.01	5077.54	4787.88	7701.88	5004.56	4045.93	5799.12	7519.21		4901.78	6014.14	1.22693	0.16956
K02390	flgE; flagellar hook protein FlgE	5138.1	5772.39	6080.01	5974.54	5724.88	8896.88	5523.56	4895.93	7225.12	8771.21		5737.98	7062.54	1.23084	0.150859
K02391	flgF; flagellar basal-body rod protein FlgF	4162.1	4486.89	5231.01	4769.29	4333.63	6914.8	4723.81	3963.93	5601.87	7479.71		4596.58	5736.82	1.24806	0.133313
K02392	flgG; flagellar basal-body rod protein FlgG	5204.11	6066.07	6318.84	6197.12	6367.47	10031.4	6344.65	5078.59	7832.87	8982.37		6030.72	7653.98	1.26917	0.113611
K02393	flgH; flagellar L-ring protein precursor FlgH	4212.1	4674.89	5369.01	5022.29	4594.63	7477.8	4817.81	3986.93	5670.87	7482.71		4774.58	5887.22	1.23303	0.165841
K02394	flgI; flagellar P-ring protein precursor FlgI	4212.1	4678.89	5374.01	5026.29	4602.63	7490.8	4826.81	3989.93	5676.87	7487.71		4778.78	5894.42	1.23346	0.165333
K02395	flgJ; flagellar protein FlgJ	3752.46	3363.65	4447.71	4397.19	2686.56	2564.62	1489.57	3097.67	3731.6	6851.65		3729.51	3547.02	0.951068	0.854383
K02396	flgK; flagellar hook-associated protein 1 FlgK	4162.76	4471.88	5183.18	4955.54	4145.21	6832.4	4356.72	3930.27	5401.95	7371.55		4583.71	5578.58	1.21704	0.195217
K02397	flgL; flagellar hook-associated protein 3 FlgL	5530.76	5547.88	6387.18	6652.54	4784.21	7935.9	4696.22	5266.27	6887.45	11469.5		5780.51	7251.08	1.2544	0.272172
K02398	flgM; negative regulator of flagellin synthesis FlgM	3800.59	3536.88	4582.18	4540.71	2793.88	3544.74	1881.88	3223.6	3994.95	6950.56		3850.85	3919.15	1.01774	0.94137
K02399	flgN; flagella synthesis protein FlgN	3590.26	3139.05	4285.51	4076.79	2337.96	2156.82	1133.47	2878.27	3386.2	6484.05		3485.91	3207.76	0.920207	0.781028
K02400	flhA; flagellar biosynthesis protein FlhA	4360.43	5031.72	5592.68	5165.21	4960.55	8408.89	5493.55	4173.26	6103.12	7601.22		5022.12	6356.01	1.2656	0.125036
K02401	flhB; flagellar biosynthetic protein FlhB	4348.63	5005.82	5576.88	5149.36	4948.9	8337.77	5436.57	4115.66	6054.77	7588.32		5005.92	6306.62	1.25983	0.133999
K02402	flhC; flagellar transcriptional activator FlhC	106	155	71	108	96	277	255	124	204	101		107.2	192.2	1.79291	0.0526337
K02403	flhD; flagellar transcriptional activator FlhD	111	168	77	112	126	277	255	124	204	101		118.8	192.2	1.61785	0.0880679
K02404	flhF; flagellar biosynthesis protein FlhF	3271.63	3389.82	3570.88	3945.36	3012.9	4261.77	2402.9	3080	4197.94	6649.32		3438.12	4118.39	1.19786	0.384569
K02405	fliA; RNA polymerase sigma factor for flagellar operon FliA	4235.6	4550.06	5261.01	4938.04	4007.22	5707.72	3573.21	3740.26	5044.95	7503.22		4598.39	5113.87	1.1121	0.513394
K02406	fliC; flagellin	8449.76	9071.87	10956.2	10018.4	8739.54	15819.4	10232.9	8533.75	11816.1	15822.7		9447.15	12445	1.31733	0.0879716
K02407	fliD; flagellar hook-associated protein 2	4019.6	4225.06	4945.34	4760.04	3557.88	4625.38	2744.56	3426.93	4411.62	7097.21		4301.58	4461.14	1.03709	0.843591
K02408	fliE; flagellar hook-basal body complex protein FliE	4348.1	4992.39	5573.01	5134.54	4909.88	8191.88	5349.56	4137.93	6004.12	7572.21		4991.58	6251.14	1.25234	0.137197
K02409	fliF; flagellar M-ring protein FliF	4348.1	4992.39	5573.01	5134.54	4909.88	8191.88	5349.56	4137.93	6006.12	7572.21		4991.58	6251.54	1.25242	0.137075
K02410	fliG; flagellar motor switch protein FliG	4275.93	4794.72	5438.68	5070.71	4641.55	8172.22	5306.22	4130.26	5958.62	7574.22		4844.32	6228.31	1.28569	0.1078
K02411	fliH; flagellar assembly protein FliH	4005.26	3944.05	4911.01	4596.04	3377.21	4804.4	2884.22	3494.27	4503.45	7130.55		4166.71	4563.38	1.0952	0.623159
K02412	fliI; flagellum-specific ATP synthase [EC:3.6.3.14]	4367.1	5049.39	5578.01	5175.54	4982.88	8220.88	5374.56	4146.93	6016.12	7577.21		5030.58	6267.14	1.24581	0.143879
K02413	fliJ; flagellar FliJ protein	3145.13	2884.15	3336.38	3669.77	2353.48	3014.2	1500.15	2898.01	3656.35	6452.15		3077.78	3504.17	1.13854	0.627923
K02414	fliK; flagellar hook-length control protein FliK	3590.26	3141.05	4285.51	4078.79	2340.96	2231.82	1198.97	2889.27	3418.2	6498.05		3487.31	3247.26	0.931164	0.808599
K02415	fliL; flagellar FliL protein	7002.89	6932.03	8211.56	8291.81	5968.19	8979.77	5159.87	6475.28	8488.8	13384.7		7281.3	8497.68	1.16706	0.431643
K02416	fliM; flagellar motor switch protein FliM	4225.96	4667.98	5353.38	5039.69	4415.56	7482.95	4808.57	3978.67	5706.6	7453.65		4740.51	5886.09	1.24166	0.155587
K02417	fliNY, fliN; flagellar motor switch protein FliN/FliY	4482.43	5264.72	5802.68	5237.21	5367.55	9249.22	6174.22	4364.26	6411.62	7743.22		5230.92	6788.51	1.29777	0.102418
K02418	fliOZ, fliO; flagellar protein FliO/FliZ	3284.13	3363.65	3508.38	3931.52	2849.23	3406.95	1791.4	2959.01	3802.6	6485.65		3387.38	3689.12	1.08908	0.714357
K02419	fliP; flagellar biosynthetic protein FliP	4360.43	5031.72	5592.68	5165.21	4960.55	8406.22	5492.22	4173.26	6094.12	7601.22		5022.12	6353.41	1.26509	0.125615
K02420	fliQ; flagellar biosynthetic protein FliQ	4355.43	4944.05	5551.35	5077.21	4959.55	7936.22	5460.22	4156.26	6089.12	7597.22		4977.52	6247.81	1.25521	0.116458
K02421	fliR; flagellar biosynthetic protein FliR	4347.43	4992.22	5560.68	5137.96	4900.3	8213.97	5354.97	4120.26	5968.37	7571.72		4987.72	6245.86	1.25225	0.1399
K02422	fliS; flagellar protein FliS	3886.26	3705.55	4670.51	4624.04	2997.21	4114.23	2347.22	3348.27	4249.45	7005.55		3976.71	4212.94	1.0594	0.784693
K02423	fliT; flagellar protein FliT	106	157	71	108	98	277.33	257	124	204	101		108	192.666	1.78394	0.0549316
K02424	fliY; cystine transport system substrate-binding protein	211.8	402.73	492.47	216.6	386.4	335.2	202.73	250.6	200.6	124.4		342	222.706	0.651187	0.104591
K02425	fliZ; regulator of sigma S factor FliZ	0	0	0	0	0	0	0	0	3	0		0	0.6	#DIV/0!	0.346594
K02426	sufE; cysteine desulfuration protein SufE	5680.46	5745.31	5528.72	4930.69	7612.4	7748.46	5695.06	5114.51	7322.6	9108.66		5899.52	6997.86	1.18617	0.23238
K02427	rlmE, rrmJ, ftsJ; 23S rRNA (uridine2552-2'-O)-methyltransferase [EC:2.1.1.166]	3714.63	4016.98	4348.05	4203.02	4096.23	8444.12	5678.73	3871.01	6052.1	7194.65		4075.78	6248.12	1.53299	0.0228569
K02428	rdgB; XTP/dITP diphosphohydrolase [EC:3.6.1.66]	33064.3	37251.3	26191	27324.7	32621.6	29224.3	25134.2	27415.3	35062.8	39719.3		31290.6	31311.2	1.00066	0.995246
K02429	fucP; MFS transporter, FHS family, L-fucose permease	4386.8	2572.4	2301.8	3319.6	2417.4	2432.87	1753.4	4661.61	6198.6	9277.4		2999.6	4864.78	1.62181	0.223297
K02431	fucU, FUOM; L-fucose mutarotase [EC:5.1.3.29]	275	871.99	541.51	386.5	1281	682	492.5	151.5	405	96		671.2	365.4	0.544398	0.188126
K02433	gatA, QRSL1; aspartyl-tRNA(Asn)/glutamyl-tRNA(Gln) amidotransferase subunit A [EC:6.3.5.6 6.3.5.7]	32786.9	44051.8	30565.6	26669.7	41493.3	47688.9	38935.6	25716.4	38288.2	32761		35113.5	36678	1.04456	0.75822
K02434	gatB, PET112; aspartyl-tRNA(Asn)/glutamyl-tRNA(Gln) amidotransferase subunit B [EC:6.3.5.6 6.3.5.7]	24703.5	28168.1	17007.5	21301.3	23435.2	24807.5	21653.6	21936.3	27826.8	29422.1		22923.1	25129.2	1.09624	0.387688
K02435	gatC, GATC; aspartyl-tRNA(Asn)/glutamyl-tRNA(Gln) amidotransferase subunit C [EC:6.3.5.6 6.3.5.7]	24703.5	28168.1	17007.5	21301.3	23435.2	24807.5	21653.6	21936.3	27826.8	29422.1		22923.1	25129.2	1.09624	0.387688
K02437	gcvH, GCSH; glycine cleavage system H protein	9509.74	13187.6	12076.5	7616.14	16368.8	14381.4	10569.5	6433.53	10250.9	10124.8		11751.8	10352	0.88089	0.496743
K02438	glgX; glycogen debranching enzyme [EC:3.2.1.196]	8399.8	12412	11929.5	7285.53	12674.2	12990.6	9629.23	4930.32	8290.44	8371.99		10540.2	8842.51	0.838931	0.351186
K02439	glpE; thiosulfate sulfurtransferase [EC:2.8.1.1]	2913.13	2521.65	3068.38	3297.52	1952.23	2028.62	1035.4	2603.01	3204.6	6052.65		2750.58	2984.86	1.08517	0.796473
K02440	GLPF; glycerol uptake facilitator protein	21160.5	21381.6	12521.1	19615.3	14883.9	16669.8	14899.8	19550.6	23649.9	30864.4		17912.5	21126.9	1.17945	0.366992
K02441	glpG; GlpG protein	3077.13	2968.82	3430.88	3448.86	2576.9	3802.44	2355.4	2897	3915.44	6331.32		3100.52	3860.32	1.24506	0.309988
K02442	glpM; membrane protein GlpM	0	0	0	0	0	23	14	88	62	179		0	73.2	#DIV/0!	0.0386994
K02443	glpP; glycerol uptake operon antiterminator	20149	19436.5	9284	17953.2	12802.2	13768.9	13289.2	19682	22817.8	27520.5		15925	19415.7	1.2192	0.33822
K02444	glpR; DeoR family transcriptional regulator, glycerol-3-phosphate regulon repressor	21277.6	21920.8	12746.2	20046.3	15548	17748.9	15315.6	19666.5	24099.8	31080.2		18307.8	21582.2	1.17885	0.349955
K02445	glpT; MFS transporter, OPA family, glycerol-3-phosphate transporter	2176.33	1812.25	2590.58	2549.92	1371.83	1750.75	853	1774.41	1925	4771.25		2100.18	2214.88	1.05461	0.874822
K02446	glpX; fructose-1,6-bisphosphatase II [EC:3.1.3.11]	25680.8	27429.8	17668.6	22598.7	20767.6	18529.5	16365.9	22037.4	25986.2	32819.8		22829.1	23147.8	1.01396	0.927502
K02448	norD; nitric oxide reductase NorD protein	102.8	260.73	174.47	125.6	462.4	89.2	47.4	45.6	55.6	10.4		225.2	49.64	0.220426	0.0295196
K02450	gspA; general secretion pathway protein A	2988.5	2748.92	3209.58	3486.75	2378.5	2106.75	1082.67	2573.41	3258.83	6051.25		2962.45	3014.58	1.0176	0.953092
K02451	gspB; general secretion pathway protein B	1472.33	1296.25	1757.58	1526.92	1037.83	376.75	244.67	1033.41	1389	1693.25		1418.18	947.416	0.66805	0.161996
K02452	gspC; general secretion pathway protein C	3191.33	2939.25	3528.58	3784.92	2441.83	2389.42	1350.33	2783.41	3480	6218.25		3177.18	3244.28	1.02112	0.939167
K02453	gspD; general secretion pathway protein D	21614.6	21454.9	12761.2	20732.3	15639	17251.8	15266	20718.1	25387.9	32970.7		18440.4	22318.9	1.21033	0.318069
K02454	gspE; general secretion pathway protein E	5153.74	5287.8	5523.81	6051.89	5211.04	7592.83	4849.69	5101.03	7026.64	11469.8		5445.66	7207.99	1.32362	0.180689
K02455	gspF; general secretion pathway protein F	3489.13	3585.82	3964.05	4102.36	3717.24	4684.95	3051.22	3422.83	4677.27	7287.33		3771.72	4624.72	1.22616	0.288912
K02456	gspG; general secretion pathway protein G	23223.6	23087.9	14354.2	22835.3	17369	18725.2	15891	22217.1	27205.9	37374.7		20174	24282.8	1.20367	0.356158
K02457	gspH; general secretion pathway protein H	3045.33	2732.25	3192.58	3425.92	2178.83	2382.92	1340.33	2700.41	3424.5	6150.25		2914.98	3199.68	1.09767	0.742937
K02458	gspI; general secretion pathway protein I	3112.13	2828.65	3270.38	3639.52	2440.23	2488.62	1403.73	2860.01	3568.6	6427.65		3058.18	3349.72	1.09533	0.745941
K02459	gspJ; general secretion pathway protein J	3062.13	2788.65	3199.38	3556.52	2341.23	2462.12	1393.73	2738.01	3485.1	6153.65		2989.58	3246.52	1.08595	0.76371
K02460	gspK; general secretion pathway protein K	3070.33	2810.25	3212.58	3563.92	2374.83	2448.92	1378.33	2709.41	3474.5	6156.25		3006.38	3233.48	1.07554	0.790937
K02461	gspL; general secretion pathway protein L	3065.33	2783.25	3210.58	3557.92	2331.83	2373.92	1353.33	2703.41	3440.5	6150.25		2989.78	3204.28	1.07174	0.803813
K02462	gspM; general secretion pathway protein M	3045.33	2757.25	3179.58	3546.92	2286.83	2349.75	1308	2701.41	3437	6148.25		2963.18	3188.88	1.07617	0.795538
K02463	gspN; general secretion pathway protein N	1578.33	1451.25	1828.58	1636.92	1133.83	639.42	479	1245.41	1636	1971.25		1525.78	1194.22	0.782691	0.311844
K02464	gspO; general secretion pathway protein O [EC:3.4.23.43 2.1.1.-]	0	0	0	0	0	0	0	0	3	0		0	0.6	#DIV/0!	0.346594
K02466	gutM; glucitol operon activator protein	0	0	0	4	19	0	0	0	0	0		4.6	0	0	0.246907
K02469	gyrA; DNA gyrase subunit A [EC:5.99.1.3]	29882	32877.7	21751	25686.6	27452.2	30141.3	25493.8	26346.7	33972.2	37928.5		27529.9	30776.5	1.11793	0.310986
K02470	gyrB; DNA gyrase subunit B [EC:5.99.1.3]	29927.6	32989.3	21863	25722.9	27533.8	30554.3	25874.8	26442.7	34109.5	37999.5		27607.4	30996.2	1.12275	0.287352
K02471	bacA; vitamin B12/bleomycin/antimicrobial peptide transport system ATP-binding/permease protein	5549.8	8793.06	8186.14	3305.6	9508.4	9276.87	7292.23	2086.1	4339.1	1733.4		7068.6	4945.54	0.699649	0.288572
K02472	wecC; UDP-N-acetyl-D-mannosaminuronic acid dehydrogenase [EC:1.1.1.336]	1438	1222	1315	1773	942	1676.66	814	1461	1771	4193		1338	1983.13	1.48216	0.308287
K02473	wbpP; UDP-N-acetylglucosamine 4-epimerase [EC:5.1.3.7]	17	111	71	114	70	486.67	45	25	19	7		76.6	116.534	1.52133	0.683407
K02474	wbpO; UDP-N-acetyl-D-galactosamine dehydrogenase [EC:1.1.1.-]	2665.83	2342	2035.33	2331.17	2444.33	5789	4188.67	3058.33	5097.5	4226		2363.73	4471.9	1.89188	0.00211602
K02475	K02475; two-component system, CitB family, response regulator	640	932.25	929.25	465.25	2798.5	275.08	229	268.75	202	374.25		1153.05	269.816	0.234002	0.0696365
K02476	K02476; two-component system, CitB family, sensor kinase [EC:2.7.13.3]	771	1128.25	1070.25	545.25	2967.5	615.08	534	368.75	380	455.25		1296.45	470.616	0.363004	0.0931515
K02477	K02477; two-component system, LytTR family, response regulator	23451.2	22819	15073.2	22706.6	15929.9	18529.7	15672.6	22009.5	26908.2	36993		19996	24022.6	1.20137	0.363001
K02478	K02478; two-component system, LytTR family, sensor kinase [EC:2.7.13.3]	26531.2	28253	20298.2	24418.6	21916.4	18227.8	15728.6	22168.8	26713.8	37011		24283.5	23970	0.987091	0.939837
K02479	K02479; two-component system, NarL family, response regulator	1846	3713	3987	1229	2853	57	52	6	38	0		2725.6	30.6	0.0112269	0.000937095
K02480	K02480; two-component system, NarL family, sensor kinase [EC:2.7.13.3]	1807	2297.83	1925.17	896.5	3808.5	1417.33	1362.5	514	768	474.5		2147	907.266	0.422574	0.0432379
K02481	K02481; two-component system, NtrC family, response regulator	19644.3	19731.7	10140	18006.3	14234.7	17426.1	14746	18960	23528.8	28081.3		16351.4	20548.5	1.25668	0.198957
K02482	K02482; two-component system, NtrC family, sensor kinase [EC:2.7.13.3]	1385.33	1476	1483.33	1458.67	1737.33	484.17	333	1023.66	1429.5	1753		1508.13	1004.67	0.666166	0.106651
K02483	K02483; two-component system, OmpR family, response regulator	13372.1	18795.4	16827.6	11676.3	22529.4	27739.4	20686.4	10594.3	18520.1	14610		16640.1	18430	1.10757	0.621081
K02484	K02484; two-component system, OmpR family, sensor kinase [EC:2.7.13.3]	5682	9100.33	8011.67	3748	9730	4953.34	4128.99	2194	3662	2452		7254.4	3478.07	0.479442	0.0152897
K02485	rssB, hnr; two-component system, response regulator	1456	1268.33	1338.67	1920	1085	1644.33	799	1450.67	1778	4177		1413.6	1969.8	1.39346	0.376196
K02486	K02486; two-component system, sensor kinase [EC:2.7.13.3]	64.5	190	131	61.5	248	8	16	0	5.5	2		139	6.3	0.0453237	0.00638009
K02487	pilL; type IV pili sensor histidine kinase and response regulator	0	0	15	0	0	6.67	1.33	0	0	0		3	1.6	0.533333	0.679566
K02488	pleD; two-component system, cell cycle response regulator [EC:2.7.7.65]	310	839.33	575.67	383	1312	3302.5	2464	670	1452	447		684	1667.1	2.43728	0.122895
K02490	spo0F; two-component system, response regulator, stage 0 sporulation protein F	51	167	28	400	478	55.33	41	9	96	6		224.8	41.466	0.184457	0.083859
K02491	kinA; two-component system, sporulation sensor kinase A [EC:2.7.13.3]	0	0	0	0	6	1.32	4	0	0	6		1.2	2.264	1.88667	0.545806
K02492	hemA; glutamyl-tRNA reductase [EC:1.2.1.70]	27053.3	29566.5	19082.4	24068.9	23693.3	21441.3	18551.5	23538.3	28642	34717.8		24692.9	25378.2	1.02775	0.843396
K02493	hemK, prmC, HEMK; release factor glutamine methyltransferase [EC:2.1.1.297]	34138.3	41033.8	30209	28178.9	37451.8	29407.5	25132.5	26323.7	33719.5	37862.8		34202.4	30489.2	0.891435	0.296893
K02494	lolB; outer membrane lipoprotein LolB	3139.13	2805.65	3276.38	3557.52	2368.23	2489.62	1440.4	2862.01	3618.6	6429.65		3029.38	3368.06	1.1118	0.706131
K02495	hemN, hemZ; oxygen-independent coproporphyrinogen III oxidase [EC:1.3.98.3]	91452.9	92348.1	53941.7	82311.2	68977.7	75634	67677	86229	106385	127498		77806.3	92684.7	1.19122	0.288331
K02496	hemX; uroporphyrin-III C-methyltransferase [EC:2.1.1.107]	3128.13	2774.65	3263.38	3550.52	2312.23	2450.62	1393.4	2855.01	3595.6	6429.65		3005.78	3344.86	1.11281	0.708722
K02497	hemX; HemX protein	14	59	29	8	23	12.33	15	87	0	6		26.6	24.066	0.904737	0.892986
K02498	hemY; HemY protein	3497.63	3797.98	3900.05	3998.02	3833.23	7472.12	5120.4	3760.01	5814.1	7121.65		3805.38	5857.66	1.53931	0.0167879
K02499	yabN; tetrapyrrole methylase family protein / MazG family protein	20530	20577	10045	18443.8	14535.2	15196.6	14400.6	19960.5	23535.2	27723.5		16826.2	20163.3	1.19833	0.331122
K02500	hisF; cyclase [EC:4.1.3.-]	8315.8	11400.3	10644	6949.19	12652.1	12415.3	8944.23	5912.67	9399.77	9770.32		9992.29	9288.45	0.929562	0.644406
K02501	hisH; glutamine amidotransferase [EC:2.4.2.-]	8315.8	11400.3	10644	6949.19	12652.1	12415.3	8944.23	5912.67	9395.77	9770.32		9992.29	9287.65	0.929482	0.644032
K02502	hisZ; ATP phosphoribosyltransferase regulatory subunit	539.3	1020.73	697.47	734.1	1750.4	5717.7	4230.56	1231.6	2745.1	1110.4		948.4	3007.07	3.17068	0.0536768
K02503	HINT1, hinT, hit; histidine triad (HIT) family protein	25983.4	25890.2	15607.7	23759.2	19697.5	25713.2	21760.4	25544.9	32032.1	37503.2		22187.6	28510.8	1.28499	0.102644
K02504	hofB; protein transport protein HofB	0	0	0	0	0	0	0	0	3	0		0	0.6	#DIV/0!	0.346594
K02505	hofC; protein transport protein HofC	9.33	33.33	14.67	7.67	32.67	157.34	102.66	26.33	72	24.01		19.534	76.468	3.91461	0.0570997
K02507	hofQ; protein transport protein HofQ	0	0	0	0	0	0	0	0	3	0		0	0.6	#DIV/0!	0.346594
K02508	hpaA; AraC family transcriptional regulator, 4-hydroxyphenylacetate 3-monooxygenase operon regulatory protein	6.8	18.4	2.8	5.6	5.4	18.2	17.4	34.6	11.6	3.4		7.8	17.04	2.18462	0.150235
K02509	hpaH; 2-oxo-hept-3-ene-1,7-dioate hydratase [EC:4.2.1.-]	2516.3	4529.9	4707.8	1433.6	3451.4	504.2	364.4	152.6	263.1	73.9		3327.8	271.64	0.0816275	0.0011688
K02510	hpaI, hpcH; 4-hydroxy-2-oxoheptanedioate aldolase [EC:4.1.2.52]	4871.97	8573.07	7728.14	4248.61	7825.41	11260.8	7946.9	3014.58	6173.11	5623.24		6649.44	6803.73	1.0232	0.926467
K02517	lpxL, htrB; Kdo2-lipid IVA lauroyltransferase [EC:2.3.1.241]	28528.9	32865.1	23813.5	24676.5	27034.1	23858	20608.5	23236.3	29773.9	35612.7		27383.6	26617.9	0.972036	0.81365
K02518	infA; translation initiation factor IF-1	28742.8	31048.8	20369	25070.4	25865.3	27085.5	23096.5	25735.7	32663.5	37426.8		26219.3	29201.6	1.11375	0.371833
K02519	infB, MTIF2; translation initiation factor IF-2	30534.5	34678.5	24338	26124.8	28450	27100.5	23096.5	25731.7	32606.8	37420.8		28825.2	29191.3	1.0127	0.910152
K02520	infC, MTIF3; translation initiation factor IF-3	28694.8	31007.8	20352	25019.4	25741.3	27075.5	23075.5	25731.7	32599.5	37420.8		26163.1	29180.6	1.11533	0.365999
K02521	ilvY; LysR family transcriptional regulator, positive regulator for ilvC	2906.33	2503.25	3065.58	3291.92	1946.83	2007.75	1016.67	2568.41	3193	6049.25		2742.78	2967.02	1.08175	0.805722
K02523	ispB; octaprenyl-diphosphate synthase [EC:2.5.1.90]	5102.3	5335.32	5234.05	5036.69	6140.57	10214.9	7126.73	5309.67	8325.77	9372.32		5369.79	8069.89	1.50283	0.0158053
K02525	kdgR; LacI family transcriptional regulator, kdg operon repressor	6.8	20.4	2.8	5.6	5.4	21.2	18.73	34.6	14.6	5.4		8.2	18.906	2.30561	0.096586
K02526	kdgT; 2-keto-3-deoxygluconate permease	11.8	37.4	8.8	9.6	35.4	19.53	17.4	34.6	11.6	3.4		20.6	17.306	0.840097	0.700933
K02527	kdtA, waaA; 3-deoxy-D-manno-octulosonic-acid transferase [EC:2.4.99.12 2.4.99.13 2.4.99.14 2.4.99.15]	5020.3	5061.82	5113.55	4950.69	5469.57	8958.94	6261.4	5181.67	7737.27	9196.32		5123.19	7467.12	1.45751	0.0168196
K02528	ksgA; 16S rRNA (adenine1518-N6/adenine1519-N6)-dimethyltransferase [EC:2.1.1.182]	28694.8	31007.8	20352	25019.4	25750.3	27075.5	23075.5	25731.7	32599.5	37420.8		26164.9	29180.6	1.11526	0.366261
K02529	lacI, galR; LacI family transcriptional regulator	99989	104018	62125.2	86918.3	84025.8	77596.5	69674.1	90787.5	109780	130985		87415.2	95764.6	1.09551	0.548737
K02530	lacR; DeoR family transcriptional regulator, lactose phosphotransferase system repressor	8	45	22	4	10	12.67	13	87	0	0		17.8	22.534	1.26596	0.798962
K02531	lacT; transcriptional antiterminator	0	0	0	0	0	0.67	0	0	0	0		0	0.134	#DIV/0!	0.346594
K02532	lacY; MFS transporter, OHS family, lactose permease	0	1	0	0	0	0.66	0	0	0	0		0.2	0.132	0.66	0.783794
K02533	lasT; tRNA/rRNA methyltransferase [EC:2.1.1.-]	2896.5	3260.25	3821.25	3467.75	3211.5	7973.25	5346.67	2969.41	4650.83	5800.25		3331.45	5348.08	1.60533	0.0408227
K02535	lpxC; UDP-3-O-[3-hydroxymyristoyl] N-acetylglucosamine deacetylase [EC:3.5.1.108]	22085	22617.5	13748.9	21108	17188.9	21281.6	18121.7	21246.7	26852.3	32952.3		19349.7	24090.9	1.24503	0.16744
K02536	lpxD; UDP-3-O-[3-hydroxymyristoyl] glucosamine N-acyltransferase [EC:2.3.1.191]	23246.8	23258.8	14209.5	21601.2	17865.6	21730.9	18642.4	22485.7	28591.8	34922.3		20036.4	25274.6	1.26144	0.161172
K02538	manR; activator of the mannose operon, transcriptional antiterminator	0	27	11	4	10	12	0	39	0	0		10.4	10.2	0.980769	0.982544
K02545	mecA; penicillin-binding protein 2 prime [EC:3.4.16.4]	0	0	0	0	0	12	0	0	0	0		0	2.4	#DIV/0!	0.346594
K02548	menA; 1,4-dihydroxy-2-naphthoate octaprenyltransferase [EC:2.5.1.74 2.5.1.-]	7569.83	9655.75	9561.08	6060.42	10027.3	6368.08	4129	4622.75	6282.5	8535.25		8574.88	5987.52	0.698262	0.0444953
K02549	menC; O-succinylbenzoate synthase [EC:4.2.1.113]	7168.99	9850.91	9786.92	5663.26	9547.17	6113.59	4482.49	3651.57	5108.5	6772.27		8403.45	5225.68	0.62185	0.0139493
K02551	menD; 2-succinyl-5-enolpyruvyl-6-hydroxy-3-cyclohexene-1-carboxylate synthase [EC:2.2.1.9]	7421.83	9102.75	9187.08	5716.42	9191.33	5286.08	3988	4564.08	6153.5	8507.25		8123.88	5699.78	0.701608	0.0495716
K02552	menF; menaquinone-specific isochorismate synthase [EC:5.4.4.2]	3243.33	3295.75	3558.58	3495.92	2609.83	3694.08	2313.5	2979.41	3879	6281.25		3240.68	3829.45	1.18168	0.420597
K02553	rraA, menG; regulator of ribonuclease activity A	8925.96	10424.9	11455.5	8373.94	10103.6	5239.37	3198.57	5530.42	7062.1	12360.9		9856.76	6678.27	0.677532	0.0889714
K02554	mhpD; 2-keto-4-pentenoate hydratase [EC:4.2.1.80]	7233.43	13834.1	13864.8	4303.37	14480	2179.57	1968.96	614.53	1103.2	424.81		10743.1	1258.21	0.117118	0.00204833
K02556	motA; chemotaxis protein MotA	8103.56	8337.29	10158	9542.98	7435.94	11035.6	6729.63	7131.35	9503.72	14251.1		8715.55	9730.28	1.11643	0.50788
K02557	motB; chemotaxis protein MotB	28652.7	28868.6	20111.3	28451.5	22232.3	29707.1	23623.3	27609.4	34633.6	42428.4		25663.3	31600.3	1.23134	0.150703
K02558	mpl; UDP-N-acetylmuramate: L-alanyl-gamma-D-glutamyl-meso-diaminopimelate ligase [EC:6.3.2.45]	3149.13	2818.65	3296.38	3561.52	2416.23	2590.62	1512.73	2872.68	3670.6	6434.65		3048.38	3416.26	1.12068	0.677772
K02560	lpxM, msbB; lauroyl-Kdo2-lipid IVA myristoyltransferase [EC:2.3.1.243]	3608.66	3128.5	4390.16	4106.84	2233.66	2080.5	1073.34	2839.82	3300	6532.5		3493.56	3165.23	0.906018	0.750665
K02562	mtlR; mannitol operon repressor	702.33	625.25	1324.58	814.92	286.83	72.75	56.67	271.41	172	483.25		750.782	211.216	0.281328	0.0196743
K02563	murG; UDP-N-acetylglucosamine--N-acetylmuramyl-(pentapeptide) pyrophosphoryl-undecaprenol N-acetylglucosamine transferase [EC:2.4.1.227]	28664.1	30926.5	20304	24998.8	25635	26628.2	22759.5	25662.7	32412.8	37348.2		26105.7	28962.3	1.10942	0.394903
K02564	nagB, GNPDA; glucosamine-6-phosphate deaminase [EC:3.5.99.6]	25524.2	23521.2	13800.4	22041.7	16275.3	19296	17520.7	24695.2	29509.4	37095.4		20232.6	25623.4	1.26644	0.234982
K02565	nagC; N-acetylglucosamine repressor	20407	20133.6	11777.6	19257.6	13707.2	14862.1	13484.7	19168.4	22861.7	30629.9		17056.6	20201.3	1.18437	0.404284
K02566	nagD; NagD protein	5802.5	7753.09	8338.08	5016.09	6146.67	4534.9	2996.67	3116.07	4357.17	6561.92		6611.29	4313.35	0.652422	0.033064
K02567	napA; periplasmic nitrate reductase NapA [EC:1.7.99.-]	3741.33	3425.25	3653.58	4180.92	3066.83	2847.75	1266.67	3358.41	4544	7270.25		3613.58	3857.42	1.06748	0.816926
K02568	napB; cytochrome c-type protein NapB	3729.33	3327.25	3588.58	4071.92	3035.83	2377.75	1234.67	3341.41	4535	7266.25		3550.58	3751.02	1.05645	0.853128
K02569	napC; cytochrome c-type protein NapC	2963.33	2663.25	3162.58	3359.92	2326.83	2179.75	1094.67	2596.41	3323	6064.25		2895.18	3051.62	1.05403	0.859355
K02570	napD; periplasmic nitrate reductase NapD	3729.33	3327.25	3588.58	4071.92	3035.83	2377.75	1234.67	3341.41	4535	7266.25		3550.58	3751.02	1.05645	0.853128
K02571	napE; periplasmic nitrate reductase NapE	800	752	465	732	895	384	222	854	1364	1396		728.8	844	1.15807	0.660521
K02572	napF; ferredoxin-type protein NapF	3629.66	3184.5	4416.16	4122.84	2347.66	2146.5	1093.34	2843.82	3334	6539.5		3540.16	3191.43	0.901493	0.733136
K02573	napG; ferredoxin-type protein NapG	1514.33	1484.25	1858.58	1789.92	1326.83	891.75	303.67	1141.41	1430	1876.25		1594.78	1128.62	0.707693	0.136303
K02574	napH; ferredoxin-type protein NapH	1499.33	1433.25	1851.58	1657.92	1171.83	874.75	290.67	1138.41	1398	1876.25		1522.78	1115.62	0.732617	0.19473
K02575	NRT, narK, nrtP, nasA; MFS transporter, NNP family, nitrate/nitrite transporter	8049.2	13125.3	12902.2	6370.74	14590.8	7429.12	5170.6	2968.22	4555.07	5717.27		11007.6	5168.06	0.469497	0.0105062
K02584	nifA; Nif-specific regulatory protein	255.68	798.35	638.33	449	1044.34	3258.96	1771.34	383.32	1007.34	370.32		637.14	1358.26	2.1318	0.231582
K02585	nifB; nitrogen fixation protein NifB	9	19.33	31.67	21	49	106	53.5	17	72	8		26	51.3	1.97308	0.224758
K02586	nifD; nitrogenase molybdenum-iron protein alpha chain [EC:1.18.6.1]	16	29.66	55.34	42	70	106	53.5	17	72	8		42.6	51.3	1.20423	0.679966
K02587	nifE; nitrogenase molybdenum-cofactor synthesis protein NifE	21	39.16	68.34	52.25	76.25	121.25	63.75	29	87.75	11.5		51.4	62.65	1.21887	0.62489
K02588	nifH; nitrogenase iron protein NifH [EC:1.18.6.1]	18	31.66	56.34	42	70	106	53.5	17	72	8		43.6	51.3	1.17661	0.712583
K02589	nifHD1, nifI1; nitrogen regulatory protein PII 1	0	0	0	0	0	0	1.5	0	0	0		0	0.3	#DIV/0!	0.346594
K02590	nifHD2, nifI2; nitrogen regulatory protein PII 2	0	0	0	0	0	0	1.5	0	0	0		0	0.3	#DIV/0!	0.346594
K02591	nifK; nitrogenase molybdenum-iron protein beta chain [EC:1.18.6.1]	9	19.33	31.67	21	49	106	53.5	17	72	8		26	51.3	1.97308	0.224758
K02592	nifN; nitrogenase molybdenum-iron protein NifN	9	19.33	31.67	21	49	106	53.5	17	72	8		26	51.3	1.97308	0.224758
K02593	nifT; nitrogen fixation protein NifT	9	19.33	31.67	21	49	106	52	17	72	8		26	51	1.96154	0.229666
K02594	nifV; homocitrate synthase NifV [EC:2.3.3.14]	7	18.5	21	10.25	34.25	123.25	70.25	29	87.75	11.5		18.2	64.35	3.53571	0.0561002
K02595	nifW; nitrogenase-stabilizing/protective protein	9	19.33	31.67	21	49	106	52	17	72	8		26	51	1.96154	0.229666
K02596	nifX; nitrogen fixation protein NifX	9	19.33	31.67	21	49	106	52	17	72	8		26	51	1.96154	0.229666
K02597	nifZ; nitrogen fixation protein NifZ	11	21.33	32.67	21	49	106	56	17	74	8		27	52.2	1.93333	0.227019
K02598	nirC; nitrite transporter	707.33	634.75	1337.58	825.17	293.08	123.33	94.92	294.41	134.75	492.75		759.582	228.032	0.300207	0.0208381
K02600	nusA; N utilization substance protein A	28694.8	31007.8	20352	25019.4	25750.3	27074.2	23075.5	25731.7	32599.5	37420.8		26164.9	29180.3	1.11525	0.366308
K02601	nusG; transcriptional antiterminator NusG	28719.8	31072.8	20378	25035.4	25853.3	27110.5	23099	25736.7	32599.5	37428.8		26211.9	29194.9	1.1138	0.371215
K02609	paaA; ring-1,2-phenylacetyl-CoA epoxidase subunit PaaA [EC:1.14.13.149]	262.8	602.4	302.3	160.6	524.4	2491.2	1881.23	410.27	1106.1	347.4		370.5	1247.24	3.36637	0.0731838
K02610	paaB; ring-1,2-phenylacetyl-CoA epoxidase subunit PaaB	212.8	472.4	230.3	111.6	388.4	745.2	588.23	178.27	329.1	97.4		283.1	387.64	1.36927	0.472005
K02611	paaC; ring-1,2-phenylacetyl-CoA epoxidase subunit PaaC [EC:1.14.13.149]	212.8	472.4	230.3	111.6	390.4	778.2	617.23	181.27	345.1	100.4		283.5	404.44	1.4266	0.425646
K02612	paaD; ring-1,2-phenylacetyl-CoA epoxidase subunit PaaD	212.8	472.4	230.3	111.6	388.4	745.2	588.23	178.27	329.1	97.4		283.1	387.64	1.36927	0.472005
K02613	paaE; ring-1,2-phenylacetyl-CoA epoxidase subunit PaaE	202.8	446.4	227.3	106.6	366.4	656.2	498.23	162.94	311.1	82.4		269.9	342.174	1.26778	0.569497
K02614	paaI; acyl-CoA thioesterase [EC:3.1.2.-]	211.6	601.8	312.1	231.2	472.8	2596.74	1632.96	386.2	982.7	312.8		365.9	1182.28	3.23116	0.0959368
K02615	paaJ; 3-oxo-5,6-didehydrosuberyl-CoA/3-oxoadipyl-CoA thiolase [EC:2.3.1.223 2.3.1.174]	0	20	8	0	20	0	8	0	0	6		9.6	2.8	0.291667	0.195708
K02616	paaX; phenylacetic acid degradation operon negative regulatory protein	2011.8	2726.9	2119.8	994.1	4124.9	2228.87	2054.73	610.6	1082.1	400.9		2395.5	1275.44	0.532432	0.11545
K02617	paaY; phenylacetic acid degradation protein	14.8	27.4	17.8	9.6	19.4	36.87	31.73	42.6	26.6	8.4		17.8	29.24	1.6427	0.118317
K02618	paaZ; oxepin-CoA hydrolase / 3-oxo-5,6-dehydrosuberyl-CoA semialdehyde dehydrogenase [EC:3.3.2.12 1.2.1.91]	55.8	146.4	60.3	23.6	90.4	170.87	152.56	73.6	101.1	35.4		75.3	106.706	1.41708	0.360749
K02619	pabC; 4-amino-4-deoxychorismate lyase [EC:4.1.3.38]	25478	26793.8	17987.7	22345.9	21379.7	16765.9	15276.8	21757	26591.3	34315.2		22797	22941.2	1.00633	0.970689
K02621	parC; topoisomerase IV subunit A [EC:5.99.1.-]	6714.63	5548.98	4789.05	5828.02	4935.23	9707.12	7317.4	7533.68	9822.1	11009.6		5563.18	9077.99	1.6318	0.00217911
K02622	parE; topoisomerase IV subunit B [EC:5.99.1.-]	6828.3	5875.82	5039.55	5939.69	5431.57	10930.9	8211.4	7721.67	10336.3	11209.3		5822.99	9681.92	1.66271	0.00111095
K02623	pcaQ; LysR family transcriptional regulator, pca operon transcriptional activator	98.8	205.73	149.47	129.6	343.4	460.87	362.73	147.6	261.6	68.4		185.4	260.24	1.40367	0.39315
K02624	pcaR; IclR family transcriptional regulator, pca regulon regulatory protein	1976.6	4011.13	4171.27	1253.2	3208.8	2047.74	1523.46	343.2	980.2	276.8		2924.2	1034.28	0.353697	0.0216594
K02625	pcaT; MFS transporter, MHS family, dicarboxylic acid transporter PcaT	6.8	18.4	2.8	5.6	5.4	20.87	18.73	34.6	11.6	3.4		7.8	17.84	2.28718	0.125123
K02626	pdaD; arginine decarboxylase [EC:4.1.1.19]	31.33	101.33	26.67	139.67	243.67	275.34	150.66	35.33	141	32.01		108.534	126.868	1.16892	0.76794
K02634	petA; apocytochrome f	0	7	4	3	0	5	10	0	2	0		2.8	3.4	1.21429	0.800966
K02635	petB; cytochrome b6	0	17	11	6	11	18	26	0	15	2		9	12.2	1.35556	0.589053
K02636	petC; cytochrome b6-f complex iron-sulfur subunit [EC:1.10.9.1]	141.33	335.33	266.67	94.67	372.67	958.34	723.66	188.33	443	152.01		242.134	493.068	2.03634	0.165099
K02637	petD; cytochrome b6-f complex subunit 4	0	7	4	3	0	5	10	0	2	0		2.8	3.4	1.21429	0.800966
K02638	petE; plastocyanin	0	7	4	3	0	5	10	0	2	0		2.8	3.4	1.21429	0.800966
K02639	petF; ferredoxin	0	35	23	12	28	126	88	17	78	8		19.6	63.4	3.23469	0.0951565
K02640	petG; cytochrome b6-f complex subunit 5	0	7	4	3	0	5	10	0	2	0		2.8	3.4	1.21429	0.800966
K02641	petH; ferredoxin--NADP+ reductase [EC:1.18.1.2]	0	7	4	3	0	5	10	0	2	0		2.8	3.4	1.21429	0.800966
K02643	petM; cytochrome b6-f complex subunit 7	0	7	4	3	0	5	10	0	2	0		2.8	3.4	1.21429	0.800966
K02647	cdaR; carbohydrate diacid regulator	2906.33	2504.75	3068.08	3291.92	1946.83	2065.41	1054.5	2579.41	3148.5	6067.25		2743.58	2983.01	1.08727	0.791796
K02650	pilA; type IV pilus assembly protein PilA	2449	2211.5	1973	2877.25	2207.25	2505.25	1481.4	2582	3565.75	5958.5		2343.6	3218.58	1.37335	0.291915
K02651	flp, pilA; pilus assembly protein Flp/PilA	912.68	2041.01	1755.01	931	3756.02	9750.64	7136.33	2152.98	4393.5	2051.34		1879.14	5096.96	2.71238	0.0754077
K02652	pilB; type IV pilus assembly protein PilB	24280	24546.2	14544.2	22632.3	18638.2	24259.5	20428.8	23799.3	29802.5	35414.8		20928.2	26741	1.27775	0.112378
K02653	pilC; type IV pilus assembly protein PilC	24053.1	24234.7	14010.4	22610.3	18093.5	22185.7	18905	23488.2	29056.9	35066.2		20600.4	25740.4	1.24951	0.177185
K02654	pilD, pppA; leader peptidase (prepilin peptidase) / N-methyltransferase [EC:3.4.23.43 2.1.1.-]	25289.8	28715.5	19057.4	22892.9	23721.3	20114.2	17407	21103.5	26524.5	32874.8		23935.4	23604.8	0.986188	0.919499
K02655	pilE; type IV pilus assembly protein PilE	3687.26	3295.05	4189.51	4261.79	2706.96	2642.82	1580.47	3178.94	3816.2	7055.05		3628.11	3654.7	1.00733	0.97881
K02656	pilF; type IV pilus assembly protein PilF	3134.13	2792.65	3270.38	3553.52	2338.23	2489.62	1440.4	2862.01	3618.6	6429.65		3017.78	3368.06	1.11607	0.697008
K02657	pilG; twitching motility two-component system response regulator PilG	207.6	257.8	168.6	253.2	266.8	458.07	409.13	321.2	418.2	383.8		230.8	398.08	1.72478	0.000449943
K02658	pilH; twitching motility two-component system response regulator PilH	215.8	283.4	168.8	378.6	416.4	451.87	394.73	289.6	436.6	380.4		292.6	390.64	1.33506	0.111814
K02659	pilI; twitching motility protein PilI	200.8	232.4	161.8	244.6	261.4	420.87	372.73	286.6	399.6	380.4		220.2	372.04	1.68955	0.000775798
K02660	pilJ; twitching motility protein PilJ	215.8	295.4	176.8	381.6	439.4	469.87	410.73	292.6	442.6	380.4		301.8	399.24	1.32286	0.131001
K02661	pilK; type IV pilus assembly protein PilK	6.8	18.4	2.8	5.6	5.4	18.2	17.4	34.6	11.6	3.4		7.8	17.04	2.18462	0.150235
K02662	pilM; type IV pilus assembly protein PilM	1934.13	2242.32	2466.88	2158.11	2334.15	2990.69	2227.48	1766	2747.19	2575.82		2227.12	2461.44	1.10521	0.341329
K02663	pilN; type IV pilus assembly protein PilN	3151.13	2852.65	3286.38	3688.52	2493.23	2600.62	1534.73	2878.01	3679.6	6441.65		3094.38	3426.92	1.10747	0.70661
K02664	pilO; type IV pilus assembly protein PilO	3151.13	2852.65	3286.38	3688.52	2493.23	2597.95	1531.4	2878.01	3679.6	6441.65		3094.38	3425.72	1.10708	0.707772
K02665	pilP; type IV pilus assembly protein PilP	3140.13	2824.65	3277.38	3683.52	2460.23	2512.62	1453.73	2861.01	3637.6	6429.65		3077.18	3378.92	1.09806	0.736138
K02666	pilQ; type IV pilus assembly protein PilQ	3163.13	2941.65	3347.38	3794.52	2524.23	3051.62	1543.73	2884.68	3675.6	6433.65		3154.18	3517.86	1.1153	0.674545
K02667	pilR, pehR; two-component system, NtrC family, response regulator PilR	270.8	440.4	225.8	655.6	864.4	638.2	510.73	306.6	548.6	386.4		491.4	478.106	0.972947	0.923229
K02668	pilS, pehS; two-component system, NtrC family, sensor histidine kinase PilS [EC:2.7.13.3]	240.8	338.4	211.8	391.6	534.4	600.2	483.4	300.6	484.6	386.4		343.4	451.04	1.31345	0.198531
K02669	pilT; twitching motility protein PilT	21882.1	22483.5	13330.4	21031.4	16773.8	19581.5	16833.6	20836	26187	32729.5		19100.3	23233.5	1.2164	0.248486
K02670	pilU; twitching motility protein PilU	4088.06	3701.7	4820.56	4828.64	3085.86	3015.1	1874.54	3565.62	4231.8	7566.7		4104.96	4050.75	0.986794	0.958785
K02671	pilV; type IV pilus assembly protein PilV	2151.06	2010.45	2796.31	2484.39	1680.36	965.02	748.87	1636.87	1935.8	2605.45		2224.51	1578.4	0.709549	0.133379
K02672	pilW; type IV pilus assembly protein PilW	1683.73	1650.45	1903.98	1848.72	1496.03	841.02	666.2	1369.21	1816.8	1989.45		1716.58	1336.54	0.778603	0.197121
K02673	pilX; type IV pilus assembly protein PilX	1550.73	1419.45	1872.98	1646.72	1245.03	566.02	387.2	1258.21	1547.8	1973.45		1546.98	1146.54	0.741144	0.240436
K02674	pilY1; type IV pilus assembly protein PilY1	3257.73	2996.45	2835.98	3353.72	3064.03	1512.35	1070.2	2919.21	4421.8	4500.45		3101.58	2884.8	0.930107	0.770527
K02676	pilZ; type IV pilus assembly protein PilZ	988.8	941.4	637.8	971.6	1109.4	789.2	610.06	1051.6	1695.6	1590.4		929.8	1147.37	1.234	0.369241
K02679	ppdA; prepilin peptidase dependent protein A	0	0	0	0	0	0	0	0	3	0		0	0.6	#DIV/0!	0.346594
K02680	ppdB; prepilin peptidase dependent protein B	0	0	0	0	0	0	0	0	3	0		0	0.6	#DIV/0!	0.346594
K02681	ppdC; prepilin peptidase dependent protein C	0	0	0	0	0	0	0	0	3	0		0	0.6	#DIV/0!	0.346594
K02682	ppdD; prepilin peptidase dependent protein D	0	0	0	0	0	0	0	0	3	0		0	0.6	#DIV/0!	0.346594
K02686	priB; primosomal replication protein N	2398	2083	1894	2715	1926	2278	1264	2543	3388	5943		2203.2	3083.2	1.39942	0.306965
K02687	prmA; ribosomal protein L11 methyltransferase [EC:2.1.1.-]	25165.6	24546	14376.5	22919.3	18502.5	23343.7	19956.5	24923.7	30880.3	36779.2		21102	27176.7	1.28787	0.131466
K02691	psaC; photosystem I subunit VII	0	7	4	3	0	5	10	0	2	0		2.8	3.4	1.21429	0.800966
K02693	psaE; photosystem I subunit IV	0	7	4	3	0	5	10	0	2	0		2.8	3.4	1.21429	0.800966
K02694	psaF; photosystem I subunit III	0	7	4	3	0	5	10	0	2	0		2.8	3.4	1.21429	0.800966
K02697	psaJ; photosystem I subunit IX	0	7	4	3	0	5	10	0	2	0		2.8	3.4	1.21429	0.800966
K02698	psaK; photosystem I subunit X	0	7	4	3	0	5	10	0	2	0		2.8	3.4	1.21429	0.800966
K02700	psaM; photosystem I subunit XII	0	7	4	3	0	5	10	0	2	0		2.8	3.4	1.21429	0.800966
K02703	psbA; photosystem II P680 reaction center D1 protein [EC:1.10.3.9]	0	14	8	6	0	10	20	0	4	0		5.6	6.8	1.21429	0.800966
K02704	psbB; photosystem II CP47 chlorophyll apoprotein	0	7	4	3	0	5	10	0	2	0		2.8	3.4	1.21429	0.800966
K02705	psbC; photosystem II CP43 chlorophyll apoprotein	0	7	4	3	0	5	10	0	2	0		2.8	3.4	1.21429	0.800966
K02706	psbD; photosystem II P680 reaction center D2 protein [EC:1.10.3.9]	0	7	4	3	0	5	10	0	2	0		2.8	3.4	1.21429	0.800966
K02707	psbE; photosystem II cytochrome b559 subunit alpha	0	7	4	3	0	5	10	0	2	0		2.8	3.4	1.21429	0.800966
K02709	psbH; photosystem II PsbH protein	0	7	4	3	0	5	10	0	2	0		2.8	3.4	1.21429	0.800966
K02711	psbJ; photosystem II PsbJ protein	0	7	4	3	0	5	10	0	2	0		2.8	3.4	1.21429	0.800966
K02714	psbM; photosystem II PsbM protein	0	7	4	3	0	5	10	0	2	0		2.8	3.4	1.21429	0.800966
K02715	psbN; PsbN protein	0	7	4	3	0	5	10	0	2	0		2.8	3.4	1.21429	0.800966
K02716	psbO; photosystem II oxygen-evolving enhancer protein 1	0	7	4	3	0	5	10	0	2	0		2.8	3.4	1.21429	0.800966
K02717	psbP; photosystem II oxygen-evolving enhancer protein 2	0	7	4	3	0	5	10	0	2	0		2.8	3.4	1.21429	0.800966
K02718	psbT; photosystem II PsbT protein	0	7	4	3	0	5	10	0	2	0		2.8	3.4	1.21429	0.800966
K02720	psbV; photosystem II cytochrome c550	0	14	8	6	0	10	20	0	4	0		5.6	6.8	1.21429	0.800966
K02722	psbX; photosystem II PsbX protein	0	7	4	3	0	5	10	0	2	0		2.8	3.4	1.21429	0.800966
K02723	psbY; photosystem II PsbY protein	0	7	4	3	0	5	10	0	2	0		2.8	3.4	1.21429	0.800966
K02724	psbZ; photosystem II PsbZ protein	0	7	4	3	0	5	10	0	2	0		2.8	3.4	1.21429	0.800966
K02742	sprT; SprT protein	2913.13	2521.65	3068.38	3297.52	1959.23	2056.62	1050.4	2603.01	3217.6	6052.65		2751.98	2996.06	1.08869	0.787413
K02744	PTS-Aga-EIIA, agaF; PTS system, N-acetylgalactosamine-specific IIA component [EC:2.7.1.-]	20	63	0	18	62	23.67	14	88	0	179		32.6	60.934	1.86914	0.447785
K02745	PTS-Aga-EIIB, agaV; PTS system, N-acetylgalactosamine-specific IIB component [EC:2.7.1.-]	20	63	0	18	62	23	14	88	0	179		32.6	60.8	1.86503	0.450292
K02746	PTS-Aga-EIIC, agaW; PTS system, N-acetylgalactosamine-specific IIC component	20	63	0	18	62	23	14	88	0	179		32.6	60.8	1.86503	0.450292
K02747	PTS-Aga-EIID, agaE; PTS system, N-acetylgalactosamine-specific IID component	20	63	0	18	62	23	14	88	0	179		32.6	60.8	1.86503	0.450292
K02750	PTS-Glv-EIIC, glvC, malP, aglA; PTS system, alpha-glucoside-specific IIC component	28	108	22	22	72	12	13	87	0	0		50.4	22.4	0.444444	0.272118
K02753	PTS-Asc-EIIC, ascF; PTS system, beta-glucoside (arbutin/salicin/cellobiose)-specific IIC component	129	131	337	108	0	25	16	79	16	70		141	41.2	0.292199	0.11429
K02757	PTS-Bgl-EIIC, bglF, bglP; PTS system, beta-glucoside-specific IIC component	5	15.5	13	14.25	10.25	23.58	14.25	12	22.75	5.5		11.6	15.616	1.34621	0.330978
K02759	PTS-Cel-EIIA, celC, chbA; PTS system, cellobiose-specific IIA component [EC:2.7.1.196 2.7.1.205]	18457	18425.8	9604.25	16866.5	12442.8	12822.7	12408.2	17517.8	20828.8	26037.8		15159.2	17923	1.18232	0.400269
K02760	PTS-Cel-EIIB, celA, chbB; PTS system, cellobiose-specific IIB component [EC:2.7.1.196 2.7.1.205]	18479	18455.8	9627.25	16885.5	12472.8	12883	12454.2	17524.8	20858.8	26051.8		15184	17954.5	1.18246	0.398325
K02761	PTS-Cel-EIIC, celB, chbC; PTS system, cellobiose-specific IIC component	18457	18422.8	9604.25	16866.5	12444.8	12823	12408.2	17517.8	20828.8	26037.8		15159	17923.1	1.18234	0.400186
K02765	PTS-Dgl-EIIC, gamP; PTS system, D-glucosamine-specific IIC component	20150	19433.5	9285	17953.2	12781.2	13733.6	13261.2	19671	22801.8	27514.5		15920.6	19396.4	1.21832	0.340777
K02768	PTS-Fru-EIIA, fruB; PTS system, fructose-specific IIA component [EC:2.7.1.202]	18349.3	18527.5	9339.83	16767	12879.7	13824.5	13168.3	17546.7	21226.2	26078.7		15172.7	18368.9	1.21065	0.316713
K02769	PTS-Fru-EIIB, fruA; PTS system, fructose-specific IIB component [EC:2.7.1.202]	496.33	447	837.33	619.67	258.33	60	54.67	245.66	77	531		531.732	193.666	0.364217	0.0341896
K02770	PTS-Fru-EIIC, fruA; PTS system, fructose-specific IIC component	40791	40385.7	21818.2	36681.2	29082.6	27768.5	26777.1	37992.7	44425.6	54664.7		33751.7	38325.7	1.13552	0.49417
K02771	PTS-Fru1-EIID, levG; PTS system, fructose-specific IID component	0	0	0	0	0	1	0	0	0	0		0	0.2	#DIV/0!	0.346594
K02773	PTS-Gat-EIIA, gatA, sgcA; PTS system, galactitol-specific IIA component [EC:2.7.1.200]	0	6	0	0	2	1	0	0	0	0		1.6	0.2	0.125	0.27069
K02774	PTS-Gat-EIIB, gatB, sgcB; PTS system, galactitol-specific IIB component [EC:2.7.1.200]	0	9	0	0	2	1.33	0	0	0	0		2.2	0.266	0.120909	0.304751
K02775	PTS-Gat-EIIC, gatC, sgcC; PTS system, galactitol-specific IIC component	0	3	0	0	4	1	0	0	0	2		1.4	0.6	0.428571	0.428448
K02777	PTS-Glc-EIIA, crr; PTS system, sugar-specific IIA component [EC:2.7.1.-]	23063.3	21946.8	12348.1	21242.4	14721.3	15916.6	14414.7	22268.9	26061.5	33592.8		18664.4	22450.9	1.20287	0.383076
K02778	PTS-Glc-EIIB, ptsG; PTS system, glucose-specific IIB component [EC:2.7.1.199]	129	131	337	108	0	25	16	79	16	70		141	41.2	0.292199	0.11429
K02779	PTS-Glc-EIIC, ptsG; PTS system, glucose-specific IIC component	2951.33	2532.25	3136.58	3374.92	2049.83	2097.75	1079.67	2774.41	3361	6498.25		2808.98	3162.22	1.12575	0.71849
K02781	PTS-Gut-EIIA, srlB; PTS system, glucitol/sorbitol-specific IIA component [EC:2.7.1.198]	0	6	0	4	23	0	0	0	0	0		6.6	0	0	0.16003
K02783	PTS-Gut-EIIC, srlA; PTS system, glucitol/sorbitol-specific IIC component	0	6	0	8	42	0	0	0	0	0		11.2	0	0	0.192193
K02784	PTS-HPR.PTSH, ptsH; phosphocarrier protein HPr	21146.3	20723.2	12162.6	19948.9	14346.8	14722.1	13356.7	19861.4	23957	31767.2		17665.6	20732.9	1.17363	0.44488
K02786	PTS-Lac-EIIA, lacF; PTS system, lactose-specific IIA component [EC:2.7.1.207]	8	45	22	4	10	12.67	13	87	0	0		17.8	22.534	1.26596	0.798962
K02788	PTS-Lac-EIIC, lacE; PTS system, lactose-specific IIC component	8	45	22	4	10	12.67	13	87	0	0		17.8	22.534	1.26596	0.798962
K02791	PTS-MalGlc-EIIC, malX; PTS system, maltose/glucose-specific IIC component	36500	36503	18194	33332	24856	25449	24694	34674	41531	51615		29877	35592.6	1.1913	0.385637
K02793	PTS-Man-EIIA, manX; PTS system, mannose-specific IIA component [EC:2.7.1.191]	562.5	1142.33	965.67	536.5	1717	5498.17	4181	994	2445.5	761		984.8	2775.93	2.81878	0.0931637
K02794	PTS-Man-EIIB, manX; PTS system, mannose-specific IIB component [EC:2.7.1.191]	4	12	0	0	4	2.01	0	0	3	2		4	1.402	0.3505	0.285839
K02795	PTS-Man-EIIC, manY; PTS system, mannose-specific IIC component	4	12	0	0	4	2.34	0	0	3	2		4	1.468	0.367	0.298453
K02796	PTS-Man-EIID, manZ; PTS system, mannose-specific IID component	0	0	0	0	4	1.34	0	0	3	2		0.8	1.268	1.585	0.648661
K02798	PTS-Mtl-EIIA, mtlA, cmtB; PTS system, mannitol-specific IIA component [EC:2.7.1.197]	36	63	41	23	43	60	61	55	33	14		41.2	44.6	1.08252	0.769784
K02800	PTS-Mtl-EIIC, mtlA, cmtA; PTS system, mannitol-specific IIC component	1498.83	1575.75	2160.58	1183.92	937.83	756.08	702.67	542.41	547.5	617.75		1471.38	633.282	0.430399	0.00409802
K02802	PTS-Nag-EIIA, nagE; PTS system, N-acetylglucosamine-specific IIA component [EC:2.7.1.193]	0	3	0	0	1	2	0	0	0	0		0.8	0.4	0.5	0.587119
K02803	PTS-Nag-EIIB, nagE; PTS system, N-acetylglucosamine-specific IIB component [EC:2.7.1.193]	0	8	0	0	1	35	33	5	27	7		1.8	21.4	11.8889	0.0181033
K02804	PTS-Nag-EIIC, nagE; PTS system, N-acetylglucosamine-specific IIC component	21263.8	21082.8	12726.1	19782.7	14414.6	15356.8	13991.9	19673.9	23284.8	31259.8		17854	20713.4	1.16016	0.447814
K02805	wecE, rffA; dTDP-4-amino-4,6-dideoxygalactose transaminase [EC:2.6.1.59]	3261	4872	5290	2873	3599	1685	829	1455.67	1792	4186		3979	1989.53	0.500009	0.0277477
K02806	PTS-Ntr-EIIA, ptsN; PTS system, nitrogen regulatory IIA component [EC:2.7.1.-]	59105.6	59916.3	32928.1	54978.7	42634.6	49493.3	45058.4	56553.7	69739.6	85436		49912.7	61256.2	1.22727	0.244531
K02810	PTS-Scr-EIIC, scrA, sacP, sacX, ptsS; PTS system, sucrose-specific IIC component	20398.3	20159.2	11780.6	19252.9	13627.8	14427.4	13184.7	19185.4	22680	30380.2		17043.8	19971.5	1.17178	0.438833
K02819	PTS-Tre-EIIC, treB; PTS system, trehalose-specific IIC component	20384.3	20072.2	11740.6	19236.9	13594.8	14417.1	13183.7	19147.4	22672	30557.2		17005.8	19995.5	1.1758	0.432823
K02821	PTS-Ula-EIIA, ulaC, sgaA; PTS system, ascorbate-specific IIA component [EC:2.7.1.194]	923.33	901.75	1521.58	1089.17	615.08	650.33	528.92	735.41	578.75	1255.75		1010.18	749.832	0.742274	0.225849
K02822	PTS-Ula-EIIB, ulaB, sgaB; PTS system, ascorbate-specific IIB component [EC:2.7.1.194]	735.33	695.75	1367.58	848.17	337.08	253.33	185.92	398.41	203.75	699.75		796.782	348.232	0.437048	0.0475553
K02823	pyrDII; dihydroorotate dehydrogenase electron transfer subunit	21537.7	20786.3	10205.5	18803.9	14727.6	16375.4	15035.8	21128	25272.9	29745.2		17212.2	21511.4	1.24978	0.249449
K02824	pyrP, uraA; uracil permease	24237.1	22437.2	12771.4	21907.8	15310.5	16574.2	14802.1	23631	27760.3	35795.2		19332.8	23712.6	1.22655	0.351658
K02825	pyrR; pyrimidine operon attenuation protein / uracil phosphoribosyltransferase [EC:2.4.2.9]	5644.43	8325.13	6450.77	3828.62	8388.22	4986.83	3896.87	3322.87	3872.95	2428.31		6527.43	3701.57	0.567078	0.0181889
K02826	qoxA; cytochrome aa3-600 menaquinol oxidase subunit II [EC:1.10.3.12]	14	59	29	8	23	12.66	15	87	0	0		26.6	22.932	0.862105	0.848358
K02827	qoxB; cytochrome aa3-600 menaquinol oxidase subunit I [EC:1.10.3.12]	14	59	29	8	23	12.66	15	87	0	0		26.6	22.932	0.862105	0.848358
K02828	qoxC; cytochrome aa3-600 menaquinol oxidase subunit III [EC:1.10.3.12]	14	61	29	8	23	12.33	15	87	0	0		27	22.866	0.846889	0.831097
K02829	qoxD; cytochrome aa3-600 menaquinol oxidase subunit IV [EC:1.10.3.12]	8	47	22	4	12	12.33	15	87	0	0		18.6	22.866	1.22935	0.819145
K02834	rbfA; ribosome-binding factor A	28685.5	30914.5	20293	24911.8	25741	26610.5	23047.8	25714.7	32592.8	37416.8		26109.2	29076.5	1.11365	0.376399
K02835	prfA, MTRF1, MRF1; peptide chain release factor 1	28694.8	31007.8	20352	25019.4	25750.3	27075.5	23075.5	25731.7	32599.5	37420.8		26164.9	29180.6	1.11526	0.366261
K02836	prfB; peptide chain release factor 2	28694.8	31007.8	20352	25019.4	25750.3	27077.5	23076.8	25731.7	32599.5	37420.8		26164.9	29181.3	1.11528	0.366133
K02837	prfC; peptide chain release factor 3	7893.63	10110.5	9895.55	6449.27	11058	9639.7	7284.98	5583.68	8445.85	9432.15		9081.38	8077.27	0.889432	0.397384
K02838	frr, MRRF, RRF; ribosome recycling factor	28694.8	31007.8	20352	25019.4	25750.3	27075.5	23075.5	25731.7	32599.5	37420.8		26164.9	29180.6	1.11526	0.366261
K02839	prfH; peptide chain release factor	2	0	5	0	0	11	20.33	0	0	0		1.4	6.266	4.47571	0.282807
K02840	waaB, rfaB; UDP-D-galactose:(glucosyl)LPS alpha-1,6-D-galactosyltransferase [EC:2.4.1.-]	0	0	0	0	2	0	0	0	0	0		0.4	0	0	0.346594
K02841	waaC, rfaC; heptosyltransferase I [EC:2.4.-.-]	323.8	550.57	393.8	461.44	854.07	2258.69	1714.23	595.09	1184.44	667.07		516.736	1283.9	2.48464	0.0482573
K02843	waaF, rfaF; heptosyltransferase II [EC:2.4.-.-]	39204	39455.8	21848.9	36881.4	27545.9	31272.9	27894.4	37235	45150.4	57127		32987.2	39735.9	1.20459	0.31685
K02844	waaG, rfaG; UDP-glucose:(heptosyl)LPS alpha-1,3-glucosyltransferase [EC:2.4.1.-]	97.47	251.74	151.3	193.27	289.74	1027.19	458.73	141.59	305.27	94.07		196.704	405.37	2.06081	0.258901
K02846	solA; N-methyl-L-tryptophan oxidase [EC:1.5.3.-]	0	0	0	0	0	0	0	0	3	0		0	0.6	#DIV/0!	0.346594
K02847	waaL, rfaL; O-antigen ligase [EC:2.4.1.-]	2148.33	1862.58	2669.25	2604.92	1274.83	1787.42	862.67	1735.41	1916	4668.25		2111.98	2193.95	1.03881	0.909045
K02848	waaP, rfaP; heptose I phosphotransferase [EC:2.7.1.-]	37.47	106.74	61.3	30.27	141.74	494.19	351.73	108.59	201.27	81.07		75.504	247.37	3.27625	0.0655394
K02849	waaQ, rfaQ; heptosyltransferase III [EC:2.4.-.-]	122	230	174	374	423	776	245	175	325	297		264.6	363.6	1.37415	0.436653
K02850	waaY, rfaY; heptose II phosphotransferase [EC:2.7.1.-]	36480	36440	18194	33314	24794	25426	24680	34586	41528	51436		29844.4	35531.2	1.19055	0.386338
K02851	wecA, tagO, rfe; UDP-GlcNAc:undecaprenyl-phosphate/decaprenyl-phosphate GlcNAc-1-phosphate transferase [EC:2.7.8.33 2.7.8.35]	6662.5	9629.67	8443.67	5583.84	10780.5	6547.49	4598.16	3971.32	6372.67	7315.68		8220.04	5761.06	0.700856	0.0628453
K02852	wecG, rffM; UDP-N-acetyl-D-mannosaminouronate:lipid I N-acetyl-D-mannosaminouronosyltransferase [EC:2.4.1.180]	1434	1207	1308	1765	909	1608	758	1447	1742	4177		1324.6	1946.4	1.46942	0.329921
K02853	wzyE, rffT; enterobacterial common antigen polymerase [EC:2.4.1.-]	1434	1207	1308	1765	909	1608	758	1447	1742	4177		1324.6	1946.4	1.46942	0.329921
K02854	rhaR; AraC family transcriptional regulator, L-rhamnose operon transcriptional activator RhaR	0	0	0	0	0	0	0	0	3	0		0	0.6	#DIV/0!	0.346594
K02855	rhaS; AraC family transcriptional regulator, L-rhamnose operon regulatory protein RhaS	29	72	26	16	103	42	29	88	3	179		49.2	68.2	1.38618	0.602787
K02856	rhaT; L-rhamnose-H+ transport protein	12	21	15	3	14	7.33	8	0.67	6	2		13	4.8	0.369231	0.0362114
K02858	ribB, RIB3; 3,4-dihydroxy 2-butanone 4-phosphate synthase [EC:4.1.99.12]	2966.33	2646.25	3147.58	3451.92	2085.83	2480.42	1050	2589.41	3263	6059.25		2859.58	3088.42	1.08002	0.796416
K02859	ribT; riboflavin biosynthesis RibT protein	0	2	0	0	2	0.33	2	0	0	8		0.8	2.066	2.5825	0.453174
K02860	rimM; 16S rRNA processing protein RimM	28533.1	30567	19991.5	24866.8	25108	25349.7	21786.5	25443.7	31906.3	37142.2		25813.3	28325.7	1.09733	0.466278
K02862	ctaG; putative membrane protein	100	196	146	53	203	307.33	304	80	190	62		139.6	188.666	1.35148	0.435774
K02863	RP-L1, MRPL1, rplA; large subunit ribosomal protein L1	28694.8	31007.8	20352	25019.4	25750.3	27075.5	23075.5	25731.7	32599.5	37420.8		26164.9	29180.6	1.11526	0.366261
K02864	RP-L10, MRPL10, rplJ; large subunit ribosomal protein L10	28679.8	30956.8	20345	24887.4	25595.3	27058.5	23062.5	25728.7	32567.5	37420.8		26092.9	29167.6	1.11784	0.357443
K02867	RP-L11, MRPL11, rplK; large subunit ribosomal protein L11	28694.8	31007.8	20352	25019.4	25750.3	27075.5	23075.5	25731.7	32599.5	37420.8		26164.9	29180.6	1.11526	0.366261
K02871	RP-L13, MRPL13, rplM; large subunit ribosomal protein L13	28694.8	31007.8	20352	25019.4	25750.3	27075.5	23075.5	25731.7	32599.5	37420.8		26164.9	29180.6	1.11526	0.366261
K02874	RP-L14, MRPL14, rplN; large subunit ribosomal protein L14	28694.8	31007.8	20352	25019.4	25750.3	27075.5	23075.5	25731.7	32599.5	37420.8		26164.9	29180.6	1.11526	0.366261
K02876	RP-L15, MRPL15, rplO; large subunit ribosomal protein L15	28694.8	31007.8	20352	25019.4	25750.3	27077.5	23080.5	25731.7	32599.5	37420.8		26164.9	29182	1.11531	0.365971
K02878	RP-L16, MRPL16, rplP; large subunit ribosomal protein L16	28694.8	31007.8	20352	25019.4	25750.3	27075.5	23075.5	25731.7	32599.5	37420.8		26164.9	29180.6	1.11526	0.366261
K02879	RP-L17, MRPL17, rplQ; large subunit ribosomal protein L17	28694.8	31007.8	20352	25019.4	25750.3	27075.5	23075.5	25731.7	32599.5	37420.8		26164.9	29180.6	1.11526	0.366261
K02881	RP-L18, MRPL18, rplR; large subunit ribosomal protein L18	28484.8	30816.6	19864.8	24824.2	25721.8	27039.8	23059.5	25617.9	32569.5	37289.6		25942.4	29115.3	1.1223	0.345557
K02884	RP-L19, MRPL19, rplS; large subunit ribosomal protein L19	28694.8	31007.8	20352	25019.4	25750.3	27075.5	23075.5	25731.7	32599.5	37420.8		26164.9	29180.6	1.11526	0.366261
K02886	RP-L2, MRPL2, rplB; large subunit ribosomal protein L2	28694.8	31007.8	20352	25019.4	25750.3	27075.5	23075.5	25731.7	32599.5	37420.8		26164.9	29180.6	1.11526	0.366261
K02887	RP-L20, MRPL20, rplT; large subunit ribosomal protein L20	28694.8	31007.8	20352	25019.4	25750.3	27075.5	23075.5	25731.7	32599.5	37420.8		26164.9	29180.6	1.11526	0.366261
K02888	RP-L21, MRPL21, rplU; large subunit ribosomal protein L21	28694.8	31007.8	20352	25019.4	25750.3	27075.5	23075.5	25731.7	32599.5	37420.8		26164.9	29180.6	1.11526	0.366261
K02890	RP-L22, MRPL22, rplV; large subunit ribosomal protein L22	28694.8	31004.8	20352	25019.4	25748.3	27028.5	23033.5	25720.7	32583.5	37413.8		26163.9	29156	1.11436	0.370443
K02892	RP-L23, MRPL23, rplW; large subunit ribosomal protein L23	28694.8	31007.8	20352	25019.4	25750.3	27075.5	23075.5	25731.7	32599.5	37420.8		26164.9	29180.6	1.11526	0.366261
K02895	RP-L24, MRPL24, rplX; large subunit ribosomal protein L24	28710.8	31038.8	20387	25024.4	25869.3	27158.5	23150.5	25747.7	32650.5	37428.8		26206.1	29227.2	1.11528	0.364278
K02897	RP-L25, rplY; large subunit ribosomal protein L25	8569.8	11654.8	11116	7088.44	13007.3	13358.9	9837.48	6159.67	9807.52	9913.82		10287.3	9815.47	0.954136	0.770925
K02899	RP-L27, MRPL27, rpmA; large subunit ribosomal protein L27	28694.8	31007.8	20352	25019.4	25750.3	27075.5	23075.5	25731.7	32599.5	37420.8		26164.9	29180.6	1.11526	0.366261
K02902	RP-L28, MRPL28, rpmB; large subunit ribosomal protein L28	31708.3	36256.8	25582.5	26721.9	31687.8	28216.5	24179	26080.7	33176	37671.8		30391.5	29864.8	0.98267	0.870465
K02904	RP-L29, rpmC; large subunit ribosomal protein L29	28692.1	31003.2	20346	25018.1	25728.7	27072.5	23072.5	25731.7	32597.2	37420.8		26157.6	29178.9	1.1155	0.365493
K02906	RP-L3, MRPL3, rplC; large subunit ribosomal protein L3	28694.8	31007.8	20352	25019.4	25750.3	27075.5	23075.5	25731.7	32599.5	37420.8		26164.9	29180.6	1.11526	0.366261
K02907	RP-L30, MRPL30, rpmD; large subunit ribosomal protein L30	28533.1	30560	19987.5	24863.8	25108	25344.7	21776.5	25443.7	31904.3	37142.2		25810.5	28322.3	1.09732	0.466512
K02909	RP-L31, rpmE; large subunit ribosomal protein L31	31959.4	36092.5	26397.9	27245.5	29206	26476.8	22832	26178.7	32519.6	38028.5		30180.3	29207.1	0.967756	0.770555
K02911	RP-L32, MRPL32, rpmF; large subunit ribosomal protein L32	30479.8	34567.8	24281	26089.4	28324.3	26988.5	22978.5	25709.7	32543.5	37410.8		28748.5	29126.2	1.01314	0.907504
K02913	RP-L33, MRPL33, rpmG; large subunit ribosomal protein L33	31708.3	36291.8	25594.5	26725.9	31734.8	28242.8	24162.3	26108.7	33183	37675.8		30411.1	29874.5	0.982357	0.868195
K02914	RP-L34, MRPL34, rpmH; large subunit ribosomal protein L34	26443.3	26296.2	15603.1	23402.2	21422.6	22198.5	19366.1	24771.1	30467.8	36707.8		22633.5	26702.2	1.17977	0.301593
K02916	RP-L35, MRPL35, rpmI; large subunit ribosomal protein L35	28653.8	30915.8	20288	24984.4	25622.3	27075.5	23075.5	25731.7	32599.5	37420.8		26092.9	29180.6	1.11834	0.355344
K02919	RP-L36, MRPL36, rpmJ; large subunit ribosomal protein L36	26351.1	29500.2	19083.3	23578.5	26231.2	25296.9	21468.9	23498.1	29166.1	34098.2		24948.9	26705.6	1.07041	0.553031
K02926	RP-L4, MRPL4, rplD; large subunit ribosomal protein L4	28694.8	31007.8	20352	25019.4	25750.3	27075.5	23075.5	25731.7	32599.5	37420.8		26164.9	29180.6	1.11526	0.366261
K02931	RP-L5, MRPL5, rplE; large subunit ribosomal protein L5	28694.8	31007.8	20352	25019.4	25750.3	27075.5	23075.5	25731.7	32599.5	37420.8		26164.9	29180.6	1.11526	0.366261
K02933	RP-L6, MRPL6, rplF; large subunit ribosomal protein L6	28694.8	31007.8	20352	25019.4	25750.3	27075.5	23075.5	25731.7	32599.5	37420.8		26164.9	29180.6	1.11526	0.366261
K02935	RP-L7, MRPL12, rplL; large subunit ribosomal protein L7/L12	28694.8	31000.8	20348	25016.4	25750.3	27070.5	23065.5	25731.7	32597.5	37420.8		26162.1	29177.2	1.11525	0.366484
K02939	RP-L9, MRPL9, rplI; large subunit ribosomal protein L9	28694.8	31007.8	20352	25019.4	25750.3	27075.5	23075.5	25731.7	32599.5	37420.8		26164.9	29180.6	1.11526	0.366261
K02945	RP-S1, rpsA; small subunit ribosomal protein S1	28966.5	31753.7	20846.5	25271.1	27034.7	28425	24063.6	25937.7	33193.7	37642.5		26774.5	29852.5	1.11496	0.346959
K02946	RP-S10, MRPS10, rpsJ; small subunit ribosomal protein S10	28694.8	31005.8	20352	25019.4	25750.3	27075.5	23075.5	25731.7	32599.5	37420.8		26164.5	29180.6	1.11528	0.366179
K02948	RP-S11, MRPS11, rpsK; small subunit ribosomal protein S11	28694.8	31007.8	20352	25019.4	25750.3	27075.5	23075.5	25731.7	32599.5	37420.8		26164.9	29180.6	1.11526	0.366261
K02950	RP-S12, MRPS12, rpsL; small subunit ribosomal protein S12	28694.8	31007.8	20352	25019.4	25750.3	27075.5	23075.5	25731.7	32599.5	37420.8		26164.9	29180.6	1.11526	0.366261
K02952	RP-S13, rpsM; small subunit ribosomal protein S13	28694.8	31007.8	20352	25019.4	25750.3	27075.5	23075.5	25731.7	32599.5	37420.8		26164.9	29180.6	1.11526	0.366261
K02954	RP-S14, MRPS14, rpsN; small subunit ribosomal protein S14	31706.6	36288.2	25594.5	26724.6	31690.2	28159.2	24141	26150.7	33159.7	37659.8		30400.8	29854.1	0.982015	0.865599
K02956	RP-S15, MRPS15, rpsO; small subunit ribosomal protein S15	28694.8	31003.8	20352	25019.4	25743.3	27075.5	23069.5	25731.7	32599.5	37420.8		26162.7	29179.4	1.11531	0.366157
K02959	RP-S16, MRPS16, rpsP; small subunit ribosomal protein S16	28686.8	30977.8	20333	25002.4	25696.3	26919.5	22967.5	25701.7	32498.5	37400.8		26139.3	29097.6	1.11318	0.376299
K02961	RP-S17, MRPS17, rpsQ; small subunit ribosomal protein S17	28694.8	31007.8	20352	25019.4	25750.3	27075.5	23075.5	25731.7	32599.5	37420.8		26164.9	29180.6	1.11526	0.366261
K02963	RP-S18, MRPS18, rpsR; small subunit ribosomal protein S18	31708.3	36261.8	25583.5	26721.9	31722.8	28243.5	24189	26080.7	33195	37673.8		30399.7	29876.4	0.982787	0.871324
K02965	RP-S19, rpsS; small subunit ribosomal protein S19	28694.8	31007.8	20352	25019.4	25750.3	27075.5	23075.5	25731.7	32599.5	37420.8		26164.9	29180.6	1.11526	0.366261
K02967	RP-S2, MRPS2, rpsB; small subunit ribosomal protein S2	28694.8	31007.8	20352	25019.4	25750.3	27075.5	23075.5	25731.7	32599.5	37420.8		26164.9	29180.6	1.11526	0.366261
K02968	RP-S20, rpsT; small subunit ribosomal protein S20	28694.8	31007.8	20352	25019.4	25750.3	27075.5	23075.5	25731.7	32599.5	37420.8		26164.9	29180.6	1.11526	0.366261
K02970	RP-S21, MRPS21, rpsU; small subunit ribosomal protein S21	7193.97	6941.15	5785.39	6583.27	7112.49	12641.5	9167.48	8026.67	11026.4	11403.8		6723.25	10453.2	1.55478	0.00253236
K02982	RP-S3, rpsC; small subunit ribosomal protein S3	28694.8	31007.8	20352	25019.4	25750.3	27075.5	23075.5	25731.7	32599.5	37420.8		26164.9	29180.6	1.11526	0.366261
K02986	RP-S4, rpsD; small subunit ribosomal protein S4	28702.5	31022	20371	25031	25778.2	27103.8	23105.1	25743.7	32620.6	37424.3		26181	29199.5	1.11529	0.365316
K02988	RP-S5, MRPS5, rpsE; small subunit ribosomal protein S5	28694.8	31007.8	20352	25019.4	25750.3	27075.5	23075.5	25731.7	32599.5	37420.8		26164.9	29180.6	1.11526	0.366261
K02990	RP-S6, MRPS6, rpsF; small subunit ribosomal protein S6	28692.1	30999.2	20346	25018.1	25712.7	27067.5	23066.5	25731.7	32597.2	37420.8		26153.6	29176.7	1.11559	0.365302
K02992	RP-S7, MRPS7, rpsG; small subunit ribosomal protein S7	28694.8	31007.8	20352	25019.4	25750.3	27075.5	23075.5	25731.7	32599.5	37420.8		26164.9	29180.6	1.11526	0.366261
K02994	RP-S8, rpsH; small subunit ribosomal protein S8	28694.8	31007.8	20352	25019.4	25750.3	27075.5	23075.5	25731.7	32599.5	37420.8		26164.9	29180.6	1.11526	0.366261
K02996	RP-S9, MRPS9, rpsI; small subunit ribosomal protein S9	28692.1	31003.2	20346	25018.1	25728.7	27072.5	23072.5	25731.7	32597.2	37420.8		26157.6	29178.9	1.1155	0.365493
K03040	rpoA; DNA-directed RNA polymerase subunit alpha [EC:2.7.7.6]	28833.5	31373.7	20652.5	25150.1	26317.7	28657.3	24243.5	25968.7	33282.7	37682.5		26465.5	29966.9	1.1323	0.284339
K03043	rpoB; DNA-directed RNA polymerase subunit beta [EC:2.7.7.6]	28694.8	31007.8	20352	25019.4	25750.3	27075.5	23075.5	25731.7	32599.5	37420.8		26164.9	29180.6	1.11526	0.366261
K03046	rpoC; DNA-directed RNA polymerase subunit beta' [EC:2.7.7.6]	28702.8	31044.8	20375	25039.4	25804.3	27222.5	23184.5	25761.7	32697.5	37440.8		26193.3	29261.4	1.11713	0.357159
K03048	rpoE; DNA-directed RNA polymerase subunit delta	20139	19412	9265	17939	12766	13719	13251	19659	22786	27513		15904.2	19385.6	1.2189	0.340252
K03060	rpoZ; DNA-directed RNA polymerase subunit omega [EC:2.7.7.6]	27479.8	30275.3	19810.5	24452.4	24530.3	26477.5	22423.5	24451	30781	35428.8		25309.7	27912.4	1.10283	0.397861
K03070	secA; preprotein translocase subunit SecA	30097	33243.7	22078.5	25837.1	29991.2	29683	25209.5	26435.2	33797.2	37904.5		28249.5	30605.9	1.08341	0.462052
K03071	secB; preprotein translocase subunit SecB	3700.63	3918.98	4278.05	4094.02	4065.23	7918.12	5605.4	3852.01	6025.1	7190.65		4011.38	6118.26	1.52522	0.0175442
K03072	secD; preprotein translocase subunit SecD	28874.5	31377.4	21356.5	25900.4	25524.6	25336.4	21550.9	25217.4	31646.1	37038.9		26606.7	28157.9	1.0583	0.643719
K03073	secE; preprotein translocase subunit SecE	28692.1	30997.2	20346	25018.1	25726.7	27027.8	23030.5	25720.7	32581.2	37413.8		26156	29154.8	1.11465	0.369463
K03074	secF; preprotein translocase subunit SecF	28814.5	31219.4	21275.5	25838.4	25340.6	23579.9	20269.9	24986.4	30868.6	36789.9		26497.7	27298.9	1.03024	0.81842
K03075	secG; preprotein translocase subunit SecG	28688	30989.4	20349.2	25013.8	25735.9	27069.3	23078.1	25697.1	32590.9	37417.4		26155.3	29170.6	1.11528	0.366286
K03076	secY; preprotein translocase subunit SecY	28777.8	31211.8	20498	25110.4	26062.3	29618.2	24978.5	26381.7	33634.5	37775.8		26332.1	30477.7	1.15744	0.200239
K03077	araD, ulaF, sgaE, sgbE; L-ribulose-5-phosphate 4-epimerase [EC:5.1.3.4]	210	191.25	487.25	195.25	28.5	58.75	34	201.75	30	310.25		222.45	126.95	0.57069	0.332551
K03078	ulaD, sgaH, sgbH; 3-dehydro-L-gulonate-6-phosphate decarboxylase [EC:4.1.1.85]	0	3	0	0	0	23	14	88	0	179		0.6	60.8	101.333	0.107282
K03079	ulaE, sgaU, sgbU; L-ribulose-5-phosphate 3-epimerase [EC:5.1.3.22]	0	3	0	0	0	23	14	88	0	179		0.6	60.8	101.333	0.107282
K03086	rpoD; RNA polymerase primary sigma factor	50056.7	53635.7	31864.7	44316.9	43610.3	49699.2	42965.1	46826.3	59383.8	66351.4		44696.8	53045.1	1.18678	0.179246
K03087	rpoS; RNA polymerase nonessential primary-like sigma factor	6158.63	8217.65	8567.38	5364.02	8588.73	3854.62	2667.4	3164.01	4194.6	6616.65		7379.28	4099.46	0.555536	0.00916973
K03088	rpoE; RNA polymerase sigma-70 factor, ECF subfamily	83366.7	109208	88221.9	61580.5	116872	105121	84962.6	61259.8	91214.2	80876.4		91849.8	84686.8	0.922014	0.571758
K03089	rpoH; RNA polymerase sigma-32 factor	3887.13	4622.31	4676.72	4544.52	5032.23	8844.12	5950.06	3932.01	6307.1	7215.65		4552.58	6449.79	1.41673	0.0505614
K03090	sigB; RNA polymerase sigma-B factor	10777.5	21008.5	21725.5	6402.75	17553.8	2999.91	2694.25	794	1388.25	477.5		15493.6	1670.78	0.107837	0.00184054
K03091	sigH; RNA polymerase sporulation-specific sigma factor	45977	42288.5	19023	39786.2	26649.2	30843.6	29518.2	46214	51884.8	60466.5		34744.8	43785.4	1.2602	0.284434
K03092	rpoN; RNA polymerase sigma-54 factor	24986.3	24371.1	14093.7	22835.9	18052.8	24002.2	20297	24915.3	31114.5	36895.8		20868	27445	1.31517	0.105044
K03093	sigI; RNA polymerase sigma factor	55.84	127.01	124.83	59.75	241.92	1113.06	831.59	188.66	471.42	193.16		121.87	559.578	4.5916	0.0452989
K03095	sprL; SprT-like protein	14	59	29	8	25	12.33	15	87	0	8		27	24.466	0.906148	0.89234
K03098	APOD; apolipoprotein D and lipocalin family protein	7030.13	10567.6	11534.4	5828.52	10164.2	2527.96	1418.73	2809.01	3435.6	6404.65		9024.98	3319.19	0.367778	0.00330578
K03100	lepB; signal peptidase I [EC:3.4.21.89]	31865.5	32996	21015.4	26850	26897.9	29463.1	25168.2	29584	36670.3	41288.3		27925	32434.8	1.1615	0.244075
K03101	lspA; signal peptidase II [EC:3.4.23.36]	30844.6	32997.7	21841	26708.1	27739.7	28034.5	23725.8	27338.7	35324.7	39887.3		28026.2	30862.2	1.10119	0.441608
K03106	SRP54, ffh; signal recognition particle subunit SRP54 [EC:3.6.5.4]	28694.8	31007.8	20352	25019.4	25750.3	27075.5	23075.5	25731.7	32599.5	37420.8		26164.9	29180.6	1.11526	0.366261
K03110	ftsY; fused signal recognition particle receptor	28694.8	31007.8	20352	25019.4	25750.3	27075.5	23075.5	25731.7	32599.5	37420.8		26164.9	29180.6	1.11526	0.366261
K03111	ssb; single-strand DNA-binding protein	33438.1	38143.7	26973.3	27645.8	33679.5	30045.6	25751.1	27794.9	35428.4	39912.7		31976.1	31786.6	0.994073	0.955985
K03112	damX; DamX protein	1479.13	1314.65	1760.38	1532.52	1043.23	420.62	277.4	1156.01	1465.6	1875.65		1425.98	1039.06	0.72866	0.271129
K03113	EIF1, SUI1; translation initiation factor 1	4160.13	3304.82	3701.88	3867.86	3006.9	4049.44	2680.4	4090.67	5492.44	8271.32		3608.32	4916.85	1.36264	0.214678
K03116	tatA; sec-independent protein translocase protein TatA	9488.93	12921.6	12850.4	8466.05	14377	17724	12747.1	7136.34	11541.7	10960.6		11620.8	12022	1.03452	0.849301
K03117	tatB; sec-independent protein translocase protein TatB	6937.13	10026.5	9765.55	6078.52	10646.7	10806.8	7708.06	4451.01	7177.6	7618.65		8690.88	7552.42	0.869005	0.427137
K03118	tatC; sec-independent protein translocase protein TatC	8569.8	11653.3	11082	7200.19	13112.1	13275.3	9742.06	6086.67	9772.77	9903.32		10323.5	9756.02	0.945031	0.725863
K03119	tauD; taurine dioxygenase [EC:1.14.11.17]	8511.7	14135.4	13747.9	4926.4	12778.6	18984.6	14650.1	3470.9	8866.4	3198.1		10820	9834.03	0.908875	0.78979
K03146	THI4, THI1; cysteine-dependent adenosine diphosphate thiazole synthase [EC:2.4.2.60]	15	51	7	132	155	17	13	3	32	0		72	13	0.180556	0.0922892
K03147	thiC; phosphomethylpyrimidine synthase [EC:4.1.99.17]	26064.8	28185.3	18938	23133.4	23338.3	23842.5	20311	22929	29545.5	35300.8		23932	26385.8	1.10253	0.452758
K03148	thiF; sulfur carrier protein ThiS adenylyltransferase [EC:2.7.7.73]	21175.3	20932.8	12310.6	20181.2	14420.1	15723.3	13469.4	19921.4	24009.8	31789.8		17804	20982.7	1.17854	0.41997
K03149	thiG; thiazole synthase [EC:2.8.1.10]	26333.8	29021.3	19312.5	23514.4	24047.3	24442.5	20788.5	23120	29779	35367.8		24445.9	26699.6	1.09219	0.484797
K03150	thiH; 2-iminoacetate synthase [EC:4.1.99.19]	41266.3	40079.2	22067.6	37868.4	27938.3	28558.2	26400.2	39191.4	47658.5	60665.2		33844	40494.7	1.19651	0.392866
K03151	thiI; tRNA uracil 4-sulfurtransferase [EC:2.8.1.4]	4832.13	3774.15	3256.38	4721.77	2489.48	3146.7	2019.15	4995.01	5310.85	7857.15		3814.78	4665.77	1.22308	0.459142
K03152	thiJ; protein deglycase [EC:3.5.1.124]	39572.3	38477.8	20768.6	36210.2	26367.1	27399.7	25916.4	37540.4	45025.8	58156.8		32279.2	38807.8	1.20225	0.379552
K03153	thiO; glycine oxidase [EC:1.4.3.19]	3671.47	6781.57	6288.97	2286.27	8119.24	8148.52	6289.06	1694.59	3579.27	1231.07		5429.5	4188.5	0.771434	0.48768
K03154	thiS; sulfur carrier protein	26503.1	29406	19592.5	23778.8	24909	24370.7	20812.5	23148	29845.8	35359.2		24837.9	26707.2	1.07526	0.560857
K03166	top6A; DNA topoisomerase VI subunit A [EC:5.99.1.3]	15	51	7	132	155	17	15	3	32	0		72	13.4	0.186111	0.0941738
K03167	top6B; DNA topoisomerase VI subunit B [EC:5.99.1.3]	15	51	7	132	155	17	15	3	32	0		72	13.4	0.186111	0.0941738
K03168	topA; DNA topoisomerase I [EC:5.99.1.2]	28850	31656.8	20763.7	25237.3	26670	27526	23348.3	25746.3	32807.3	37427.8		26635.6	29371.2	1.10271	0.40776
K03169	topB; DNA topoisomerase III [EC:5.99.1.2]	27588.1	23572.7	13560.4	23122	16361.7	17359.8	16430.7	27406	32716.1	41563.7		20841	27095.3	1.30009	0.279267
K03177	truB, PUS4, TRUB1; tRNA pseudouridine55 synthase [EC:5.4.99.25]	28694.8	31007.8	20352	25019.4	25750.3	27075.5	23075.5	25731.7	32599.5	37420.8		26164.9	29180.6	1.11526	0.366261
K03179	ubiA; 4-hydroxybenzoate polyprenyltransferase [EC:2.5.1.39]	4120.97	5049.66	5094.05	4628.36	5879.91	13347.8	9606.73	4820.66	8363.44	8003.99		4954.59	8828.52	1.78189	0.0250395
K03181	ubiC; chorismate--pyruvate lyase [EC:4.1.3.40]	3014.13	2611.65	3178.38	3436.52	2203.23	2211.62	1181.4	2734.01	3413.6	6330.65		2888.78	3174.26	1.09882	0.758197
K03182	ubiD; 4-hydroxy-3-polyprenylbenzoate decarboxylase [EC:4.1.1.98]	3637.3	4350.49	4251.88	4174.69	4214.57	9806.44	6474.4	3827	6680.27	7445.32		4125.79	6846.69	1.65949	0.0227556
K03183	ubiE; demethylmenaquinone methyltransferase / 2-methoxy-6-polyprenyl-1,4-benzoquinol methylase [EC:2.1.1.163 2.1.1.201]	10538.8	15702.8	15359	8319.44	16572.3	13754.5	10173	6217.67	10019	9961.82		13298.5	10025.2	0.75386	0.143743
K03184	ubiF; 2-octaprenyl-3-methyl-6-methoxy-1,4-benzoquinol hydroxylase [EC:1.14.13.-]	2910.33	2515.25	3065.58	3293.92	1946.83	2007.75	1016.67	2568.41	3193	6049.25		2746.38	2967.02	1.08034	0.808756
K03185	ubiH; 2-octaprenyl-6-methoxyphenol hydroxylase [EC:1.14.13.-]	3999.13	4761.31	4824.72	4475.52	5351.23	11159.1	8016.4	4519.01	7443.1	7633.65		4682.38	7754.26	1.65605	0.0214552
K03186	ubiX, bsdB, PAD1; flavin prenyltransferase [EC:2.5.1.129]	3624.8	4260.49	4230.88	4183.19	4182.57	6746.77	4281.4	3479	5349.77	7006.32		4096.39	5372.65	1.31156	0.102962
K03187	ureE; urease accessory protein	1056.63	2020.73	1319.97	804.77	1895.57	3350.04	2584.89	783.93	1652.1	546.41		1419.53	1783.47	1.25638	0.548487
K03188	ureF; urease accessory protein	4202.46	7624.39	6721.31	2724.94	8341.74	4790.05	3876.88	1167.26	2392.1	827.42		5922.97	2610.74	0.440783	0.0351649
K03189	ureG; urease accessory protein	4202.46	7624.39	6721.31	2720.94	8287.74	4750.05	3876.88	1167.26	2373.1	825.42		5911.37	2598.54	0.439584	0.0343508
K03190	ureD, ureH; urease accessory protein	4202.46	7614.39	6719.31	2718.94	8319.74	4752.55	3843.88	1165.26	2374.6	823.42		5914.97	2591.94	0.438201	0.0340694
K03191	ureI; acid-activated urea channel	0	0	0	0	0	0	0	0	0	2		0	0.4	#DIV/0!	0.346594
K03192	ureJ; urease accessory protein	1214.8	1906.73	1185.47	1242.6	2498.4	8691.87	6360.73	2163.6	5028.1	2404.4		1609.6	4929.74	3.06271	0.0296287
K03194	virB1; type IV secretion system protein VirB1	32	75.33	49.67	44	129	60	26	0	17	0		66	20.6	0.312121	0.0576736
K03195	virB10, lvhB10; type IV secretion system protein VirB10	237	546.66	401.34	361	929	2097	1455	276	1001	276		495	1021	2.06263	0.193138
K03196	virB11, lvhB11; type IV secretion system protein VirB11	264	635.66	455.34	403	1101	2047	1417	273	1003	257		571.8	999.4	1.74781	0.283885
K03197	virB2, lvhB2; type IV secretion system protein VirB2	221	539.66	359.34	361	904	1987	1386	262	956	255		477	969.2	2.03187	0.201283
K03198	virB3, lvhB3; type IV secretion system protein VirB3	231	539.66	400.34	361	907	2031	1407	266	975	257		487.8	987.2	2.02378	0.202428
K03199	virB4, lvhB4; type IV secretion system protein VirB4	224	532.33	376.67	340	886	2103	1458	276	989	273		471.8	1019.8	2.16151	0.177021
K03200	virB5, lvhB5; type IV secretion system protein VirB5	217	537.66	352.34	359	870	1921	1358	250	901	258		467.2	937.6	2.00685	0.205859
K03201	virB6, lvhB6; type IV secretion system protein VirB6	66	176.66	116.34	223	438	219	125	27	186	8		204	113	0.553922	0.269607
K03202	virB7, lvhB7; type IV secretion system protein VirB7	39	85.66	73.34	58	145	9	0	0	0	0		80.2	1.8	0.0224439	0.00248333
K03203	virB8, lvhB8; type IV secretion system protein VirB8	66	179.66	116.34	223	442	214	115	27	165	8		205.4	105.8	0.515093	0.226145
K03204	virB9, lvhB9; type IV secretion system protein VirB9	249.5	598.66	445.34	395.5	1042	2101	1453	281	1038.5	268		546.2	1028.3	1.88264	0.236412
K03205	virD4, lvhD4; type IV secretion system protein VirD4	595.84	1087	1067.34	676.16	2190.34	5404.81	3993	941	2458.16	706		1123.34	2700.59	2.40408	0.132499
K03206	azr; azobenzene reductase [EC:1.7.1.6]	0	2	0	0	0	0.33	2	0	0	6		0.4	1.666	4.165	0.327166
K03207	wcaH; colanic acid biosynthesis protein WcaH [EC:3.6.1.-]	5	13	6	4	30	0	0	0	0	0		11.6	0	0	0.0442137
K03208	wcaI; colanic acid biosynthesis glycosyl transferase WcaI	143	313	208	102	330	1962.67	1496	304	919	295		219.2	995.334	4.54076	0.0474605
K03210	yajC; preprotein translocase subunit YajC	28478.8	30436.3	19963.5	24827.4	24748.3	26417.5	22560.5	25577.7	32189	37314.8		25690.9	28811.9	1.12148	0.35675
K03212	rumB; 23S rRNA (uracil747-C5)-methyltransferase [EC:2.1.1.189]	2204	1891	1741	2477	1674	2055	1055	2332	3162	5589		1997.4	2838.6	1.42115	0.312409
K03214	yfiF, trmG; RNA methyltransferase, TrmH family [EC:2.1.1.-]	10	14	7	9	14	18	10	0	10	0		10.8	7.6	0.703704	0.412458
K03215	rumA; 23S rRNA (uracil1939-C5)-methyltransferase [EC:2.1.1.190]	27798	26396.2	15957.1	24932.2	19090.3	24800.8	21262.5	27562.1	33105.3	39113.4		22834.8	29168.8	1.27739	0.141516
K03216	trmL, cspR; tRNA (cytidine/uridine-2'-O-)-methyltransferase [EC:2.1.1.207]	27046.8	29197.3	19239	24150.4	23652.3	25198	21442	24222	30253	35269.8		24657.2	27277	1.10625	0.404691
K03217	yidC, spoIIIJ, OXA1, ccfA; YidC/Oxa1 family membrane protein insertase	28794.1	31275.2	20491	25080.1	25930.7	27340.5	23294.5	25859.7	32726.2	37478.8		26314.2	29339.9	1.11498	0.362902
K03218	rlmB; 23S rRNA (guanosine2251-2'-O)-methyltransferase [EC:2.1.1.185]	28669.1	30969	20281.5	25015.8	25736	25484.7	21890.5	25461.7	31968.3	37163.2		26134.3	28393.7	1.08645	0.509762
K03219	yscC, sctC, ssaC; type III secretion protein C	535.33	617	1026.33	748.67	415.33	1214	554.67	304.66	401	447		668.532	584.266	0.873954	0.674348
K03220	yscD, sctD, ssaD; type III secretion protein D	492.33	500	909.33	710.67	255.33	613	124.67	191.66	156	364		573.532	289.866	0.505405	0.0827651
K03221	yscF, sctF, ssaG, prgI; type III secretion protein F	480.33	395	837.33	601.67	196.33	37	40.67	157.66	77	352		502.132	132.866	0.264604	0.0163263
K03222	yscJ, sctJ, hrcJ, ssaJ; type III secretion protein J	542.33	627.33	1050	769.67	436.33	1214	554.67	304.66	401	447		685.132	584.266	0.852779	0.617475
K03223	yscL, sctL; type III secretion protein L	542.33	627.33	1050	769.67	436.33	1214	554.67	304.66	401	447		685.132	584.266	0.852779	0.617475
K03224	yscN, sctN, hrcN, ssaN; ATP synthase in type III secretion protein N [EC:3.6.3.14]	542.33	634.33	1060.5	773.67	458.33	1242	571.67	309.66	404	452		693.832	595.866	0.858804	0.633244
K03225	yscQ, sctQ, hrcQ, ssaQ, spaO; type III secretion protein Q	499.33	517.33	940	731.67	313.33	719	172.67	208.66	226	372		600.332	339.666	0.565797	0.115125
K03226	yscR, sctR, hrcR, ssaR; type III secretion protein R	542.33	627.33	1050	769.67	436.33	1214	554.67	304.66	401	447		685.132	584.266	0.852779	0.617475
K03227	yscS, sctS, hrcS, ssaS; type III secretion protein S	535.33	617	1026.33	748.67	415.33	1214	554.67	304.66	401	447		668.532	584.266	0.873954	0.674348
K03228	yscT, sctT, hrcT, ssaT; type III secretion protein T	542.33	627.33	1050	769.67	436.33	1214	554.67	304.66	401	447		685.132	584.266	0.852779	0.617475
K03229	yscU, sctU, hrcU, ssaU; type III secretion protein U	542.33	627.33	1050	769.67	436.33	1214	554.67	304.66	401	447		685.132	584.266	0.852779	0.617475
K03230	yscV, sctV, hrcV, ssaV, invA; type III secretion protein V	542.33	627.33	1050	769.67	436.33	1214	554.67	304.66	401	447		685.132	584.266	0.852779	0.617475
K03265	ETF1, ERF1; peptide chain release factor subunit 1	0	0	0	0	0	5.5	3	0	1.5	0		0	2	#DIV/0!	0.0898632
K03269	lpxH; UDP-2,3-diacylglucosamine hydrolase [EC:3.6.1.54]	4300.96	3374.98	3710.05	4047.69	3044.9	2919.96	1965.06	4101.01	5292.1	8402.66		3695.72	4536.16	1.22741	0.4817
K03270	kdsC; 3-deoxy-D-manno-octulosonate 8-phosphate phosphatase (KDO 8-P phosphatase) [EC:3.1.3.45]	22561.8	21759.5	12860.4	20930.7	15608.6	17381.4	15254.9	21607.2	26648.8	34320.3		18744.2	23042.5	1.22932	0.305142
K03271	gmhA, lpcA; D-sedoheptulose 7-phosphate isomerase [EC:5.3.1.28]	21299	22134.7	13292	20323.4	16408.9	20628.4	17598.2	20246.5	25395.4	31735		18691.6	23120.7	1.23696	0.178121
K03272	gmhC, hldE, waaE, rfaE; D-beta-D-heptose 7-phosphate kinase / D-beta-D-heptose 1-phosphate adenosyltransferase [EC:2.7.1.167 2.7.7.70]	3335.3	3395.99	3819.38	3852.69	3359.57	4342.94	2875.4	2987	4234.27	6359.32		3552.59	4159.79	1.17092	0.369978
K03273	gmhB; D-glycero-D-manno-heptose 1,7-bisphosphate phosphatase [EC:3.1.3.82 3.1.3.83]	21768.5	21738.2	13099.9	20589.5	15793.2	20559.6	17458.4	20875	26664.1	32853.3		18597.9	23682.1	1.27338	0.156438
K03274	gmhD, rfaD; ADP-L-glycero-D-manno-heptose 6-epimerase [EC:5.1.3.20]	20764.8	20981	12306.4	19766.2	14649.6	16533.4	14461.1	19612	23632.8	31112.3		17693.6	21070.3	1.19085	0.354996
K03281	TC.CIC; chloride channel protein, CIC family	4174.33	4217.08	4250.25	3758.92	5813.33	5710.58	4212	3742.58	5326.5	7391.75		4442.78	5276.68	1.1877	0.286339
K03282	mscL; large conductance mechanosensitive channel	30217.5	34141.5	23690.9	25840.5	27813.4	25237.9	21911.6	25376.3	31938.3	37058.3		28340.8	28304.5	0.99872	0.991425
K03284	corA; magnesium transporter	31841.1	37179.1	25819.5	27018.8	33127.5	28780.6	24308.5	26180.9	33416.9	37761.7		30997.2	30089.7	0.970724	0.784769
K03286	TC.OOP; OmpA-OmpF porin, OOP family	6064.75	5834.05	8817.5	7062.3	3859.95	4960.82	2984.14	4229.25	4820.7	8625.05		6327.71	5123.99	0.80977	0.361177
K03287	TC.OMF; outer membrane factor, OMF family	18240	18220	9097	16658	12397	12729	12353	17301	20774	25721		14922.4	17775.6	1.1912	0.384547
K03288	citA, tcuC; MFS transporter, MHS family, citrate/tricarballylate:H+ symporter	2	6	1	0	0	0	0	0	17	0		1.8	3.4	1.88889	0.666581
K03289	nupG; MFS transporter, NHS family, nucleoside permease	0	2	4	0	0	0	0	0	0	0		1.2	0	0	0.172003
K03290	nanT; MFS transporter, SHS family, sialic acid transporter	0	6	0	0	0	0	0	0	0	0		1.2	0	0	0.346594
K03291	MFS.SET; MFS transporter, SET family, sugar efflux transporter	702.33	630.25	1324.58	814.92	286.83	123.75	100.67	371.41	119	662.25		751.782	275.416	0.366351	0.0446602
K03292	TC.GPH; glycoside/pentoside/hexuronide:cation symporter, GPH family	20452	20129	10853	19137	14057	14630.7	13309	19550	23787	31105		16925.6	20476.3	1.20978	0.372854
K03293	TC.AAT; amino acid transporter, AAT family	54.6	203.8	91.6	44.2	129.8	117.38	105.46	248.2	49.2	18.8		104.8	107.808	1.0287	0.952525
K03294	TC.APA; basic amino acid/polyamine antiporter, APA family	25544.6	30592.1	21490.8	21394.6	24191.8	18533.7	17137.5	18893.2	23637.8	27035.6		24642.8	21047.6	0.854107	0.189477
K03296	TC.HAE1; hydrophobic/amphiphilic exporter-1 (mainly G- bacteria), HAE1 family	47317.3	47389.7	25599.6	43027.6	35587.2	45259.2	38491	47045.3	59444.7	67865.2		39784.3	51621.1	1.29752	0.116134
K03297	emrE, qac, mmr, smr; small multidrug resistance pump	4624.8	8063.73	7124.47	2769.6	10775.4	3655.69	3012.73	965.6	1861.1	664.4		6671.6	2031.9	0.30456	0.0148455
K03298	TC.DME; drug/metabolite transporter, DME family	489	938.5	581.5	403.5	2947.5	1093.83	523	247.5	363.5	320.5		1072	509.666	0.475435	0.294684
K03299	TC.GNTP; gluconate:H+ symporter, GntP family	25200.6	24878.7	14897.4	22383.8	19071	19299.2	17148.3	23151	27670.3	34417.7		21286.3	24337.3	1.14333	0.42739
K03300	TC.CITMHS; citrate-Mg2+:H+ or citrate-Ca2+:H+ symporter, CitMHS family	455.8	771.9	479.3	276.1	2757.9	452.69	389.06	191.1	208.1	102.9		948.2	268.77	0.283453	0.181261
K03301	TC.AAA; ATP:ADP antiporter, AAA family	619	911	1224	527	1327	2650.67	2007.66	491	972	367		921.6	1297.67	1.40806	0.448845
K03303	lctP; lactate permease	2094.97	2636.49	1933.05	2197.27	2668.49	6467.35	4054.98	2763.34	4807.02	3431.82		2306.05	4304.9	1.86678	0.015717
K03304	tehA; tellurite resistance protein	44	107	59	33	165	20	10	6	7	0		81.6	8.6	0.105392	0.0179374
K03305	TC.POT; proton-dependent oligopeptide transporter, POT family	11860.2	11662.6	12721.7	10252.9	9713.83	6889.4	4720.17	8914.89	11841.2	17872.4		11242.2	10047.6	0.893737	0.624451
K03306	TC.PIT; inorganic phosphate transporter, PiT family	7760.27	11146.2	10749	6522.62	13850.1	9476.3	6653.63	4345.27	6420.7	7367.22		10005.7	6852.62	0.684875	0.074898
K03307	TC.SSS; solute:Na+ symporter, SSS family	22876.3	23001.6	12977.5	20538	16856.5	20319.6	17553	21827.9	27630.5	34053.2		19250	24276.8	1.26114	0.190991
K03308	TC.NSS; neurotransmitter:Na+ symporter, NSS family	44301.7	42538.2	23820.4	40552.3	28365.4	31244.5	28499.1	42821.6	49628.8	62741.2		35915.6	42987	1.19689	0.372573
K03309	TC.DAACS; dicarboxylate/amino acid:cation (Na+ or H+) symporter, DAACS family	44.67	186.34	128.5	135.67	169.34	954.32	385.33	90.99	198.67	81.67		132.904	342.196	2.57476	0.238575
K03310	TC.AGCS; alanine or glycine:cation symporter, AGCS family	104132	101646	55192.5	95134.1	71646.1	73219.5	68107.5	99421	118396	148944		85550.1	101618	1.18781	0.390556
K03311	TC.LIVCS; branched-chain amino acid:cation transporter, LIVCS family	40037.5	39859.2	22477.7	37377.9	27378.3	28924	26757.8	37818.7	45307.8	58074.2		33426.1	39376.5	1.17802	0.404127
K03312	gltS; glutamate:Na+ symporter, ESS family	59542.8	58406.2	30576.6	54585.9	39577.3	41274.9	39032.5	56945.4	67625	85192.2		48537.8	58014	1.19523	0.385404
K03313	nhaA; Na+:H+ antiporter, NhaA family	7553.5	9350.42	9300.58	6014	9867.25	9270.34	6827.91	5265.08	7888.08	9227.75		8417.15	7695.83	0.914304	0.509176
K03314	nhaB; Na+:H+ antiporter, NhaB family	2906.33	2503.25	3065.58	3291.92	1953.83	2038.42	1033	2568.41	3203	6049.25		2744.18	2978.42	1.08536	0.796459
K03315	nhaC; Na+:H+ antiporter, NhaC family	58330.3	57884.2	31370.6	54469.9	39367.8	42099.4	38778.7	55317.4	66047	86214.2		48284.6	57691.3	1.19482	0.384022
K03316	TC.CPA1; monovalent cation:H+ antiporter, CPA1 family	5301.1	6569.38	5924.52	4850.95	7771.3	6963.32	5061.29	3802.12	5700.03	6980.05		6083.45	5701.36	0.937192	0.64164
K03317	TC.CNT; concentrative nucleoside transporter, CNT family	5255.66	4671.34	6445.49	5707.18	3652.83	3813.65	2313.01	4229.97	5408.17	8730.17		5146.5	4898.99	0.951908	0.838742
K03319	TC.DASS; divalent anion:Na+ symporter, DASS family	623.5	711.5	660	278	482	340.33	313	265	149.5	229.5		551	259.466	0.4709	0.00897513
K03320	amt, AMT, MEP; ammonium transporter, Amt family	15267.2	22998.6	21924.7	11248.4	24061.9	18486.7	13825.4	8176.53	13638.5	12456.8		19100.2	13316.8	0.697207	0.0888263
K03321	TC.SULP; sulfate permease, SulP family	15747.9	19182	17879.2	12990.4	17707.1	16929.7	11706.6	11780	16163.7	18895.9		16701.3	15095.2	0.90383	0.397775
K03322	mntH; manganese transport protein	3204.96	3625.81	3948.22	3246.69	2852.4	3827.12	2590.73	2356.34	2924.6	5015.66		3375.62	3342.89	0.990305	0.951579
K03324	yjbB; phosphate:Na+ symporter	39942.1	39165.6	19400.3	35584.4	27358.5	29382.3	27961.4	38799.2	46621.9	55985.3		32290.2	39750	1.23102	0.289586
K03325	ACR3, arsB; arsenite transporter	6446.33	9017.25	9042.08	5593.92	9894.33	4800.25	3280	3348.08	4719	6818.25		7998.78	4593.12	0.574227	0.0120073
K03326	TC.DCUC, dcuC, dcuD; C4-dicarboxylate transporter, DcuC family	2869.33	2538.84	4005.16	3419.51	1597	2244.82	1215.34	2234.81	2201.67	5574.17		2885.97	2694.16	0.933538	0.827165
K03327	TC.MATE, SLC47A, norM, mdtK, dinF; multidrug resistance protein, MATE family	12412.2	12276.2	12026.4	10781.8	10025.2	11132.1	7349.53	10811.3	13846.5	18603.4		11504.4	12348.5	1.07338	0.673602
K03328	TC.PST; polysaccharide transporter, PST family	1456	1090.16	959.34	882.5	1146.5	2640.83	2160.5	1764.5	2717	2367.5		1106.9	2330.07	2.10504	0.000275193
K03332	fruA; fructan beta-fructosidase [EC:3.2.1.80]	58.67	135.84	120	41.17	204.34	1164.48	852.5	185.16	490.17	192.67		112.004	576.996	5.15157	0.0427555
K03333	choD; cholesterol oxidase [EC:1.1.3.6]	14432	27233.5	27619	8509.5	28782.5	6184.5	5193.83	1455.5	2745	1060.5		21315.3	3327.87	0.156126	0.00289629
K03335	iolE; inosose dehydratase [EC:4.2.1.44]	2960.33	3195.99	2982.51	2563.67	2623.67	3762.33	2433.16	1922.33	2689.5	4483.01		2865.23	3058.07	1.0673	0.698896
K03336	iolD; 3D-(3,5/4)-trihydroxycyclohexane-1,2-dione acylhydrolase (decyclizing) [EC:3.7.1.22]	2375.5	2581.33	2388.67	2329.5	2212.5	3516.16	2275.5	1876.5	2583.5	4449		2377.5	2940.13	1.23665	0.263631
K03337	iolB; 5-deoxy-glucuronate isomerase [EC:5.3.1.30]	2323.5	2481.33	2299.67	2261.5	2077.5	3133.16	1960.5	1780.5	2414.5	4385		2288.7	2734.73	1.19488	0.378495
K03338	iolC; 5-dehydro-2-deoxygluconokinase [EC:2.7.1.92]	2323.5	2481.33	2304.67	2261.5	2074.5	3137.16	1960.5	1780.5	2414.5	4385		2289.1	2735.53	1.19503	0.378317
K03339	iolJ; 6-phospho-5-dehydro-2-deoxy-D-gluconate aldolase [EC:4.1.2.29]	0	0	0	0	0	0.33	0	0	0	0		0	0.066	#DIV/0!	0.346594
K03340	dapdh; diaminopimelate dehydrogenase [EC:1.4.1.16]	1080	329	266	414	362	208	368.5	1204	1552	1940		490.2	1054.5	2.15116	0.162269
K03342	pabBC; para-aminobenzoate synthetase / 4-amino-4-deoxychorismate lyase [EC:2.6.1.85 4.1.3.38]	215	387	249	230	524	2804.67	2130	642	1236	455		321	1453.53	4.52814	0.0361028
K03343	puo; putrescine oxidase [EC:1.4.3.10]	0	15	0	0	3	108	92	25	68	24		3.6	63.4	17.6111	0.00875188
K03346	dnaB; replication initiation and membrane attachment protein	1899	1192	168	1282	369	1006	911	2366	2022	1795		982	1620	1.64969	0.173242
K03366	butA, budC; meso-butanediol dehydrogenase / (S,S)-butanediol dehydrogenase / diacetyl reductase [EC:1.1.1.- 1.1.1.76 1.1.1.304]	850.5	1126.33	1163.17	484.5	796.5	648.17	523	396.5	327	153		884.2	409.534	0.463169	0.0131405
K03367	dltA; D-alanine--poly(phosphoribitol) ligase subunit 1 [EC:6.1.1.13]	23	80.5	47	22.25	78.25	27.92	23.25	99	15.75	5.5		50.2	34.284	0.682948	0.468743
K03379	chnB; cyclohexanone monooxygenase [EC:1.14.13.22]	8220.3	13170.9	12772.3	4445.6	13864.4	7110.2	5834.9	1589.6	3403.6	1177.9		10494.7	3823.24	0.364302	0.0146114
K03380	E1.14.13.7; phenol 2-monooxygenase [EC:1.14.13.7]	0	17	0	4	3	85	59	20	45	20		4.8	45.8	9.54167	0.0122306
K03381	catA; catechol 1,2-dioxygenase [EC:1.13.11.1]	1148.9	1671.7	1218.4	618.8	3575.2	2430.61	1850.19	512.8	1193.3	374.7		1646.6	1272.32	0.772695	0.576609
K03382	atzB; hydroxydechloroatrazine ethylaminohydrolase [EC:3.5.4.43]	7	10.33	23.67	21	21	0	0	0	0	0		16.6	0	0	0.0010488
K03383	atzD; cyanuric acid amidohydrolase [EC:3.5.2.15]	37	108	38.5	14	67	105	84.5	23	82.5	7		52.9	60.4	1.14178	0.771973
K03385	nrfA; nitrite reductase (cytochrome c-552) [EC:1.7.2.2]	2254.33	2065.25	2255.58	2347.92	1819.83	1173.75	478.67	1900.41	2680	3086.25		2148.58	1863.82	0.867463	0.574473
K03386	PRDX2_4, ahpC; peroxiredoxin (alkyl hydroperoxide reductase subunit C) [EC:1.11.1.15]	34197.6	39505.6	29881.3	28490.8	33014.6	24241.5	21107	26281.6	32688.9	39048.7		33018	28673.5	0.868421	0.279228
K03387	ahpF; alkyl hydroperoxide reductase subunit F [EC:1.6.4.-]	2667.13	1859.65	2199.38	2084.52	1661.23	2461.62	1995.4	2800.01	3901.6	4332.65		2094.38	3098.26	1.47932	0.0662597
K03388	hdrA2; heterodisulfide reductase subunit A2 [EC:1.8.7.3 1.8.98.4 1.8.98.5 1.8.98.6]	18252	18318	9162	16766	12428	13304	12431	17322	20824	25722		14985.2	17920.6	1.19589	0.364567
K03389	hdrB2; heterodisulfide reductase subunit B2 [EC:1.8.7.3 1.8.98.4 1.8.98.5 1.8.98.6]	18252	18318	9162	16766	12428	13215	12388	17314	20787	25722		14985.2	17885.2	1.19352	0.371407
K03390	hdrC2; heterodisulfide reductase subunit C2 [EC:1.8.7.3 1.8.98.4 1.8.98.5 1.8.98.6]	18252	18318	9162	16766	12428	13215	12388	17314	20787	25722		14985.2	17885.2	1.19352	0.371407
K03391	pcpB; pentachlorophenol monooxygenase [EC:1.14.13.50]	0	0	0	0	12	39	36	12	27	0		2.4	22.8	9.5	0.0303158
K03392	ACMSD; aminocarboxymuconate-semialdehyde decarboxylase [EC:4.1.1.45]	1939.3	2220.9	2018.3	847.6	1419.4	1225.36	1077.9	438.27	597.1	193.9		1689.1	706.506	0.418274	0.01431
K03394	cobI-cbiL; precorrin-2/cobalt-factor-2 C20-methyltransferase [EC:2.1.1.130 2.1.1.151]	20479.5	20415.3	9889.67	18475.5	14118	19156.5	16946.8	20494	24990.5	28199		16675.6	21957.4	1.31674	0.105456
K03395	aac3-I; aminoglycoside 3-N-acetyltransferase I [EC:2.3.1.60]	15	39	29	22	103	0	0	0	0	0		41.6	0	0	0.030466
K03396	gfa; S-(hydroxymethyl)glutathione synthase [EC:4.4.1.22]	38.8	95.73	59.47	54.6	219.4	138.2	65.4	51.6	98.6	11.4		93.6	73.04	0.780342	0.614173
K03399	cbiE; cobalt-precorrin-7 (C5)-methyltransferase [EC:2.1.1.289]	18245	18229.5	9110	16667.2	12403.2	12763.2	12378.2	17316	20795.8	25727.5		14931	17796.2	1.19189	0.38212
K03402	argR, ahrC; transcriptional regulator of arginine metabolism	7386.83	8983.25	9073.58	5679.42	9068.33	4611.42	3483.17	4450.41	5863	8400.25		8038.28	5361.65	0.667014	0.0385028
K03403	chlH, bchH; magnesium chelatase subunit H [EC:6.6.1.1]	0	19	6	9	22	35.5	28	2	16.5	2		11.2	16.8	1.5	0.498527
K03404	chlD, bchD; magnesium chelatase subunit D [EC:6.6.1.1]	3194.5	5678	5436	1805.5	6340.5	1875.83	1625	460.67	858.5	316		4490.9	1027.2	0.228729	0.00517847
K03405	chlI, bchI; magnesium chelatase subunit I [EC:6.6.1.1]	3535.97	6637.74	6067.8	2098.77	7800.24	3569.19	2915.73	808.26	1685.77	604.07		5228.1	1916.6	0.366596	0.0245042
K03406	mcp; methyl-accepting chemotaxis protein	32407.3	31642.7	35444	37453.4	30196.2	38666.6	23906.5	30951.1	41594.7	65783.8		33428.7	40180.5	1.20198	0.377553
K03407	cheA; two-component system, chemotaxis family, sensor kinase CheA [EC:2.7.13.3]	5487.94	6140.98	6528.6	6434.29	6368.73	10156.5	6466.2	5469.34	8068.45	9736.14		6192.11	7979.32	1.28863	0.089528
K03408	cheW; purine-binding chemotaxis protein CheW	7668.41	8353.96	8574.99	8778.47	8825.3	10682.6	6828.27	7280.02	10681.2	12613.8		8440.23	9617.17	1.13944	0.326584
K03409	cheX; chemotaxis protein CheX	1512.33	1406.58	1836.25	1589.92	1252.83	410.75	281.67	1128.41	1481	1875.25		1519.58	1035.42	0.681382	0.169839
K03410	cheC; chemotaxis protein CheC	790.83	739.83	476.67	738.42	815.92	606.59	414.41	913.33	1473.25	1429.51		712.334	967.418	1.3581	0.282947
K03411	cheD; chemotaxis protein CheD [EC:3.5.1.44]	2553.66	2484.41	2337.92	2812.84	2918.75	1895.33	1418.08	2367.08	3632.75	3792.76		2621.52	2621.2	0.999879	0.999494
K03412	cheB; two-component system, chemotaxis family, protein-glutamate methylesterase/glutaminase [EC:3.1.1.61 3.5.1.44]	6142.61	6778.48	6670.77	6899.12	7309.9	10319.1	6908.04	6170.01	9460.78	10828.6		6760.18	8737.32	1.29247	0.0709676
K03413	cheY; two-component system, chemotaxis family, chemotaxis protein CheY	9259.44	10699.3	9734.44	10999.1	12551.4	20050.3	13384	10176	15993.3	17830.8		10648.7	15486.9	1.45434	0.0284019
K03414	cheZ; chemotaxis protein CheZ	3302.63	3619.65	3619.38	4001.02	3154.23	3206.62	1645.4	2909.01	3783.6	6452.65		3539.38	3599.46	1.01697	0.942552
K03415	cheV; two-component system, chemotaxis family, chemotaxis protein CheV	6565.92	5886.05	7730.67	7466.88	4713.87	4063.24	1833.72	5416.09	6652.95	10895		6472.68	5772.21	0.891781	0.674285
K03416	E2.1.3.1-5S; methylmalonyl-CoA carboxyltransferase 5S subunit [EC:2.1.3.1]	0	3	0	0	0	0	0	0	0	0		0.6	0	0	0.346594
K03417	prpB; methylisocitrate lyase [EC:4.1.3.30]	6059.3	8240.49	8563.38	5321.69	8872.07	6091.44	4184.4	3283.5	5102.27	6710.32		7411.39	5074.39	0.684674	0.0393349
K03418	E3.5.1.56; N,N-dimethylformamidase [EC:3.5.1.56]	170	764	317	244	662	1753	1294	229	785	247		431.4	861.6	1.99722	0.215465
K03424	tatD; TatD DNase family protein [EC:3.1.21.-]	36502.6	37452.6	27699.8	32625	31007.3	31967.6	26109.8	32491.7	41072.7	51883.6		33057.4	36705.1	1.11034	0.471601
K03425	tatE; sec-independent protein translocase protein TatE	0	0	0	0	0	0	0	0	3	0		0	0.6	#DIV/0!	0.346594
K03426	E3.6.1.22, NUDT12, nudC; NAD+ diphosphatase [EC:3.6.1.22]	5772.13	8563.98	8733.05	4927.52	8925.73	6157.12	4371.73	2827.01	4130.1	5803.65		7384.48	4657.92	0.630772	0.0301756
K03427	hsdM; type I restriction enzyme M protein [EC:2.1.1.72]	28079.5	28586.2	18652.8	24704.3	21262.2	19769.3	17347.7	25384.4	31034.1	38145.1		24257	26336.1	1.08571	0.637375
K03428	bchM, chlM; magnesium-protoporphyrin O-methyltransferase [EC:2.1.1.11]	0	9	4	3	3	8	10	0	2	0		3.8	4	1.05263	0.939585
K03429	ugtP; processive 1,2-diacylglycerol beta-glucosyltransferase [EC:2.4.1.315]	1909	1213	194	1302.5	398.5	1073.83	965	2401	2071.5	1800		1003.4	1662.27	1.65663	0.155922
K03430	phnW; 2-aminoethylphosphonate-pyruvate transaminase [EC:2.6.1.37]	2204.13	2069.65	2540.38	2819.52	1835.23	3820.95	2425.73	2205.01	2888.6	5353.65		2293.78	3338.79	1.45558	0.120172
K03431	glmM; phosphoglucosamine mutase [EC:5.4.2.10]	28136.1	30619.5	19993	25052.8	24789	25563.7	21724.5	25025	31542.8	36439.2		25718.1	28059	1.09102	0.482272
K03432	psmA, prcA; proteasome alpha subunit [EC:3.4.25.1]	3394.5	6141	5696	2182.5	6959.5	2236	1987	563	1114	388		4874.7	1257.6	0.257985	0.00579133
[truncated: 4,198 more rows]
