# Supplementary material for: Paraburkholderia sabiae administration alters zebrafish anxiety-like behavior via gut microbial taurine metabolism
Source: Front Microbiol. 2023 Feb 16;14:1079187. doi: 10.3389/fmicb.2023.1079187 (PMC9977788; doi:10.3389/fmicb.2023.1079187)
Supplement: Supplementary file 6 [file Table_6.XLSX]

## Sheet: COG
Table S6. Functional composition tables based on cluster of orthologous groups generated by the PICRUSt2 analysis
function	description	control-1	control-2	control-3	control-4	control-5	bacteria-1	bacteria-2	bacteria-3	bacteria-4	bacteria-5		control	treatment	bacteria/control	ttest
COG0001	Glutamate-1-semialdehyde aminotransferase	31075.6	36907	26442.8	27210.6	29826.4	33491.6	27510.5	25786.2	34300.8	36963.1		30292.5	31610.5	1.04351	0.652713
COG0002	N-acetyl-gamma-glutamylphosphate reductase	8401.8	11547.3	10747	7023.19	12802.1	14355.9	10420.9	6255.67	10288.8	10059.3		10104.3	10276.1	1.01701	0.920053
COG0003	Anion-transporting ATPase, ArsA/GET3 family	12623.3	22726.5	22237.8	7670.67	23846.8	8114.5	7144.33	2191.66	3912	1739		17821	4620.3	0.259261	0.00534608
COG0004	Ammonia channel protein AmtB	14480.9	22331.3	21431.7	10657.7	23407.5	17993.7	13437.4	7346.53	12259.3	11200.8		18461.8	12447.5	0.674231	0.0829267
COG0005	Purine nucleoside phosphorylase	28616.1	33900.4	22552	23447.2	28237.3	28491.9	24550.3	23760.2	31013.7	31910.2		27350.6	27945.3	1.02174	0.826593
COG0006	Xaa-Pro aminopeptidase	62950.5	73045.3	51050.5	53418.7	62115.4	54208.3	45966.8	51515.2	65245.3	74464.3		60516.1	58280	0.96305	0.73744
COG0007	Uroporphyrinogen-III methylase (siroheme synthase)	31346.4	36222.7	27069.2	27641.7	28959.5	31129.9	25750.5	26130.3	33305.4	37371.7		30247.9	30737.6	1.01619	0.863581
COG0008	Glutamyl- or glutaminyl-tRNA synthetase	35393.4	36699.5	25309.9	31024.7	30983.8	37486.7	30525	33121.3	42488.9	48400		31882.3	38404.4	1.20457	0.123819
COG0009	tRNA A37 threonylcarbamoyladenosine synthetase subunit TsaC/SUA5/YrdC	33157.3	34697.8	24212.6	29160.6	28983.2	30788.2	25623.9	30049.7	38227.1	46082.5		30042.3	34154.3	1.13687	0.339007
COG0010	Arginase family enzyme	30008.1	31527.7	20248.7	26725	26412.8	29657.1	24494.8	26653.1	33668.5	39967.6		26984.5	30888.2	1.14467	0.279034
COG0011	Uncharacterized conserved protein YqgV, UPF0045/DUF77 family	2809.5	5144.5	5050	1700.75	3836.75	1659.24	1414.75	592.67	784.75	266.5		3708.3	943.582	0.254451	0.00455405
COG0012	Ribosome-binding ATPase YchF, GTP1/OBG family	28694.8	31007.8	20352	25019.4	25750.3	27075.5	23075.5	25731.7	32599.5	37420.8		26164.9	29180.6	1.11526	0.366261
COG0013	Alanyl-tRNA synthetase	27922.1	30332.2	19913	24306.1	24977.7	26768.5	22884.5	24969.7	31315.2	36210.8		25490.2	28429.7	1.11532	0.351371
COG0014	Gamma-glutamyl phosphate reductase	26589.8	29672.8	19792.5	23740.2	25159.1	25451.3	21508.2	23228	30298.3	35537.3		24990.9	27204.6	1.08858	0.485651
COG0015	Adenylosuccinate lyase	28874.6	31811	20533	25296.5	26501.2	29668.9	25098.7	26234.3	33924.6	37826.7		26603.3	30550.6	1.14838	0.229694
COG0016	Phenylalanyl-tRNA synthetase alpha subunit	28694.8	31007.8	20352	25019.4	25750.3	27075.5	23075.5	25731.7	32599.5	37420.8		26164.9	29180.6	1.11526	0.366261
COG0017	Aspartyl/asparaginyl-tRNA synthetase	24514	23398.1	13451.1	22149.1	16800.7	19256.4	16784	23975.1	28794.7	35947.9		20062.6	24951.6	1.24369	0.260087
COG0018	Arginyl-tRNA synthetase	30457.3	34467.8	24189	26050.9	28159.3	27083	23099	25739.7	32592	37425.8		28664.9	29187.9	1.01825	0.871736
COG0019	Diaminopimelate decarboxylase	39235.9	47735.8	37164.6	31970	39038.1	36870.7	30377	29992.3	39701.1	42683.5		39028.9	35924.9	0.920471	0.410861
COG0020	Undecaprenyl pyrophosphate synthase	32033.3	37012.3	25993	26957.2	32376.1	29117.8	24844.7	26250.7	33555.3	37792.3		30874.4	30312.2	0.98179	0.861489
COG0021	Transketolase	10501.3	12898.8	11314.5	8386.19	13462.6	14341.6	10725.1	8416.5	11820.3	11697.8		11312.7	11400.3	1.00774	0.948581
COG0022	Pyruvate/2-oxoglutarate/acetoin dehydrogenase complex, dehydrogenase (E1) component	13130	21800.5	20588.2	8707.36	23422.4	16822.4	13193.4	5805.67	10419.9	6242.99		17529.7	10496.9	0.598806	0.0803146
COG0023	Translation initiation factor 1 (eIF-1/SUI1)	4124.8	3206.49	3605.88	3837.19	2921.57	3612.44	2384.4	4010.67	5358.77	8206.32		3539.19	4714.52	1.33209	0.281045
COG0024	Methionine aminopeptidase	35965.8	43605.2	32277.7	29203.2	39629.6	34731.6	29273.9	27317.3	36133.3	38680.8		36136.3	33227.4	0.919502	0.408024
COG0025	NhaP-type Na+/H+ or K+/H+ antiporter	27016.7	29040.6	19486.8	24647.8	23545.1	23096.1	20215	23250.2	29367.7	35381.1		24747.4	26262	1.0612	0.645741
COG0026	Phosphoribosylaminoimidazole carboxylase (NCAIR synthetase)	8924.8	11466.8	10076.5	7479.19	11572.1	12275.9	9128.73	6947.67	9664.27	9569.32		9903.89	9517.19	0.960955	0.74547
COG0027	Formate-dependent phosphoribosylglycinamide formyltransferase (GAR transformylase)	4247.63	4354.65	4506.88	4092.02	5645.73	5049.95	3533.9	3309.68	4758.1	6830.65		4569.38	4696.46	1.02781	0.858291
COG0028	Acetolactate synthase large subunit or other thiamine pyrophosphate-requiring enzyme	66993.8	83088.6	59909.9	56887.2	79030.6	72489.1	59408.8	52460.2	71786	75336.1		69182	66296	0.958284	0.6819
COG0029	Aspartate oxidase	28360.8	30555.8	19751	24890.4	25251.3	24158.3	20696.5	25147.7	31367	36970.8		25761.9	27668.1	1.07399	0.592881
COG0030	16S rRNA A1518 and A1519 N6-dimethyltransferase RsmA/KsgA/DIM1 (may also have DNA glycosylase/AP lyase activity)	31154.3	35358.8	24978.5	26397.9	28867.8	27519	23462.5	25862.2	32794.5	37505.8		29351.5	29428.8	1.00263	0.980899
COG0031	Cysteine synthase	45096	60031.1	48103.9	36372.2	55805.8	43310.1	35354.4	31318.4	42561.1	45590.4		49081.8	39626.9	0.807364	0.092088
COG0033	Phosphoglucomutase	6322.33	8795.58	8886.75	5553.92	9189.33	4401.42	2947	3247.41	4427	6705.25		7749.58	4345.62	0.560755	0.00937365
COG0034	Glutamine phosphoribosylpyrophosphate amidotransferase	28445.8	30743.8	19880	24872.4	25324.3	26115.5	22204	25547.7	32212.5	37276.8		25853.3	28671.3	1.109	0.412227
COG0035	Uracil phosphoribosyltransferase	29521.8	31756.8	20984.5	25185.4	27737.8	24263	21052	25287.2	31467.5	37104.8		27037.3	27834.9	1.0295	0.821244
COG0036	Pentose-5-phosphate-3-epimerase	28719.3	31063.3	20392.5	25040.4	25886.8	27487	23266.5	25796.2	32785.5	37467.3		26220.5	29360.5	1.11975	0.345175
COG0037	tRNA(Ile)-lysidine synthase TilS/MesJ	70262.3	71406.1	42062.1	63514.1	53563.4	55525.6	49424.2	65365.7	79419.3	96932.5		60161.6	69333.5	1.15245	0.394396
COG0038	H+/Cl- antiporter ClcA	26594.1	26981.3	15813.7	23611.5	21656.7	23281.6	20277.1	24963.2	31069.1	36740.2		22931.5	27266.2	1.18903	0.260933
COG0039	Malate/lactate dehydrogenase	31093.7	33085.8	21123.8	26549	29336.8	28978.6	24923.6	28358.6	35264.6	39631.6		28237.8	31431.4	1.1131	0.369981
COG0040	ATP phosphoribosyltransferase	8296.8	11342.3	10613	6929.19	12547.1	12351.3	8891.23	5900.67	9386.77	9762.32		9945.69	9258.45	0.930901	0.648876
COG0041	Phosphoribosylcarboxyaminoimidazole (NCAIR) mutase	28942.1	31189.8	20717.4	25492.1	25582.7	26152.5	22243.2	25705.3	32289.5	37628.8		26384.8	28803.9	1.09168	0.479619
COG0042	tRNA-dihydrouridine synthase	35282.9	37489.5	27677.3	32483.5	32085.5	36316.2	29095.1	32236.8	41541.4	50871.8		33003.7	38012.3	1.15176	0.264441
COG0043	3-polyprenyl-4-hydroxybenzoate decarboxylase	3789.3	4717.49	4521.38	4346.69	4720.57	10230.8	6819.4	3942	6883.27	7507.32		4419.09	7076.55	1.60136	0.0308924
COG0044	Dihydroorotase or related cyclic amidohydrolase	52932.1	59241	39414.9	45792	48203	48616.6	42169.9	44559.1	56461	63949.9		49116.6	51151.3	1.04143	0.707032
COG0045	Succinyl-CoA synthetase, beta subunit	7601.8	11525.3	10968	6803.19	13284.1	15334.3	11354.7	5452.67	9366.77	8323.32		10036.5	9966.35	0.993012	0.973568
COG0046	Phosphoribosylformylglycinamidine (FGAM) synthase, synthetase domain	28445.8	30743.8	19880	24872.4	25324.3	26115.5	22202.5	25547.7	32212.5	37276.8		25853.3	28671	1.10899	0.412295
COG0047	Phosphoribosylformylglycinamidine (FGAM) synthase, glutamine amidotransferase domain	4093.67	8246.67	7109.67	2957.67	9874.84	9604.32	7078.33	1874.99	4205.17	1392.67		6456.5	4831.1	0.748253	0.445128
COG0048	Ribosomal protein S12	28694.8	31007.8	20352	25019.4	25750.3	27075.5	23075.5	25731.7	32599.5	37420.8		26164.9	29180.6	1.11526	0.366261
COG0049	Ribosomal protein S7	28694.8	31007.8	20352	25019.4	25750.3	27075.5	23075.5	25731.7	32599.5	37420.8		26164.9	29180.6	1.11526	0.366261
COG0050	Translation elongation factor EF-Tu, a GTPase	29560.1	32149.7	21812.3	26155.5	26708.7	27790.4	23585.2	26164.9	33242.9	37970.2		27277.3	29750.7	1.09068	0.450981
COG0051	Ribosomal protein S10	28694.8	31007.8	20352	25019.4	25750.3	27075.5	23075.5	25731.7	32599.5	37420.8		26164.9	29180.6	1.11526	0.366261
COG0052	Ribosomal protein S2	28694.8	31007.8	20352	25019.4	25750.3	27075.5	23075.5	25731.7	32599.5	37420.8		26164.9	29180.6	1.11526	0.366261
COG0053	Divalent metal cation (Fe/Co/Zn/Cd) transporter	27173.6	28214.1	17233.5	24468.4	25940.9	27221.6	23178.9	25831.3	32738.8	37757.8		24606.1	29345.7	1.19262	0.184416
COG0054	6,7-dimethyl-8-ribityllumazine synthase (Riboflavin synthase beta chain)	31061.3	35626.1	24854.2	26450.9	29043.8	27489	23409.5	25842.2	32801.5	37483.8		29407.3	29405.2	0.999929	0.99949
COG0055	FoF1-type ATP synthase, beta subunit	28689.8	31002.8	20349	25013.4	25734.3	27054.2	23001.5	25715.7	32569.5	37410.8		26157.9	29150.3	1.1144	0.370608
COG0056	FoF1-type ATP synthase, alpha subunit	28687.1	30996.2	20343	25012.1	25712.7	27051.2	22998.5	25715.7	32567.2	37410.8		26150.2	29148.7	1.11466	0.369752
COG0057	Glyceraldehyde-3-phosphate dehydrogenase/erythrose-4-phosphate dehydrogenase	36362.1	40118.1	30372.8	32203.2	32898	30888	25106.5	30603.7	38926.5	46836.1		34390.8	34472.2	1.00236	0.984927
COG0058	Glucan phosphorylase	28266.8	30401.8	19711.5	24692.2	24685.1	22369.1	19437.7	24824.2	30523.3	36762.8		25551.5	26783.4	1.04821	0.740126
COG0059	Ketol-acid reductoisomerase	28474.8	30832.3	19908	24903.2	25394.1	27703.9	23349.9	25749.7	32913.8	37517.3		25902.5	29446.9	1.13684	0.293902
COG0060	Isoleucyl-tRNA synthetase	28694.8	31009.8	20352	25019.4	25750.3	27073.8	23074.2	25731.7	32599.5	37420.8		26165.3	29180	1.11522	0.366461
COG0061	NAD kinase	28694.8	31016.8	20356	25022.4	25743.3	27128.8	23147.5	25743.7	32616.5	37426.8		26166.7	29212.7	1.11641	0.360654
COG0062	NAD(P)H-hydrate repair enzyme Nnr, NAD(P)H-hydrate epimerase domain	273.67	764.84	529.5	267.67	1385.34	1331.15	964	208.99	578.17	223.67		644.204	661.196	1.02638	0.956214
COG0063	NAD(P)H-hydrate repair enzyme Nnr, NAD(P)H-hydrate dehydratase domain	10214.8	12560.8	10847	8227.44	12986.3	13914.5	10250.5	8350.67	11626.5	11629.8		10967.3	11154.4	1.01706	0.885073
COG0064	Asp-tRNAAsn/Glu-tRNAGln amidotransferase B subunit	24703.5	28168.1	17007.5	21301.3	23435.2	24807.5	21653.6	21936.3	27826.8	29422.1		22923.1	25129.2	1.09624	0.387688
COG0065	Homoaconitase/3-isopropylmalate dehydratase large subunit	28713.8	31432.8	20307.5	25140.2	26555.1	30006.4	25042.6	26096.7	33970.8	37843.3		26429.9	30592	1.15748	0.208081
COG0066	3-isopropylmalate dehydratase small subunit	28673.8	31373.8	20254.5	25093.2	26479.1	29720.4	24776.2	26007.7	33829.8	37786.3		26374.9	30424.1	1.15352	0.222104
COG0067	Glutamate synthase domain 1	3184.8	5637.73	5517.97	1898.6	6618.9	3665.2	2867.9	882.6	1613.6	585.4		4571.6	1922.94	0.420627	0.0361046
COG0068	Hydrogenase maturation factor HypF (carbamoyltransferase)	3542.33	5727.5	6059.83	3059.17	4931.83	1756.5	931.5	1235.16	1882.5	1807.5		4664.13	1522.63	0.326456	0.00096637
COG0069	Glutamate synthase domain 2	15781.9	21425.5	18616.3	11879.9	24709.9	23394.3	17298.7	11169.5	17027	14628.1		18482.7	16703.5	0.903739	0.56795
COG0070	Glutamate synthase domain 3	2406.3	4720.73	4699.47	1541.1	6011.4	2884.2	2155.4	636.6	1230.1	428.4		3875.8	1466.94	0.378487	0.0342613
COG0071	Molecular chaperone IbpA, HSP20 family	15631.1	22243.1	20407.6	12827.4	23006.7	30325.5	22403.4	11450	18973.5	14442.7		18823.2	19519	1.03697	0.860521
COG0072	Phenylalanyl-tRNA synthetase beta subunit	28694.8	31007.8	20352	25019.4	25750.3	27075.5	23075.5	25731.7	32599.5	37420.8		26164.9	29180.6	1.11526	0.366261
COG0073	tRNA-binding EMAP/Myf domain	3428.63	3796.07	5053.13	4063.61	3357.4	8219.52	5470.74	3278.08	4589.27	6166.57		3939.77	5544.84	1.4074	0.105472
COG0074	Succinyl-CoA synthetase, alpha subunit	7650.8	11723.3	11069.5	6926.19	13371.1	15824.8	11404.2	5475.67	9403.77	8330.32		10148.2	10087.8	0.994045	0.977947
COG0075	Archaeal aspartate aminotransferase or a related aminotransferase, includes purine catabolism protein PucG	24242	25046.2	14158	23168.6	19673.2	32613	26045	25261.3	33354.7	36546.5		21257.6	30764.1	1.44721	0.0125147
COG0076	Glutamate or tyrosine decarboxylase or a related PLP-dependent protein	11448.8	16889	17057.3	9886.67	18064.3	12579.8	8868.33	6234.49	9182.83	12454		14669.2	9863.9	0.672421	0.0471808
COG0077	Prephenate dehydratase	28431.8	30713.3	19851	24858.2	25299.1	26014.9	22107.6	25509.7	32154.8	37264.3		25830.7	28610.3	1.10761	0.41984
COG0078	Ornithine carbamoyltransferase	11415.3	13642.8	12985.4	9676.63	13513.9	13686.5	10067.5	8830.34	11728.1	12410.5		12246.8	11344.6	0.926331	0.452573
COG0079	Histidinol-phosphate/aromatic aminotransferase or cobyric acid decarboxylase	60890.7	70814.8	48635	51567.3	61801.8	55269.2	46777.3	49681.5	63085.7	71317.1		58741.9	57226.2	0.974197	0.806427
COG0080	Ribosomal protein L11	28694.8	31007.8	20352	25019.4	25750.3	27075.5	23075.5	25731.7	32599.5	37420.8		26164.9	29180.6	1.11526	0.366261
COG0081	Ribosomal protein L1	28694.8	31007.8	20352	25019.4	25750.3	27075.5	23075.5	25731.7	32599.5	37420.8		26164.9	29180.6	1.11526	0.366261
COG0082	Chorismate synthase	28513.8	30827.8	20003	24836.4	25562.3	26547.8	23004.5	25706.7	32560.5	37414.8		25948.7	29046.9	1.1194	0.359753
COG0083	Homoserine kinase	8345.83	10241.2	9235.08	6714.67	9876.58	5814	4321.92	5616.08	6630.25	8321.75		8882.68	6140.8	0.691323	0.0168998
COG0084	Tat protein secretion system quality control protein TatD (DNase activity)	36458.6	37351.1	27617.8	32579.7	30887	31943.3	26080.5	32479.7	41057	51880.1		32978.8	36688.1	1.11247	0.464824
COG0085	DNA-directed RNA polymerase, beta subunit/140 kD subunit	24955.5	26918.2	15986	20682.1	21454.4	18529.1	17329.8	21843	26479.1	30217.2		21999.2	22879.6	1.04002	0.781704
COG0086	DNA-directed RNA polymerase, beta' subunit/160 kD subunit	28694.8	31007.8	20352	25019.4	25750.3	27075.5	23075.5	25731.7	32599.5	37420.8		26164.9	29180.6	1.11526	0.366261
COG0087	Ribosomal protein L3	28694.8	31007.8	20352	25019.4	25750.3	27075.5	23075.5	25731.7	32599.5	37420.8		26164.9	29180.6	1.11526	0.366261
COG0088	Ribosomal protein L4	28694.8	31007.8	20352	25019.4	25750.3	27075.5	23075.5	25731.7	32599.5	37420.8		26164.9	29180.6	1.11526	0.366261
COG0089	Ribosomal protein L23	28694.8	31007.8	20352	25019.4	25750.3	27075.5	23075.5	25731.7	32599.5	37420.8		26164.9	29180.6	1.11526	0.366261
COG0090	Ribosomal protein L2	28694.8	31007.8	20352	25019.4	25750.3	27075.5	23075.5	25731.7	32599.5	37420.8		26164.9	29180.6	1.11526	0.366261
COG0091	Ribosomal protein L22	28694.8	31007.8	20352	25019.4	25750.3	27075.5	23075.5	25731.7	32599.5	37420.8		26164.9	29180.6	1.11526	0.366261
COG0092	Ribosomal protein S3	28694.8	31007.8	20352	25019.4	25750.3	27075.5	23075.5	25731.7	32599.5	37420.8		26164.9	29180.6	1.11526	0.366261
COG0093	Ribosomal protein L14	28694.8	31007.8	20352	25019.4	25750.3	27075.5	23075.5	25731.7	32599.5	37420.8		26164.9	29180.6	1.11526	0.366261
COG0094	Ribosomal protein L5	28694.8	31007.8	20352	25019.4	25750.3	27075.5	23075.5	25731.7	32599.5	37420.8		26164.9	29180.6	1.11526	0.366261
COG0095	Lipoate-protein ligase A	4538.17	4510.93	3746.08	4329.51	3496.76	6510.63	4564.92	4901.89	5592.59	7066.09		4124.29	5727.22	1.38866	0.0147233
COG0096	Ribosomal protein S8	28694.8	31007.8	20352	25019.4	25750.3	27075.5	23075.5	25731.7	32599.5	37420.8		26164.9	29180.6	1.11526	0.366261
COG0097	Ribosomal protein L6P/L9E	28694.8	31007.8	20352	25019.4	25750.3	27075.5	23075.5	25731.7	32599.5	37420.8		26164.9	29180.6	1.11526	0.366261
COG0098	Ribosomal protein S5	28694.8	31007.8	20352	25019.4	25750.3	27075.5	23075.5	25731.7	32599.5	37420.8		26164.9	29180.6	1.11526	0.366261
COG0099	Ribosomal protein S13	28694.8	31007.8	20352	25019.4	25750.3	27075.5	23075.5	25731.7	32599.5	37420.8		26164.9	29180.6	1.11526	0.366261
COG0100	Ribosomal protein S11	28694.8	31007.8	20352	25019.4	25750.3	27075.5	23075.5	25731.7	32599.5	37420.8		26164.9	29180.6	1.11526	0.366261
COG0101	tRNA U38,U39,U40 pseudouridine synthase TruA	46977.8	49347.3	29572	41721.7	38269.6	40337.8	35830.7	43139.7	53564.3	63219.3		41177.7	47218.4	1.1467	0.347835
COG0102	Ribosomal protein L13	28694.8	31007.8	20352	25019.4	25750.3	27075.5	23075.5	25731.7	32599.5	37420.8		26164.9	29180.6	1.11526	0.366261
COG0103	Ribosomal protein S9	28694.8	31007.8	20352	25019.4	25750.3	27075.5	23075.5	25731.7	32599.5	37420.8		26164.9	29180.6	1.11526	0.366261
COG0104	Adenylosuccinate synthase	29259.8	31506.1	20422.7	25643.4	26262.3	26932.5	22972.5	26494.7	33794.5	38744.8		26618.9	29787.8	1.11905	0.379429
COG0105	Nucleoside diphosphate kinase	28727.8	31098.3	20437	25041.2	25851.1	27461.9	23348.2	25790.7	32710.8	37477.3		26231.1	29357.8	1.1192	0.345581
COG0106	Phosphoribosylformimino-5-aminoimidazole carboxamide ribonucleotide (ProFAR) isomerase	8296.8	11342.3	10613	6929.19	12547.1	12376.6	8899.23	5901.34	9405.77	9762.32		9945.69	9269.05	0.931967	0.654441
COG0107	Imidazole glycerol phosphate synthase subunit HisF	8315.8	11400.3	10644	6949.19	12652.1	12415.3	8944.23	5912.67	9399.77	9770.32		9992.29	9288.45	0.929562	0.644406
COG0108	3,4-dihydroxy-2-butanone 4-phosphate synthase	35163.4	41725.8	31392.6	29620.5	37914.1	28596.3	24004.2	27131.2	34420.1	39485.5		35163.3	30727.5	0.873851	0.243801
COG0109	Polyprenyltransferase (heme O synthase)	7911.27	11428	10734.8	6656.37	12893.6	12800.2	9453.79	5642.36	9370.37	8939.97		9924.8	9241.34	0.931136	0.683506
COG0110	Acetyltransferase (isoleucine patch superfamily)	39121.7	41484.3	33323.8	35151.6	33698.7	31410.8	25155.9	32572.5	40508.3	52135.1		36556	36356.5	0.994543	0.968579
COG0111	Phosphoglycerate dehydrogenase or related dehydrogenase	23409.7	32208.8	28535	20372.8	37160	40626	29344.7	17660.2	28609.5	27404.5		28337.3	28729	1.01382	0.935989
COG0112	Glycine/serine hydroxymethyltransferase	29859.6	32691.5	21658	25666	29287.2	28518.9	24317.2	26203.8	33370.6	37851.2		27832.5	30052.3	1.07976	0.496841
COG0113	Delta-aminolevulinic acid dehydratase, porphobilinogen synthase	28384.8	31350.8	20517	25317.4	26132.3	27166.5	22896.5	25289.7	32329.5	36688.8		26340.5	28874.2	1.09619	0.433455
COG0114	Fumarate hydratase class II	5943.77	9374.22	8979.02	4910.62	10483.1	11799.5	8825.79	3751.61	6462.37	5892.72		7938.15	7346.39	0.925453	0.742645
COG0115	Branched-chain amino acid aminotransferase/4-amino-4-deoxychorismate lyase	41163.8	51845.1	39903.4	34991.3	46362.2	46260.4	36867.7	32783.2	45094	48356.3		42853.2	41872.3	0.977111	0.819462
COG0116	23S rRNA G2445 N2-methylase RlmL	24539.1	23023.3	13177.2	22207.1	16260.8	18199.7	16355.5	24020.3	28696.8	36143.8		19841.5	24683.2	1.24402	0.283226
COG0117	Pyrimidine deaminase domain of riboflavin biosynthesis protein RibD	25745.3	27911.8	18800	22860.7	20882.1	22279.3	19070.9	22694.7	28756.8	35024.3		23240	25565.2	1.10005	0.497768
COG0118	Imidazoleglycerol phosphate synthase glutamine amidotransferase subunit HisH	8315.8	11400.3	10644	6949.19	12652.1	12415.3	8944.23	5912.67	9395.77	9770.32		9992.29	9287.65	0.929482	0.644032
COG0119	Isopropylmalate/homocitrate/citramalate synthases	21366.3	31802.7	29228.8	15726	33664	27633.8	20466.8	12488.1	19236.2	15997.2		26357.6	19164.4	0.727093	0.127178
COG0120	Ribose 5-phosphate isomerase	3575.3	4061.82	4066.05	4156.69	4189.57	6908.44	4675.23	3809	5515.77	7040.32		4009.89	5589.75	1.39399	0.0380034
COG0121	Predicted glutamine amidotransferase	8979.63	12855.5	13638.5	6762.52	9755.23	5150.12	3694.73	3581.51	4824.1	6959.15		10398.3	4841.92	0.465646	0.00426277
COG0122	3-methyladenine DNA glycosylase/8-oxoguanine DNA glycosylase	3572.46	6881.89	6096.31	2501.69	6163.99	9643.96	7397.63	1889.93	4478.35	1465.42		5043.27	4975.06	0.986475	0.970545
COG0123	Acetoin utilization deacetylase AcuC or a related deacetylase	6122.67	11185.9	9901.42	5393.92	15604.8	13727.9	10078	3898.4	7690.5	4297.92		9641.75	7938.54	0.823351	0.532228
COG0124	Histidyl-tRNA synthetase	28694.8	31009.8	20352	25019.4	25755.3	27095.5	23089.5	25734.7	32612.5	37423.8		26166.3	29191.2	1.1156	0.364737
COG0125	Thymidylate kinase	29470.8	34449.1	24081.7	25983.4	28382.3	26869.2	22730.8	24525	31077.5	35475.8		28473.5	28135.7	0.988136	0.910238
COG0126	3-phosphoglycerate kinase	28694.8	31007.8	20352	25019.4	25750.3	27064.5	23080.5	25731.7	32599.5	37420.8		26164.9	29179.4	1.11521	0.366425
COG0127	Inosine/xanthosine triphosphate pyrophosphatase, all-alpha NTP-PPase family	28695.8	31010.3	20346	25013.2	25755.1	27049.3	23058.2	25719.7	32573.8	37417.3		26164.1	29163.7	1.11464	0.369022
COG0128	5-enolpyruvylshikimate-3-phosphate synthase	28550.8	30985.8	20094	24961.4	25701.3	27026.8	23038	25723.7	32569.5	37418.8		26058.7	29155.4	1.11883	0.357344
COG0129	Dihydroxyacid dehydratase/phosphogluconate dehydratase	35627.9	42126.5	30312.9	31412.2	38108.3	42013	33542.3	30513.1	41955.9	45588		35517.6	38722.5	1.09023	0.397386
COG0130	tRNA U55 pseudouridine synthase TruB, may also work on U342 of tmRNA	27563.8	30550.8	19954	24560.4	25231.3	26317.5	22289.5	24423	30827.5	35398.8		25572.1	27851.3	1.08913	0.459808
COG0131	Imidazoleglycerol phosphate dehydratase HisB	8296.8	11342.3	10613	6929.19	12547.1	12351.3	8891.23	5900.67	9386.77	9762.32		9945.69	9258.45	0.930901	0.648876
COG0132	Dethiobiotin synthetase	25835.1	27792.3	18399.4	22880.1	22881.7	21681	18706.5	22544.7	28547.2	34923.8		23557.7	25280.6	1.07314	0.61588
COG0133	Tryptophan synthase beta chain	8345.8	11523.3	10723	7056.19	12710.1	12864.6	8982.23	5972.67	9410.77	9769.32		10071.7	9399.92	0.933302	0.668278
COG0134	Indole-3-glycerol phosphate synthase	8328.8	11413.3	10650	6947.19	12644.1	12355.9	8922.23	5944.67	9389.77	9759.32		9996.69	9274.39	0.927746	0.633492
COG0135	Phosphoribosylanthranilate isomerase	3952.97	6639.07	6006.47	2848.77	6837.74	8394.19	6206.56	2871.93	5301.77	3352.07		5257	5225.3	0.99397	0.980778
COG0136	Aspartate-semialdehyde dehydrogenase	30985.9	33052.5	23148.4	27791	27272.5	30585.1	25232.9	27923.7	35469.1	42786.5		28450.1	32399.5	1.13882	0.295977
COG0137	Argininosuccinate synthase	28447.8	30746.1	19896.7	24892.4	25330.3	26083.5	22159.5	25616.7	32182.5	37446.8		25862.7	28697.8	1.10962	0.412498
COG0138	AICAR transformylase/IMP cyclohydrolase PurH	28457.8	30682.8	19866	24785.4	25372.3	26012.5	22603.5	25608.7	32369.5	37339.8		25832.9	28786.8	1.11435	0.387917
COG0139	Phosphoribosyl-AMP cyclohydrolase	8252.8	11056.3	10500	6842.19	12346.1	12345.3	8897.23	5904.67	9391.77	9762.32		9799.49	9260.25	0.944973	0.715829
COG0140	Phosphoribosyl-ATP pyrophosphohydrolase	3852.3	6909.73	6302.47	2543.1	8171.9	7784.37	6056.73	1776.6	3727.6	1500.4		5555.9	4169.14	0.750399	0.409961
COG0141	Histidinol dehydrogenase	8441.13	11654.1	10811.2	7074.36	12896.2	14727.6	10691.9	6289.5	10436.8	10123.8		10175.4	10453.9	1.02737	0.874566
COG0142	Geranylgeranyl pyrophosphate synthase	43974.4	52864.5	40922.6	36243.6	48114.1	43491.3	35355.1	34591.5	45321	49514.3		44423.8	41654.6	0.937664	0.516134
COG0143	Methionyl-tRNA synthetase	28701.8	31027.1	20387.7	25040.4	25799.3	27228.5	23166.5	25759.7	32684.5	37434.8		26191.3	29254.8	1.11697	0.357495
COG0144	16S rRNA C967 or C1407 C5-methylase, RsmB/RsmF family	34819	36465.7	25198.4	30779	30424.2	34944.8	28700.6	32212.2	41240.3	45237.8		31537.2	36467.1	1.15632	0.206731
COG0145	N-methylhydantoinase A/oxoprolinase/acetone carboxylase, beta subunit	4468.3	9438.23	7586.97	3412.1	12742.9	17744.4	12919.2	2887.1	7990.1	2548.4		7529.7	8817.84	1.17107	0.713243
COG0146	N-methylhydantoinase B/oxoprolinase/acetone carboxylase, alpha subunit	4729.8	9873.73	7885.47	3476.1	13460.4	18316.9	13791.2	3207.6	8388.6	2667.9		7885.1	9274.44	1.1762	0.703396
COG0147	Anthranilate/para-aminobenzoate synthases component I	36563.1	44963.6	34882.6	31427.1	44033.9	35187.6	28851.2	27782.7	37109.3	43133.1		38374.1	34412.8	0.896772	0.334805
COG0148	Enolase	28709.1	31059.1	20377.7	25031.1	25819	27243.5	23185.5	25758	32658.5	37444.8		26199.2	29258.1	1.11675	0.358391
COG0149	Triosephosphate isomerase	29429.1	31710.4	21733.3	25871.4	26189.2	27263.3	23180.2	26020.1	32776.5	37912.1		26986.7	29430.4	1.09055	0.457811
COG0150	Phosphoribosylaminoimidazole (AIR) synthetase	28445.8	30743.8	19880	24872.4	25324.3	26115.5	22202.5	25547.7	32212.5	37276.8		25853.3	28671	1.10899	0.412295
COG0151	Phosphoribosylamine-glycine ligase	28445.8	30743.8	19880	24872.4	25327.3	26114.2	22202.5	25547.7	32212.5	37276.8		25853.9	28670.7	1.10895	0.412436
COG0152	Phosphoribosylaminoimidazole-succinocarboxamide synthase	28664.8	31411.1	20268.7	25156.4	26106.3	28720.5	24287.5	25973.7	33453.5	37662.8		26321.5	30019.6	1.1405	0.26518
COG0153	Galactokinase	27210.5	27940.4	18286.4	23522.8	19750.7	18132.9	16373	23882.7	28508	35895.3		23342.2	24558.4	1.0521	0.771404
COG0154	Asp-tRNAAsn/Glu-tRNAGln amidotransferase A subunit or related amidase	54809.9	81166	66962.6	41348.3	79278.4	65928.5	53760.2	32372.6	49511.9	41359.5		64713.1	48586.6	0.7508	0.125327
COG0155	Sulfite reductase, beta subunit (hemoprotein)	28723.9	34845.4	24964.2	25062.2	31273.9	30538.2	25716.9	23347.1	31354.1	34500.2		28973.9	29091.3	1.00405	0.967085
COG0156	7-keto-8-aminopelargonate synthetase or related enzyme	38076.5	43268.7	33057.3	32204.4	36824.8	39524.7	32170.2	32389.4	43300.7	48724.7		36686.3	39221.9	1.06912	0.518532
COG0157	Nicotinate-nucleotide pyrophosphorylase	26554.8	29626.8	19774	23576.4	25006.3	25283.5	21330.5	23182.7	30239.5	35498.8		24907.7	27107	1.0883	0.490708
COG0158	Fructose-1,6-bisphosphatase	3283.63	3208.15	3539.88	3930.52	2937.73	5740.12	3512.73	3445.18	4802.1	6836.15		3379.98	4867.26	1.44002	0.0581349
COG0159	Tryptophan synthase alpha chain	8333.8	11425.3	10658	6947.19	12679.1	12358.9	8922.23	5944.67	9389.77	9759.32		10008.7	9274.99	0.926694	0.629145
COG0160	4-aminobutyrate aminotransferase or related aminotransferase	18216.5	29539.8	28648	11604.7	27819.6	14249.4	11778.4	4915.46	8240.57	5012.52		23165.7	8839.27	0.381567	0.00710165
COG0161	Adenosylmethionine-8-amino-7-oxononanoate aminotransferase	31980.6	37675.4	26976.7	28480.5	35085.7	37590.6	30443.9	26965.6	37256.8	39355.7		32039.8	34322.5	1.07125	0.48357
COG0162	Tyrosyl-tRNA synthetase	29422.1	31695.1	21702.6	25850.4	26142.2	27169.3	23152.2	26091.1	32768.5	38083.1		26962.5	29452.8	1.09236	0.453364
COG0163	3-polyprenyl-4-hydroxybenzoate decarboxylase	3624.8	4260.49	4230.88	4183.19	4182.57	6759.77	4281.4	3479	5349.77	7006.32		4096.39	5375.25	1.31219	0.102911
COG0164	Ribonuclease HII	28617.1	30773	20170.5	24939.8	25375	25845.7	22173.2	25539.7	32081.3	37217.2		25975.1	28571.4	1.09995	0.445875
COG0165	Argininosuccinate lyase	28578.8	30957.8	20052	25024.4	25654.3	27152.5	23047.5	25811.7	32697.5	37468.8		26053.5	29235.6	1.12214	0.345776
COG0166	Glucose-6-phosphate isomerase	28748.5	31130.5	20434	25063.8	25962	27090.5	23089.5	25734.7	32604.8	37423.8		26267.8	29188.7	1.1112	0.380847
COG0167	Dihydroorotate dehydrogenase	29760.8	31728.1	20597.7	25628.4	26732.3	27100.2	23246.1	26990.7	34221.5	39588.8		26889.5	30229.5	1.12421	0.368292
COG0168	Trk-type K+ transport system, membrane component	49235.3	49389.7	31766.5	44916.1	35241.1	34285.9	30413.8	45081.8	54135.8	69794.6		42109.7	46742.4	1.11001	0.577948
COG0169	Shikimate 5-dehydrogenase	30450.7	33873.3	22354.5	26142.3	28254.8	32378.3	27376.8	26931.7	35196.7	38310.6		28215.1	32038.8	1.13552	0.229648
COG0170	Dolichol kinase	0	24	21.5	10	33	59	52	5	28	7		17.7	30.2	1.70621	0.347944
COG0171	NH3-dependent NAD+ synthetase	29030.3	31861.1	20674.7	25317.9	28691.3	29020.8	24533.5	26033.7	33495	37738.8		27115.1	30164.4	1.11246	0.35378
COG0172	Seryl-tRNA synthetase	28701.8	31025.1	20375.7	25040.4	25771.3	27110.5	23103.5	25742.7	32611.5	37426.8		26182.9	29199	1.11519	0.365603
COG0173	Aspartyl-tRNA synthetase	28672.8	30954.8	20321	24997.4	25708.3	26888.5	22903.5	25694.7	32497.5	37383.8		26130.9	29073.6	1.11261	0.379295
COG0174	Glutamine synthetase	25878.8	39289	35621.5	18311.3	41988.8	32256.6	25152.4	12557.5	20434.4	14288.2		32217.9	20937.8	0.649882	0.0834595
COG0175	3'-phosphoadenosine 5'-phosphosulfate sulfotransferase (PAPS reductase)/FAD synthetase or related enzyme	20308.9	27674.5	25570.4	16018	31464	23427.4	17733.4	12926.9	18735.1	19308		24207.2	18426.2	0.761187	0.108906
COG0176	Transaldolase	29285.8	31694	21288.9	25824.2	26253.1	27242.9	23232.7	25929.8	32744.1	37799.8		26869.2	29389.9	1.09381	0.446417
COG0177	Endonuclease III	28734.8	31148.5	20403.7	25160.8	26110.3	27699.7	23439.1	25809	32869.7	37491.5		26311.6	29461.8	1.11973	0.341811
COG0178	Excinuclease UvrABC ATPase subunit	35097.1	41317.4	30444.5	28593.9	35806.2	31144.5	26649.9	27936.3	35984.3	40060.9		34251.8	32355.2	0.944626	0.587788
COG0179	2-keto-4-pentenoate hydratase/2-oxohepta-3-ene-1,7-dioic acid hydratase (catechol pathway)	17782.1	26004.1	23077.5	13454.1	27410.2	34423.1	25456.3	11330.2	20857.1	17187.8		21545.6	21850.9	1.01417	0.949735
COG0180	Tryptophanyl-tRNA synthetase	29543.1	31911.1	21864.1	25961.4	26317.2	27316.3	23273.7	26139.1	32918	38183.1		27119.4	29566	1.09022	0.46171
COG0181	Porphobilinogen deaminase	27624.8	30700.8	20098	24612.4	25423.3	26988.5	22771.5	24544.7	31122.5	35486.8		25691.9	28182.8	1.09695	0.414156
COG0182	Methylthioribose-1-phosphate isomerase (methionine salvage pathway), a paralog of eIF-2B alpha subunit	2565.8	5782.07	5212.8	2109.94	5536.07	7249.52	5065.56	1299.59	3108.44	1036.07		4241.34	3551.84	0.837433	0.638562
COG0183	Acetyl-CoA acetyltransferase	65815.7	94642.9	80831.6	50767	97984.8	78914	63662.4	39936.9	60439.8	55695.6		78008.4	59729.7	0.765683	0.131396
COG0184	Ribosomal protein S15P/S13E	28694.8	31003.8	20352	25019.4	25743.3	27075.5	23069.5	25731.7	32599.5	37420.8		26162.7	29179.4	1.11531	0.366157
COG0185	Ribosomal protein S19	28694.8	31007.8	20352	25019.4	25750.3	27075.5	23075.5	25731.7	32599.5	37420.8		26164.9	29180.6	1.11526	0.366261
COG0186	Ribosomal protein S17	28694.8	31007.8	20352	25019.4	25750.3	27075.5	23075.5	25731.7	32599.5	37420.8		26164.9	29180.6	1.11526	0.366261
COG0187	DNA gyrase/topoisomerase IV, subunit B	36612.6	38452.6	26543.1	31526.6	32358.4	39803.5	32818.2	33891.3	43770.3	48930.1		33098.7	39842.7	1.20375	0.103641
COG0188	DNA gyrase/topoisomerase IV, subunit A	36515.6	38214.6	26417.1	31435.6	32146.4	39649.5	32641.2	33856.3	43702.3	48909.1		32945.9	39751.7	1.20658	0.101564
COG0189	Glutathione synthase/RimK-type ligase, ATP-grasp superfamily	12074.8	14957.7	15658.5	11848.6	14465.6	18948.3	13343	9935.26	15600.4	17507.7		13801	15066.9	1.09172	0.494759
COG0190	5,10-methylene-tetrahydrofolate dehydrogenase/Methenyl tetrahydrofolate cyclohydrolase	28749.6	31137.5	20449.5	25085	25951.7	27237.7	23173.9	25788.3	32704.1	37436.2		26274.7	29268	1.11393	0.368268
COG0191	Fructose/tagatose bisphosphate aldolase	47964.1	49806.2	29920.9	42973	37697.2	35860.4	31874.4	43593	52686.1	66729.6		41672.3	46148.7	1.10742	0.552727
COG0192	S-adenosylmethionine synthetase	28525.8	30935.3	20080	24949.7	25613.6	27089.8	23020.7	25738.7	32625.3	37425.3		26020.9	29180	1.12141	0.348233
COG0193	Peptidyl-tRNA hydrolase	28694.8	31009.8	20352	25023.4	25741.3	27065.5	23060.5	25731.7	32596.5	37420.8		26164.3	29175	1.11507	0.36727
COG0194	Guanylate kinase	28694.8	31007.8	20352	25019.4	25750.3	27077.5	23080.5	25731.7	32599.5	37422.8		26164.9	29182.4	1.11533	0.365948
COG0195	Transcription antitermination factor NusA, contains S1 and KH domains	28694.8	31007.8	20352	25019.4	25750.3	27074.2	23075.5	25731.7	32599.5	37420.8		26164.9	29180.3	1.11525	0.366308
COG0196	FAD synthase	28501.8	30879.8	20007	24920.4	25512.3	26579.5	22526.5	25633.7	32366.5	37350.8		25964.3	28891.4	1.11274	0.390027
COG0197	Ribosomal protein L16/L10AE	28694.8	31007.8	20352	25019.4	25750.3	27075.5	23075.5	25731.7	32599.5	37420.8		26164.9	29180.6	1.11526	0.366261
COG0198	Ribosomal protein L24	28694.8	31007.8	20352	25019.4	25750.3	27075.5	23075.5	25731.7	32599.5	37420.8		26164.9	29180.6	1.11526	0.366261
COG0199	Ribosomal protein S14	31709.3	36293.8	25600.5	26725.9	31711.8	28162.2	24144	26150.7	33162	37659.8		30408.3	29855.7	0.981829	0.864201
COG0200	Ribosomal protein L15	28694.8	31007.8	20352	25019.4	25750.3	27075.5	23075.5	25731.7	32599.5	37420.8		26164.9	29180.6	1.11526	0.366261
COG0201	Preprotein translocase subunit SecY	28702.8	31052.8	20374	25023.4	25760.3	27088.2	23088.5	25818.7	32599.5	37422.8		26182.7	29203.5	1.11538	0.364834
COG0202	DNA-directed RNA polymerase, alpha subunit/40 kD subunit	28694.8	31007.8	20352	25019.4	25750.3	27075.5	23075.5	25731.7	32599.5	37420.8		26164.9	29180.6	1.11526	0.366261
COG0203	Ribosomal protein L17	28694.8	31007.8	20352	25019.4	25750.3	27075.5	23075.5	25731.7	32599.5	37420.8		26164.9	29180.6	1.11526	0.366261
COG0204	1-acyl-sn-glycerol-3-phosphate acyltransferase	51119.7	65485.6	52297.2	41357.2	68634.6	50984.4	41966.1	36332.3	50005.9	52444.8		55778.9	46346.7	0.830901	0.147711
COG0205	6-phosphofructokinase	28942.8	30772.9	20060.6	24701.8	25266.1	25644.1	22163.1	25679.9	32226.1	37730.6		25948.9	28688.8	1.10559	0.436765
COG0206	Cell division GTPase FtsZ	29049.5	31077.3	20914.5	25531.4	25565.3	25549	21939.2	25636.3	32095.3	37509.2		26427.6	28545.8	1.08015	0.535848
COG0207	Thymidylate synthase	25888.5	27593.3	18556.7	22724.2	22554.4	20682	18297.9	22593	28355.6	34922.7		23463.4	24970.2	1.06422	0.66686
COG0208	Ribonucleotide reductase beta subunit, ferritin-like domain	28086.3	30497.8	20129	24360.9	26133.8	24307	21217.5	24071.2	30027.5	35262.8		25841.6	26977.2	1.04395	0.720938
COG0209	Ribonucleotide reductase alpha subunit	29819.9	32555.3	22233.1	26324.2	27212.8	33433.7	27864.1	27106.7	35409.9	38829		27629.1	32528.7	1.17734	0.121492
COG0210	Superfamily I DNA or RNA helicase	58626.6	67455.9	46469.8	50504.4	58916.4	53287.5	45508.7	48308.4	61871.8	71606.4		56394.6	56116.6	0.99507	0.964209
COG0211	Ribosomal protein L27	28694.8	31007.8	20352	25019.4	25750.3	27075.5	23075.5	25731.7	32599.5	37420.8		26164.9	29180.6	1.11526	0.366261
COG0212	5-formyltetrahydrofolate cyclo-ligase	28571.8	30662.3	20104.5	24811.4	24982.3	28392.5	23934.5	25861.7	33122	37596.8		25826.5	29781.5	1.15314	0.234367
COG0213	Thymidine phosphorylase	27250.8	29572.4	19545.6	24242.8	23466.5	21747.1	18913.8	23527.6	28841.7	34849.9		24815.6	25576	1.03064	0.823781
COG0214	Pyridoxal biosynthesis lyase PdxS	24310	26654.5	15956.5	20349.8	20808.8	17029.9	16040.8	20477	24334.8	28074		21615.9	21191.3	0.980356	0.887324
COG0215	Cysteinyl-tRNA synthetase	32133.3	37162.3	26099.5	26995.9	32473.8	29519.5	25182.8	26321.7	33792	37841.8		30973	30531.6	0.985748	0.890489
COG0216	Protein chain release factor A	28694.8	31007.8	20352	25019.4	25750.3	27075.5	23075.5	25731.7	32599.5	37420.8		26164.9	29180.6	1.11526	0.366261
COG0217	Transcriptional and/or translational regulatory protein YebC/TACO1	29502.3	31778.6	20835.8	25757.7	26637.1	27873.7	23613.2	26597.3	34092.8	38706.9		26902.3	30176.8	1.12172	0.350352
COG0218	GTP-binding protein EngB required for normal cell division	25071.6	24207.5	14145	22796.3	17722.5	23209.7	19887.5	24891.7	30746.8	36752.2		20788.6	27097.6	1.30348	0.121949
COG0219	tRNA(Leu) C34 or U34 (ribose-2'-O)-methylase TrmL, contains SPOUT domain	28519.1	30493.6	20996.6	25677.4	24690.2	25600.4	21698	25343.4	31704	37142.1		26075.4	28297.6	1.08522	0.504987
COG0220	tRNA G46 methylase TrmB	28429.1	30253.6	19878.7	24556.1	24563	25832.5	22396.1	25546	32081	37295.8		25536.1	28630.3	1.12117	0.365138
COG0221	Inorganic pyrophosphatase	6463.6	10231.7	9843.85	5671.79	11430.5	11667.1	8525.13	3969.27	6625.37	6657.72		8728.29	7488.93	0.858006	0.486163
COG0222	Ribosomal protein L7/L12	28679.8	30949.8	20341	24884.4	25595.3	27053.5	23052.5	25728.7	32565.5	37420.8		26090.1	29164.2	1.11783	0.357664
COG0223	Methionyl-tRNA formyltransferase	28815.6	31300.2	20485.8	25116.5	26165.2	27696.5	23543.9	25865.4	32928.1	37510.7		26376.7	29508.9	1.11875	0.344455
COG0224	FoF1-type ATP synthase, gamma subunit	28689.8	31000.8	20349	25013.4	25734.3	27054.2	23001.5	25715.7	32569.5	37410.8		26157.5	29150.3	1.11442	0.370526
COG0225	Peptide methionine sulfoxide reductase MsrA	30403.1	33639.2	21808.1	26559.4	32704.5	27866.9	23534.1	26906.8	34162	38992.1		29022.9	30292.4	1.04374	0.72809
COG0226	ABC-type phosphate transport system, periplasmic component	30225.9	32536.1	21731.7	27355.4	27304.4	29522.8	24052.5	27533.5	34778	42138.1		27830.7	31605	1.13562	0.329722
COG0227	Ribosomal protein L28	31640.3	36064.8	25439	26649.4	31382.8	28143.5	24126.5	26073.2	33145	37663.8		30235.3	29830.4	0.986609	0.900027
COG0228	Ribosomal protein S16	28694.8	31007.8	20352	25019.4	25750.3	27075.5	23075.5	25731.7	32599.5	37420.8		26164.9	29180.6	1.11526	0.366261
COG0229	Peptide methionine sulfoxide reductase MsrB	27187.5	30753.8	19877.6	24128.5	27771.4	28813.1	24597.5	24498.5	31023.8	35063.3		25943.8	28799.3	1.11007	0.325226
COG0230	Ribosomal protein L34	1823.33	1047.25	1654.58	1265.92	831.83	330.75	425	1478.41	1685	2428.25		1324.58	1269.48	0.958402	0.902962
COG0231	Translation elongation factor P (EF-P)/translation initiation factor 5A (eIF-5A)	28747.1	31161.2	20483.7	25071.1	25990	27897.5	23622.1	25959	32997.5	37708.8		26290.6	29637	1.12728	0.314225
COG0232	dGTP triphosphohydrolase	8300.47	11176	10553.4	6661.02	12243.4	12408.9	9368.24	5960.84	9505.27	9853.31		9786.85	9419.32	0.962446	0.805343
COG0233	Ribosome recycling factor	28694.8	31002.8	20352	25019.4	25750.3	27075.5	23075.5	25731.7	32599.5	37420.8		26163.9	29180.6	1.1153	0.366055
COG0234	Co-chaperonin GroES (HSP10)	29638.3	33234.8	21956.2	25839.6	28811.3	36169.8	29820.7	27412	36573.4	38911.2		27896.1	33777.4	1.21083	0.0769154
COG0235	Ribulose-5-phosphate 4-epimerase/Fuculose-1-phosphate aldolase	30981	37981	25959.2	26484.3	33316.2	37848.7	30820	26085.7	35972.3	36634.7		30944.3	33472.3	1.08169	0.443704
COG0236	Acyl carrier protein	41706.8	53973.5	42507.7	34531.6	47842.2	46404.3	37645.4	31160.5	44087	43737.2		44112.4	40606.9	0.920533	0.435557
COG0237	Dephospho-CoA kinase	28124.3	30392.3	19730	24693.4	25424.3	28078.5	24074.5	25869.7	33245	37630.3		25672.9	29779.6	1.15996	0.218323
COG0238	Ribosomal protein S18	31577.3	36079.8	25450.5	26641.9	31530.8	27874.5	23901	25980.7	33001	37590.8		30256.1	29669.6	0.980616	0.856556
COG0239	Fluoride ion exporter CrcB/FEX, affects chromosome condensation	12871.9	18103.1	17226.7	10317.9	19449.4	15671.7	11081.5	7967.87	11845	14249.1		15593.8	12163	0.779992	0.15335
COG0240	Glycerol-3-phosphate dehydrogenase	29346.3	31559.8	20924.5	25246.9	25602.8	27539	23561.3	25925.7	32809.5	37513.8		26536.1	29469.9	1.11056	0.374027
COG0241	Histidinol phosphatase or a related phosphatase	22837.5	22041.7	13329.4	21102	16217.7	19357.6	16790.9	21912	27581.1	34595.8		19105.7	24047.5	1.25866	0.216434
COG0242	Peptide deformylase	32962.9	37740.4	26406.2	28356	31944.6	30543.5	25911.8	28195.6	36696.4	40730.7		31482	32415.6	1.02965	0.789258
COG0243	Anaerobic selenocysteine-containing dehydrogenase	33530.7	42802.8	39534.7	28156.8	48166.3	40233.5	27797.3	21883.5	33024.6	35583.8		38438.2	31704.5	0.824817	0.191686
COG0244	Ribosomal protein L10	28694.8	31007.8	20352	25019.4	25750.3	27075.5	23075.5	25731.7	32599.5	37420.8		26164.9	29180.6	1.11526	0.366261
COG0245	2C-methyl-D-erythritol 2,4-cyclodiphosphate synthase	28120.8	29675.8	19288	24393.4	23682.3	23290.8	20460.2	24979.7	31113.5	36961.8		25032.1	27361.2	1.09305	0.522353
COG0246	Mannitol-1-phosphate/altronate dehydrogenases	2947.33	3734.41	3745.92	3258.42	5253.33	3697.74	2258.67	2229.58	2942.5	5135.75		3787.88	3252.85	0.858751	0.448478
COG0247	Fe-S oxidoreductase	8700.77	12861.9	10789.4	7916.62	12855.1	18934.6	12118.1	6744.6	10297.2	8714.72		10624.8	11361.9	1.06938	0.759665
COG0248	Exopolyphosphatase/pppGpp-phosphohydrolase	7716.96	7257.73	7061.13	8126.94	6086.06	11507.7	7899.9	8173.42	10442.6	13966.9		7249.76	10398.1	1.43427	0.0277924
COG0249	DNA mismatch repair ATPase MutS	25289.3	24878.3	14637.5	23039.9	19007.8	24593.5	20899.5	25116.7	31419	36986.8		21370.6	27803.1	1.301	0.102764
COG0250	Transcription antitermination factor NusG	30418.8	32940.9	22504.6	26989	27968.5	28974.1	24384.7	27077.1	34774.7	39519.7		28164.4	30946	1.09877	0.417136
COG0251	Enamine deaminase RidA, house cleaning of reactive enamine intermediates, YjgF/YER057c/UK114 family	67917.2	80774.8	59119.5	58010.9	76567.4	77007.2	63456	55197.2	75985.8	79585.3		68478	70246.3	1.02582	0.793368
COG0252	L-asparaginase/archaeal Glu-tRNAGln amidotransferase subunit D	30597	31154.9	21846.5	26799.7	25947.8	21629	18845.8	26229.1	31497.8	41183.9		27269.2	27877.1	1.02229	0.891243
COG0253	Diaminopimelate epimerase	28580.8	30659.3	20121.5	24896.4	25002.3	27008.2	23035.8	25711.7	32526	37409.8		25852.1	29138.3	1.12712	0.327326
COG0254	Ribosomal protein L31	32417.4	36900.5	26904.9	27542.5	32015	28357.8	24267	26474.7	33378.6	38339.5		31156.1	30163.5	0.968143	0.758888
COG0255	Ribosomal protein L29	28694.8	30998.8	20340	25016.4	25741.3	27021.2	23000.5	25721	32574.5	37417.8		26158.3	29147	1.11426	0.371567
COG0256	Ribosomal protein L18	28484.8	30816.6	19864.8	24824.2	25721.8	27039.8	23059.5	25617.9	32569.5	37289.6		25942.4	29115.3	1.1223	0.345557
COG0257	Ribosomal protein L36	7469.43	9934.88	8734.35	6258.87	11910.9	6605.24	4815.88	5136.11	6065.45	7576.55		8861.68	6039.85	0.681569	0.0333021
COG0258	5'-3' exonuclease	6274.83	8597.25	8763.58	5216.42	8645.33	4369.08	3077	3242.41	4322	6470.25		7499.48	4296.15	0.572859	0.00990339
COG0259	Pyridoxine/pyridoxamine 5'-phosphate oxidase	8439.8	11118.8	10518.5	6599.19	13825.1	11597.4	8913.73	5748.67	9104.27	9501.32		10100.3	8973.09	0.888399	0.486212
COG0260	Leucyl aminopeptidase	31552	34884.1	24862.4	29089.5	29217.7	34414.4	27792.6	28277.8	36705.3	42690.8		29921.1	33976.2	1.13552	0.244444
COG0261	Ribosomal protein L21	28694.8	31007.8	20352	25019.4	25750.3	27075.5	23075.5	25731.7	32599.5	37420.8		26164.9	29180.6	1.11526	0.366261
COG0262	Dihydrofolate reductase	43787.1	58686.5	46785	33691	61953.7	39528.9	33418.5	28748	38656.6	39914.7		48980.7	36053.3	0.736073	0.0490872
COG0263	Glutamate 5-kinase	9104.8	12065.8	11117.5	7660.19	13349.1	13026.3	9359.23	6705	10772.3	11035.3		10659.5	10179.6	0.954982	0.751217
COG0264	Translation elongation factor EF-Ts	28493.5	30375	19959.9	24670.8	24579.7	26397.8	22620.3	25620.3	32226	37340.8		25615.8	28841.1	1.12591	0.341703
COG0265	Periplasmic serine protease, S1-C subfamily, contain C-terminal PDZ domain	23486.1	35102.8	31359.6	19276.8	40161.4	47650.7	35636	16932.8	29411.2	22907.5		29877.4	30507.6	1.02109	0.925445
COG0266	Formamidopyrimidine-DNA glycosylase	19300.3	30230.3	27762.5	13599.2	32654.6	20507.4	15862.6	8799.84	13240.3	10909.3		24709.4	13863.9	0.561078	0.0298903
COG0267	Ribosomal protein L33	31688.3	36252.8	25544.5	26709.9	31670.8	27888.8	23895.3	26063.7	33018	37617.8		30373.3	29696.7	0.977725	0.835382
COG0268	Ribosomal protein S20	28694.8	31000.8	20348	25016.4	25750.3	27070.5	23065.5	25731.7	32597.5	37420.8		26162.1	29177.2	1.11525	0.366484
COG0269	3-keto-L-gulonate-6-phosphate decarboxylase	634.5	728	673.5	285.5	468.5	401.49	357	288.5	156	249		558	290.398	0.520427	0.0190203
COG0270	Site-specific DNA-cytosine methylase	3232.5	5863.34	6242.33	2578.34	6901.17	3252.82	2233.17	812.65	1465.17	1046.17		4963.54	1762	0.354988	0.0108688
COG0271	Stress-induced morphogen (activity unknown)	4281.13	5095.31	5296.72	4765.52	5919.23	13415.6	9842.73	4856.01	8478.6	7958.65		5071.58	8910.32	1.75691	0.0267346
COG0272	NAD-dependent DNA ligase	28701.6	31025.2	20354.8	25025	25757.7	27131.4	23128.2	25769.3	32630.1	37427.2		26172.9	29217.2	1.11632	0.361194
COG0274	Deoxyribose-phosphate aldolase	29209.1	31130.3	21051.9	25275.9	24754.9	20986.6	18681.6	24783.3	29968.3	36727.8		26284.4	26229.5	0.997911	0.988519
COG0275	16S rRNA C1402 N4-methylase RsmH	28790	31279.2	20533.5	25102.6	26134.7	27509.8	23357.5	25795.7	32770.7	37497.5		26368	29386.2	1.11447	0.362848
COG0276	Protoheme ferro-lyase (ferrochelatase)	9314.8	12110.3	11442	7649.19	13635.1	12982.9	9835.73	6847.67	10964.8	11092.3		10830.3	10344.7	0.955163	0.74814
COG0277	FAD/FMN-containing dehydrogenase	61651.2	90593.4	75817.3	47568.8	94220.4	74130.5	58542.7	37656.1	56312.8	50708.3		73970.2	55470	0.749897	0.118362
COG0278	Glutaredoxin-related protein	3721.63	3981.98	4300.05	4231.02	4222.23	8010.12	5718.06	3866.01	6077.1	7197.65		4091.38	6173.79	1.50897	0.0193778
COG0279	Phosphoheptose isomerase	24205.3	24637.9	16357.6	23615.3	18355.7	22642.2	18614.9	22814.9	28588.4	37784.2		21434.4	26088.9	1.21715	0.248281
COG0280	Phosphotransacetylase	29000.9	29861	19409.7	24828.1	23853.6	23858.5	20260.3	26282.1	32285.2	38994.1		25390.7	28336	1.116	0.461584
COG0281	Malic enzyme	33043.4	35213.5	25930.3	30037.6	28848.9	30184.6	24887.4	28923.5	36543.4	44420.3		30614.7	32991.9	1.07765	0.546975
COG0282	Acetate kinase	29472.8	31451.5	21858.8	26137.1	25132.9	25885.3	21959.6	25976.7	32152.1	38235.5		26810.6	28841.8	1.07576	0.557189
COG0283	Cytidylate kinase	28643.8	30987.8	20355	24961.4	25821.3	28501.5	24082.5	25836.7	33161.5	37568.8		26153.9	29830.2	1.14056	0.262992
COG0284	Orotidine-5'-phosphate decarboxylase	28482.8	30816.8	19956	24907.4	25432.3	26479.5	22658.5	25627.7	32375.5	37343.8		25919.1	28897	1.11489	0.380918
COG0285	Folylpolyglutamate synthase/Dihydropteroate synthase	28694.8	31007.8	20352	25019.4	25750.3	27081.7	23076.5	25731.7	32601	37426.8		26164.9	29183.5	1.11537	0.365901
COG0286	Type I restriction-modification system, DNA methylase subunit	28780.8	31813.2	22261.1	25329.9	23367.6	19411.4	16865.2	24139.4	29372.8	36193.1		26310.5	25196.4	0.957653	0.782573
COG0287	Prephenate dehydrogenase	10634	13207.9	11230.2	8486.59	15687.7	13856.4	10246.5	8345.07	11680.2	11676.9		11849.3	11161	0.941914	0.663069
COG0288	Carbonic anhydrase	32785.3	38053.7	27008.7	27374.2	33469.6	37587.4	31129.2	27570.3	37184.8	39029.4		31738.3	34500.2	1.08702	0.386699
COG0289	Dihydrodipicolinate reductase	30431.3	34373.1	24178.2	26043.2	27813.6	27276.4	23161.2	25772.7	32710.3	37433.3		28567.9	29270.8	1.0246	0.827705
COG0290	Translation initiation factor IF-3	27247.8	29767.8	19021	23241.4	24772.3	25451.5	22308.5	24284.7	30854.5	33243.8		24810.1	27228.6	1.09748	0.405696
COG0291	Ribosomal protein L35	28694.8	31007.8	20352	25019.4	25750.3	27075.5	23075.5	25731.7	32599.5	37420.8		26164.9	29180.6	1.11526	0.366261
COG0292	Ribosomal protein L20	28694.8	31007.8	20352	25019.4	25750.3	27075.5	23075.5	25731.7	32599.5	37420.8		26164.9	29180.6	1.11526	0.366261
COG0293	23S rRNA U2552 (ribose-2'-O)-methylase RlmE/FtsJ	3714.63	4016.98	4348.05	4203.02	4096.23	8444.12	5678.73	3871.01	6052.1	7194.65		4075.78	6248.12	1.53299	0.0228569
COG0294	Dihydropteroate synthase	32548.8	37778.7	26934.9	27676.8	33268.5	33093.3	27846.2	27161.3	35290.2	38731.5		31641.5	32424.5	1.02475	0.798556
COG0295	Cytidine deaminase	27910.5	29539.9	19118.8	24081.3	23842.9	21981	19293.8	24662.1	30335.9	36620.4		24898.7	26578.6	1.06747	0.652847
COG0296	1,4-alpha-glucan branching enzyme	31665.9	36719.4	25423.7	26899	31939.2	28280.5	24309.9	25900.6	33382.6	37730.9		30529.5	29920.9	0.980067	0.853685
COG0297	Glycogen synthase	23788.3	23895.3	13678.5	22218.9	17733.8	19033.5	16749.3	22949	27736	34343.8		20263	24162.3	1.19244	0.326479
COG0298	Hydrogenase maturation factor	6981.46	10914.7	11516.8	6084.94	8748.4	4027.54	2210.56	2911.59	3978.6	6149.41		8849.27	3855.54	0.43569	0.00404023
COG0299	Folate-dependent phosphoribosylglycinamide formyltransferase PurN	28445.8	30747.8	19883	24872.4	25352.3	26221.5	22250.5	25564.7	32282.5	37284.8		25860.3	28720.8	1.11061	0.404846
COG0300	Short-chain dehydrogenase	87196.5	115505	92262.5	70959.2	111149	79099.8	65878.3	58476.9	78823.5	87051.4		95414.6	73866	0.774158	0.0555487
COG0301	Adenylyl- and sulfurtransferase ThiI, participates in tRNA 4-thiouridine and thiamine biosynthesis	4832.13	3774.15	3256.38	4721.77	2489.48	3146.7	2019.15	4995.01	5310.85	7857.15		3814.78	4665.77	1.22308	0.459142
COG0302	GTP cyclohydrolase I	28559.6	31041.2	20183.3	24856	26001.7	28697.4	24532.7	26015.3	33314.6	37646.2		26128.4	30041.2	1.14975	0.233002
COG0303	Molybdopterin biosynthesis enzyme	52179.9	60003	39942	45823.5	48922.3	44806.9	38655.4	43882.5	55204.9	63634.3		49374.1	49236.8	0.997219	0.981017
COG0304	3-oxoacyl-(acyl-carrier-protein) synthase	42113.2	52803.6	41390.9	36370.7	48773.7	47908.5	37694.6	33656.2	46582.2	49296.1		44290.4	43027.5	0.971486	0.77368
COG0305	Replicative DNA helicase	28270.8	30488.3	20018	24950.7	23391.6	31040.4	25555.1	26299.7	34007.3	37863.3		25423.9	30953.2	1.21748	0.0986934
COG0306	Phosphate/sulfate permease	4601.67	8049.83	7146.84	2908.83	10998.2	3516.66	2745.83	883	1518.33	530.5		6741.07	1838.86	0.272785	0.0117798
COG0307	Riboflavin synthase alpha chain	31427.1	33419.1	23123.6	28231.4	27473.2	28922.9	23976.5	28278.1	35707.5	43456.1		28734.9	32068.2	1.116	0.41085
COG0308	Aminopeptidase N	7639.46	10560.3	10035.7	6761.19	11407.4	8745.13	6382.05	4955.01	7697.1	8554.66		9280.82	7266.79	0.78299	0.114886
COG0309	Hydrogenase maturation factor	5144.66	7462.33	7722	5009.84	6755.5	3753.67	1957.66	2754.16	3844.5	6041.51		6418.87	3670.3	0.571799	0.0151488
COG0310	ABC-type Co2+ transport system, permease component	310.17	920.34	557.5	357.42	887.59	1714.07	902.25	237.99	575.42	161.17		606.604	718.18	1.18394	0.727861
COG0311	Glutamine amidotransferase PdxT (pyridoxal biosynthesis)	23696.5	25995.5	15314.5	20073.5	20373.5	16809	15823.5	20391	24214.5	28037		21090.7	21055	0.998307	0.990539
COG0312	Predicted Zn-dependent protease or its inactivated homolog	18159.5	22013.3	21396.9	15981.6	17815.4	16267.6	11899.8	12786.1	16063.9	19043.6		19073.3	15212.2	0.797563	0.0553785
COG0313	16S rRNA C1402 (ribose-2'-O) methylase RsmI	29488.1	30652	20206.5	25347.8	23330	26720.7	23042.5	27023.3	34090.3	39546.2		25804.9	30084.6	1.16585	0.261149
COG0314	Molybdopterin synthase catalytic subunit	7211.6	10979.7	10307.9	6467.79	12059.5	11885.5	8349.13	4721.27	7684.37	7791.72		9405.29	8086.39	0.859771	0.427755
COG0315	Molybdenum cofactor biosynthesis enzyme	27332.6	30284.2	19507.8	24340	24853.7	25404	21761.4	24346.3	30624.1	35331.2		25263.7	27493.4	1.08826	0.480936
COG0316	Fe-S cluster assembly iron-binding protein IscA	12780.4	16503.1	16763.8	12741.5	17350.5	23031.3	16095.7	10461.4	16274.6	19615.5		15227.9	17095.7	1.12266	0.444611
COG0317	(p)ppGpp synthase/hydrolase, HD superfamily	32752.3	33699.6	23533.9	28838.3	27838.2	28047.3	23593.9	29509.7	37076.9	45511.8		29332.5	32747.9	1.11644	0.447029
COG0318	Acyl-CoA synthetase (AMP-forming)/AMP-acid ligase II	47695.2	78922.6	73669.3	34441.6	88593.5	71152.6	54658.8	22113.9	41298.5	28156.8		64664.4	43476.1	0.672334	0.155178
COG0319	ssRNA-specific RNase YbeY, 16S rRNA maturation enzyme	28694.8	31007.8	20352	25019.4	25741.3	27075.5	23075.5	25731.7	32599.5	37420.8		26163.1	29180.6	1.11533	0.365999
COG0320	Lipoate synthase	9161.3	12218.8	11679	7238.19	13414.1	13037.6	9988.73	6193.67	9863.27	9933.82		10742.3	9803.42	0.912601	0.563346
COG0321	Lipoate-protein ligase B	8403.8	11248.3	10779	6930.19	12502.1	12210.9	8905.73	5822.67	9238.77	9730.32		9972.69	9181.69	0.920683	0.596751
COG0322	Excinuclease UvrABC, nuclease subunit	29184.6	31328.5	20735.5	25170.8	25666	26053.7	22386.5	25613.7	32175.8	37250.7		26417.1	28696.1	1.08627	0.499586
COG0323	DNA mismatch repair ATPase MutL	25286.6	24858.2	14612	23032.6	18980.2	24528.5	20816.5	25106.7	31389.2	36983.8		21353.9	27764.9	1.30023	0.104718
COG0324	tRNA A37 N6-isopentenylltransferase MiaA	29774.8	31334.8	20618	25433.4	26112.3	27283.5	23442.5	26935.7	34151.5	39360.8		26654.7	30234.8	1.13431	0.326062
COG0325	Uncharacterized pyridoxal phosphate-containing protein, affects Ilv metabolism, UPF0001 family	28575.8	31061.8	20138	24992.4	25741.3	28634.5	24198.5	25938.7	33288.5	37658.8		26101.9	29943.8	1.14719	0.246844
COG0326	Molecular chaperone, HSP90 family	27894.8	29427.3	19088	24285.9	23534.8	21662.5	19073.5	24621.2	30195	36667.3		24846.2	26443.9	1.0643	0.672078
COG0327	Putative GTP cyclohydrolase 1 type 2, NIF3 family	21584.1	21635.2	12797.9	20496.5	15388.2	17248.6	14997.9	20468	25022.1	32410.7		18380.4	22029.5	1.19853	0.338416
COG0328	Ribonuclease HI	7573.47	11340	11065	6735.52	12531.7	12646.6	9092.23	4918.67	8087.1	7970.32		9849.15	8542.98	0.867383	0.459765
COG0329	Dihydrodipicolinate synthase/N-acetylneuraminate lyase	60508.5	69409.1	47063.7	52041.1	58299.4	63109	52665.1	52101.7	68188.8	74832.8		57464.4	62179.5	1.08205	0.441912
COG0330	Regulator of protease activity HflC, stomatin/prohibitin superfamily	57045.4	60736.6	40403.3	52596.5	50678.3	61016.1	49926.4	53119.8	69912.2	80829.8		52292	62960.9	1.20402	0.145632
COG0331	Malonyl CoA-acyl carrier protein transacylase	30467.5	34585.7	24257.5	26097.1	28401.7	27259.8	23125.3	25720.7	32603.7	37439.5		28761.9	29229.8	1.01627	0.885055
COG0332	3-oxoacyl-[acyl-carrier-protein] synthase III	49203.8	62382.8	52298.2	39976.3	53910	37090	30426.8	33634.3	43409	49129		51554.2	38737.8	0.7514	0.0322227
COG0333	Ribosomal protein L32	27466.3	29311.8	19049.5	24382.9	22351.8	25809.5	21870	25360.7	31948	37157.8		24512.5	28429.2	1.15978	0.265598
COG0334	Glutamate dehydrogenase/leucine dehydrogenase	30855.6	32596	21184.8	25280.5	28759.8	27345.7	23609.3	26762.9	33986.4	38813		27735.3	30103.4	1.08538	0.509399
COG0335	Ribosomal protein L19	28694.8	31007.8	20352	25019.4	25750.3	27075.5	23075.5	25731.7	32599.5	37420.8		26164.9	29180.6	1.11526	0.366261
COG0336	tRNA G37 N-methylase TrmD	28694.8	31007.8	20352	25019.4	25750.3	27075.5	23075.5	25731.7	32599.5	37420.8		26164.9	29180.6	1.11526	0.366261
COG0337	3-dehydroquinate synthetase	28645.3	31162.8	20247	24984.9	26128.3	29118.5	24921	26221.7	33613.5	37769.8		26233.7	30328.9	1.15611	0.210816
COG0338	Site-specific DNA-adenine methylase	3123	3170.59	3473.58	3613.59	2697.17	8233.07	5260	3374.4	5816.67	6888.92		3215.59	5914.61	1.83936	0.0115489
COG0339	Zn-dependent oligopeptidase	9494.13	10130	9777.05	7566.02	11506.2	7307.96	5423.39	7583.51	10981.6	13292.6		9694.68	8917.82	0.919867	0.629661
COG0340	Biotin-(acetyl-CoA carboxylase) ligase	28718.1	31055.1	20373.7	25034.1	25811	27250.9	23188.1	25758	32673.5	37444.8		26198.4	29263.1	1.11698	0.357636
COG0341	Preprotein translocase subunit SecF	28864.5	31352.4	21347.5	25887.4	25476.6	25324.9	21558.9	25226.4	31642.6	37043.9		26585.7	28159.3	1.05919	0.638931
COG0342	Preprotein translocase subunit SecD	28300	31039.2	21034.3	25808.3	25929.7	26353	22180.9	25375.4	32070.4	37178.6		26422.3	28631.7	1.08362	0.501191
COG0343	Queuine/archaeosine tRNA-ribosyltransferase	28537.8	30690.8	20190	24933.4	25523.3	26328.5	22518.5	25597.7	32310.5	37325.8		25975.1	28816.2	1.10938	0.400081
COG0344	Phospholipid biosynthesis protein PlsY, probable glycerol-3-phosphate acyltransferase	24322.3	24819.8	14491	22751.9	19312.8	25211.5	21123.2	24006	30277.5	35176.8		21139.6	27159	1.28475	0.0920836
COG0345	Pyrroline-5-carboxylate reductase	28791.6	31273.4	20529.2	25150.3	26193	27205.6	23111.1	25794.3	32692.9	37426.7		26387.5	29246.1	1.10833	0.390212
COG0346	Catechol 2,3-dioxygenase or other lactoylglutathione lyase family enzyme	96773.3	106915	74541.5	85324.9	98432.6	107135	88853.6	84142.6	112183	125718		92397.5	103606	1.12131	0.27214
COG0347	Nitrogen regulatory protein PII	11674.8	15726.3	14952.1	11361.2	17624.3	23218.2	16650.3	9690	16560.9	16707.6		14267.7	16565.4	1.16104	0.376803
COG0348	Polyferredoxin	5031.26	5148.96	5711.1	5637.04	4961.46	7716.74	5174.8	4875.69	7315.2	9041.3		5297.96	6824.75	1.28818	0.0944809
COG0349	Ribonuclease D	7004.8	10128.8	10050.5	6047.19	11077.1	11264.9	8337.73	4398	7376.27	7453.32		8861.69	7766.05	0.876363	0.47858
COG0350	O6-methylguanine-DNA--protein-cysteine methyltransferase	33258.6	38020.1	28392.6	28458.9	32980.7	31691.6	26686.2	26936.4	35068.8	39077.1		32222.2	31892	0.989754	0.914489
COG0351	Hydroxymethylpyrimidine/phosphomethylpyrimidine kinase	29519.6	31791	21012	25417.3	28110.5	25516.9	21971.5	25708.5	31949.3	37474.2		27170.1	28524.1	1.04983	0.694126
COG0352	Thiamine monophosphate synthase	27425.8	30567.6	18815.6	24062.9	26056.1	30721.7	25566.6	25564.9	33091.4	36511.5		25385.6	30291.2	1.19324	0.128752
COG0353	Recombinational DNA repair protein RecR	28694.8	31007.8	20352	25019.4	25743.3	27047.5	23060.5	25731.7	32586.5	37420.8		26163.5	29169.4	1.11489	0.367991
COG0354	Folate-binding Fe-S cluster repair protein YgfZ, possible role in tRNA modification	7180.13	10267.5	10194.5	6151.52	11160.7	11151.6	8365.73	4576.01	7519.6	7750.65		8990.88	7872.72	0.875634	0.457998
COG0355	FoF1-type ATP synthase, epsilon subunit	27547.8	30515.3	19949	24537.2	25234.1	26229.9	22225.2	24386	30757.8	35366.3		25556.7	27793.1	1.08751	0.468014
COG0356	FoF1-type ATP synthase, membrane subunit a	28718.8	31056.8	20364.5	25029.4	25824.3	27043.2	23004.5	25714.7	32557.5	37410.8		26198.8	29146.1	1.1125	0.377858
COG0357	16S rRNA G527 N7-methylase RsmG (former glucose-inhibited division protein B)	28453.5	30404.3	19908.2	24709.4	24858.7	25486	21795.1	25424	31901.3	37164.2		25666.8	28354.1	1.1047	0.436136
COG0358	DNA primase (bacterial type)	28694.8	31007.8	20352	25019.4	25750.3	27077.5	23080.5	25731.7	32599.5	37420.8		26164.9	29182	1.11531	0.365971
COG0359	Ribosomal protein L9	28694.8	31007.8	20352	25019.4	25750.3	27075.5	23075.5	25731.7	32599.5	37420.8		26164.9	29180.6	1.11526	0.366261
COG0360	Ribosomal protein S6	28694.8	31007.8	20352	25019.4	25750.3	27073.5	23075.5	25731.7	32599.5	37420.8		26164.9	29180.2	1.11524	0.366331
COG0361	Translation initiation factor IF-1	28742.8	31048.8	20369	25070.4	25865.3	27085.5	23096.5	25735.7	32663.5	37426.8		26219.3	29201.6	1.11375	0.371833
COG0362	6-phosphogluconate dehydrogenase	6703.17	8724.17	8006.17	4991.17	9412.84	5518.82	4071.33	4300.66	6171.17	8104.67		7567.5	5633.33	0.744411	0.108594
COG0363	6-phosphogluconolactonase/Glucosamine-6-phosphate isomerase/deaminase	31795	33101.5	22397.4	27436.3	26978.2	26466.2	22415.8	28330.5	35094	43745.8		28341.7	31210.5	1.10122	0.513958
COG0364	Glucose-6-phosphate 1-dehydrogenase	7035.77	11272.3	9482.44	5991.87	14512.1	8598.55	6334.95	4055.86	6421.87	6965.97		9658.9	6475.44	0.670411	0.0964016
COG0365	Acyl-coenzyme A synthetase/AMP-(fatty) acid ligase	25181.2	38993	37484	18633.2	44215.7	33362.7	25237.6	12613.5	21803.7	19098.7		32901.4	22423.2	0.681528	0.111071
COG0366	Glycosidase	81006.8	83140.9	54426.6	71437.7	60647.1	58468.4	52376.8	71418.6	85616	106775		70131.8	74931	1.06843	0.681794
COG0367	Asparagine synthetase B (glutamine-hydrolyzing)	13368.1	17965.8	16184.6	10742.6	19702	14207.9	10670.3	8526.16	11880	11742.4		15592.6	11405.3	0.731457	0.0533191
COG0368	Cobalamin synthase	24920.8	27831.2	16487.5	21599.8	22924.2	22306.3	19551.5	22142.3	27892.8	30309.9		22752.7	24440.6	1.07418	0.556367
COG0369	Sulfite reductase, alpha subunit (flavoprotein)	5753.96	6523.98	6230.55	4819.69	7265.4	8922.79	6566.39	4181.84	6280.6	7165.66		6118.72	6623.46	1.08249	0.57576
COG0370	Fe2+ transport system protein B	24718	23711.6	13575.1	22399.3	17091.9	20366	17634.7	24266.1	29566.4	36405.4		20299.2	25647.7	1.26349	0.215448
COG0371	Glycerol dehydrogenase or related enzyme, iron-containing ADH family	19745	19944.1	11412.6	18260.5	15755.1	13293.7	12793.8	17798.4	21176.8	26590.8		17023.4	18330.7	1.07679	0.677206
COG0372	Citrate synthase	18203.8	26223.1	25601.1	14443.2	29142	23514.7	17642.6	10399.8	17050.5	17370.6		22722.6	17195.7	0.756764	0.147097
COG0373	Glutamyl-tRNA reductase	27053.3	29566.5	19082.4	24068.9	23693.3	21436.3	18549.5	23538.3	28642	34717.8		24692.9	25376.8	1.0277	0.843733
COG0374	Ni,Fe-hydrogenase I large subunit	3626.46	5766.23	6121.3	3033.44	4316.9	2592.54	1294.23	1417.09	2066.6	1902.91		4572.87	1854.67	0.405582	0.00286774
COG0375	Zn finger protein HypA/HybF (possibly regulating hydrogenase expression)	5018.66	7105.33	7467.5	4966.09	5941.75	4004.59	1844.41	2748.49	3713.75	6016.01		6099.87	3665.45	0.600907	0.0233371
COG0376	Catalase (peroxidase I)	7766.13	10573.5	10224	6574.27	13407.5	8405.37	6041.65	4703.18	7432.85	8500.65		9709.08	7016.74	0.722699	0.0896491
COG0377	NADH:ubiquinone oxidoreductase 20 kD subunit (chhain B) or related Fe-S oxidoreductase	8082.97	11637.8	11111.7	6629.52	13657.2	12897.8	9846.73	5266.51	8655.1	8559.82		10223.9	9045.19	0.884714	0.522811
COG0378	Ni2+-binding GTPase involved in regulation of expression and maturation of urease and hydrogenase	27493.1	32882	23395.1	24158.3	26594	21151.4	18099	21164.5	26896.8	32564.7		26904.5	23975.3	0.891126	0.368254
COG0379	Quinolinate synthase	26515.8	29514.8	19683	23537.4	24914.3	24821.8	21026.5	23094.7	30065.5	35430.8		24833.1	26887.9	1.08274	0.522734
COG0380	Trehalose-6-phosphate synthase	3761.14	7029.57	6301.97	2523.26	8155.24	7531.7	5941.73	1625.27	3572.26	1196.4		5554.24	3973.47	0.715395	0.354861
COG0381	UDP-N-acetylglucosamine 2-epimerase	24140.5	23632.3	13169.8	21950.1	17748.9	21992.4	19339.2	24064.3	29186.4	35559.2		20128.3	26028.3	1.29312	0.13471
COG0382	4-hydroxybenzoate polyprenyltransferase	8735.3	11981.6	11317.7	7185.69	13843.1	12796.4	9734.23	6022.34	9936.77	9889.32		10612.7	9675.82	0.911722	0.574613
COG0383	Alpha-mannosidase	1377.83	1553.33	1846.5	1048.17	1105.83	1372.67	1191.17	598.66	752.5	783		1386.33	939.6	0.67776	0.0632668
COG0384	Predicted epimerase YddE/YHI9, PhzF superfamily	25244.1	28933.5	19370.5	22597.3	23812	26158.5	22191.8	21699.1	28062.4	32817.7		23991.5	26185.9	1.09147	0.419383
COG0385	Predicted Na+-dependent transporter	7740.73	10061	9745.32	6220.06	10560.5	7222.17	5145.02	4871.04	6901.47	8621.13		8865.52	6552.17	0.739062	0.0630514
COG0386	Glutathione peroxidase, house-cleaning role in reducing lipid peroxides	29081.7	31652.1	21296.5	25771.3	27323.7	24977.5	21520.5	25151.5	31670	36830.9		27025.1	28030.1	1.03719	0.764797
COG0387	Ca2+/H+ antiporter	3888.96	4001.47	4271.06	3947.19	3556.9	6399.95	4358.73	3226.34	5204.1	6525.16		3933.12	5142.86	1.30758	0.0929056
COG0388	Predicted amidohydrolase	62563.9	73366.5	51615.6	52010.5	63467.9	61389.5	51934.5	51256.7	67213.1	74759		60604.9	61310.5	1.01164	0.910156
COG0389	Nucleotidyltransferase/DNA polymerase involved in DNA repair	43549.6	52963.6	40815.1	35783.6	49185.4	38836.1	32247.5	32683	42120.3	46738.1		44459.5	38525	0.86652	0.186881
COG0390	ABC-type iron transport system FetAB, permease component	22376.8	22041.4	11455.3	20202.3	16998.2	16774.6	15189.6	21567.1	25175.8	32124.4		18614.8	22166.3	1.19079	0.360878
COG0391	Archaeal 2-phospho-L-lactate transferase/Bacterial gluconeogenesis factor, CofD/UPF0052 family	29810.8	34344.8	23839.6	25285.7	28722.1	20900.3	18315.4	23403.4	28259.2	34356.8		28400.6	25047	0.88192	0.351801
COG0392	Uncharacterized membrane protein YbhN, UPF0104 family	8067.77	13769.8	12568.9	5041.87	14610.6	8141.06	6493.95	2919.86	5308.37	3116.47		10811.8	5195.94	0.48058	0.027364
COG0393	Uncharacterized conserved protein YbjQ, UPF0145 family	4272	3596.09	3189.08	4184.84	2522.42	6368.49	4533.75	4813.4	5563.42	7151.42		3552.89	5686.1	1.60042	0.00649068
COG0394	Protein-tyrosine-phosphatase	39835.3	51027.3	38621.4	31615.2	46519.5	40431.9	33608.5	30321.2	41606.9	42623.1		41523.7	37718.3	0.908355	0.384931
COG0395	ABC-type glycerol-3-phosphate transport system, permease component	75604.3	90071.2	54455	64951.8	73380.6	66898.8	59015.5	64308.1	81040.9	87910.4		71692.6	71834.7	1.00198	0.986299
COG0396	Fe-S cluster assembly ATPase SufC	7164	9813.5	7675.67	4483.59	10704.4	9559.9	7862.25	5320.66	7411.59	5001.17		7968.24	7031.11	0.882393	0.516014
COG0397	Uncharacterized conserved protein YdiU, UPF0061 family	4495.3	4816.15	4782.55	4487.6	6312.65	5718.37	4078.48	3548.01	5178.68	7002.15		4978.85	5105.14	1.02536	0.861162
COG0398	Uncharacterized membrane protein YdjX, TVP38/TMEM64 family, SNARE-associated domain	24384.5	26942	16156	20757.5	21286	23357.3	20391.3	21540	27031	29090		21905.2	24281.9	1.1085	0.361177
COG0399	dTDP-4-amino-4,6-dideoxygalactose transaminase	34934.3	38235.1	26263.2	31885.1	35037.6	45308.4	35095	33042.9	46516.1	49753.7		33271.1	41943.2	1.26065	0.055795
COG0400	Predicted esterase	3987.8	5266.15	4861.72	4575.19	6476.57	11303.6	8002.38	4109.34	7480.77	7394.32		5033.49	7658.08	1.52143	0.0629455
COG0401	Uncharacterized membrane protein YqaE, homolog of Blt101, UPF0057 family	1534.13	1630.65	1883.38	1625.52	1285.23	421.62	292.4	1071.01	1416.6	1701.65		1591.78	980.656	0.616074	0.0686366
COG0402	Cytosine/adenosine deaminase or related metal-dependent hydrolase	57017	63200.5	39929.8	49673.6	57631.7	56276.2	47301.2	48956	62636.9	71059.2		53490.5	57245.9	1.07021	0.546294
COG0403	Glycine cleavage system protein P (pyridoxal-binding), N-terminal domain	1272.67	2123.34	1477	1306.67	2815.34	5174.48	3464	1575.99	3205.17	1873.67		1799	3058.66	1.7002	0.113106
COG0404	Glycine cleavage system T protein (aminomethyltransferase)	10254.5	15360	13307.7	8678.86	19538.9	20845.1	15184.4	7721.66	13425.4	10922		13428	13619.7	1.01428	0.949252
COG0405	Gamma-glutamyltranspeptidase	11083.6	14902.8	12315.8	9278.31	15361.5	28343	21042.9	10271.5	17911.9	12693.8		12588.4	18052.6	1.43407	0.146126
COG0406	Broad specificity phosphatase PhoE	77671.5	102193	77676.8	60241.7	97768.1	65906.8	57163.9	51629.4	67414.6	70053.6		83110.2	62433.7	0.751215	0.0386584
COG0407	Uroporphyrinogen-III decarboxylase	8666.8	11881.3	11253.5	7093.44	13682.3	12959.7	9837.98	6156.67	9841.52	9921.82		10515.5	9743.54	0.926589	0.641196
COG0408	Coproporphyrinogen III oxidase	3751.3	4049.65	4418.05	4137.35	4216.9	8470.12	6033.4	3952.68	6234.43	7266.65		4114.65	6391.46	1.55334	0.0167574
COG0409	Hydrogenase maturation factor	4985.66	6963.83	7382.5	4831.84	5866.5	3521.84	1786.16	2708.49	3690.5	6008.51		6006.07	3543.1	0.58992	0.0221075
COG0410	ABC-type branched-chain amino acid transport system, ATPase component	38262.9	53791.9	39396.7	32288	55894.7	57128.9	44777.3	29012.2	43861.1	38403.9		43926.8	42636.7	0.97063	0.847906
COG0411	ABC-type branched-chain amino acid transport system, ATPase component	36726.6	51478.2	37696.7	31193	51570.8	52643	41212.4	27895.6	41723	37649.6		41733.1	40224.7	0.963858	0.799561
COG0412	Dienelactone hydrolase	20184.9	34274.9	32288	14621.1	35950	37915.1	28947.4	10161.6	21333.2	13524.1		27463.8	22376.3	0.814756	0.463376
COG0413	Ketopantoate hydroxymethyltransferase	8310.8	11443.6	10680.7	6927.19	12780.1	12602.3	8922.23	5959.67	9591.77	9746.32		10028.5	9364.45	0.933785	0.669841
COG0414	Panthothenate synthetase	8333.8	11419.8	10669	6958.44	12612.3	12410.5	8978.48	5975.67	9414.52	9766.82		9998.69	9309.2	0.931043	0.648388
COG0415	Deoxyribodipyrimidine photolyase	7179.8	10356.8	10349.5	6294.19	11475.1	11989.3	8919.73	4833.67	8004.27	8082.32		9131.09	8365.85	0.916195	0.62914
COG0416	Fatty acid/phospholipid biosynthesis enzyme	24265.3	24668.3	14454	22685.2	18781.1	24464.8	20681.4	23996	29923.3	35058.3		20970.8	26824.8	1.27915	0.103758
COG0417	DNA polymerase elongation subunit (family B)	1479.13	1314.65	1760.38	1532.52	1043.23	424.62	278.73	1156.01	1465.6	1875.65		1425.98	1040.12	0.729408	0.271631
COG0418	Dihydroorotase	2526.8	2430.73	2106.47	2859.6	2453.4	4122.87	2641.73	2826.6	4311.6	6193.4		2475.4	4019.24	1.62367	0.0447073
COG0419	DNA repair exonuclease SbcCD ATPase subunit	24746.3	24826.3	13787.4	22708.6	20061.2	17747.4	15926.6	23398.5	28252.7	35048.2		21226	24074.7	1.13421	0.502367
COG0420	DNA repair exonuclease SbcCD nuclease subunit	28211.8	30292.8	19516.5	24512.4	24426.3	23854.8	20532	25214	31050.5	36711.8		25392	27472.6	1.08194	0.558818
COG0421	Spermidine synthase	20568.6	20258.3	9759.1	18533.5	13882	18173.2	16615.2	20579.2	25061.5	28640.3		16600.3	21813.9	1.31406	0.125721
COG0422	Thiamine biosynthesis protein ThiC	25656.8	27507.3	18503	22885.4	20625.3	23629.5	20112	22862	29435.5	35236.8		23035.6	26255.2	1.13977	0.338617
COG0423	Glycyl-tRNA synthetase (class II)	4609.17	6914.34	6293	2513.17	7669.84	4045.15	3530.5	2118.66	3345.67	2602.67		5599.9	3128.53	0.558676	0.0362182
COG0424	Predicted house-cleaning NTP pyrophosphatase, Maf/HAM1 superfamily	32160.8	34709.1	24183.8	28998.1	29440.2	34500.3	28080.5	29401	38392.6	44549.5		29898.4	34984.8	1.17012	0.183519
COG0425	TusA-related sulfurtransferase	26782.6	26897.2	16469.6	25861.4	19863.1	26753.7	21638.5	26491.6	33246.6	41027.2		23174.8	29831.5	1.28724	0.13188
COG0426	Flavorubredoxin	40216.3	38796.8	20139.6	35995.2	25984.1	27591.3	26319.4	38440.4	45490.8	55691.8		32226.4	38706.7	1.20109	0.366783
COG0427	Acyl-CoA hydrolase	22903.4	24471.6	14970.8	19416.6	17935.2	14617.2	14033.2	19641.2	24321	29087.3		19939.5	20340	1.02008	0.907644
COG0428	Zinc transporter ZupT	25630.6	27446.3	17756.9	22783.4	21198.4	18837.9	16371.2	22192.7	26197.4	32965.8		22963.1	23313	1.01524	0.920088
COG0429	Predicted hydrolase of the alpha/beta-hydrolase fold	3377.13	3524.82	3736.88	4017.86	3294.9	7768.44	4992.73	3562.67	5797.44	7155.32		3590.32	5855.32	1.63086	0.018091
COG0430	RNA 3'-terminal phosphate cyclase	97.17	271.34	184	82.17	371.34	464.32	352.33	68.99	192.17	74.67		201.204	230.496	1.14558	0.765705
COG0431	NAD(P)H-dependent FMN reductase	21001.9	39590.8	39354.4	14202.6	38141.9	21678.6	15802.8	5770.13	10714.6	7408.87		30458.3	12275	0.40301	0.0175959
COG0432	Thiamin phosphate synthase YjbQ, UPF0047 family	5078.8	7783.24	7589.8	3703.28	7675.24	8251.84	6147.23	2949.24	5047.61	3571.74		6366.07	5193.53	0.815814	0.380477
COG0433	Archaeal DNA helicase HerA or a related bacterial ATPase, contains HAS-barrel and ATPase domains	6068.8	10157.6	8947.06	4261.35	14154.4	11380.1	8727.23	3222.02	6407.6	3004.15		8717.85	6548.22	0.751128	0.38257
COG0434	Predicted TIM-barrel enzyme	832	1224	979.5	479	1455.5	727.33	670.33	219.5	352	136		994	421.032	0.423573	0.0233578
COG0435	Glutathionyl-hydroquinone reductase	4840.8	7598.06	7154.14	3982.6	8366.9	3916.87	2706.06	2106.6	2926.6	4704.4		6388.5	3272.11	0.512187	0.0117367
COG0436	Aspartate/methionine/tyrosine aminotransferase	69712.1	81978.9	54484.2	57594.8	74336.8	84797.1	69649	61596.4	82583.1	80903.9		67621.4	75905.9	1.12251	0.25697
COG0437	Fe-S-cluster-containing dehydrogenase component	11360.3	12973	11575.4	12249.3	14882.6	15118.7	7625.82	9974.65	15567.7	16971.5		12608.1	13051.7	1.03518	0.822164
COG0438	Glycosyltransferase involved in cell wall bisynthesis	229237	256169	169566	198375	218895	225944	191461	200583	257898	291668		214449	233511	1.08889	0.442589
COG0439	Biotin carboxylase	3463.26	3518.04	3881.19	3903.79	3604.3	6426.67	4351.79	3795.94	5363.2	6971.06		3674.12	5381.73	1.46477	0.0226908
COG0440	Acetolactate synthase, small subunit	28416.8	30656.3	19814	24848.2	25250.1	25981.9	22064.9	25422	32151.8	37264.3		25797.1	28577	1.10776	0.420965
COG0441	Threonyl-tRNA synthetase	28655.5	30884.5	20302.9	24974.3	25528.7	27381.2	23328.3	25800.8	32683.5	37465.8		26069.2	29331.9	1.12516	0.325816
COG0442	Prolyl-tRNA synthetase	26433.8	26632.8	15914	23655.4	20353.3	26789.5	22826.5	25654.7	32452.5	37339.8		22597.9	29012.6	1.28386	0.0876324
COG0443	Molecular chaperone DnaK (HSP70)	36270.9	41247.1	30573.9	32655	36916.6	39292.5	31365.5	31775.2	41916.6	50138.1		35532.7	38897.6	1.0947	0.418346
COG0444	ABC-type dipeptide/oligopeptide/nickel transport system, ATPase component	115412	122104	69703.8	104414	93892.2	106853	93034.6	107879	133627	156413		101105	119561	1.18254	0.241223
COG0445	tRNA U34 5-carboxymethylaminomethyl modifying enzyme MnmG/GidA	43251.3	42674.3	23239.5	39508.9	30519.8	37160.5	33164.2	42387.7	52100	62692.8		35838.8	45501	1.2696	0.181698
COG0446	NADPH-dependent 2,4-dienoyl-CoA reductase, sulfur reductase, or a related oxidoreductase	47584.8	49450.7	30323.5	41804.7	37051.2	38020.3	34062.9	42584.3	51534.3	62285.8		41243	45697.5	1.10801	0.489925
COG0447	1,4-Dihydroxy-2-naphthoyl-CoA synthase	7430.83	9116.75	9207.08	5725.42	9259.33	5423.08	4035	4576.08	6207.5	8513.25		8147.88	5750.98	0.705825	0.0514264
COG0448	ADP-glucose pyrophosphorylase	47958.3	50241.5	30595.2	43015.3	39568.7	35069.3	31985.8	42718.5	50471.3	62095.8		42275.8	44468.2	1.05186	0.742978
COG0449	Glucosamine 6-phosphate synthetase, contains amidotransferase and phosphosugar isomerase domains	28834.8	31190.8	20573	25234.4	26108.3	29019.5	24506.5	26228.7	33646.5	38218.8		26388.3	30324	1.14915	0.237402
COG0450	Alkyl hydroperoxide reductase subunit AhpC (peroxiredoxin)	31514.7	35013.1	25195	27248.3	28438.5	28163.3	23831.4	26907.2	34398.7	39509.6		29481.9	30562	1.03664	0.752146
COG0451	Nucleoside-diphosphate-sugar epimerase	123289	151544	115541	103165	134979	144324	116436	98544.7	136623	141432		125704	127472	1.01407	0.886734
COG0452	Phosphopantothenoylcysteine synthetase/decarboxylase	28340.1	30445	19654.5	24768.8	24844	24863.4	21304.5	25355.7	31678.3	37073.2		25610.5	28055	1.09545	0.486984
COG0455	MinD-like ATPase involved in chromosome partitioning or flagellar assembly	14658.5	22131.7	21891.2	10171	18788.9	10556.6	8012.4	4713.67	7158.27	7681.81		17528.3	7624.55	0.434986	0.00386196
COG0456	Ribosomal protein S18 acetylase RimI and related acetyltransferases	81318.5	95048.3	73141.3	71089.6	84428.9	87268.8	69920.9	67782.3	89552.9	100967		81005.3	83098.4	1.02584	0.790034
COG0457	Tetratricopeptide (TPR) repeat	931.17	1450.51	1224.67	570.01	1681.35	3197.98	2426.32	563.31	1392.84	509.85		1171.54	1618.06	1.38114	0.449269
COG0458	Carbamoylphosphate synthase large subunit	28466.8	30796.8	19924	24888.4	25425.3	26215.5	22287	25569.7	32252.5	37295.8		25900.3	28724.1	1.10903	0.410103
COG0459	Chaperonin GroEL (HSP60 family)	33133.1	39597.2	27759.4	27901.8	37849.5	37100.7	30624.8	27582.7	37140.4	39166.2		33248.2	34322.9	1.03232	0.753363
COG0460	Homoserine dehydrogenase	24445.5	27881.6	16526.5	21156.5	23013.5	23981.8	20807.1	21785.3	27505.5	29297.6		22604.7	24675.5	1.09161	0.429049
COG0461	Orotate phosphoribosyltransferase	28497.8	30866.8	19965	25039.4	25627.3	26571	22705.5	25630.7	32438	37345.8		25999.3	28938.2	1.11304	0.386286
COG0462	Phosphoribosylpyrophosphate synthetase	29547.3	31860.2	20949.2	25810.4	26929.3	27750.4	23458.6	26523.8	34013.5	38648.8		27019.3	30079	1.11324	0.382142
COG0463	Glycosyltransferase involved in cell wall bisynthesis	129440	141354	89217.2	111823	110937	120107	103891	116705	149308	168723		116554	131747	1.13035	0.335441
COG0464	AAA+-type ATPase, SpoVK/Ycf46/Vps4 family	7148.5	11956.7	11638	4562.09	13692.9	4085.07	3354.25	1741.99	3121.59	1970.17		9799.64	2854.61	0.291298	0.0041751
COG0465	ATP-dependent Zn proteases	29031.3	31864.6	20927.8	25476.2	27097.6	29435	24890	26181.3	33729.3	37751.9		26879.5	30397.5	1.13088	0.276067
COG0466	ATP-dependent Lon protease, bacterial type	28705.1	31397.5	20456.2	25320.2	26390.7	27631.6	23097.5	25625.9	32679	37398.6		26454	29286.5	1.10708	0.394878
COG0467	RecA-superfamily ATPase, KaiC/GvpD/RAD55 family	361	1173.33	720.17	417.5	1494	1878.67	1425.33	249.5	876.5	269		833.2	939.8	1.12794	0.790399
COG0468	RecA/RadA recombinase	28696.8	31007.8	20357	25019.4	25788.3	27126.8	23099.8	25731.7	32618.5	37422.8		26173.9	29199.9	1.11561	0.364217
COG0469	Pyruvate kinase	30887.9	32908	23075.4	27701.2	27056.8	28939.4	24030.5	27790.7	34647.9	42716		28325.9	31624.9	1.11647	0.394521
COG0471	Di- and tricarboxylate transporter	11122.6	10826.8	12193.7	11692.5	11220.7	13210.8	7717.41	9843.66	12482.1	20470.2		11411.3	12744.8	1.11686	0.557224
COG0472	UDP-N-acetylmuramyl pentapeptide phosphotransferase/UDP-N-acetylglucosamine-1-phosphate transferase	36204.8	40974.6	29360.3	30906	37142.3	34968.8	29202	30658.4	40151.5	46011.9		34917.6	36198.5	1.03668	0.742386
COG0473	Isocitrate/isopropylmalate dehydrogenase	14208.9	20688.5	19784.9	11428.7	23323.3	18901.5	14101.3	8249.27	13722.9	12421.5		17886.9	13479.3	0.753586	0.151513
COG0474	Magnesium-transporting ATPase (P-type)	37882.9	45883	33786.1	30973.5	37991	30605	25508.6	28540	35719	41772.1		37303.3	32429	0.869332	0.237362
COG0475	Kef-type K+ transport system, membrane component KefB	29102.2	30065.4	19131.7	25866.8	28086.2	33884.3	28418.3	28073.5	37097	40313.9		26450.5	33557.4	1.26869	0.0507039
COG0476	Molybdopterin or thiamine biosynthesis adenylyltransferase	34044	38246.6	28025.6	29881.1	31404.9	31822.2	26207.2	28793.1	37073.8	43882.7		32320.4	33555.8	1.03822	0.741674
COG0479	Succinate dehydrogenase/fumarate reductase, Fe-S protein subunit	15207.9	20441.5	20231.4	12499.2	21610.8	17347.2	12321.8	9202.68	13745.9	16258.5		17998.2	13775.2	0.765367	0.101154
COG0480	Translation elongation factor EF-G, a GTPase	57624.9	61232.9	38358.7	49922	48000.1	53678.7	45276.1	52941.9	66068.9	75693.3		51027.7	58731.8	1.15098	0.28401
COG0481	Translation elongation factor EF-4, membrane-bound GTPase	28694.8	31011.8	20357	25023.4	25758.3	27086.5	23084.5	25734.7	32605.5	37425.8		26169.1	29187.4	1.11534	0.365768
COG0482	tRNA U34 2-thiouridine synthase MnmA/TrmU, contains the PP-loop ATPase domain	65174.8	67446.8	38546.1	58333.4	50544.3	52519.5	47763.5	60319.7	74134.5	88856.8		56009.1	64718.8	1.15551	0.37005
COG0483	Archaeal fructose-1,6-bisphosphatase or related enzyme of inositol monophosphatase family	19404.8	32532	29937.6	14458.9	36179.6	29739.9	22699.7	9769.82	17733.1	13027.6		26502.6	18594	0.701594	0.182772
COG0484	DnaJ-class molecular chaperone with C-terminal Zn finger domain	32683.5	38791.2	27126	27925.1	35316.2	36715.3	30173.6	27522.7	36798.2	38799.5		32368.4	34001.9	1.05047	0.612448
COG0486	tRNA U34 5-carboxymethylaminomethyl modifying GTPase MnmE/TrmE	25130	24781.2	14393	22966.6	18626.2	25675.3	21725.2	25286.7	31854.2	37178.5		21179.4	28344	1.33828	0.0700025
COG0488	ATPase components of ABC transporters with duplicated ATPase domains	117859	128551	85982.8	101238	106877	109243	93485.2	103346	131232	150291		108101	117519	1.08712	0.475178
COG0489	Chromosome partitioning ATPase, Mrp family, contains Fe-S cluster	52515.5	54714.5	32474	45404	46025.3	49790.2	43166.1	49176.5	62165.6	70261.3		46226.7	54911.9	1.18788	0.203515
COG0490	K+/H+ antiporter YhaU, regulatory subunit KhtT	22	48	23	19	36	176.33	148	32	101	38		29.6	99.066	3.34682	0.0452754
COG0491	Glyoxylase or a related metal-dependent hydrolase, beta-lactamase superfamily II	82891.7	105527	79830.7	67980	104208	100294	81731.8	63486.7	89273.1	88556.5		88087.5	84668.3	0.961184	0.727958
COG0492	Thioredoxin reductase	114112	120144	67664.2	100388	90382.6	104109	92186.4	106313	131810	149010		98538.1	116686	1.18417	0.22842
COG0493	NADPH-dependent glutamate synthase beta chain or related oxidoreductase	48564.8	63722.8	52767.4	37461.6	62598.9	41689.5	34488.9	29571.3	39551.6	41146.5		53023.1	37289.6	0.70327	0.0188764
COG0494	8-oxo-dGTP pyrophosphatase MutT and related house-cleaning NTP pyrophosphohydrolases, NUDIX family	39020.2	42812.8	32651.1	37646.9	38729	45696.1	35614.1	35697.2	46900.9	59463		38172	44674.2	1.17034	0.203397
COG0495	Leucyl-tRNA synthetase	28686.8	30998.8	20337	25016.4	25736.3	27085.5	23090.5	25731.7	32597.5	37418.8		26155.1	29184.8	1.11584	0.363919
COG0496	Broad specificity polyphosphatase and 5'/3'-nucleotidase SurE	7602.97	7581.99	6199.22	6777.61	9653.16	13200.3	9678.98	8066.33	11298.2	11527.5		7562.99	10754.3	1.42196	0.0161741
COG0497	DNA repair ATPase RecN	28493.8	30529.3	19972.5	24800.4	24924.3	23759	20606.5	25089.7	31227	36932.8		25744.1	27523	1.0691	0.618218
COG0498	Threonine synthase	11199.5	13907	12396.4	9332.45	14233.3	15937	11774	8964.31	12644.4	12346.2		12213.7	12333.2	1.00978	0.935614
COG0499	S-adenosylhomocysteine hydrolase	4990.3	9332.9	8053.14	3535.94	10901.9	11064.5	8242.22	2304.59	5007.27	1916.58		7362.84	5707.04	0.775114	0.477425
COG0500	SAM-dependent methyltransferase	29	75	26	16	114	57	20	4	18	7		52	21.2	0.407692	0.177208
COG0501	Zn-dependent protease with chaperone function	38111.3	47764.1	36682.3	32139.5	43297.3	39590.5	32050.5	29122.8	38918	42966.9		39598.9	36529.7	0.922494	0.434354
COG0502	Biotin synthase or related enzyme	47033.1	48518.8	28685.4	41893.4	36776.9	38140.8	33620.7	43301.7	53531.9	63991.3		40581.5	46517.3	1.14627	0.392779
COG0503	Adenine/guanine phosphoribosyltransferase or related PRPP-binding protein	50907.4	52676.1	32148.8	45722	40210.1	43665.3	37738.9	47453.7	57863.1	69926.5		44332.9	51329.5	1.15782	0.334214
COG0504	CTP synthase (UTP-ammonia lyase)	28689.8	30998.3	20339	25005.2	25744.1	27060.3	23065.2	25719.7	32583.8	37417.3		26155.3	29169.3	1.11523	0.36673
COG0505	Carbamoylphosphate synthase small subunit	28458.8	30778.8	19905	24885.4	25402.3	26131.5	22213.5	25547.7	32215.5	37280.8		25886.1	28677.8	1.10785	0.416303
COG0506	Proline dehydrogenase	4048	6609.5	6038.5	2585	7348.5	2128.32	1792	1298.67	2081	1523		5325.9	1764.6	0.331324	0.00398248
COG0507	ATP-dependent exoDNAse (exonuclease V), alpha subunit, helicase superfamily I	8331.8	9883.15	9470.22	6964.44	7579.32	6950.52	4755.48	5848	6882.02	8620.82		8445.79	6611.37	0.782801	0.06207
COG0508	Pyruvate/2-oxoglutarate dehydrogenase complex, dihydrolipoamide acyltransferase (E2) component	20144	29912.8	29325.8	16586.3	32685	30860.7	23071	12350.7	19977	18628.3		25730.8	20977.5	0.815271	0.305236
COG0509	Glycine cleavage system H protein (lipoate-binding)	9509.74	13187.6	12076.5	7616.14	16368.8	14395.4	10577.5	6435.53	10257.9	10124.8		11751.8	10358.2	0.881418	0.498862
COG0510	Thiamine kinase and related kinases	1563.33	1749.66	1577.34	1939.67	1444.67	3757.01	2287.66	1926.33	2809	4646.01		1654.93	3085.2	1.86424	0.0219897
COG0511	Biotin carboxyl carrier protein	44186.3	46087.2	27220.7	40196.9	33016.8	36552.5	32821.5	41270.7	50549.5	60748.8		38141.6	44388.6	1.16378	0.340523
COG0512	Anthranilate/para-aminobenzoate synthase component II	11348.6	14168.2	13979.5	10223.9	14890.1	15479.4	11254.1	8874.08	13146.5	16083.1		12922.1	12967.5	1.00351	0.978244
COG0513	Superfamily II DNA and RNA helicase	65144.8	67860.3	57669.2	58224.8	60254	59873	45879.2	56650.6	72891	91912.5		61830.6	65441.3	1.0584	0.669353
COG0514	Superfamily II DNA helicase RecQ	47398.8	50808.2	32389.5	41352.6	38957.7	35976.7	32798.5	41468.8	51781.2	62912.2		42181.3	44987.5	1.06653	0.672468
COG0515	Serine/threonine protein kinase	37471	66564.1	60324	23252.5	75152.6	39493	32029	11580.5	20877	10443.6		52552.8	22884.6	0.435459	0.0290799
COG0516	IMP dehydrogenase/GMP reductase	37144.1	44281.1	33671.1	31243.4	39575.2	32433.9	27158.7	28581.1	36262	42955.1		37183	33478.2	0.900363	0.339671
COG0517	CBS domain	22577.1	23087.6	12767.4	20865.8	17179.7	22404.5	19329.2	22250.3	27747.6	30639.5		19295.5	24474.2	1.26839	0.103692
COG0518	GMP synthase - Glutamine amidotransferase domain	2967.53	4805.51	4136.62	2693.32	6858.93	8541.39	6270.93	2123.31	4005.4	1929.85		4292.38	4574.18	1.06565	0.852604
COG0519	GMP synthase, PP-ATPase domain/subunit	28458.8	30776.8	19905	24885.4	25398.3	26134.5	22211.5	25547.7	32215.5	37278.8		25884.9	28677.6	1.10789	0.416102
COG0520	Selenocysteine lyase/Cysteine desulfurase	44826.9	57360.1	43908.2	36095.2	53430.6	45091.4	36998.8	33308	44680.2	47182.1		47124.2	41452.1	0.879635	0.253203
COG0521	Molybdopterin biosynthesis enzyme MoaB	30699	33914.3	23483	27645.7	29474.8	28606.9	23584.2	26470.9	32987.3	40217.3		29043.4	30373.3	1.04579	0.703768
COG0522	Ribosomal protein S4 or related protein	28702.5	31022	20371	25031	25778.2	27103.8	23105.1	25743.7	32620.6	37424.3		26181	29199.5	1.11529	0.365316
COG0523	GTPase, G3E family	13349	22431.1	21162.9	10589.8	23684.5	25617.2	19198.8	7608.34	14319.9	10173.3		18243.5	15383.5	0.843234	0.511271
COG0524	Sugar or nucleoside kinase, ribokinase family	111920	120976	79092.7	98607.1	102201	101336	86372.4	99073.3	124668	148431		102559	111976	1.09182	0.491865
COG0525	Valyl-tRNA synthetase	28624.1	30803.2	20201.5	24945.6	25423.7	27007.5	23025	25724.2	32569.2	37412.8		25999.6	29147.7	1.12108	0.347301
COG0526	Thiol-disulfide isomerase or thioredoxin	23882	30147.3	28895.4	21006.1	32714.5	37417.2	27449.1	18840.8	30248.9	31074.2		27329.1	29006	1.06136	0.662295
COG0527	Aspartokinase	38135.8	37940.1	28740.8	33946.4	31349.1	31538	25835.4	34413.2	43512.3	55216.1		34022.4	38103	1.11994	0.476385
COG0528	Uridylate kinase	28698.8	31011.8	20354	25019.4	25753.3	27129.5	23119.5	25741.7	32599.5	37436.8		26167.5	29205.4	1.1161	0.362314
COG0529	Adenylylsulfate kinase or related kinase	3391.47	3685.16	3787.71	3748.52	3366.9	4558.76	2988.91	3122.34	4328.27	6395.31		3595.95	4278.72	1.18987	0.303874
COG0530	Ca2+/Na+ antiporter	25606.8	24638.9	15086.8	23405.7	19626	18793.6	16493.7	24190.1	28856	36536.6		21672.8	24974	1.15232	0.442776
COG0531	Amino acid transporter	63260.6	75197.2	64714.8	53985.3	78506	60478.6	47807.5	45444.5	57725.8	71159.1		67132.8	56523.1	0.84196	0.135722
COG0532	Translation initiation factor IF-2, a GTPase	28694.8	31007.8	20352	25019.4	25750.3	27075.5	23075.5	25731.7	32599.5	37420.8		26164.9	29180.6	1.11526	0.366261
COG0533	tRNA A37 threonylcarbamoyltransferase TsaD	28699.8	31017.3	20365	25029.7	25756.6	27090.8	23085.7	25743.7	32615.3	37424.3		26173.7	29192	1.11532	0.365683
COG0534	Na+-driven multidrug efflux pump	224069	220374	123160	200853	154484	166948	152831	213159	255791	311156		184588	219977	1.19172	0.343847
COG0535	Radical SAM superfamily enzyme, MoaA/NifB/PqqE/SkfB family	9511.14	17719.9	16469.5	6913.69	18178.3	12319.9	7997.3	3239.42	6211.69	3411.74		13758.5	6636.01	0.482321	0.0375663
COG0536	GTPase involved in cell partioning and DNA repair	28694.8	31003.8	20352	25019.4	25743.3	27075.5	23069.5	25731.7	32599.5	37420.8		26162.7	29179.4	1.11531	0.366157
COG0537	Diadenosine tetraphosphate (Ap4A) hydrolase or other HIT family hydrolase	40407.4	50352.5	40167.9	34021.2	45524.3	37659.2	30799.8	29645.9	38810.7	44296.5		42094.7	36242.4	0.860974	0.168154
COG0538	Isocitrate dehydrogenase	5092.3	8240.15	8334.05	4901.85	7336.4	9387.95	6385.73	3360.18	5340.43	5999.15		6780.95	6094.69	0.898796	0.591915
COG0539	Ribosomal protein S1	28456.8	30359.8	19914.5	24786.2	24697.1	26284.9	22433.1	25459.7	32129.3	37295.3		25642.9	28720.5	1.12002	0.365511
COG0540	Aspartate carbamoyltransferase, catalytic chain	28514.6	30854.2	19984.8	24938	25461.7	26881.7	22956.9	25755.3	32565.1	37413.2		25950.7	29114.4	1.12191	0.349136
COG0541	Signal recognition particle GTPase	28694.8	31007.8	20352	25019.4	25750.3	27075.5	23075.5	25731.7	32599.5	37420.8		26164.9	29180.6	1.11526	0.366261
COG0542	ATP-dependent Clp protease ATP-binding subunit ClpA	39146.9	44468.3	33471	34566.9	40088.6	43794.1	34855.4	33978.7	45096.9	52561.9		38348.3	42057.4	1.09672	0.380161
COG0543	NAD(P)H-flavin reductase	73177.9	80480.4	52177	63300.2	63711.1	50597.9	45792.7	61227.8	74485.1	90756.2		66569.3	64571.9	0.969996	0.838781
COG0544	FKBP-type peptidyl-prolyl cis-trans isomerase (trigger factor)	28694.8	31007.8	20352	25019.4	25750.3	27075.5	23075.5	25731.7	32599.5	37420.8		26164.9	29180.6	1.11526	0.366261
COG0545	FKBP-type peptidyl-prolyl cis-trans isomerase	8949.59	6826.63	7436.43	8389.71	6065.13	6211.25	4091.79	8691.69	11439.2	17561.3		7533.5	9599.05	1.27418	0.413738
COG0546	Phosphoglycolate phosphatase, HAD superfamily	41959	48032.6	35139.2	36473.2	44171.6	44344.1	35131.4	35643.1	46432.4	50867.1		41155.1	42483.6	1.03228	0.742609
COG0547	Anthranilate phosphoribosyltransferase	8471.6	11681.7	10746.9	7203.79	12959.5	12668.8	9186.96	6194.27	9690.37	10040.7		10212.7	9556.23	0.935721	0.667863
COG0548	Acetylglutamate kinase	11443.6	14137.6	13899.4	10482	14912	15199.9	10731	8872.68	13172.7	16252		12974.9	12845.6	0.990035	0.938075
COG0549	Carbamate kinase	1251.26	1207.38	2236.18	1489.79	751.96	444.15	304.47	639.27	357.2	863.05		1387.31	521.628	0.375999	0.0112484
COG0550	DNA topoisomerase IA	54026.3	53859.8	33372.4	47313.1	41283.4	44137	38478.2	50602.7	61987.3	74995.5		45971	54040.1	1.17553	0.321072
COG0551	ssDNA-binding Zn-finger and Zn-ribbon domains of topoisomerase 1	2918.33	2601.25	3130.58	3400.92	1977.83	2500.75	1062.67	2673.41	3202	6232.25		2805.78	3134.22	1.11706	0.72055
COG0552	Signal recognition particle GTPase	28694.8	31007.8	20352	25019.4	25750.3	27075.5	23075.5	25731.7	32599.5	37420.8		26164.9	29180.6	1.11526	0.366261
COG0553	Superfamily II DNA or RNA helicase, SNF2 family	26653.4	27943.9	19060.1	24026.7	19566.8	19898.2	17093.8	23291.9	27832.9	34876		23450.2	24598.6	1.04897	0.75886
COG0554	Glycerol kinase	28195.8	31683	20359.4	24667.7	25773.1	27011.8	22839.2	24522.7	31141.8	35244.3		26135.8	28152	1.07714	0.511921
COG0555	ABC-type sulfate transport system, permease component	6925.97	9618.24	9334.8	6217.27	8700.74	9983.02	7104.4	4818.75	8042.6	8441.57		8159.4	7678.07	0.941008	0.669619
COG0556	Excinuclease UvrABC helicase subunit UvrB	28694.8	31007.8	20352	25019.4	25750.3	27075.5	23075.5	25731.7	32599.5	37420.8		26164.9	29180.6	1.11526	0.366261
COG0557	Exoribonuclease R	25785.3	25402.3	14997.5	23299.9	21093.8	25171.5	21499.5	25447.7	31819	37418.8		22115.8	28271.3	1.27833	0.111608
COG0558	Phosphatidylglycerophosphate synthase	38395.6	47660.5	35185.8	32052.9	45931.1	39294.9	32937.8	29644.7	38392	39679.6		39845.2	35989.8	0.903241	0.318338
COG0559	Branched-chain amino acid ABC-type transport system, permease component	35550.9	48757.9	34483.7	30796	47806.7	56530.5	43812.7	28734.2	43284.1	38165.9		39479.1	42105.5	1.06653	0.663879
COG0560	Phosphoserine phosphatase	40306.3	47600.4	37292.6	33164.9	41398.7	34006.1	28950.7	29587.7	37527	43997.8		39952.6	34813.8	0.871379	0.197913
COG0561	Hydroxymethylpyrimidine pyrophosphatase and other HAD family phosphatases	113429	112415	61210.2	100740	80075.5	81408.1	75546.2	107652	125380	153314		93574.1	108660	1.16122	0.414437
COG0562	UDP-galactopyranose mutase	3191.17	5742.67	5468.5	1851.83	6559.17	3119	2572.5	637	1487.83	540		4562.67	1671.27	0.366291	0.0217875
COG0563	Adenylate kinase or related kinase	30563.1	33161.1	22732.5	26319.1	27413.7	29448.8	25064.2	26366.3	33841.5	38127.8		28037.9	30569.7	1.0903	0.424673
COG0564	Pseudouridylate synthase, 23S rRNA- or tRNA-specific	92096	95246.8	66120	81849.2	75388.4	79979.7	67077.7	83472.8	104400	127596		82140.1	92505.3	1.12619	0.40903
COG0565	tRNA C32,U32 (ribose-2'-O)-methylase TrmJ or a related methyltransferase	5851.63	5860.9	6985.63	6787.27	5316.73	10119.9	6486.07	5589.42	7905.43	11854.9		6160.43	8391.14	1.3621	0.0994599
COG0566	tRNA G18 (ribose-2'-O)-methylase SpoU	65301.1	76568.8	54576.9	54775.4	66133.4	54990.8	47040.6	52221	65693.4	77450.3		63471.1	59479.2	0.937107	0.573574
COG0567	2-oxoglutarate dehydrogenase complex, dehydrogenase (E1) component, and related enzymes	7264.8	10526.3	10400	6219.19	11450.1	12232.3	9130.73	4839.67	7947.77	7919.32		9172.09	8413.95	0.917343	0.64185
COG0568	DNA-directed RNA polymerase, sigma subunit (sigma70/sigma32)	76667.2	83960.1	54187.7	69633.9	69263.9	73435.5	62593.2	68918	88426.1	104042		70742.6	79483	1.12355	0.357637
COG0569	Trk K+ transport system, NAD-binding component	58393.6	66779.2	47115.5	48472.9	55185.7	40954.8	36694	45693.4	56362	67061.1		55189.4	49353	0.894249	0.399885
COG0571	dsRNA-specific ribonuclease	28694.8	31014.8	20356	25022.4	25750.3	27077.5	23085.5	25731.7	32601.5	37420.8		26167.7	29183.4	1.11525	0.366144
COG0572	Uridine kinase	44369.8	42323.8	23147.6	39290.4	29629.3	29825.2	28149	42158.1	50374	63293.8		35752.2	42760	1.19601	0.389609
COG0573	ABC-type phosphate transport system, permease component	24627.5	27999.1	16856.5	21247.8	23188.7	24285	21231.1	21943.6	27647.3	29522.1		22783.9	24925.8	1.09401	0.406887
COG0574	Phosphoenolpyruvate synthase/pyruvate phosphate dikinase	27784.3	30109.8	19219	24600.9	25003.8	27125.5	22739.5	25545.7	32536.5	37356.8		25343.6	29060.8	1.14667	0.277797
COG0575	CDP-diglyceride synthetase	28651.1	30878.5	20265.5	24977.8	25521	26570.2	22718.5	25654.7	32400.8	37338.2		26058.8	28936.5	1.11043	0.392321
COG0576	Molecular chaperone GrpE (heat shock protein)	30945.1	35383.1	24781.7	26376.1	31170	27454.9	23391.1	25825	32778.5	37508.8		29731.2	29391.7	0.988579	0.917357
COG0577	ABC-type antimicrobial peptide transport system, permease component	27709	26085.9	15063.8	23142.6	21264.9	26857.5	23766.7	27597	35703.3	39100.2		22653.2	30604.9	1.35102	0.0604855
COG0578	Glycerol-3-phosphate dehydrogenase	12366.9	18555	18070.6	10623.1	19895.5	15410.4	10759.9	6863.95	10472	12631.4		15902.2	11227.5	0.706034	0.0783308
COG0579	L-2-hydroxyglutarate oxidase LhgO	26857.1	31829.4	20773.9	22213.1	27021.4	22110.3	19933.5	21940.6	26811.6	29081.2		25739	23975.5	0.931485	0.516642
COG0580	Glycerol uptake facilitator and related aquaporins (Major Intrinsic Protein Family)	28298	31994.2	22564.5	25770.5	26277.3	31756.3	26031.5	24657.9	32691.5	38733.1		26980.9	30774.1	1.14059	0.237125
COG0581	ABC-type phosphate transport system, permease component	26831.5	29877.1	18597.5	23724.8	24813.7	26157	22177.1	24152.6	30649.3	34907.1		24768.9	27608.6	1.11465	0.365939
COG0582	Integrase	8238.53	7858.35	8159.78	9338.32	7373.43	10406.9	5976.43	8156.81	11245.4	17694.3		8193.68	10696	1.30539	0.246723
COG0583	DNA-binding transcriptional regulator, LysR family	149767	175208	135028	131491	156830	155992	126127	122653	162156	187824		149665	150950	1.00859	0.931291
COG0584	Glycerophosphoryl diester phosphodiesterase	34872.1	38603.6	27354.5	30975.7	34013.2	36923.6	29755.3	30504.2	39268.2	47523.8		33163.8	36795	1.10949	0.361959
COG0585	tRNA(Glu) U13 pseudouridine synthase TruD	3059.47	2937.16	3344.38	3548.52	2740.24	3153.44	1815.73	2770	3667.1	6211.32		3125.95	3523.52	1.12718	0.610933
COG0586	Uncharacterized membrane protein DedA, SNARE-associated domain	16630	22457.4	22469.6	14691.2	25228.5	21597.1	15539.5	10997.1	15989	20523.2		20295.4	16929.2	0.834141	0.255808
COG0587	DNA polymerase III, alpha subunit	32627.9	38465.7	26940.7	27753.7	34593.6	35583.2	29751.2	27604.6	36616.3	38945.2		32076.3	33700.1	1.05062	0.607765
COG0588	Phosphoglycerate mutase (BPG-dependent)	4858.33	7282.99	6587.01	2908.67	8482.17	6430.01	5304.66	2698.33	4439	2947.01		6023.83	4363.8	0.724423	0.204989
COG0589	Nucleotide-binding universal stress protein, UspA family	45173.8	70889.9	67488.2	33891.9	75050.5	50337.4	36570.6	20632.6	32677.3	29497.8		58498.9	33943.1	0.580236	0.0309606
COG0590	tRNA(Arg) A34 adenosine deaminase TadA	35987.4	40997.5	29378.1	29376	38451.9	33961.5	28746.9	29251.8	38334.1	41675		34838.2	34393.9	0.987246	0.900907
COG0591	Na+/proline symporter	52155.1	50437.2	30771.8	47126	37334.5	47531.1	40564.8	51024.9	64112.2	79198.4		43564.9	56486.3	1.2966	0.144073
COG0592	DNA polymerase III sliding clamp (beta) subunit, PCNA homolog	46943.3	49250.8	29466	41684.9	38191.3	39798.5	35420.5	43027.7	53367	63138.8		41107.3	46950.5	1.14215	0.367149
COG0593	Chromosomal replication initiation ATPase DnaA	10635	13343.7	11696.5	8632.61	14032.7	16565.3	12055.5	8746.66	12541.2	11985.5		11668.1	12378.8	1.06091	0.664011
COG0594	RNase P protein component	25071.8	25670.8	15245	22893.4	19450.3	23688.5	20533.5	23962.7	29629.5	34969.8		21666.3	26556.8	1.22572	0.166728
COG0595	mRNA degradation ribonuclease J1/J2	26149	28418.8	16490.2	22005.5	22455	23537.7	20828.8	23749	28673.5	30570		23103.7	25471.8	1.1025	0.408459
COG0596	Pimeloyl-ACP methyl ester carboxylesterase	85587.7	119491	102756	72845.6	123265	121442	92926.8	60592.6	91115.9	90944.4		100789	91404.4	0.906887	0.511107
COG0597	Lipoprotein signal peptidase	30077.3	32331.3	21414	25997.4	27010.3	27733.5	23540.8	26576.7	34045	38677.3		27366.1	30114.7	1.10044	0.430885
COG0598	Mg2+ and Co2+ transporter CorA	35018.5	40182.4	29241.4	30569.4	35712.1	31628.8	26048.3	29173.5	37137.6	43991.8		34144.8	33596	0.983928	0.886521
COG0599	Uncharacterized conserved protein YurZ, alkylhydroperoxidase/carboxymuconolactone decarboxylase family	8137.37	13120.8	11152.6	5932.23	15864.5	18907.6	14473.7	4642.82	10059.5	4444.85		10841.5	10505.7	0.969024	0.921764
COG0600	ABC-type nitrate/sulfonate/bicarbonate transport system, permease component	67539.7	89414.4	64723.4	53823.7	84405.6	82537.3	68252.1	50403.6	70645.4	63615.4		71981.4	67090.8	0.932058	0.575436
COG0601	ABC-type dipeptide/oligopeptide/nickel transport system, permease component	108658	123962	81048.4	95180.2	106242	100722	85681.9	91330.4	115742	134021		103018	105499	1.02409	0.831884
COG0602	Organic radical activating enzyme	27746.1	26428.1	16833.1	25910.6	19304.9	23875.2	19709.4	27315.1	33310.3	42628.6		23244.6	29367.7	1.26342	0.214847
COG0603	7-cyano-7-deazaguanine synthase (queuosine biosynthesis)	23074.5	23213.2	13830.5	21480.9	17552.9	23706.8	19917.9	22814	29286.9	35227		19830.4	26190.5	1.32073	0.0877783
COG0604	NADPH:quinone reductase or related Zn-dependent oxidoreductase	46102.9	75803.2	73444.4	35162.7	78426.6	72481.1	54565.1	22376.4	40215	32361.9		61787.9	44399.9	0.718585	0.200273
COG0605	Superoxide dismutase	11391.6	14080.1	12889.4	9405.29	14576.2	20095.5	15246.7	9791.02	14562.5	13230.5		12468.5	14585.2	1.16976	0.301262
COG0606	Predicted ATPase with chaperone activity	28557.8	30687.8	20097	24891.4	25379.3	26257.5	22390.5	25454.7	32243.5	37276.8		25922.7	28724.6	1.10809	0.409564
COG0607	Rhodanese-related sulfurtransferase	55063.6	63494.8	50418.1	46735.7	58570.3	61421.2	47661.5	45030.8	60543	66550.3		54856.5	56241.4	1.02525	0.793775
COG0608	Single-stranded DNA-specific exonuclease, DHH superfamily, may be involved in archaeal DNA replication intiation	43541.3	43122.8	23739	39734.9	31441.8	37384.2	33319.7	42434.7	52214.5	62710.8		36316	45612.8	1.256	0.193324
COG0609	ABC-type Fe3+-siderophore transport system, permease component	82232.9	92471.9	63755.2	72194.3	75954.2	68036.6	58688.7	69878.8	86440.8	103934		77321.7	77395.7	1.00096	0.993873
COG0610	Type I site-specific restriction-modification system, R (restriction) subunit and related helicases ...	22814	22010.2	11772.2	21135.8	15472.5	16239.4	14620	22152.8	26365.5	33345.2		18641	22544.6	1.20941	0.362036
COG0611	Thiamine monophosphate kinase	8071.8	10701	10188.4	6694.19	11403.1	11818.9	8508.73	5744.67	9029.77	9677.32		9411.69	8955.89	0.951571	0.738043
COG0612	Predicted Zn-dependent peptidase	56792.4	58058.8	35143.2	49153.8	46731.7	58254.1	49912.9	55031.8	72424.1	78178		49176	62760.2	1.27624	0.0796158
COG0613	Predicted metal-dependent phosphoesterase TrpH, contains PHP domain	44053.5	46145.3	26811.9	40102.9	33069.9	32429.3	29252.7	40261	48532.4	60075		38036.7	42110.1	1.10709	0.55694
COG0614	ABC-type Fe3+-hydroxamate transport system, periplasmic component	86313.4	96498.8	65944.4	73181.8	83177.7	70068.7	61589	71724.7	88063.8	102555		81023.2	78800.2	0.972563	0.811899
COG0615	Glycerol-3-phosphate cytidylyltransferase, cytidylyltransferase family	43.67	149.67	64.5	19.33	101.67	56	56.5	105	35.83	3		75.768	51.266	0.676618	0.411284
COG0616	Periplasmic serine protease, ClpP class	30034.6	30510.1	20143.1	27611.4	26516.6	33156.2	27283.3	29013.7	37791	44136.6		26963.2	34276.2	1.27122	0.0754702
COG0617	tRNA nucleotidyltransferase/poly(A) polymerase	31930.9	34224.5	23908.4	28985	28538.5	31247.8	25138.2	28764.7	36572.1	43959.5		29517.5	33136.5	1.12261	0.358718
COG0618	nanoRNase/pAp phosphatase, hydrolyzes c-di-AMP and oligoRNAs	24695.8	26415.2	15717	20752.1	20979.4	18707.4	16751.4	21884.7	26256.1	30527.8		21711.9	22825.5	1.05129	0.730102
COG0619	Energy-coupling factor transporter transmembrane protein EcfT	29674.2	34603.2	22206.2	23988.9	29058.6	21000.9	18696.2	23462.5	27570.4	30405.2		27906.2	24227	0.86816	0.264543
COG0620	Methionine synthase II (cobalamin-independent)	8374.29	12982.8	13150.2	6836.36	12262.1	10503.5	7205.05	4269.34	7202.6	7744.67		10721.1	7385.02	0.688828	0.075962
COG0621	tRNA A37 methylthiotransferase MiaB	73971.6	76108.6	45491.1	65863.1	59622.4	69027.8	59715.9	70132	87983.8	102334		64211.4	77838.7	1.21223	0.186539
COG0622	Predicted phosphodiesterase	45239.3	44659.2	24047	40407.1	31996.2	36470.3	32612.6	43616.7	52116.7	62818.2		37269.8	45526.9	1.22155	0.259424
COG0623	Enoyl-[acyl-carrier-protein] reductase (NADH)	6249.47	10568.4	9031.64	4487.27	13276.2	18467.8	14064.7	4912.26	9782.77	5126.07		8722.6	10470.7	1.20041	0.581337
COG0624	Acetylornithine deacetylase/Succinyl-diaminopimelate desuccinylase or related deacylase	127544	143466	91531.3	111963	116002	122322	105516	111981	142791	161853		118101	128893	1.09137	0.446607
COG0625	Glutathione S-transferase	23598.3	27396	27835.8	26233.4	28856.8	56943.3	40320.3	25158.9	41701	43068.8		26784.1	41438.4	1.54713	0.0211995
COG0626	Cystathionine beta-lyase/cystathionine gamma-synthase	55834.9	62243.5	40998.6	48965.3	54178.2	55969.8	47362.2	49257	64467	72573.1		52444.1	57925.8	1.10452	0.381742
COG0627	S-formylglutathione hydrolase FrmB	52773	74722.3	65334.7	37871.7	75663.9	29385	26640.1	25066.8	32702.6	36580.7		61273.1	30075	0.490836	0.00305446
COG0628	Predicted PurR-regulated permease PerM	46512.9	53655.4	39503.5	39467.5	49280	51749.5	40920.3	39975.4	52802.2	57418.6		45683.9	48573.2	1.06325	0.532657
COG0629	Single-stranded DNA-binding protein	30427.3	33825.3	22589.5	26040.2	30356.1	29630.1	25208.7	26516.7	33737.8	37932.3		28647.7	30605.1	1.06833	0.539636
COG0630	Type IV secretory pathway ATPase VirB11/Archaellum biosynthesis ATPase	58	143.66	87.34	197	347	194	94	20	129	8		166.6	89	0.534214	0.2437
COG0631	Serine/threonine protein phosphatase PrpC	10048.1	16622.7	13820.3	6858.96	18348.1	17841.6	14232.2	6145.17	10061	5329.31		13139.6	10721.8	0.815994	0.468837
COG0632	Holliday junction resolvasome RuvABC DNA-binding subunit	28694.8	31007.8	20352	25019.4	25750.3	27075.5	23075.5	25731.7	32599.5	37420.8		26164.9	29180.6	1.11526	0.366261
COG0633	Ferredoxin	16590.4	24882	25868.7	13752.6	24632.4	13543.8	9517.03	8073.61	12291.8	15182.4		21145.2	11721.7	0.554343	0.00997978
COG0634	Hypoxanthine-guanine phosphoribosyltransferase	28559.8	31024.3	20334	24984.7	25832.6	25922.1	22029.7	25529.7	32060.3	37264.3		26147.1	28561.2	1.09233	0.479244
COG0635	Coproporphyrinogen III oxidase or related Fe-S oxidoreductase	72125.9	73786.8	44555	65219.2	56190.7	62715	54965	67732	84069.1	99840.3		62375.5	73864.3	1.18419	0.270876
COG0636	FoF1-type ATP synthase, membrane subunit c/Archaeal/vacuolar-type H+-ATPase, subunit K	27308.3	30318.8	19590	24390.9	24862.3	24243	20529	24074.7	29831	35072.8		25294.1	26750.1	1.05756	0.652406
COG0637	Beta-phosphoglucomutase or related phosphatase, HAD superfamily	42595.9	47200.9	38015.2	37919.9	41216.6	41522	33071.7	35467.4	45726	58180.1		41389.7	42793.4	1.03392	0.775738
COG0638	20S proteasome, alpha and beta subunits	6795.5	12300	11408	4373.5	13942	4512.5	4018.5	1140.5	2252	787		9763.8	2542.1	0.26036	0.005929
COG0639	Diadenosine tetraphosphatase ApaH/serine/threonine protein phosphatase, PP2A family	1537.8	1316.98	1507.72	1891.85	1034.9	1675.95	800.4	1604.35	1832.6	4426.65		1457.85	2067.99	1.41852	0.362658
COG0640	DNA-binding transcriptional regulator, ArsR family	69084	97749	80573.3	54039.1	100011	85263.7	66878.1	45042.9	65881.7	59819.9		80291.2	64577.3	0.804288	0.184998
COG0641	Sulfatase maturation enzyme AslB, radical SAM superfamily	1301.5	943.5	577	636.75	1001.25	3886.91	3118.41	2047.67	3210.25	2826.5		892	3017.95	3.38335	0.000184345
COG0642	Signal transduction histidine kinase	200073	223523	159062	174007	189369	201864	165413	173479	226708	260268		189207	205546	1.08636	0.451664
COG0643	Chemotaxis protein histidine kinase CheA	5188.53	5811.77	5722.87	6173.5	6137.86	9320.86	6234	5340.87	7918.99	9610.95		5806.91	7685.13	1.32345	0.0596634
COG0644	Dehydrogenase (flavoprotein)	20331.3	34124.9	32633	13259	36452.3	18558.1	15188.5	6129.93	11333.5	6498.89		27360.1	11541.8	0.421848	0.0147335
COG0645	Predicted kinase	246.67	672	378.67	225.33	1123.67	389.67	299	62	202.33	59		529.268	202.4	0.382415	0.108126
COG0646	Methionine synthase I (cobalamin-dependent), methyltransferase domain	409.33	1289.83	764.17	481.67	2011.67	4836	3494.32	924	2138.5	667.01		991.334	2411.97	2.43305	0.129835
COG0647	Ribonucleotide monophosphatase NagD, HAD superfamily	31485.1	37140.7	26291.2	26593.4	32826.2	29543.6	24873.7	25234	32085.8	35775.8		30867.3	29502.6	0.955787	0.650737
COG0648	Endonuclease IV	25971.5	28416.1	18319.6	22895.3	22199.9	20071.5	17439.8	22346.4	26517.4	33017.4		23560.5	23878.5	1.0135	0.923862
COG0649	NADH:ubiquinone oxidoreductase 49 kD subunit (chain D)	8110.97	11717.5	11153.7	6648.86	13749.9	13368.1	10189.7	5347.5	8848.44	8632.49		10276.2	9277.25	0.902791	0.598407
COG0650	Formate hydrogenlyase subunit 4	623.33	902	1108.83	906.67	604.33	1270.5	255.67	219.66	220	376		829.032	468.366	0.564955	0.145978
COG0651	Formate hydrogenlyase subunit 3/Multisubunit Na+/H+ antiporter, MnhD subunit	4710.63	8885.89	7962.14	3597.77	10428.2	11379.2	8285.9	2548.26	5030.6	1941.4		7116.93	5837.07	0.820167	0.575859
COG0652	Peptidyl-prolyl cis-trans isomerase (rotamase) - cyclophilin family	59689.1	66346.3	44806.3	52078.7	54394.2	53104.4	44918.1	51487.3	65534.7	75164.3		55462.9	58041.8	1.0465	0.70298
COG0653	Preprotein translocase subunit SecA (ATPase, RNA helicase)	28988	32814.7	21730.5	25386.1	29469.2	29117.3	24583.5	25118.2	32022.2	35930.5		27677.7	29354.3	1.06058	0.573268
COG0654	2-polyprenyl-6-methoxyphenol hydroxylase and related FAD-dependent oxidoreductases	41423.3	67270.7	66109.6	30019.8	65673.2	59707.8	45416.3	19349.2	34395.7	26947.4		54099.3	37163.3	0.686945	0.144854
COG0655	Multimeric flavodoxin WrbA	29014.6	34531.2	23100.3	24844.8	29770.8	26502.6	21840.8	23541.4	29307	33908.1		28252.4	27020	0.956379	0.685656
COG0656	Aldo/keto reductase, related to diketogulonate reductase	28128.7	34097.3	22972.3	23514.8	29044.5	26109.9	23013.1	22671.4	28700.4	29995.1		27551.5	26098	0.947243	0.578296
COG0657	Acetyl esterase/lipase	37797.7	64578.9	61414.1	24532.5	67350.3	42923.8	33897.6	13094.2	25025.1	16117.6		51134.7	26211.7	0.5126	0.0391635
COG0658	Predicted membrane metal-binding protein	2276	2155.33	1946.17	1232	2528.5	6109.5	4961.5	2324.67	4158	2782		2027.6	4067.13	2.00589	0.0233121
COG0659	Sulfate permease or related transporter, MFS superfamily	25171	34135.4	32886.2	20155.3	32308.9	27810	19655.4	15729.4	22505.2	25940.9		28931.4	22328.2	0.771764	0.0925717
COG0661	Predicted unusual protein kinase regulating ubiquinone biosynthesis, AarF/ABC1/UbiB family	9103.8	13798.8	12629	7617.94	17046.3	18944	14637.1	6308.67	11290.5	9237.32		12039.2	12083.5	1.00368	0.987573
COG0662	Mannose-6-phosphate isomerase, cupin superfamily	2501.77	3334.8	2246.94	1606.87	3732.14	6226.21	4575.46	2178.7	4166.37	2702.97		2684.5	3969.94	1.47884	0.152468
COG0663	Carbonic anhydrase or acetyltransferase, isoleucine patch superfamily	31665.4	35546	25700.9	26946.9	28213.5	28383.2	24331.8	26272.3	33531.9	38184.9		29614.5	30140.8	1.01777	0.869273
COG0664	cAMP-binding domain of CRP or a regulatory subunit of cAMP-dependent protein kinases	89093.6	88551.1	55527.1	77850.9	72236.9	100381	83430.9	88650.8	116230	128122		76651.9	103363	1.34847	0.0332601
COG0665	Glycine/D-amino acid oxidase (deaminating)	34087.7	52135.8	47574.3	27336.6	57239.4	59790.1	45028.1	21307.8	37499.2	27658		43674.8	38256.6	0.875943	0.554018
COG0666	Ankyrin repeat	1204.5	2204.5	1799.5	877.5	2552	5278	3986.83	1017.5	2236.5	818.5		1727.6	2667.47	1.54403	0.33502
COG0667	Predicted oxidoreductase (related to aryl-alcohol dehydrogenase)	49466.6	71785	58066.3	38167.9	60695.4	59363.4	48125.3	33281	49228.7	44306.5		55636.2	46861	0.842274	0.247564
COG0668	Small-conductance mechanosensitive channel	55148.2	59479	39888.3	48414.9	46352.1	47640.4	41464.9	48219.3	61029.4	72544.7		49856.5	54179.7	1.08671	0.527869
COG0669	Phosphopantetheine adenylyltransferase	28651.8	30897.8	20242	24981.4	25627.3	26602.5	22701.5	25635.7	32423.5	37345.8		26080.1	28941.8	1.10973	0.395744
COG0670	Integral membrane protein, interacts with FtsH	24213.8	24282.5	15306.7	23404.1	18367.2	23245.4	19106	23503	29959.7	38323.2		21114.8	26827.4	1.27055	0.173019
COG0671	Membrane-associated phospholipid phosphatase	7482	11217.3	10321.7	4670.75	8180.75	6541.57	5275.25	3819.34	4546.25	2825		8374.5	4601.48	0.549463	0.0206274
COG0672	High-affinity Fe2+/Pb2+ permease	2357.23	3199.45	3087.98	1776.22	4492.53	2463.52	2095.7	982.71	1307.3	908.45		2982.68	1551.54	0.520182	0.0321393
COG0673	Predicted dehydrogenase	63267.5	71420.4	47836.2	54333.6	59012.3	66717.3	56197.7	55355.4	73395.8	80033.4		59174	66339.9	1.1211	0.284255
COG0674	Pyruvate:ferredoxin oxidoreductase or related 2-oxoacid:ferredoxin oxidoreductase, alpha subunit	48602.3	48938.6	28612.4	41825.3	34850	36643.1	32919.8	44742.1	53715.7	62775.9		40565.7	46159.3	1.13789	0.431711
COG0675	Transposase	21967.5	21363.5	11161	18749	14071	14362.3	13944	19811	23098.5	27611.5		17462.4	19765.5	1.13189	0.510925
COG0676	D-hexose-6-phosphate mutarotase	3108.93	2745.05	3222.18	3540.12	2206.63	2385.49	1347.13	2883.61	3579.2	6431.05		2964.58	3325.3	1.12167	0.694982
COG0677	UDP-N-acetyl-D-mannosaminuronate dehydrogenase	5183.5	5848.17	5069	4982.84	6544.67	11461.6	8275.5	5261.32	8752.17	9019.67		5525.64	8554.06	1.54807	0.0190504
COG0678	Peroxiredoxin	3482.83	3851.91	3919.92	3981.42	3933.83	7777.92	5473.33	3698.41	5926.5	6923.25		3833.98	5959.88	1.55449	0.0159401
COG0679	Predicted permease	44402.1	45443.1	25480.2	41194.9	34949.9	41833.3	36518	43220.5	54095.3	63093.4		38294	47752.1	1.24699	0.155988
COG0680	Ni,Fe-hydrogenase maturation factor	6160.99	10559.3	11360.3	5115.51	8884.83	3114.84	1615.33	1614.15	2451	2308.51		8416.2	2220.77	0.263868	0.0010906
COG0681	Signal peptidase I	8370.8	11151.4	8647.64	5772.19	12237.2	13369.8	10405.6	6723.26	10161	6678.58		9235.84	9467.65	1.0251	0.894784
COG0682	Prolipoprotein diacylglyceryltransferase	31400	35904	25337.7	26582.8	29760.3	28043.8	23955.8	25999.7	33110.7	37599.3		29797	29741.9	0.998151	0.986306
COG0683	ABC-type branched-chain amino acid transport system, periplasmic component	50252.8	75240.6	60948.4	40274.2	76509.5	72224.4	56492.8	32455.4	50753.8	41269.4		60645.1	50639.2	0.835008	0.335417
COG0684	Regulator of RNase E activity RraA	10625.9	14690.7	14058.6	10139.1	17458.4	21536.1	15037.5	8245.95	14246.8	14692.4		13394.5	14751.7	1.10133	0.602844
COG0685	5,10-methylenetetrahydrofolate reductase	25774.3	28574.8	18828.5	23240.9	24091.8	24816	20909.5	23021.2	30030.5	35368.8		24102.1	26829.2	1.11315	0.399846
COG0686	Alanine dehydrogenase	10757	12790.9	11482.8	8313.09	12793.7	13957.7	10388	8233.41	11556.2	11565.4		11227.5	11140.1	0.992221	0.945781
COG0687	Spermidine/putrescine-binding periplasmic protein	32103.2	35658.7	25412	30518.3	28038.7	39201	31331	29324.3	38570.5	43481		30346.2	36381.6	1.19889	0.0923723
COG0688	Phosphatidylserine decarboxylase	28336.1	29769.2	19883.3	24721.8	23861.2	24531.2	21140.7	25290.4	31410.1	37147.9		25314.3	27904.1	1.1023	0.459952
COG0689	Ribonuclease PH	27543.8	30408.8	19867	24447.4	25195.3	25779.5	22205.5	24308	30796.5	35386.8		25492.5	27695.3	1.08641	0.47809
COG0690	Preprotein translocase subunit SecE	27548.8	30575.8	20034	24565.4	25288.3	26531.5	22452.2	24477.7	30944.5	35443.8		25602.5	27969.9	1.09247	0.440424
COG0691	tmRNA-binding protein	28698.8	31017.8	20359	25019.4	25758.3	27075.5	23075.5	25731.7	32599.5	37420.8		26170.7	29180.6	1.11501	0.36717
COG0692	Uracil DNA glycosylase	27847.3	28864.2	18685	24001.6	22548.7	19413.2	17554	24461.7	29328.7	36402.2		24389.3	25431.9	1.04275	0.795525
COG0693	Putative intracellular protease/amidase	55747.7	62325.9	42991.8	48988.2	50111.3	44376	38062.1	46759.4	57575.7	72180.3		52033	51790.7	0.995345	0.972569
COG0694	Fe-S cluster biogenesis protein NfuA, 4Fe-4S-binding domain	7215.63	8799.65	7785.22	5273.11	7902.99	10040.9	7703.64	6054.17	8604.02	6500.33		7395.32	7780.6	1.0521	0.689823
COG0695	Glutaredoxin	37099.6	44452.3	33652.2	31894.3	42127	31246.2	25862.3	28577.5	35749.3	45327.2		37845.1	33352.5	0.88129	0.312887
COG0696	Phosphoglycerate mutase (BPG-independent, AlkP superfamily)	24689.1	23336.7	13593.9	22278.8	16376.5	19596.7	17195.8	24114.7	29141.3	36213.2		20055	25252.3	1.25916	0.23392
COG0697	Permease of the drug/metabolite transporter (DMT) superfamily	100805	105187	69089.6	91694.1	85091.1	95032.2	81085	91231.5	114135	135234		90373.3	103344	1.14352	0.292971
COG0698	Ribose 5-phosphate isomerase RpiB	26137.8	28865.3	17593.5	21540.8	23351.4	23373.7	20761.6	22692.5	28495.4	31019.7		23497.8	25268.6	1.07536	0.534017
COG0699	Replication fork clamp-binding protein CrfC (dynamin-like GTPase family)	3259.8	5320.4	5473.8	1737.6	3733.4	1252.7	1147.9	420.1	606.1	229.4		3905	731.24	0.187257	0.00229448
COG0700	Spore maturation protein SpmB (function unknown)	2385.33	1572.5	1024.33	1902.92	628.58	1131.58	1003.42	2547.66	2139.75	2327.5		1502.73	1829.98	1.21777	0.483421
COG0701	Uncharacterized membrane protein YraQ, UPF0718 family	24765.5	24310.6	13907.6	22590.1	17564.7	19029.9	16479.2	23330.4	28414.7	34951.9		20627.7	24441.2	1.18487	0.360546
COG0702	Uncharacterized conserved protein YbjT, contains NAD(P)-binding and DUF2867 domains	20829.5	35954.2	33892.2	14210.3	42039.4	25387.9	19932	7521.76	12923.8	9126.09		29385.1	14978.3	0.509724	0.0469509
COG0703	Shikimate kinase	28689.8	31088.8	20449	25102.4	25894.3	27860.2	23272	25801.7	32820.5	37442.8		26244.9	29439.4	1.12172	0.334703
COG0704	Phosphate uptake regulator	30117.3	35037.8	24686	25987.7	28422.6	26990.9	22865.2	24654.5	31210.3	35533.8		28850.3	28251	0.979226	0.842687
COG0705	Membrane associated serine protease, rhomboid family	17449.9	21751.7	19971.9	13828.1	23400.3	22885.3	16752.1	13202.9	19059.7	20244.1		19280.4	18428.8	0.955832	0.726297
COG0706	Membrane protein insertase Oxa1/YidC/SpoIIIJ, required for the localization of integral membrane proteins	9992.8	11711.8	10572.5	7969.19	11883.1	12912.9	9600.73	8221.67	11107.3	11500.3		10425.9	10668.6	1.02328	0.826889
COG0707	UDP-N-acetylglucosamine:LPS N-acetylglucosamine transferase	32579.1	33647.5	20871	27695.3	27109.5	28920	24845.5	30398.3	36639.3	40980.2		28380.5	32356.7	1.1401	0.309547
COG0708	Exonuclease III	35346.9	42557.3	31424.5	29107.6	40993.6	31873.8	27071.4	26950.5	35248.7	38584.1		35886	31945.7	0.8902	0.288666
COG0709	Selenophosphate synthase	23805.3	23306.5	13171.9	21900.4	18185.3	17977.3	15565.1	22504.2	26839	33716.3		20073.9	23320.4	1.16173	0.417705
COG0710	3-dehydroquinate dehydratase	81	254.5	179.5	86.75	332.25	91.25	70.75	106.5	43.75	11.5		186.8	64.75	0.346627	0.0447942
COG0711	FoF1-type ATP synthase, membrane subunit b or b'	29368.3	32436.2	21578.7	25727.9	27705.3	33474.7	27627.8	26835.7	35281	38249.8		27363.3	32293.8	1.18019	0.122778
COG0712	FoF1-type ATP synthase, delta subunit	28580.8	30663.8	20138	24899.4	25021.3	26977.2	22948.5	25703.7	32527.5	37400.8		25860.7	29111.5	1.12571	0.333315
COG0713	NADH:ubiquinone oxidoreductase subunit 11 or 4L (chain K)	8110.97	11714.5	11153.7	6648.86	13749.9	13336.1	10159.7	5335.5	8839.44	8632.49		10275.6	9260.65	0.901228	0.592059
COG0714	MoxR-like ATPase	51704	69812.7	57091.3	41184.1	66335.1	66104.6	53107.9	36768.2	54182.4	49897.7		57225.5	52012.2	0.908899	0.475672
COG0715	ABC-type nitrate/sulfonate/bicarbonate transport system, periplasmic component	49600.7	71659.6	55612.3	37355.7	74570.6	66691.8	53556.4	32630.9	48845.4	37812.4		57759.8	47907.4	0.829425	0.314304
COG0716	Flavodoxin	69954.1	66547.4	40037.1	64817.3	48172.7	49894.2	44141.4	66291.2	79873.6	105901		57905.7	69220.4	1.1954	0.393735
COG0717	Deoxycytidine triphosphate deaminase	7428.3	10999.8	10656.5	6500.69	12476.1	12102.4	8981.4	4659	7998.27	7705.32		9612.29	8289.29	0.862364	0.445186
COG0718	Conserved DNA-binding protein YbaB (function unknown)	30667.8	35665.3	25335.5	26223.9	28903.8	27493.5	23419	24756.7	31364.5	35586.3		29359.3	28524	0.97155	0.779862
COG0719	Fe-S cluster assembly scaffold protein SufB	14060	18994	14883.3	8794.68	20833.3	18213	14901	10418.3	14315.7	9873.34		15513.1	13544.3	0.873087	0.471171
COG0720	6-pyruvoyl-tetrahydropterin synthase	22028.6	23081.4	12861	20511.4	18411.1	22773	19343.1	21771.9	27845.9	33454.7		19378.7	25037.7	1.29202	0.105506
COG0721	Asp-tRNAAsn/Glu-tRNAGln amidotransferase C subunit	24703.5	28168.1	17007.5	21301.3	23435.2	24807.5	21653.6	21936.3	27826.8	29422.1		22923.1	25129.2	1.09624	0.387688
COG0722	3-deoxy-D-arabino-heptulosonate 7-phosphate (DAHP) synthase	12615.1	13771.8	15993.1	12785.7	12787.3	7930.08	4669.14	8710.84	10730.5	19433.8		13590.6	10294.9	0.7575	0.234663
COG0723	Rieske Fe-S protein	7270.13	10625.1	10357.5	6341.86	11617.4	12254.3	9126.4	4756	7988.94	7927.32		9242.42	8410.59	0.909998	0.613622
COG0725	ABC-type molybdate transport system, periplasmic component	29585.8	33243.8	21308	26545.4	29754.3	30763.3	25109.5	26501	35029	38400.8		28087.5	31160.7	1.10942	0.366113
COG0726	Peptidoglycan/xylan/chitin deacetylase, PgdA/CDA1 family	37195.8	43299.4	31675.7	30259.6	33561.8	39830.3	32672	30391.8	39816.4	40846.7		35198.5	36711.4	1.04298	0.64661
COG0727	Fe-S-cluster containining protein	2596.27	2694.14	2440.1	3032.12	2814.39	6163.48	3745.71	3091.19	4901.12	6483.97		2715.4	4877.09	1.79608	0.0118927
COG0728	Peptidoglycan biosynthesis protein MviN/MurJ, putative lipid II flippase	26076.1	30026.5	20468.5	23665.8	25581.5	26052.5	21647.3	22190.5	28926.8	33626.2		25163.7	26488.7	1.05265	0.639196
COG0729	Outer membrane translocation and assembly module TamA	3507.63	3913.98	4011.05	4110.02	3845.23	8437.12	5534.4	3873.01	5981.1	7200.65		3877.58	6205.26	1.60029	0.0173403
COG0730	Uncharacterized membrane protein YfcA	61501.2	69798.5	46678.1	55179.6	63687.9	82558	64638.9	56985.3	78781.2	83794.4		59369.1	73351.6	1.23552	0.0677921
COG0731	Wyosine [tRNA(Phe)-imidazoG37] synthetase, radical SAM superfamily	18316.5	18508	9293	16827.5	12676	13207	12396	17312	20785.5	25724		15124.2	17884.9	1.18254	0.39267
COG0732	Restriction endonuclease S subunit	24687.8	23579	13607.9	22540.7	16796.1	18184.9	16213.1	23779.2	28735.8	35707.8		20242.3	24524.2	1.21153	0.332521
COG0733	Na+-dependent transporter, SNF family	44224.7	42500	23677.2	40468.1	28347.9	31232.7	28506.1	42786.8	49622.8	62682		35843.6	42966.1	1.19871	0.369065
COG0735	Fe2+ or Zn2+ uptake regulation protein	61118.9	68482.8	46449.8	52118.6	59354.5	67250.9	55736.3	54383.8	70907.2	77330.6		57504.9	65121.8	1.13246	0.227348
COG0736	Phosphopantetheinyl transferase (holo-ACP synthase)	26807.7	29899.2	18620.7	23548.9	24715.1	26569.2	22483.6	24087.7	30736.9	34723.2		24718.3	27720.1	1.12144	0.333099
COG0737	2',3'-cyclic-nucleotide 2'-phosphodiesterase/5'- or 3'-nucleotidase, 5'-nucleotidase family	33158.3	31073.4	21124.9	31141.4	22694.8	26173.4	21236.8	32381.9	38437.5	50825.8		27838.6	33811.1	1.21454	0.325627
COG0738	Fucose permease	7217.77	5816.97	4962.27	6391.37	6000.14	7481.21	5034.13	7551.88	10759.4	15372.5		6077.7	9239.81	1.52028	0.120555
COG0739	Murein DD-endopeptidase MepM and murein hydrolase activator NlpD, contain LysM domain	58395.4	63897.3	45136.9	53160.1	47741.9	50815.2	41928.6	51151.2	63999.4	77626.8		53666.3	57104.2	1.06406	0.641369
COG0740	ATP-dependent protease ClpP, protease subunit	57235.6	66057.1	44759	48397.8	53478.5	46890.2	41190.9	47366	59400.4	67060.3		53985.6	52381.6	0.970288	0.79572
COG0741	Soluble lytic murein transglycosylase and related regulatory proteins (some contain LysM/invasin domains)	6710.29	7090.14	8611.55	7961.86	6428.89	12258.1	8014.07	6226.83	9092.6	12792.1		7360.55	9676.75	1.31468	0.116577
COG0742	16S rRNA G966 N2-methylase RsmD	28694.8	31007.8	20352	25019.4	25750.3	27049.5	23067.5	25731	32580.5	37420.8		26164.9	29169.9	1.11485	0.367976
COG0743	1-deoxy-D-xylulose 5-phosphate reductoisomerase	28384.3	30484.8	19780	24794.9	24700.3	26732.5	22874.2	25604.7	32421	37395.8		25628.9	29005.6	1.13176	0.320504
COG0744	Membrane carboxypeptidase (penicillin-binding protein)	36715.8	43352.8	32131.8	30560.3	37225.7	30500.3	26115	28544	35581.9	39044.3		35997.3	31957.1	0.887765	0.249688
COG0745	DNA-binding response regulator, OmpR family, contains REC and winged-helix (wHTH) domain	237537	262584	176434	208526	221182	219636	186226	208237	263869	306495		221252	236893	1.07069	0.562462
COG0746	Molybdopterin-guanine dinucleotide biosynthesis protein A	25513.6	26639.2	15603.9	23350	22194.7	25673	21608.4	24323.3	30547.1	35313.2		22660.3	27493	1.21327	0.158322
COG0747	ABC-type transport system, periplasmic component	171168	193591	125476	150642	159231	141047	124541	143151	179041	212482		160022	160052	1.00019	0.998786
COG0748	Putative heme iron utilization protein	2970.8	5571.73	5417.97	1900.6	4714.9	5864.37	4466.56	1267.6	2669.6	1031.4		4115.2	3059.91	0.743562	0.396186
COG0749	DNA polymerase I - 3'-5' exonuclease and polymerase domains	28769.5	31175.5	20453	25088.8	25936	28836.5	24377	25967.7	33396.8	37684.8		26284.6	30052.6	1.14335	0.25104
COG0750	Membrane-associated protease RseP, regulator of RpoE activity	25946.3	28055.6	17823.8	22017.2	22682.6	20945.5	18869.8	22543.4	27451.8	30892.8		23305.1	24140.6	1.03585	0.774334
COG0751	Glycyl-tRNA synthetase, beta subunit	24085.6	24093.5	14059	22506.3	18045.5	22989	19545	23613	29234.8	34816.2		20558	26039.6	1.26664	0.138448
COG0752	Glycyl-tRNA synthetase, alpha subunit	23933.6	23650.5	13745	22354.3	17233.5	22460	19127	23505	29026.8	34731.2		20183.4	25770	1.27679	0.139632
COG0753	Catalase	6500.93	9559.55	9307.18	5849.12	10138.6	7657.31	5248.46	3896.78	5579.7	6882.55		8271.08	5852.96	0.707641	0.0574915
COG0754	Glutathionylspermidine synthase	4005.17	5795.5	6111.67	3274.33	4341.67	4043.33	2738.33	1965	2876.83	4731.5		4705.67	3271	0.695119	0.0855982
COG0755	ABC-type transport system involved in cytochrome c biogenesis, permease component	8423.47	11154.5	10823.9	6915.52	12195.4	12755.3	9360.07	6027.67	9487.27	9833.31		9902.55	9492.72	0.958613	0.783415
COG0756	dUTPase	28399.1	30101.5	19812.5	24633.8	24224	25618	22020	25338	31896.3	37014.2		25434.2	28377.3	1.11572	0.388688
COG0757	3-dehydroquinate dehydratase	28489.4	30642.9	19807.3	24833.6	25248.1	27268.3	23573.3	25777.3	32984.7	37518.1		25804.3	29424.3	1.14029	0.283386
COG0758	Predicted Rossmann fold nucleotide-binding protein DprA/Smf involved in DNA uptake	30389.8	34345.3	24083	26035.7	28099.6	26295.8	22427.7	25528.7	32253.3	37291.3		28590.7	28759.4	1.0059	0.959281
COG0759	Membrane-anchored protein YidD, putatitve component of membrane protein insertase Oxa1/YidC/SpoIIIJ	27769.5	29628.6	18617.5	23900.5	24813.5	24406.4	21374.5	25040.3	31444.5	36445.6		24945.9	27742.3	1.1121	0.42313
COG0760	Parvulin-like peptidyl-prolyl isomerase	8364.77	8606.14	7836.27	7923.71	8768.31	14298.2	10481.8	8584.67	12028.9	12118.6		8299.84	11502.4	1.38586	0.0106686
COG0761	4-Hydroxy-3-methylbut-2-enyl diphosphate reductase IspH	28435.8	30603.8	19857	24846.4	24926.3	26851.5	22884.7	25608.7	32495.5	37405.8		25733.9	29049.2	1.12883	0.328889
COG0762	Uncharacterized conserved protein YggT, Ycf19 family	4125.13	4718.98	4670.55	4370.52	4395.73	8717.45	5754.9	3910.01	6038.6	6942.65		4456.18	6272.72	1.40764	0.0511308
COG0763	Lipid A disaccharide synthetase	23219.3	23195.8	14150.5	21575.7	17742.6	21680.9	18615.4	22474.7	28508.3	34917.3		19976.8	25239.3	1.26343	0.16002
COG0764	3-hydroxymyristoyl/3-hydroxydecanoyl-(acyl carrier protein) dehydratase	29680.3	32396.8	22711.8	27771.3	25917.7	34712.8	27785.7	27967	36671.5	42325.8		27695.6	33892.5	1.22375	0.0895734
COG0765	ABC-type amino acid transport system, permease component	82420.8	94507.1	62013.3	71218.8	79384.2	75249.9	64502.7	68733.8	85588.9	92502.7		77908.9	77315.6	0.992385	0.939208
COG0766	UDP-N-acetylglucosamine enolpyruvyl transferase	28722.1	31109.5	20378	25052.5	25777.2	27752	23560.2	25893.2	32944.1	37499.7		26207.9	29529.8	1.12675	0.316165
COG0767	ABC-type transporter Mla maintaining outer membrane lipid asymmetry, permease component MlaE	35905.1	59211.9	58682	22879.6	67210	27722.3	22450.1	9813.93	16889	13118.4		48777.7	17998.8	0.368995	0.0086628
COG0768	Cell division protein FtsI/penicillin-binding protein 2	63277.8	72357.6	50788.4	53240.8	62691.7	51075.6	44385.5	51117.4	64068.9	74477.3		60471.3	57025	0.943009	0.618301
COG0769	UDP-N-acetylmuramyl tripeptide synthase	32437.6	37772.2	26512.5	27227.9	35169.4	29447.3	25192.7	26452.7	33785.9	37902.3		31823.9	30556.2	0.960164	0.704184
COG0770	UDP-N-acetylmuramyl pentapeptide synthase	28699.1	31007	20333	25020.3	25692	25952	22273	25601.2	32131.3	37233.2		26150.3	28638.1	1.09514	0.463073
COG0771	UDP-N-acetylmuramoylalanine-D-glutamate ligase	28644.1	30885	20251	24981.3	25560	25910.7	22216	25550.2	32112.3	37230.2		26064.3	28603.9	1.09744	0.454963
COG0772	Bacterial cell division protein FtsW, lipid II flippase	56081.8	61158.1	39973.9	49345	49999	49050.7	42280.5	49384.4	61614.2	72171.3		51311.6	54900.2	1.06994	0.590763
COG0773	UDP-N-acetylmuramate-alanine ligase	31793.3	33699.6	23547.4	28542.8	27969.2	28544.3	23765.7	28433.9	35797.9	43670.8		29110.5	32042.5	1.10072	0.4735
COG0774	UDP-3-O-acyl-N-acetylglucosamine deacetylase	23219.3	23193.8	14150.5	21575.7	17735.6	21715.9	18637.4	22485.7	28520.3	34923.3		19975	25256.5	1.26441	0.158389
COG0775	Nucleoside phosphorylase	43901.6	43759.5	23977.7	39843.1	33485.7	34694.7	31630.8	41992.2	51263.2	62457.3		36993.5	44407.6	1.20042	0.306037
COG0776	Bacterial nucleoid DNA-binding protein	82244.7	82320.7	52935.8	74679.3	64654.7	81445.7	67527.6	78793	100683	119453		71367	89580.4	1.25521	0.129183
COG0777	Acetyl-CoA carboxylase beta subunit	24524.8	25095.8	14939.5	22311.4	20511.3	24674.5	21317.5	23471.7	29157	34057.8		21476.6	26535.7	1.23556	0.121181
COG0778	Nitroreductase	131072	145300	93886.5	112386	118498	114786	99412.5	112449	141408	163291		120229	126269	1.05024	0.685941
COG0779	Ribosome maturation factor RimP	27989.1	29492.5	19307	24476.8	21641	24871.7	21421.5	25325.7	31626.8	37026.2		24581.3	28054.4	1.14129	0.332776
COG0780	NADPH-dependent 7-cyano-7-deazaguanine reductase QueF, C-terminal domain, T-fold superfamily	1732.84	2049.84	1397.5	1347.5	2742.67	7352.48	5374.34	2540.66	4602.17	2952.66		1854.07	4564.46	2.46186	0.0173278
COG0781	Transcription termination factor NusB	27606.8	30671.8	20071	24601.4	25374.3	26826.2	22687.5	24519	31013.5	35475.8		25665.1	28104.4	1.09504	0.424403
COG0782	Transcription elongation factor, GreA/GreB family	15629.7	18655.2	16600.4	13593.6	19010.5	24127.3	17686.8	13449	19913.2	20535.9		16697.9	19142.4	1.1464	0.261498
COG0783	DNA-binding ferritin-like protein (oxidative damage protectant)	31218.1	35125.9	24866.7	26237.3	30472	26369.5	22917.5	25684.9	32321.9	37404.7		29584	28939.7	0.978222	0.845228
COG0784	CheY chemotaxis protein or a CheY-like REC (receiver) domain	2980.68	4250.83	2839.52	2809.66	6355.35	12237.6	8824	4025.01	7989.66	4870.67		3847.21	7589.4	1.9727	0.0500235
COG0785	Cytochrome c biogenesis protein CcdA	26832.8	30501.6	18627.6	22516.3	25328.7	26039	22632.2	22983.6	29380.8	30477.4		24761.4	26302.6	1.06224	0.564717
COG0786	Na+/glutamate symporter	59542.8	58398.2	30566.6	54577.9	39561.3	41252.9	39014.5	56939.4	67617	85182.2		48529.4	58001.2	1.19518	0.385733
COG0787	Alanine racemase	47669.3	49929.5	30722.6	42490.5	38335.5	38880.6	34780.1	43369.7	53070.7	63622.3		41829.5	46744.7	1.11751	0.453083
COG0788	Formyltetrahydrofolate hydrolase	7957.87	10282.9	9911.62	6466.82	11045.1	7297.37	5505.77	5155.97	7445.07	9123.01		9132.85	6905.44	0.75611	0.0787527
COG0789	DNA-binding transcriptional regulator, MerR family	127261	151001	109912	107104	128743	100975	87826.1	98028.3	123650	141296		124804	110355	0.884225	0.281025
COG0790	TPR repeat	6570.3	7283.98	7543.72	7403.85	7921.4	17838.3	12066.6	7701.01	12240.9	13890.6		7344.65	12747.5	1.73562	0.0112503
COG0791	Cell wall-associated hydrolase, NlpC family	17355.9	27919.2	27258.9	11214.5	27613	11774.5	9478.61	6041.8	9360.05	9561.7		22272.3	9243.33	0.415015	0.00607838
COG0792	Predicted endonuclease distantly related to archaeal Holliday junction resolvase	28643.8	30850.8	20220	24977.4	25613.3	26563.5	22675.2	25548.7	32424.5	37337.8		26061.1	28909.9	1.10931	0.398602
COG0793	C-terminal processing protease CtpA/Prc, contains a PDZ domain	31121.1	29193.7	18233.7	26879.5	24143.9	32224.7	27062	31488.6	41571.1	46726.2		25914.4	35814.5	1.38203	0.0482239
COG0794	D-arabinose 5-phosphate isomerase GutQ	23933.3	24250.3	14966.5	21949.2	18435.6	22179.3	19026.7	22690.7	28681.3	34995.8		20707	25514.8	1.23218	0.188527
COG0795	Lipopolysaccharide export LptBFGC system, permease protein LptF	45304.3	45738.3	27899.4	42683.7	34929.5	42933.5	36715.1	43710.3	55352.5	67863.6		39311	49315	1.25448	0.163316
COG0796	Glutamate racemase	47059.6	48810	29243	41426.8	37153	36424.2	32883.5	42580.7	51859.8	62641.7		40738.5	45278	1.11143	0.502184
COG0797	Rare lipoprotein A, peptidoglycan hydrolase digesting "naked" glycans, contains C-terminal SPOR domain	3715.63	3951.98	4316.05	4135.02	4139.23	10363.1	7406.4	4363.01	7023.1	7539.65		4051.58	7339.06	1.81141	0.00893188
COG0798	Arsenite efflux pump ArsB, ACR3 family	8805.33	10983.8	9732.08	7332.17	13289.6	8621.17	6301.58	6224.08	7935.75	9025.75		10028.6	7621.67	0.759994	0.0727707
COG0799	Ribosomal silencing factor RsfS, regulates association of 30S and 50S subunits	10454.8	12787.8	11255	8362.44	13353.3	14324.5	10701.5	8427.67	11819.5	11696.8		11242.7	11394	1.01346	0.910337
COG0800	2-keto-3-deoxy-6-phosphogluconate aldolase	27160.3	26607.4	16121	24744.4	19539.1	22919.5	19370.9	26091.1	31874.3	41116.1		22834.4	28274.4	1.23823	0.249085
COG0801	7,8-dihydro-6-hydroxymethylpterin-pyrophosphokinase	31524.4	33693.5	23267.4	28321.5	27866.5	29016.1	24028.9	28311.7	35758.6	43464.5		28934.7	32116	1.10995	0.431141
COG0802	tRNA A37 threonylcarbamoyladenosine biosynthesis protein TsaE	28451.3	30482.5	19927.4	24729.9	24710.3	23887.5	20716.5	25069.7	31202.5	36988.8		25660.3	27573	1.07454	0.591627
COG0803	ABC-type Zn uptake system ZnuABC, Zn-binding component ZnuA	30513.6	37018.7	26028.3	24768.8	32262.3	25679.1	22395.7	24170.9	30738.5	32804.1		30118.4	27157.7	0.901697	0.347739
COG0804	Urease alpha subunit	4202.46	7617.39	6717.31	2717.94	8289.74	4768.05	3880.88	1170.26	2384.1	828.42		5908.97	2606.34	0.441082	0.0348984
COG0805	Sec-independent protein secretion pathway component TatC	8560.47	11620	11067.4	7192.52	13079.4	13117.9	9639.4	6060.34	9703.77	9879.31		10304	9680.15	0.93946	0.696855
COG0806	Ribosomal 30S subunit maturation factor RimM, required for 16S rRNA processing	28533.1	30567	19991.5	24866.8	25108	25339.7	21771.5	25443.7	31903.3	37142.2		25813.3	28320.1	1.09711	0.467472
COG0807	GTP cyclohydrolase II	4621.3	5360.32	5165.88	4609.35	6970.4	10752	7471.73	4388.51	7027.93	7749.65		5345.45	7477.95	1.39894	0.0889659
COG0809	S-adenosylmethionine:tRNA-ribosyltransferase-isomerase (queuine synthetase)	26374.3	25422.8	14790	23481.9	19464.8	25235.5	21488.8	26413.3	33156.5	38967.8		21906.8	29052.4	1.32618	0.0951504
COG0810	Periplasmic protein TonB, links inner and outer membranes	43669.7	43172.3	24602.7	39771.2	32228	45072.3	39288.5	43292.2	56088.8	64998.9		36688.8	49748.2	1.35595	0.0600343
COG0811	Biopolymer transport protein ExbB/TolQ	48909.7	49970.6	31587.8	45773.3	39400.1	58292.8	48249.5	48661.3	65112.5	74348		43128.3	58932.8	1.36645	0.0308581
COG0812	UDP-N-acetylenolpyruvoylglucosamine reductase	28694.8	31007.8	20357	25019.4	25741.3	27075.5	23075.5	25731.7	32599.5	37420.8		26164.1	29180.6	1.11529	0.366083
COG0813	Purine-nucleoside phosphorylase	23890.3	22782.8	12876.6	21984.2	15662.1	16309.3	14633.9	23127.4	27478.8	34977.8		19439.2	23305.4	1.19889	0.396563
COG0814	Amino acid permease	15703.6	14005.5	18586.1	18185.9	10613.6	12498.5	6710.69	13183.8	15639	30785.5		15419	15763.5	1.02235	0.937938
COG0815	Apolipoprotein N-acyltransferase	7345.8	10902.8	10569.5	6508.19	11830.1	12894.4	9346.56	4824.5	8117.77	7951.32		9431.29	8626.92	0.914713	0.643636
COG0816	RNase H-fold protein, predicted Holliday junction resolvase in Firmicutes and mycoplasms, involved in anti-termination at Rho-dependent terminators	28694.8	31014.8	20356	25022.4	25750.3	27080.5	23083.5	25731.7	32601.5	37420.8		26167.7	29183.6	1.11525	0.366127
COG0817	Holliday junction resolvasome RuvABC endonuclease subunit	28671.8	30909.8	20323	24883.4	25581.3	27002.5	23017.5	25630.7	32547.5	37406.8		26073.9	29121	1.11686	0.362547
COG0818	Diacylglycerol kinase	24662.8	23477.3	13437.5	22358.4	17062.8	18567	16297.1	24130.7	28870.5	36321.8		20199.8	24837.4	1.22959	0.300967
COG0819	Thiaminase	4054.83	7110.08	7172.75	3024.17	7494.08	3317.34	2639.08	983.91	1618.75	1020.25		5771.18	1915.87	0.331971	0.00585827
COG0820	Adenine C2-methylase RlmN of 23S rRNA A2503 and tRNA A37	28535.9	31015.5	20130.5	24953.7	25674.4	27163.1	22993.2	25765.6	32554.1	37412.2		26062	29177.6	1.11955	0.353787
COG0821	4-hydroxy-3-methylbut-2-en-1-yl diphosphate synthase IspG/GcpE	27259.8	30064.8	19412	24358.4	24267.3	26142.8	22175.2	24316	30751.5	35386.8		25072.5	27754.5	1.10697	0.391959
COG0822	NifU homolog involved in Fe-S cluster formation	27595.5	30660	20020.9	24596.8	25403.7	27877.2	23447.3	24629.7	31516	35613.8		25655.4	28616.8	1.11543	0.328892
COG0823	Periplasmic component of the Tol biopolymer transport system	3804.63	4259.98	4496.05	4389.02	4500.23	9039.12	6127.73	3976.01	6285.1	7281.65		4289.98	6541.92	1.52493	0.0271746
COG0824	Acyl-CoA thioesterase FadM	45586.5	53075.4	40344	38767.9	49377.6	51193.7	40811.2	37968.7	53347.1	57907.4		45430.3	48245.6	1.06197	0.562016
COG0825	Acetyl-CoA carboxylase alpha subunit	26996.3	30864.8	21687	23998.9	22513.8	24085.7	20398	23158.7	28549	33838.8		25212.2	26006	1.03149	0.790722
COG0826	Collagenase-like protease, PrtC family	53463.2	49841.9	31119	49307.5	35425	37691	32410	51562	61391.8	80235.8		43831.3	52658.1	1.20138	0.387177
COG0827	Adenine-specific DNA methylase	8	52	27	4	20	45	28	87	0	8		22.2	33.6	1.51351	0.536927
COG0828	Ribosomal protein S21	4560.63	3911.15	4216.38	4490.27	4040.48	7277.87	4976.65	4988.68	7031.35	8959.15		4243.78	6646.74	1.56623	0.0138972
COG0829	Urease accessory protein UreH	1087.96	2112.39	1365.31	969.44	2175.24	3569.38	2725.88	814.26	1790.1	567.42		1542.07	1893.41	1.22784	0.587402
COG0830	Urease accessory protein UreF	4202.46	7624.39	6721.31	2724.94	8341.74	4790.05	3876.88	1167.26	2392.1	827.42		5922.97	2610.74	0.440783	0.0351649
COG0831	Urease gamma subunit	3532.96	6648.39	5959.81	2355.44	7632.24	4534.05	3618.05	1072.26	2275.6	768.42		5225.77	2453.68	0.469534	0.0531924
COG0832	Urease beta subunit	4105.96	7419.39	6576.31	2610.44	8070.74	2911.38	2446.55	870.26	1530.6	537.42		5756.57	1659.24	0.288235	0.00669823
COG0833	Amino acid permease	5911.1	8294.8	8170.6	4245.45	8335.05	3506.8	2496.54	2349.7	2730.95	4818.8		6991.4	3180.56	0.454924	0.00371058
COG0834	ABC-type amino acid transport/signal transduction system, periplasmic component/domain	140568	150400	101971	130146	121308	136227	111248	126806	161427	195224		128879	146187	1.1343	0.335857
COG0835	Chemotaxis signal transduction protein	14667.2	15226.6	16900.9	16848.8	14834.8	17521.3	10890.6	13425.5	18802.1	24066.8		15695.6	16941.2	1.07936	0.607089
COG0836	Mannose-1-phosphate guanylyltransferase	3639.77	4421.47	3380.27	3579.37	5339.14	11754.7	8228.46	4508.86	7777.37	7772.47		4072	8008.38	1.96669	0.0114455
COG0837	Glucokinase	2637.63	3183.98	3421.05	3388.02	2931.23	9270.12	6165.73	3034.01	5095.1	5709.65		3112.38	5854.92	1.88117	0.0273916
COG0838	NADH:ubiquinone oxidoreductase subunit 3 (chain A)	8090.97	11675.5	11103.7	6632.86	13685.9	12984.1	9892.73	5290.5	8674.44	8574.49		10237.8	9083.25	0.887228	0.533575
COG0839	NADH:ubiquinone oxidoreductase subunit 6 (chain J)	8110.97	11714.5	11153.7	6648.86	13749.9	13338.1	10159.7	5335.5	8839.44	8632.49		10275.6	9261.05	0.901267	0.592247
COG0840	Methyl-accepting chemotaxis protein	33213	32464	36056	38466	31341.5	44154.8	28235.8	32527.1	44580.8	67000.5		34308.1	43299.8	1.26209	0.226234
COG0841	Multidrug efflux pump subunit AcrB	93018.8	94470.9	63922.1	88660.6	79313.8	122938	97125.6	94959.1	128908	146685		83877.2	118123	1.40829	0.0165398
COG0842	ABC-type multidrug transport system, permease component	30725.6	45271.8	42220.3	23196.8	51558.7	28415	21229.4	16914.2	24462.1	26749		38594.6	23553.9	0.61029	0.026016
COG0843	Heme/copper-type cytochrome/quinol oxidase, subunit 1	11139.3	17799.1	16634.3	8793.71	18280.8	20756.4	15490.1	7106.35	12894.2	10080.6		14529.4	13265.5	0.913011	0.68695
COG0845	Multidrug efflux pump subunit AcrA (membrane-fusion protein)	118730	117859	80340.8	112099	96743.4	144186	115236	119435	160214	188788		105154	145572	1.38436	0.0307582
COG0846	NAD-dependent protein deacetylase, SIR2 family	31340.8	35671.5	25081.9	26230.4	30576.8	27904.8	24023.7	25893.7	33001.5	37428.8		29780.3	29650.5	0.995642	0.967699
COG0847	DNA polymerase III, epsilon subunit or related 3'-5' exonuclease	11906.1	11162.6	12334.6	12012.9	10354.9	15609.7	10926.7	11393.7	15822.1	22507		11554.2	15251.8	1.32002	0.118106
COG0848	Biopolymer transport protein ExbD	51602.1	51988.2	33503.3	48141.3	41583.1	61514.9	50738.2	51646	69191	80926.6		45363.6	62803.3	1.38444	0.0306713
COG0849	Cell division ATPase FtsA	25114.6	24395.5	14238.5	22857	18326.2	22697.1	19494.2	24786.7	30614.6	36684.7		20986.4	26855.5	1.27966	0.149692
COG0850	Septum formation inhibitor MinC	23324.1	22554.5	12745	21616.8	15655.5	16542.2	14923.1	22452	26563.3	33925.2		19179.2	22881.2	1.19302	0.387057
COG0851	Septum formation topological specificity factor MinE	21446.1	21448.5	12624	20359.8	15380.5	15690.9	14128.1	20203	24637.3	32152.2		18251.8	21362.3	1.17042	0.428133
COG0852	NADH:ubiquinone oxidoreductase 27 kD subunit (chain C)	4561.67	8643.5	7685.84	3251.17	10615.3	10313.1	8140.33	2184.83	4798.67	1859.17		6951.5	5459.23	0.785331	0.504235
COG0853	Aspartate 1-decarboxylase	6138.97	8289.74	7704.8	4559.77	9040.24	5872.85	4334.9	3706.26	5334.27	7021.07		7146.7	5253.87	0.735146	0.092679
COG0854	Pyridoxine 5'-phosphate synthase PdxJ	4775.3	4744.82	4595.55	4707.69	5038.57	9126.94	6547.73	5179.67	8013.27	9280.32		4772.39	7629.59	1.59869	0.00668932
COG0855	Polyphosphate kinase	10117.8	12086.8	10562.5	7873.19	12499.1	12468.9	9507.73	8135.34	11160.3	11503.3		10627.9	10555.1	0.993153	0.950063
COG0857	BioD-like N-terminal domain of phosphotransacetylase	23	125	88	115	74	507	71	21	15	7		85	124.2	1.46118	0.699677
COG0858	Ribosome-binding factor A	28713.5	30991.2	20335	24931.1	25833.7	27052.8	23360.8	25783.7	32777.2	37489.5		26160.9	29292.8	1.11972	0.347839
COG0859	ADP-heptose:LPS heptosyltransferase	122067	123876	71428.8	113859	86978	92666.5	83384.8	113591	137666	174772		103642	120416	1.16185	0.414801
COG0860	N-acetylmuramoyl-L-alanine amidase	38123.4	39509.9	25676.3	30795.1	32215.1	32235.8	27607.1	34408.3	41159.7	45043.1		33264	36090.8	1.08498	0.501686
COG0861	Membrane protein TerC, possibly involved in tellurium resistance	13080.9	19755.3	20139.8	12036.8	19585.9	24366.9	17337.1	8844.3	14437.6	14948		16919.8	15986.8	0.944858	0.770214
COG0863	DNA modification methylase	19312.3	21058.8	11061.5	18004.6	17027.9	25106.7	21178.7	19495.1	25995.1	27466.9		17293	23848.5	1.37908	0.0202533
COG0864	Metal-responsive transcriptional regulator, contains CopG/Arc/MetJ DNA-binding domain	133.17	571.34	268	370.17	617.34	955.32	396	91.99	238.17	76.67		392.004	351.63	0.897006	0.833137
COG1001	Adenine deaminase	20628.5	20887.7	10174.8	18592.8	14934.2	17142.6	15391.2	20072	24159.8	27943.5		17043.6	20941.8	1.22872	0.23818
COG1002	Type II restriction/modification system, DNA methylase subunit YeeA	46.5	77	69	55.5	98	294	270	92	144.5	57		69.2	171.5	2.47832	0.066567
COG1003	Glycine cleavage system protein P (pyridoxal-binding), C-terminal domain	8205.6	11506.2	10948.9	6527.29	12435.5	12713.5	9284.46	5376.27	8346.37	8654.22		9924.69	8874.96	0.894231	0.532604
COG1004	UDP-glucose 6-dehydrogenase	29261.6	32037.2	20987.8	25410	28798.7	31139.9	26184.2	26323.8	34534.6	38061.2		27299.1	31248.7	1.14468	0.223368
COG1005	NADH:ubiquinone oxidoreductase subunit 1 (chain H)	8095.97	11663.5	11146.7	6516.86	13596.9	13323.1	10148.1	5332.5	8807.44	8632.49		10204	9248.72	0.906382	0.612955
COG1006	Multisubunit Na+/H+ antiporter, MnhC subunit	3636.3	6934.73	6238.47	2277.1	8002.9	6874.7	5338.73	1564.6	3132.6	1028.4		5417.9	3587.81	0.662213	0.268689
COG1007	NADH:ubiquinone oxidoreductase subunit 2 (chain N)	8110.97	11714.5	11153.7	6648.86	13749.9	13335.1	10159.7	5335.5	8839.44	8632.49		10275.6	9260.45	0.901209	0.591965
COG1008	NADH:ubiquinone oxidoreductase subunit 4 (chain M)	8327.3	12400.3	11536.4	7114.53	15096.6	13975.9	10652.7	5452.83	9172.94	8734.5		10895	9597.78	0.880933	0.533764
COG1009	NADH:ubiquinone oxidoreductase subunit 5 (chain L)/Multisubunit Na+/H+ antiporter, MnhA subunit	11805.4	18953.9	17368.2	9336.96	22046.1	17432.3	13135.6	6456.94	10722.9	9273.23		15902.1	11404.2	0.717149	0.169966
COG1010	Precorrin-3B methylase	21788.8	24872.2	15135.5	18907.8	20035.2	19471	17592.5	18688.6	23791.8	26726.9		20147.9	21254.2	1.05491	0.651546
COG1011	FMN phosphatase YigB, HAD superfamily	62771.4	70884.5	50215.3	55104.1	60456.9	66483.6	55091.2	54685.3	73481.5	82907.8		59886.4	66529.9	1.11093	0.333598
COG1012	Acyl-CoA reductase or other NAD-dependent aldehyde dehydrogenase	103286	132064	105390	85446.9	126492	110841	88396.8	76231.1	103582	107981		110536	97406.3	0.881218	0.254369
COG1013	Pyruvate:ferredoxin oxidoreductase or related 2-oxoacid:ferredoxin oxidoreductase, beta subunit	25508.7	26538.3	15678.5	21351.2	19394.3	20391.5	18079	23054	28498.2	32176.7		21694.2	24439.9	1.12656	0.426366
COG1014	Pyruvate:ferredoxin oxidoreductase or related 2-oxoacid:ferredoxin oxidoreductase, gamma subunit	20847	20411.5	10601	18481.8	15461.8	16947.1	14845.2	20118	25109.2	29929.5		17160.6	21389.8	1.24645	0.240719
COG1015	Phosphopentomutase	23200.3	22289.6	12572.2	21572.4	15450.3	16683.2	14950.7	22449.4	26570.5	33688.2		19017	22868.4	1.20253	0.364449
COG1017	Hemoglobin-like flavoprotein	3838.3	6608.65	6448.55	2326.85	9413.4	1840.95	1596.39	786.35	1023.6	661.65		5727.15	1181.79	0.206348	0.00652663
COG1018	Ferredoxin-NADP reductase	39939.8	63751.2	63502.7	28147.5	70897.2	28230.5	21688.7	12603.5	19601.7	21151.7		53247.7	20655.2	0.387908	0.0051166
COG1020	Non-ribosomal peptide synthetase component F	30565	53216.4	53738.7	18034.1	60208.9	8672.65	8273.08	3107.56	4387.4	2564.1		43152.6	5400.96	0.125159	0.00167765
COG1021	Non-ribosomal peptide synthetase component E (peptide arylation enzyme)	4208.33	6762.25	7107.08	2815.92	9117.33	1631.08	1481.17	872.41	848	1167.25		6002.18	1199.98	0.199924	0.00274725
COG1022	Long-chain acyl-CoA synthetase (AMP-forming)	59969.8	69988.6	52520.5	50464.9	59486.4	42270.1	37486.1	45026	56966.6	70099.6		58486	50369.7	0.861226	0.267685
COG1023	6-phosphogluconate dehydrogenase (decarboxylating)	3200.33	6000.66	5667.34	2133.67	4973.17	4663.33	3690.32	1010	2263	959.01		4395.03	2517.13	0.572722	0.109898
COG1024	Enoyl-CoA hydratase/carnithine racemase	69475.2	99980.9	85440.6	54899.8	102112	82404.6	66311.9	42069.7	64241.2	58624.6		82381.6	62730.4	0.761461	0.115366
COG1025	Secreted/periplasmic Zn-dependent peptidases, insulinase-like	4390.13	3838.65	4486.38	5100.52	2991.23	4159.62	2190.4	4146.01	5131.6	10304.6		4161.38	5186.46	1.24633	0.488286
COG1026	Zn-dependent peptidase, M16 (insulinase) family	60	225	183	147	217	1110.33	488	130	250	90		166.4	413.666	2.48597	0.229008
COG1027	Aspartate ammonia-lyase	24043.6	22466.5	12952	21392.5	14960.2	17060.6	15226.9	22860	26767.1	34454.2		19163	23273.8	1.21452	0.34572
COG1028	NAD(P)-dependent dehydrogenase, short-chain alcohol dehydrogenase family	143151	171265	133982	122748	162236	166277	131723	117980	160117	175843		146676	150388	1.02531	0.799269
COG1029	Formylmethanofuran dehydrogenase subunit B	233.17	578.84	438.5	241.17	947.34	3756.82	2774	706.99	1550.67	551.67		487.804	1868.03	3.82947	0.0595779
COG1030	Membrane-bound serine protease (ClpP class)	400.47	1013.07	728.47	466.27	1439.74	3911.35	2889.73	652.26	1784.27	600.07		809.604	1967.54	2.43024	0.122467
COG1032	Radical SAM superfamily enzyme YgiQ, UPF0313 family	64056.7	66548.8	35267.8	57642.8	49412.6	52597.5	47603	60289.2	74688.3	85583.8		54585.7	64152.4	1.17526	0.320886
COG1033	Predicted exporter protein, RND superfamily	2503.9	2410.87	2032.9	1715.89	2973.12	6625.01	5147.43	3343.46	5518.89	4323.37		2327.34	4991.63	2.14478	0.00203465
COG1034	NADH dehydrogenase/NADH:ubiquinone oxidoreductase 75 kD subunit (chain G)	6351.13	9419.48	9646.55	5344.02	10079.2	10427	7825.4	3687.18	5939.6	6293.15		8168.08	6834.46	0.836727	0.392615
COG1035	Coenzyme F420-reducing hydrogenase, beta subunit	101	208.33	175.67	73	240	459	398.5	105	276	68		159.6	261.3	1.63722	0.25873
COG1036	Archaeal flavoprotein	6.5	21	16	8.5	22	10	5	3	3.5	0		14.8	4.3	0.290541	0.0185446
COG1038	Pyruvate carboxylase	5998.17	9569.17	8649.17	3418.92	13833.1	4759.73	3723.25	1178.99	2119.42	811.67		8293.7	2518.61	0.303678	0.0163911
COG1039	Ribonuclease HIII	66	212	139	174	306	528	416	186	207	83		179.4	284	1.58305	0.282064
COG1040	Predicted amidophosphoribosyltransferases	28673.8	30951.8	20352	24998.4	25681.3	27031.5	23020.5	25722.7	32567.5	37412.8		26131.5	29151	1.11555	0.365723
COG1041	tRNA G10 N-methylase Trm11	0	2	0	0	0	0.33	2	0	0	6		0.4	1.666	4.165	0.327166
COG1042	Acyl-CoA synthetase (NDP forming)	10106.9	14804.5	14335.9	8055.96	15028.3	15496.6	11140.3	6329.6	10842.5	10209.2		12466.3	10803.7	0.866628	0.438172
COG1043	Acyl-[acyl carrier protein]--UDP-N-acetylglucosamine O-acyltransferase	23293.1	23427.1	14300.2	21644.9	18041.2	21897.3	18779.6	22506	28615.3	34947.3		20141.3	25349.1	1.25856	0.161118
COG1044	UDP-3-O-[3-hydroxymyristoyl] glucosamine N-acyltransferase	23246.8	23258.8	14209.5	21601.2	17865.6	21726.9	18642.4	22485.7	28591.8	34922.3		20036.4	25273.8	1.2614	0.161252
COG1045	Serine acetyltransferase	7026.6	6923.05	5374.52	6435.04	6764.22	11642.4	8305.7	7824.27	10644.1	11236.2		6504.69	9930.54	1.52668	0.00347561
COG1047	FKBP-type peptidyl-prolyl cis-trans isomerase 2	26283.3	25049.3	16411.8	25111	18805.5	18562.2	15632.1	24790.7	30664.2	41387.3		22332.2	26207.3	1.17352	0.460955
COG1048	Aconitase A	10889.8	16313	15152.3	7979.62	18656.4	13735.5	10263	6063.03	9898.62	9351.97		13798.2	9862.43	0.714762	0.122529
COG1049	Aconitase B	3011.13	2611.65	3168.38	3436.52	2175.23	2193.62	1170.4	2731.01	3407.6	6330.65		2880.58	3166.66	1.09931	0.758509
COG1051	ADP-ribose pyrophosphatase YjhB, NUDIX family	67841	91118.7	79047.6	53602	86069.1	62021.2	49765.4	43662.6	57845.4	61381.4		75535.7	54935.2	0.727275	0.026888
COG1052	Lactate dehydrogenase or related 2-hydroxyacid dehydrogenase	33046	35134.1	22809.6	29539.8	30913.1	44919.3	35926.9	32614.4	44449.3	47854.1		30288.5	41152.8	1.35869	0.0164583
COG1053	Succinate dehydrogenase/fumarate reductase, flavoprotein subunit	62800.1	84485.4	72659.3	47941.6	79497.9	46797.5	38360.2	36790.6	50826.3	53511.1		69476.9	45257.1	0.651399	0.0105535
COG1054	Predicted sulfurtransferase	3220.8	3640.23	3288.97	3297.6	6177.4	6962.37	4910.73	3417.27	5369.1	6413.4		3925	5414.57	1.37951	0.113836
COG1055	Na+/H+ antiporter NhaD or related arsenite permease	46905.3	49826.5	30165.4	41607.9	37884.3	38148.5	34016	41614	51140.5	61008.8		41277.9	45185.6	1.09467	0.531095
COG1057	Nicotinic acid mononucleotide adenylyltransferase	28475.8	30795.8	19996	24896.4	25461.3	25362.8	21824.5	25505.7	31833.5	37179.8		25925.1	28341.3	1.0932	0.483545
COG1058	Predicted nucleotide-utilizing enzyme related to molybdopterin-biosynthesis enzyme MoeA	25398	26127.4	15678.8	23001.8	21949.9	26667.7	22689.6	24362.1	31043.4	35465.4		22431.2	28045.6	1.2503	0.0956789
COG1059	Thermostable 8-oxoguanine DNA glycosylase	18240	18220	9097	16657	12397	12713	12340	17293	20764	25718		14922.2	17765.6	1.19055	0.386338
COG1060	2-iminoacetate synthase ThiH (tyrosine cleavage enzyme, thamine biosynthesis)	46542.7	48513.4	28774.1	41199.8	38394.5	35816.9	31680.2	41880.4	51011.8	62178.6		40684.9	44513.6	1.09411	0.571988
COG1061	Superfamily II DNA or RNA helicase	33962.6	39911.5	29590	28949	33058.2	26153.4	22102.2	26221	32909.6	40533.7		33094.3	29584	0.89393	0.380974
COG1062	Zn-dependent alcohol dehydrogenase	25321.6	41475.6	39633.4	16286	51001.2	22331.1	18112.2	7156.51	12992.1	9595.65		34743.6	14037.5	0.404032	0.015614
COG1063	Threonine dehydrogenase or related Zn-dependent dehydrogenase	31660.5	50937.7	45268	21059.1	59256.7	39379.1	30425	13951.6	23379.2	15428.4		41636.4	24512.6	0.588731	0.0735706
COG1064	D-arabinose 1-dehydrogenase, Zn-dependent alcohol dehydrogenase family	21476.1	38086.5	36033.3	12961.9	41464.2	22936.7	18154.1	4955.02	10642.4	3743.64		30004.4	12086.4	0.40282	0.0265904
COG1066	Predicted ATP-dependent serine protease	28576.1	30677	20101.5	24904.8	25231	25842.7	22167.2	25539.7	32081.3	37217.2		25898.1	28569.6	1.10316	0.433324
COG1067	Predicted ATP-dependent protease	3733.13	3385.15	3628.38	4154.77	2890.48	3068.7	1439.98	3529.01	4667.85	7473.15		3558.38	4035.74	1.13415	0.653837
COG1069	Ribulose kinase	1762.33	2175.74	1941.26	1422.42	2104.17	1448.42	1016.66	1221.75	1896	1486.76		1881.18	1413.92	0.751611	0.0475064
COG1070	Sugar (pentulose or hexulose) kinase	24736.5	28699.6	16109.6	21899.9	29658.7	23652.2	20309.5	22013.8	28517.9	33330.7		24220.8	25564.8	1.05549	0.704639
COG1071	TPP-dependent pyruvate or acetoin dehydrogenase subunit alpha	9251.47	16385	15250.7	6699.36	19206.4	15260.1	11697.2	4275.66	8145.94	4095.49		13358.6	8694.88	0.650883	0.179708
COG1072	Panthothenate kinase	8936.83	13596.6	13812.8	6946.42	12895.8	9009.92	6530.67	4021.91	6343	7138.25		11237.7	6608.75	0.588088	0.020338
COG1073	Fermentation-respiration switch protein FrsA, has esterase activity, DUF1100 family	2049.8	2721.32	3192.55	2152.19	2446.07	2039.6	1681.57	801.33	1081.6	1103.82		2512.39	1341.58	0.533988	0.00504906
COG1074	ATP-dependent exoDNAse (exonuclease V) beta subunit (contains helicase and exonuclease domains)	27631.1	29590.7	19469.5	24033.1	23895.7	26081.8	22412.8	24846.7	30997.7	36107.8		24924	28089.4	1.127	0.322483
COG1075	Triacylglycerol esterase/lipase EstA, alpha/beta hydrolase fold	1220.33	1666.25	1952.58	1122.92	3219.83	784.42	716.66	810.41	474	784.25		1836.38	713.948	0.38878	0.0188049
COG1076	DnaJ-domain-containing proteins 1	6639.26	6560.63	7361.43	7550.04	6145.46	11566.7	7824.13	6660.02	9951.2	13475.3		6851.36	9895.48	1.44431	0.0420999
COG1077	Actin-like ATPase involved in cell morphogenesis	45606.1	44646.7	24047.9	41108.5	31638.7	38517.3	34131.7	44622.8	54150.6	64443.7		37409.6	47173.2	1.26099	0.192961
COG1078	HD superfamily phosphohydrolase	3174.17	2067.34	855.5	1889.17	1553.34	2671.82	2348.33	3802.66	4228.17	3965.67		1907.9	3403.33	1.78381	0.0228635
COG1079	ABC-type uncharacterized transport system, permease component	22236.3	23428.1	12583.8	20106.2	19406.1	18651.3	16787.2	20792.4	25367.2	28727.8		19552.1	22065.2	1.12853	0.41052
COG1080	Phosphoenolpyruvate-protein kinase (PTS system EI component in bacteria)	43928.6	44327.3	24577	39623.6	33387.5	33340.9	30579.1	40873.8	49264	60671.8		37168.8	42945.9	1.15543	0.409019
COG1082	Sugar phosphate isomerase/epimerase	33804.5	41834.6	27228	27694.8	44234.3	45505.7	36583.1	27734.8	39678.8	38545.1		34959.2	37609.5	1.07581	0.575927
COG1083	CMP-N-acetylneuraminic acid synthetase	3052.33	2094	2487.33	2845.67	1778.33	2123.33	1347.67	2929	3532	6684		2451.53	3323.2	1.35556	0.384237
COG1085	Galactose-1-phosphate uridylyltransferase	2813	3271.59	3770.58	3230.34	2706.92	4659.48	3027.42	2398.57	3151.92	5349.92		3158.49	3717.46	1.17698	0.365936
COG1086	NDP-sugar epimerase, includes UDP-GlcNAc-inverting 4,6-dehydratase FlaA1 and capsular polysaccharide biosynthesis protein EpsC	6285.63	5134.98	4001.55	5733.27	4860.48	7667.2	5559.48	6972.68	8883.85	10593.1		5203.18	7935.27	1.52508	0.0195802
COG1087	UDP-glucose 4-epimerase	48749.6	52725.1	34042.6	43395.4	40395.7	39540.8	35067	43297.1	53336.5	63780.1		43861.7	47004.3	1.07165	0.620439
COG1088	dTDP-D-glucose 4,6-dehydratase	29061.5	30994	20371.7	25498.9	23884.4	27544.3	23307.2	26295.7	33912.4	38447		25962.1	29901.3	1.15173	0.270877
COG1089	GDP-D-mannose dehydratase	2204.3	2990.23	1907.81	1530.44	5434.41	5835.53	4197.39	2076.59	4004.77	2699.08		2813.44	3762.67	1.33739	0.34955
COG1090	NAD dependent epimerase/dehydratase family enzyme	11714.1	19131	19196.2	8870.19	19769.2	9579.58	6842.57	4300	6568.44	7530.98		15736.2	6964.31	0.442568	0.00679434
COG1091	dTDP-4-dehydrorhamnose reductase	47516.9	49555.1	29720.5	42506.5	38668.1	37822.5	33768.3	43447.6	53625.4	64092.7		41593.4	46551.3	1.1192	0.470234
COG1092	23S rRNA G2069 N7-methylase RlmK or C1962 C5-methylase RlmI	26682.3	26306.6	15272.4	24395.7	20409.6	25520.4	21342.9	26670.3	33941.3	39453.9		22613.3	29385.7	1.29949	0.11913
COG1098	Predicted RNA-binding protein, contains ribosomal protein S1 (RPS1) domain	1907	1239	190	1286	383	1062.99	957.5	2464	2044	1805		1001	1666.7	1.66503	0.158431
COG1099	Predicted metal-dependent hydrolase, TIM-barrel fold	185.67	484.84	363.5	201.67	824.34	3847.82	2858	726.99	1601.17	576.67		412.004	1922.13	4.66532	0.0460605
COG1100	GTPase SAR1 family domain	13	54	53	19	97	136	77	17	77	8		47.2	63	1.33475	0.58456
COG1101	ABC-type uncharacterized transport system, ATPase component	18547	18574.3	9528.67	16892	13107	12827.3	12413	17400	20955	25909		15329.8	17900.9	1.16772	0.430108
COG1102	Cytidylate kinase	50.33	127.33	82.67	42.67	160.67	230.34	133.66	30.33	100	24.01		92.734	103.668	1.11791	0.810439
COG1104	Cysteine sulfinate desulfinase/cysteine desulfurase or related enzyme	28382.5	32120	21331.2	25165.9	27050.9	32709.1	27211	25557.2	33643.4	36334		26810.1	31090.9	1.15967	0.151447
COG1105	Fructose-1-phosphate kinase or kinase (PfkB)	27593.5	31330.5	21744.5	23694.2	23667.4	19727.8	17521.6	22444.3	26652.6	33053.2		25606	23879.9	0.932589	0.60923
COG1106	ATPase/GTPase, AAA15 family	258	262	674	216	0	52	38.5	158	32	142		282	84.5	0.299645	0.117257
COG1108	ABC-type Mn2+/Zn2+ transport system, permease component	33160.3	40066.2	29578.8	27938.9	35543.6	35042.9	29148.7	27497.6	35817.6	38751.7		33257.6	33251.7	0.999824	0.998507
COG1109	Phosphomannomutase	59598.8	66679.9	44497	50878.5	55077.3	55810.1	47584.6	51689.9	65904	74823.4		55346.3	59162.4	1.06895	0.55715
COG1112	Superfamily I DNA and/or RNA helicase	137	140	352	113	14	118	78	106.67	76	90		151.2	93.734	0.619934	0.333169
COG1113	L-asparagine transporter and related permeases	4161.53	5355.18	5063.95	2527.32	5654.43	4627.72	4035.57	1936.31	2279.4	1275.85		4552.48	2830.97	0.621852	0.0784854
COG1114	Branched-chain amino acid permeases	40032.5	39859.2	22477.7	37374.9	27371.3	28920	26750.8	37814.7	45303.8	58070.2		33423.1	39371.9	1.17798	0.404265
COG1115	Na+/alanine symporter	102209	100410	54951.5	93828.1	71195.1	71772.9	66906.5	97062	116231	147092		84518.7	99812.9	1.18096	0.406158
COG1116	ABC-type nitrate/sulfonate/bicarbonate transport system, ATPase component	65434.9	87999.8	64236.3	52325.1	84101.7	80639.4	66719.8	47856	68129.8	61619.5		70819.6	64992.9	0.917726	0.512924
COG1117	ABC-type phosphate transport system, ATPase component	27637.1	30710.7	20066.8	24602.8	25341	26578.6	22522.5	24624.6	31024.4	35622.7		25671.7	28074.6	1.0936	0.437022
COG1118	ABC-type sulfate/molybdate transport systems, ATPase component	7510.8	9885.57	9818.3	6348.19	8559.32	8025.77	5792.65	4668.25	7196.52	8182.57		8424.44	6773.15	0.803989	0.123171
COG1119	ABC-type molybdenum transport system, ATPase component/photorepair protein PhrA	8519.47	12737	12251.5	5107.52	13983.2	5022.6	4130.9	3137.01	4834.77	4041.32		10519.8	4233.32	0.402416	0.0054202
COG1120	ABC-type cobalamin/Fe3+-siderophores transport system, ATPase component	79525.6	89695.3	61063.1	68479.2	73130.3	59286.9	53135.5	65598.5	80502.7	94623.8		74378.7	70629.5	0.949593	0.686846
COG1121	ABC-type Mn2+/Zn2+ transport system, ATPase component	50489.8	57112.2	37860.8	43632.9	46115.1	43325.9	38219.7	43188.4	53620.6	62503.2		47042.2	48171.6	1.02401	0.840802
COG1122	Energy-coupling factor transporter ATP-binding protein EcfA2	26151	27868.7	16221	22679.1	21661.4	18154.9	16118.9	23510.2	27241.9	31370.2		22916.2	23279.2	1.01584	0.919161
COG1123	ABC-type glutathione transport system ATPase component, contains duplicated ATPase domain	39994.9	52575.3	40287.4	31522.1	50478.4	33313.1	28574.7	25776.9	33535.4	35605.3		42971.6	31361.1	0.729809	0.0257684
COG1124	ABC-type dipeptide/oligopeptide/nickel transport system, ATPase component	2770.13	3599.39	3487.14	3170.27	5143.73	2637.87	1565.4	2144.26	2338.6	4759.4		3634.13	2689.11	0.739958	0.201762
COG1125	ABC-type proline/glycine betaine transport system, ATPase component	23539.7	28343.7	18928.2	19792.4	22170.6	15967.2	14956.4	18204	22237.9	26259.7		22554.9	19525	0.865667	0.290615
COG1126	ABC-type polar amino acid transport system, ATPase component	57576.2	66359	44777.5	49391.2	57696	53678.5	46129	47324.3	59365.3	62997.5		55160	53898.9	0.977138	0.806302
COG1127	ABC-type transporter Mla maintaining outer membrane lipid asymmetry, ATPase component MlaF	9236.1	12191.7	11948.9	7657.79	13306.5	15368.6	11163	6394.61	10606.4	10366.2		10868.2	10779.8	0.991864	0.961322
COG1129	ABC-type sugar transport system, ATPase component	63943.3	67961.3	37853.5	58972.1	51620.3	50382.7	45570.7	59088.6	72261.6	87460.4		56070.1	62952.8	1.12275	0.479915
COG1131	ABC-type multidrug transport system, ATPase component	81931.3	107356	81499.9	61914.7	106874	87195.9	70067.2	60774.1	79775.3	71323.9		87915.1	73827.3	0.839756	0.185865
COG1132	ABC-type multidrug transport system, ATPase and permease component	174036	196023	129045	145924	165657	146517	128635	146678	182256	204194		162137	161656	0.997033	0.979263
COG1133	ABC-type long-chain fatty acid transport system, fused permease and ATPase components	40	117.33	85.67	74	275	142	73	24	129	11		118.4	75.8	0.640203	0.409009
COG1134	ABC-type polysaccharide/polyol phosphate transport system, ATPase component	6566.1	10516.6	9868.77	5764.38	11798	16414.9	11914.5	4607.51	8526.04	6965.15		8902.77	9685.61	1.08793	0.749301
COG1135	ABC-type methionine transport system, ATPase component	26371.9	28242.4	18636.3	23072.9	21600.4	17671.2	15976.9	22372.1	25938	33108.1		23584.8	23013.2	0.975767	0.874856
COG1136	ABC-type lipoprotein export system, ATPase component	116668	125091	81369	101743	99748.2	115996	97055.4	107377	136146	154515		104924	122218	1.16482	0.212919
COG1137	ABC-type lipopolysaccharide export system, ATPase component	23219.3	23195.8	14150.5	21575.7	17742.6	21680.9	18615.4	22474.7	28508.3	34917.3		19976.8	25239.3	1.26343	0.16002
COG1138	Cytochrome c biogenesis factor	5343.76	5898.46	6446.6	5940.54	6141.46	9310.07	6350.8	5029.69	7649.2	8883.3		5954.16	7444.61	1.25032	0.104711
COG1139	L-lactate utilization protein LutB, contains a ferredoxin-type domain	3346.5	3560.92	2828.25	2286.09	3477.67	7910.9	5825.5	3461.91	5919.84	4490.92		3099.89	5521.81	1.7813	0.0152594
COG1140	Nitrate reductase beta subunit	2995.93	5380.8	5592.43	2145.87	6173.13	2279.9	1812.47	683.36	1201.2	714.8		4457.63	1338.35	0.300237	0.00638332
COG1141	Ferredoxin	30929	52405.8	51575.7	17735	48540	13786.2	12255	5886.5	8191	4163.5		40237.1	8856.43	0.220106	0.00221083
COG1142	Fe-S-cluster-containing hydrogenase component 2	1012.33	1011.17	1762.66	1362.92	575.58	567.25	136.59	344.32	183.08	711.5		1144.93	388.548	0.339363	0.0104033
COG1143	Formate hydrogenlyase subunit 6/NADH:ubiquinone oxidoreductase 23 kD subunit (chain I)	5916.13	7898.82	8084.38	6265.36	10181.9	12430.8	9226.07	4288.83	7063.6	7255.82		7669.32	8053.02	1.05003	0.810443
COG1144	Pyruvate:ferredoxin oxidoreductase or related 2-oxoacid:ferredoxin oxidoreductase, delta subunit	22	68	12	132	185	92	51	11	60	6		83.8	44	0.52506	0.309695
COG1145	Ferredoxin	33	100	62	46	241	106	58	24	96	8		96.4	58.4	0.605809	0.397007
COG1146	NAD-dependent dihydropyrimidine dehydrogenase, PreA subunit	8844.44	14925.1	13867.3	6617.2	17097.3	15565.2	11409.1	4639.69	7895.7	6953.97		12270.3	9292.74	0.757338	0.307827
COG1148	Heterodisulfide reductase, subunit A (polyferredoxin)	18252	18318	9162	16766	12428	13215	12388	17314	20787	25722		14985.2	17885.2	1.19352	0.371407
COG1149	MinD superfamily P-loop ATPase, contains an inserted ferredoxin domain	24	196	130	218	62	972	80	38	36	8		126	226.8	1.8	0.610803
COG1151	Hydroxylamine reductase (hybrid-cluster protein)	24151.3	22356.2	12707.6	21806.9	15159.8	16787.1	14925.7	23478.4	27778	35550.2		19236.4	23703.9	1.23224	0.336364
COG1154	Deoxyxylulose-5-phosphate synthase	28440.8	30610.3	19878	24859.7	24921.6	26887.8	22952.4	25634.7	32515.3	37414.3		25742.1	29080.9	1.1297	0.324493
COG1155	Archaeal/vacuolar-type H+-ATPase catalytic subunit A/Vma1	1123	435	372	452	485	748.66	780.5	1311	1749	2021		573.4	1322.03	2.3056	0.0323593
COG1156	Archaeal/vacuolar-type H+-ATPase subunit B/Vma2	1123	435	372	452	485	748.66	780.5	1311	1749	2021		573.4	1322.03	2.3056	0.0323593
COG1157	Flagellar biosynthesis/type III secretory pathway ATPase	6315.43	6734.72	7871.01	7583.21	6235.21	10572.9	6655.23	5881.59	8150.12	12197.2		6947.92	8691.41	1.25094	0.194859
COG1158	Transcription termination factor Rho	28798.8	31273	20570.9	25107.8	26239.7	28042.3	23772.5	25867.3	32972	37580.5		26398	29646.9	1.12307	0.323282
COG1159	GTPase Era, involved in 16S rRNA processing	30355.1	34202.5	23942	25954.8	27741	25303.7	21765.5	25431.7	31866.8	37136.2		28439.1	28300.8	0.995137	0.967346
COG1160	Predicted GTPases	47709.8	49908.3	29895	42398.7	38904.6	40148.8	35645.2	43809.7	54683.3	64358.3		41763.3	47729.1	1.14285	0.371692
COG1161	Ribosome biogenesis GTPase A	43285.3	41416.8	21709.6	39327.2	27709.1	29717.3	27709.8	42061.4	49058.8	61380.8		34689.6	41985.6	1.21032	0.361831
COG1162	Putative ribosome biogenesis GTPase RsgA	30411.3	34189	23744.9	25621.9	29242.3	21442.5	19112.5	24890.7	30284	36907.8		28641.9	26527.5	0.926179	0.582671
COG1163	Ribosome-interacting GTPase 1	30.67	81.34	48	20.67	114.34	445.32	316	68.99	186.67	72.67		59.004	217.93	3.69348	0.0659857
COG1164	Oligoendopeptidase F	43290.8	43043.7	23145.8	39235.8	30363.8	35545.1	32495.6	42192.5	50660.9	58671.7		35816	43913.1	1.22608	0.230036
COG1165	2-succinyl-5-enolpyruvyl-6-hydroxy-3-cyclohexene-1-carboxylate synthase	7421.83	9102.75	9187.08	5716.42	9191.33	5276.08	3975	4564.08	6150.5	8507.25		8123.88	5694.58	0.700968	0.0493925
COG1166	Arginine decarboxylase (spermidine biosynthesis)	3095.47	3092.16	3537.21	3567.52	2694.9	4183.1	2349.07	2883.67	3867.77	6302.31		3197.45	3917.18	1.2251	0.334303
COG1167	DNA-binding transcriptional regulator, MocR family, contains an aminotransferase domain	80959.7	95653	65869.8	69155.7	79004.3	69656.8	60966	64413.8	82206.2	92370.7		78128.5	73922.7	0.946168	0.606638
COG1168	Bifunctional PLP-dependent enzyme with beta-cystathionase and maltose regulon repressor activities	41266.7	40425.2	22119.4	37987.1	27156.7	29481.6	27415.8	39105.1	46050	58592.2		33791	40128.9	1.18756	0.384607
COG1169	Isochorismate synthase EntC	8121.66	9736	10507.7	6515.84	9461.16	5274.16	3957.34	4910.49	6209	9158.5		8868.46	5901.9	0.665493	0.030895
COG1171	Threonine dehydratase	34780.4	44154	32874.5	29833.2	40826.4	39516.5	32547.9	27103.3	37341.2	38145.7		36493.7	34930.9	0.957177	0.665149
COG1172	Ribose/xylose/arabinose/galactoside ABC-type transport system, permease component	66856	73099.3	42307.7	60628.9	55816.9	52062.4	46777.9	60003.5	74195.6	88619.9		59741.8	64331.8	1.07683	0.63333
COG1173	ABC-type dipeptide/oligopeptide/nickel transport system, permease component	108251	123208	80594.9	94917.2	103556	100296	85331.4	91215.4	115523	133937		102106	105261	1.0309	0.786866
COG1174	ABC-type proline/glycine betaine transport system, permease component	10440	19698.7	19436.3	6146	19096	5362.34	4394.66	1442	2456	907		14963.4	2912.4	0.194635	0.00341085
COG1175	ABC-type sugar transport system, permease component	95388.6	107788	62140.1	83136.8	87321.5	81455.2	72993.5	84439.5	104390	116298		87155	91915.2	1.05462	0.675932
COG1176	ABC-type spermidine/putrescine transport system, permease component I	29957.4	33611.8	22022.7	28473.3	26877.2	38981.6	31088	28439.3	38022.8	41887.2		28188.5	35683.8	1.2659	0.0455625
COG1177	ABC-type spermidine/putrescine transport system, permease component II	49948	54286.3	33749.3	46656.8	41792.4	54041.2	45257.4	46407.8	60070.4	68459.4		45286.6	54847.2	1.21111	0.125932
COG1178	ABC-type Fe3+ transport system, permease component	70630.2	73917.9	45493.3	65715.6	58499.5	68322.2	58198.4	66000.9	83541.6	102745		62851.3	75761.5	1.20541	0.205937
COG1179	tRNA A37 threonylcarbamoyladenosine dehydratase	24348.1	22516.2	12778.4	21911.8	15407.5	16482.5	15104.1	23752	27983.3	35890.2		19392.4	23842.4	1.22947	0.344896
COG1180	Pyruvate-formate lyase-activating enzyme	30285.8	27571.4	16366.3	27136.9	19008.1	20582.5	17395	29560.1	33753.8	41500.4		24073.7	28558.4	1.18629	0.408615
COG1181	D-alanine-D-alanine ligase and related ATP-grasp enzymes	30007.1	33358.6	21921.3	26024	28095.3	31983.9	26932.8	26843.9	34757.5	38118.6		27881.3	31727.3	1.13795	0.224188
COG1182	FMN-dependent NADH-azoreductase	6093.6	5727.05	4933.85	5565.95	4334.3	8940.97	6489.63	6300.28	7989.53	9029.05		5330.95	7749.89	1.45375	0.00642176
COG1183	Phosphatidylserine synthase	26131.4	28098.8	17047.6	22071.4	23224	23199.6	20586.1	23469.2	29714.2	32224.8		23314.6	25838.8	1.10826	0.408671
COG1184	Translation initiation factor 2B subunit, eIF-2B alpha/beta/delta family	0	0	0	0	3	0	0	0	0	0		0.6	0	0	0.346594
COG1185	Polyribonucleotide nucleotidyltransferase (polynucleotide phosphorylase)	28694.8	31007.8	20352	25019.4	25748.3	27073.5	23070.5	25731.7	32599.5	37418.8		26164.5	29178.8	1.11521	0.366516
COG1186	Protein chain release factor B	28696.8	31007.8	20357	25019.4	25750.3	27086.5	23095.8	25731.7	32599.5	37420.8		26166.3	29186.9	1.11544	0.365136
COG1187	16S rRNA U516 pseudouridylate synthase RsuA and related 23S rRNA U2605, pseudouridylate synthases	78156.4	77894.2	48583.1	71664.6	58395.9	61499.4	53407	73430.1	88719.5	111827		66938.8	77776.6	1.16191	0.389274
COG1188	Ribosomal 50S subunit-recycling heat shock protein, contains S4 domain	27874.1	29065.5	18827.5	24140.8	23114	22925.7	20094.7	25049	30936.3	36896.2		24604.4	27180.4	1.1047	0.48512
COG1189	Predicted rRNA methylase YqxC, contains S4 and FtsJ domains	24193	27300.3	16150.2	20919.2	22295.8	22219.1	19515.1	21324	26652.8	28977.5		22171.7	23737.7	1.07063	0.556343
COG1190	Lysyl-tRNA synthetase (class II)	31186.8	35259.8	24660.5	26248.4	30228.8	22836	20026	25093.7	30795.5	36915.8		29516.9	27133.4	0.91925	0.521472
COG1191	DNA-directed RNA polymerase specialized sigma subunit	22703.1	30424.6	27739.5	16420.8	23327	13475.3	10889.5	13840.3	15131.2	15054.7		24123	13678.2	0.567019	0.0032036
COG1192	Cellulose biosynthesis protein BcsQ	51010.4	58268.3	43689.5	41623.5	56573.9	54806.9	43742.2	42794.8	57997.9	61473.4		50233.1	52163	1.03842	0.711937
COG1193	dsDNA-specific endonuclease/ATPase MutS2	21462.7	20609.8	10057.5	18824.2	14423.8	15435.5	14356.3	21068.7	24911.7	29599.7		17075.6	21074.4	1.23418	0.295624
COG1194	Adenine-specific DNA glycosylase, acts on AG and A-oxoG pairs	10187.8	12043.8	10814.5	7999.19	12536.1	13332.9	9908.73	8219.67	11246.3	11554.3		10716.3	10852.4	1.0127	0.910246
COG1195	Recombinational DNA repair ATPase RecF	28348.1	30310	19871.5	24425.8	24772	24917.7	21776.5	25265.7	31639.3	36830.2		25545.5	28085.9	1.09945	0.457169
COG1196	Chromosome segregation ATPase	25837.5	29090.5	18052.4	22498.8	24189.7	24198.2	21302.8	22916.3	28975.5	30961.8		23933.8	25670.9	1.07258	0.522068
COG1197	Transcription-repair coupling factor (superfamily II helicase)	28694.8	31009.8	20352	25019.4	25741.3	27072.5	23079.5	25731.7	32599.5	37420.8		26163.5	29180.8	1.11533	0.36601
COG1198	Primosomal protein N' (replication factor Y) - superfamily II helicase	27830.8	30136.8	19778	24258.4	24805.3	26330.5	22493.5	24861.7	31068.5	36130.8		25361.9	28177	1.111	0.375427
COG1199	Rad3-related DNA helicase	29901.4	31835.1	21970.8	27085.5	25407.5	24214.5	20349.9	26265	32312.1	40953.5		27240.1	28819	1.05796	0.702585
COG1200	RecG-like helicase	28609.1	30713.5	20129	24851.8	25475	25644.2	22330.2	25547.7	32221.8	37269.2		25955.7	28602.6	1.10198	0.438403
COG1201	Lhr-like helicase	3848.3	7417.9	6549.64	2610.44	8836.91	8485.2	6517.88	1653.59	3795.27	1286.08		5852.64	4347.6	0.742845	0.428496
COG1203	CRISPR/Cas system-associated endonuclease/helicase Cas3	15	51	7	136	177	17	14.5	3	32	0		77.2	13.3	0.17228	0.0995889
COG1204	Replicative superfamily II helicase	183	261	414	157	148	1719	1274	313	765	325		232.6	879.2	3.77988	0.0487705
COG1205	ATP-dependent helicase YprA, contains C-terminal metal-binding DUF1998 domain	5244.5	9952.5	9840.5	3203.5	9981.5	2922.33	2102.33	610	1198.5	414		7644.5	1449.43	0.189605	0.00340944
COG1206	Folate-dependent tRNA-U54 methylase TrmFO/GidA	20568.5	20696.3	10079.7	18663.5	14593	19453	17129.8	20613	25164	28233		16920.2	22118.6	1.30723	0.106773
COG1207	Bifunctional protein GlmU, N-acetylglucosamine-1-phosphate-uridyltransferase/glucosamine-1-phosphate-acetyltransferase	27454.5	30177.3	19718.2	24453.4	24735.7	25233	21478.1	24257.3	30366.3	35219.2		25307.8	27310.8	1.07915	0.523318
COG1208	NDP-sugar pyrophosphorylase, includes eIF-2Bgamma, eIF-2Bepsilon, and LPS biosynthesis proteins	3594.5	6746.33	6114.67	2336.5	7949.5	3180.33	2724.33	759	1644	526		5348.3	1766.73	0.330335	0.0149812
COG1209	dTDP-glucose pyrophosphorylase	29278.8	31252.6	20626.7	25625.2	26017.1	26646.3	22578.2	26251	33607.8	38413.3		26560.1	29499.3	1.11066	0.410077
COG1210	UTP-glucose-1-phosphate uridylyltransferase	29682.3	33836.8	23933.5	25624.7	26951.6	25392.6	21661.9	24368	30500.3	35262.8		28005.8	27437.1	0.979695	0.853473
COG1211	2-C-methyl-D-erythritol 4-phosphate cytidylyltransferase	28736.4	30632.9	20429.5	25265.2	24588	24380.7	20964.7	25436.4	31428.1	37370.2		25930.4	27916	1.07658	0.575289
COG1212	CMP-2-keto-3-deoxyoctulosonic acid synthetase	23225.3	23173.8	14197.5	21664.7	17686.6	22003.9	18547.4	22461.7	28414.3	34898.3		19989.6	25265.1	1.26391	0.157285
COG1213	Choline kinase	101.5	294	163	214.5	410	662	466.66	127	269.5	105		236.6	326.032	1.37799	0.472812
COG1214	tRNA A37 threonylcarbamoyladenosine modification protein TsaB	28694.8	31000.8	20344	25016.4	25741.3	27026.5	23008.5	25721.7	32575.5	37417.8		26159.5	29150	1.11432	0.371127
COG1215	Glycosyltransferase, catalytic subunit of cellulose synthase and poly-beta-1,6-N-acetylglucosamine synthase	13458.9	17457.9	14703.4	9738.13	21808.7	30727.6	23547.1	11688.6	21029.2	16855.6		15433.4	20769.6	1.34576	0.196129
COG1216	Glycosyltransferase, GT2 family	42661.9	58305.2	45966.2	31803.9	60112.3	39949.8	33960.2	27928.1	39358	38310.1		47769.9	35901.2	0.751545	0.0707403
COG1217	Predicted membrane GTPase involved in stress response	28689.8	31006.3	20349.5	25016.4	25743.3	27061.5	23065.5	25727.7	32592	37416.8		26161.1	29172.7	1.11512	0.366987
COG1218	3'-Phosphoadenosine 5'-phosphosulfate (PAPS) 3'-phosphatase	9156.63	10295.1	10219.1	8623.61	13396.4	13605.7	9829.4	7104.08	10725.3	13438.6		10338.2	10940.6	1.05827	0.692121
COG1219	ATP-dependent protease Clp, ATPase subunit	29312.6	31692.6	20993.7	25293.1	26214	27435.9	23397.1	25834	32770	37478.3		26701.2	29383.1	1.10044	0.416259
COG1220	ATP-dependent protease HslVU (ClpYQ), ATPase subunit	21952.8	22497.3	13372	20983.2	17058.6	22487.3	18970.4	21370.7	27400.3	33053.3		19172.8	24656.4	1.28601	0.109902
COG1221	Transcriptional regulators containing an AAA-type ATPase domain and a DNA-binding domain	2136.33	1832.25	2632.58	2579.92	1195.83	1703.75	828.67	1806.41	1911	4839.25		2075.38	2217.82	1.06863	0.850669
COG1222	ATP-dependent 26S proteasome regulatory subunit	42	79	36	20	55	31	21	2	22	6		46.4	16.4	0.353448	0.0287692
COG1225	Peroxiredoxin	49100.5	58371.4	44007.2	38913.2	54373.5	60240.2	49263.2	40918.8	57533.1	57543.7		48953.2	53099.8	1.08471	0.429569
COG1226	Voltage-gated potassium channel Kch	770	681	438	720	800	453.67	261.33	945	1319	1580		681.8	911.8	1.33734	0.398316
COG1227	Inorganic pyrophosphatase/exopolyphosphatase	23323.3	22466.8	12434.6	21377.2	17403.1	15992.3	14513.4	22238.4	26110.8	33565.8		19401	22484.1	1.15892	0.464935
COG1228	Imidazolonepropionase or related amidohydrolase	35872	40804.7	28763	29711.1	33826.2	35487.3	30004.3	29464.5	39960.2	42029.5		33795.4	35389.2	1.04716	0.647039
COG1229	Formylmethanofuran dehydrogenase subunit A	233.17	582.84	443.5	245.17	955.34	3767.82	2783	709.99	1556.67	556.67		492.004	1874.83	3.8106	0.059703
COG1230	Co/Zn/Cd efflux system component	10085.3	14643.1	14371.2	7862.42	14783.3	16212.6	12167.5	6750.58	11125	10358.2		12349.1	11322.8	0.916893	0.635943
COG1231	Monoamine oxidase	2686.6	4186.96	3100.44	1663.7	5729.3	6630.07	5494.46	1537.04	3277.7	1111.3		3473.4	3610.11	1.03936	0.917804
COG1232	Protoporphyrinogen oxidase	4964.83	8904.42	8512.75	3738.26	10193.8	6766.74	5122.99	1682.73	3113.17	1545.43		7262.82	3646.21	0.502038	0.0533625
COG1233	Phytoene dehydrogenase-related protein	41011.1	58240.2	46530	30368.5	56384.8	30699.9	26765.5	23402.9	30635.9	30302.9		46506.9	28361.4	0.609832	0.00926924
COG1234	Ribonuclease BN, tRNA processing enzyme	10836.5	15294.2	14121.8	7328.86	14515.3	10877.8	8971.16	5827.24	8138.69	5949.23		12419.3	7952.81	0.640357	0.0350326
COG1235	Phosphoribosyl 1,2-cyclic phosphodiesterase	23865.9	23992.1	12615.4	20502.8	19125.7	27817.1	24285.9	24656.5	32049.8	33578.6		20020.4	28477.6	1.42243	0.0167966
COG1236	RNA processing exonuclease, beta-lactamase fold, Cft2 family	1817.97	3528.07	2362.47	2039.77	4915.74	11250	7929.22	2732.26	6024.77	2953.07		2932.8	6177.87	2.10647	0.0925545
COG1237	Metal-dependent hydrolase, beta-lactamase superfamily II	249	461	488	224	358	3622	2632	581	1654	578		356	1813.4	5.09382	0.0398483
COG1238	Uncharacterized membrane protein YqaA, SNARE-associated domain	4506.66	4730.16	5773.5	5056.84	4668.66	8607.67	6212.67	4289.82	6451	7801.5		4947.16	6672.53	1.34876	0.0562829
COG1239	Mg-chelatase subunit ChlI	6806.47	12495.7	11607.8	3967.27	14243.7	5431.52	4573.73	1273.93	2538.77	927.07		9824.2	2949	0.300177	0.0115817
COG1240	Mg-chelatase subunit ChlD	4191.5	5823	5606	2173.5	6608.5	1536.84	1463.66	1635	2227.5	2369		4880.5	1846.4	0.378322	0.00541403
COG1242	Radical SAM superfamily enzyme	24162.3	22388.8	12724.6	21780.2	15174.1	16862.7	14996.4	23518.4	27755.8	35571.8		19246	23741	1.23356	0.332296
COG1243	Histone acetyltransferase, component of the RNA polymerase elongator complex	0	0	0	0	35	40	0	0	23	2		7	13	1.85714	0.588578
COG1244	Uncharacterized Fe-S cluster-containing protein. MiaB family	0	4	5	4	8	11	9	3	6	5		4.2	6.8	1.61905	0.212331
COG1246	N-acetylglutamate synthase or related acetyltransferase, GNAT family	6555.5	9774.67	9212.5	4940.34	10791.2	7259.8	5213	3130.99	5663.17	4249.17		8254.84	5103.23	0.61821	0.0400154
COG1247	L-amino acid N-acyltransferase YncA	32783.3	41087.5	30505.8	27590.9	32792.1	35782.1	29509.8	25588.2	34017.7	36049.5		32951.9	32189.4	0.976861	0.807281
COG1249	Pyruvate/2-oxoglutarate dehydrogenase complex, dihydrolipoamide dehydrogenase (E3) component or related enzyme	50854.4	63191.7	49247	43354.6	67758.2	70268.3	54863.8	40886.1	57847.8	60705.5		54881.2	56914.3	1.03705	0.765805
COG1250	3-hydroxyacyl-CoA dehydrogenase	44970.2	60745.7	49328.2	36777.2	58249.8	45440.8	36903.3	30552.8	42146.3	44068.7		50014.2	39822.4	0.796222	0.0839265
COG1251	NAD(P)H-nitrite reductase, large subunit	4739.3	7606.65	7883.05	3317.35	9978.4	2829.28	2403.4	1475.68	1747.93	1708.65		6704.95	2032.99	0.303207	0.00491054
COG1252	NADH dehydrogenase, FAD-containing subunit	25053.7	38272.7	37211.9	17478.3	36460.7	21853.2	17270.2	11219.3	16814	14647.4		30895.5	16360.8	0.529554	0.0117009
COG1253	Hemolysin or related protein, contains CBS domains	61833.8	68346.4	46161.8	51964.6	61869.4	53363.5	46043.6	52565.1	66353.3	77105.9		58035.2	59086.3	1.01811	0.881711
COG1254	Acylphosphatase	6764.8	10185.3	9817.55	6028.19	11376.1	10648.6	7653.4	4419.67	7140.77	7599.32		8834.39	7492.35	0.84809	0.375882
COG1256	Flagellar hook-associated protein FlgK	3562.97	3980.49	4087.88	4186.02	4273.9	6875.93	4684.24	3704.67	5479.27	7062.31		4018.25	5561.28	1.38401	0.0455781
COG1257	Hydroxymethylglutaryl-CoA reductase	152.8	446.4	274.8	141.6	827.4	174.54	164.06	234.6	82.6	201.4		368.6	171.44	0.465111	0.166884
COG1259	Bifunctional DNase/RNase	4829.17	7577.34	6702	2977.17	9008.84	4842.82	4071	2176.66	3734.67	2689.67		6218.9	3502.96	0.563277	0.0472622
COG1260	Myo-inositol-1-phosphate synthase	3496.5	6424.83	5962.67	2092.5	7481.5	2467.33	2135.66	606.67	1189.5	425		5091.6	1364.83	0.268056	0.00845765
COG1261	Flagella basal body P-ring formation protein FlgA	3772.26	3427.05	4480.51	4413.79	2788.96	2705.82	1562.47	3149.27	3816.2	6863.05		3776.51	3619.36	0.958387	0.871996
COG1262	Formylglycine-generating enzyme, required for sulfatase activity, contains SUMF1/FGE domain	12178.1	21860.3	20348.3	9570.31	24319.5	21163.2	16235.9	5350.73	11131.9	5664.74		17655.3	11909.3	0.674545	0.207818
COG1263	Phosphotransferase system IIC components, glucose/maltose/N-acetylglucosamine-specific	129730	125400	70513.9	119588	83659.4	90251.5	83027.1	123754	144357	187623		105778	125803	1.1893	0.399925
COG1264	Phosphotransferase system IIB components	129	140	337	108	1	60	49	84	43	77		143	62.6	0.437762	0.181838
COG1266	Membrane protease YdiL, CAAX protease family	5598.17	10698.8	10313.5	3484.67	10459.3	6024.65	4777	1561.66	2818.67	1005.67		8110.9	3237.53	0.399158	0.0251215
COG1267	Phosphatidylglycerophosphatase A	23447.6	22848.7	12942.4	21785	15759.2	17254.4	15268.9	22538.7	26678.1	34027.7		19356.6	23153.6	1.19616	0.368094
COG1268	Biotin transporter BioY	5077	7678.33	6242.67	3559.25	8491.25	5212.24	4015.25	3198	3803.75	2367.5		6209.7	3719.35	0.598958	0.0378442
COG1269	Archaeal/vacuolar-type H+-ATPase subunit I/STV1	1123	435	372	452	485	748.66	780.5	1311	1749	2021		573.4	1322.03	2.3056	0.0323593
COG1270	Cobalamin biosynthesis protein CobD/CbiB	27063.1	29660.5	19061	24194.8	23936	23649	20097.2	23858.7	29587.8	34986.2		24783.1	26435.8	1.06669	0.615762
COG1271	Cytochrome bd-type quinol oxidase, subunit 1	5521.9	9086.37	8190.9	4709.64	10098.4	11508.6	8153.86	3651.46	6182.64	5916.87		7521.44	7082.68	0.941666	0.799998
COG1272	Predicted membrane channel-forming protein YqfA, hemolysin III family	26766.3	28812.3	18605.5	23519.9	22720.3	21791	19051.1	23436.7	28829.5	34520.8		24084.9	25525.8	1.05983	0.671086
COG1273	Non-homologous end joining protein Ku, dsDNA break repair	4038.3	7904.05	6932.15	2891.1	9734.9	9745.53	7496.06	1896.94	4465.1	1438.4		6300.1	5008.41	0.794972	0.543398
COG1274	Phosphoenolpyruvate carboxykinase, GTP-dependent	5341.5	10046	9922	3180.5	9952.5	5365	4308.83	1197	2352	848		7688.5	2814.17	0.366023	0.0202339
COG1275	Tellurite resistance protein TehA and related permeases	4293.83	4538.75	4604.08	4094.67	5783.58	3426.67	2319.42	3175.41	4019.25	6768.75		4662.98	3941.9	0.84536	0.400937
COG1276	Putative copper export protein	4050.3	6664.23	6036.97	2801.1	7615.9	2421.53	1945.4	1324.6	2321.1	1561.4		5433.7	1914.81	0.352395	0.00462045
COG1277	ABC-type transport system involved in multi-copper enzyme maturation, permease component	1986.61	3395.82	2084.6	1790.21	6017.82	7351.52	5365.13	2052.84	4398.21	2541.81		3055.01	4341.9	1.42124	0.33274
COG1278	Cold shock protein, CspA family	114581	131002	92417.8	99646.7	105923	99169.8	85197.1	95656.6	120857	141100		108714	108396	0.997077	0.97958
COG1279	Arginine exporter protein ArgO	24497.1	26672	17868	22086.5	21096.7	17142	15100.4	20586	25036.1	32395.7		22444.1	22052	0.982532	0.911843
COG1280	Threonine/homoserine/homoserine lactone efflux protein	47655.5	54271.8	46493.7	43848.5	45655.5	59769	45378.8	41368.8	57463.5	64654		47585	53726.8	1.12907	0.234268
COG1281	Redox-regulated molecular chaperone, HSP33 family	23617.6	23156.5	13145	21921.3	16448.5	21215.7	18392.5	23435	28612.8	34644.2		19657.8	25260	1.28499	0.153097
COG1282	NAD/NADP transhydrogenase beta subunit	6997.63	9897.98	9840.05	5998.02	10670.7	9983.62	7387.4	4368.01	6983.1	7555.65		8680.88	7255.56	0.835809	0.297879
COG1283	Na+/phosphate symporter	21535.3	20646.7	10036.5	18722.6	14489.9	16585.9	15531.7	21342.6	25712.6	29993.4		17086.2	21833.2	1.27783	0.208402
COG1284	Uncharacterized membrane-anchored protein YitT, contains DUF161 and DUF2179 domains	44482	41166.3	19608.7	38382.5	27123.5	30571.1	28782.5	44258.7	51102.5	60829		34152.6	43108.8	1.26224	0.276516
COG1285	Uncharacterized membrane protein YhiD, involved in acid resistance	19302.5	19616.6	11046.1	17877.8	13832.9	19027	17160.6	18838.1	23742.9	27408.9		16335.2	21235.5	1.29998	0.0885642
COG1286	Uncharacterized membrane protein, required for colicin V production	5715.63	5432.15	4685.55	5483.36	4905.9	10177.4	7416.4	6409	8602.44	9182.32		5244.52	8357.52	1.59357	0.00194348
COG1288	Uncharacterized membrane protein YfcC, ion transporter superfamily	58304.5	57908.7	31592.7	54038.7	39488.1	40304.8	38185.2	54888.7	65568.1	83641.6		48266.5	56517.7	1.17095	0.433365
COG1289	Uncharacterized membrane protein YccC	8744.33	8775.58	9390.75	9331.92	6427.33	9092.59	5223.49	7345.41	8431.5	18218.2		8533.98	9662.25	1.13221	0.63727
COG1290	Cytochrome b subunit of the bc complex	7169.13	10321.1	10202.5	6266.86	11391.4	11733.9	8632.4	4640	7714.94	7829.32		9070.22	8110.12	0.894148	0.541726
COG1291	Flagellar motor component MotA	8103.56	8337.29	10158	9542.98	7435.94	11035.6	6731.63	7131.35	9503.72	14251.1		8715.55	9730.68	1.11647	0.50766
COG1292	Choline-glycine betaine transporter	41267.9	41824.3	23457.9	37761.9	33259.1	29544.4	27502.8	38250.4	45840.7	58380.3		35514.2	39903.7	1.1236	0.52417
COG1293	Predicted component of the ribosome quality control (RQC) complex, YloA/Tae2 family, contains fibronectin-binding (FbpA) and DUF814 domains	20164	19568	9375.5	18081.2	12906.2	14484.6	13460.8	19729.7	22983.2	27550.5		16019	19641.8	1.22615	0.312965
COG1294	Cytochrome bd-type quinol oxidase, subunit 2	10495.4	12802.6	13271.5	9432.08	13178.4	14408.8	10184.6	7823.88	11359.7	14469.8		11836	11649.4	0.984231	0.903838
COG1295	Uncharacterized membrane protein, BrkB/YihY/UPF0761 family (not an RNase)	35464.1	44011.6	31597.5	29247.5	46171.2	31544.2	27075.7	26823.6	34947.1	38292.2		37298.4	31736.6	0.850883	0.204162
COG1296	Predicted branched-chain amino acid permease (azaleucine resistance)	22962.1	26182.3	16663.2	20670.5	21598.2	20183.6	17757.7	19891	25531.1	28905.7		21615.3	22453.8	1.03879	0.753355
COG1297	Uncharacterized membrane protein, oligopeptide transporter (OPT) family	2250.97	1997.74	1553.3	1195.27	4021.74	1822.18	1757.23	1647.76	2332.77	2252.07		2203.8	1962.4	0.890461	0.647674
COG1298	Flagellar biosynthesis pathway, component FlhA	4362.43	5021.72	5590.68	5162.21	4949.55	8402.22	5495.22	4173.26	6090.12	7599.22		5017.32	6352.01	1.26602	0.124399
COG1299	Phosphotransferase system, fructose-specific IIC component	41784.6	41308.2	23549.9	37920.8	29556.5	27958	26925.7	38764	44586.3	55911.2		34824	38829	1.11501	0.553705
COG1300	Uncharacterized membrane protein SpoIIM, required for sporulation	3245.8	5760.57	5545.8	1861.94	6555.57	3058.35	2407.4	680.26	1371.94	516.07		4593.94	1606.8	0.349766	0.0179037
COG1301	Na+/H+-dicarboxylate symporter	91812.5	90132	52713.8	84448.9	65377.8	67756.4	60832	86405.6	104417	131045		76897	90091.2	1.17158	0.400845
COG1302	Uncharacterized conserved protein YloU, alkaline shock protein (Asp23) family	28573	33583.5	22652.5	23233	27470	16561.7	15752	22549.5	25661	29646.5		27102.4	22034.1	0.812996	0.164879
COG1304	FMN-dependent dehydrogenase, includes L-lactate dehydrogenase and type II isopentenyl diphosphate isomerase	27988.3	34052.3	22281.3	23021.3	31706.2	27068.2	23457.5	22418.9	28868.8	29553.8		27809.9	26273.4	0.944752	0.58842
COG1305	Transglutaminase-like enzyme, putative cysteine protease	6823.44	12093	10135	5113.29	16140	22744.3	17211.1	5031.77	11591	4704.39		10061	12256.5	1.21823	0.598211
COG1306	Uncharacterized protein	18248	18253.5	9118.5	16662	12425	12776	12387.3	17344	20780.5	25724		14941.4	17802.4	1.19148	0.382253
COG1307	Fatty acid-binding protein DegV (function unknown)	27478.3	28521.9	15749.8	22768.6	22105.4	18054	17025.4	24981.6	28043.1	31518.4		23324.8	23924.5	1.02571	0.872328
COG1309	DNA-binding transcriptional regulator, AcrR family	173113	199821	144594	150434	174740	174052	142069	145308	189727	215999		168541	173431	1.02902	0.781118
COG1310	Proteasome lid subunit RPN8/RPN11, contains Jab1/MPN domain metalloenzyme (JAMM) motif	3602.17	6711.84	6068.5	2281.17	7906.84	4545.32	3668.33	902.99	2147.17	739.67		5314.1	2400.7	0.451759	0.0520463
COG1312	D-mannonate dehydratase	1574	1513.66	1530.34	1929	1435	2186.33	1177	1700.67	2063	4439		1596.4	2313.2	1.44901	0.241159
COG1313	Uncharacterized Fe-S protein PflX, radical SAM superfamily	109	343	211	117	735	163	100.5	25	97	20		303	81.1	0.267657	0.0991693
COG1314	Preprotein translocase subunit SecG	28574	30639.9	20122.8	24890.8	24985.9	26931	22997.1	25673.1	32496.4	37399.4		25842.7	29099.4	1.12602	0.331995
COG1315	Uncharacterized conserved protein, DUF342 family	1489.33	1407.25	1828.58	1639.92	1100.83	912.75	323.67	1149.41	1480	1882.25		1493.18	1149.62	0.76991	0.26981
COG1316	Anionic cell wall polymer biosynthesis enzyme, LytR-Cps2A-Psr (LCP) family	14942	22180	18610.5	8972.75	22444.8	10589.9	9189.75	6953.5	8120.25	5064.5		17430	7983.58	0.458037	0.00793434
COG1317	Flagellar biosynthesis/type III secretory pathway protein FliH	4387.59	4237.88	5725.01	5154.71	3346.54	4545.4	2609.89	3556.93	4495.95	7422.55		4570.35	4526.14	0.990329	0.962171
COG1319	CO or xanthine dehydrogenase, FAD-binding subunit	28099	35374.8	24943.3	23350.8	30937.1	28256.4	24303.6	20430.2	28228.2	28712		28541	25986.1	0.910483	0.368627
COG1320	Multisubunit Na+/H+ antiporter, MnhG subunit	3636.3	6925.73	6234.47	2274.1	7967.9	6829.7	5328.73	1564.6	3102.1	1026.4		5407.7	3570.31	0.660226	0.264655
COG1321	Mn-dependent transcriptional regulator, DtxR family	8702.67	13926.8	11918.5	5416.92	15029.6	6622.9	5486.75	3630.33	4715.42	2756.17		10998.9	4642.31	0.422071	0.00984122
COG1322	DNA anti-recombination protein (rearrangement mutator) RmuC	6878.43	8695.38	8990.35	5935.62	7865.63	9533.32	7120.3	5368.28	8235.2	9342.05		7673.08	7919.83	1.03216	0.803178
COG1323	Predicted nucleotidyltransferase	20138	19409.5	9271	17945.2	12761.2	13778.6	13292.8	19682	22823.8	27522.5		15905	19419.9	1.22099	0.335106
COG1324	Uncharacterized protein involved in tolerance to divalent cations	5332.33	7469.75	8088.58	5138.92	6407.83	8789.25	5788.67	3857.41	6107	7264.25		6487.48	6361.32	0.980552	0.902858
COG1327	Transcriptional regulator NrdR, contains Zn-ribbon and ATP-cone domains	27564.1	30477.5	19951	24468.8	25216	25811.2	22241.5	24417	30755.8	35386.2		25535.5	27722.3	1.08564	0.479049
COG1328	Anaerobic ribonucleoside-triphosphate reductase	24229.1	22334.7	12706.4	21801	15279.7	16142.5	14772.1	23625	27779.1	35786.7		19270.2	23621.1	1.22578	0.358489
COG1329	RNA polymerase-interacting regulator, CarD/CdnL/TRCF family	3987	7282.83	6748.67	2530.25	8478.75	8095.08	6463.08	1636	3661.25	1210.5		5805.5	4213.18	0.725723	0.386108
COG1330	Exonuclease V gamma subunit	6141.63	8142.65	8574.38	5204.02	8359.73	3926.62	2717.4	3207.01	4223.6	6672.65		7284.48	4149.46	0.56963	0.0116119
COG1331	Uncharacterized conserved protein YyaL, SSP411 family, contains thoiredoxin and six-hairpin glycosidase-like domains	5402.34	8317.68	6572	3712.34	7195.18	8530.64	6683.83	3766.65	5427.84	2908.34		6239.91	5463.46	0.875567	0.560745
COG1332	CRISPR/Cas system CSM-associated protein Csm5, group 7 of RAMP superfamily	0	0	0	0	38	40	0	0	27	2		7.6	13.8	1.81579	0.596947
COG1333	Cytochrome c biogenesis protein ResB	3399.5	6019	5682	2050.5	6761.5	2251.33	1932	655	1215	668		4782.5	1344.27	0.28108	0.00649602
COG1334	Uncharacterized conserved protein, FlaG/YvyC family	1537.13	1394.65	1778.38	1711.52	1285.23	507.95	350.57	1174.01	1587.6	1893.65		1541.38	1102.76	0.715433	0.198495
COG1335	Nicotinamidase-related amidase	48726.9	63465.9	52366.2	40018.7	56983.9	57179.4	45643.8	34660.2	48978.1	48952.2		52312.3	47082.8	0.900032	0.358218
COG1336	CRISPR/Cas system CMR subunit Cmr4, Cas7 group, RAMP superfamily	0	0	0	0	3	0	0	0	0	0		0.6	0	0	0.346594
COG1337	CRISPR/Cas system CSM-associated protein Csm3, group 7 of RAMP superfamily	0	0	0	0	49	40	0	0	27	2		9.8	13.8	1.40816	0.763512
COG1338	Flagellar biosynthetic protein FliP	4360.43	5031.72	5592.68	5165.21	4960.55	8406.22	5492.22	4173.26	6098.12	7601.22		5022.12	6354.21	1.26524	0.125392
COG1342	Predicted DNA-binding protein, UPF0251 family	19507.3	19334.5	10380.3	17998.9	13412.6	13135.2	12624.4	18323.7	22222.8	27468.5		16126.7	18754.9	1.16297	0.453834
COG1343	CRISPR/Cas system-associated endoribonuclease Cas2	2132.67	1890.84	591.5	1775.92	1883.59	1925.57	1509.75	2436.99	2527.42	1922.17		1654.9	2064.38	1.24743	0.250222
COG1344	Flagellin and related hook-associated protein FlgL	10462.5	11719.8	13734.9	12416	11742.8	21968.7	14369.5	10855	15679.5	18706.4		12015.2	16315.8	1.35793	0.0602478
COG1345	Flagellar capping protein FliD	4003.6	4199.06	4931.34	4758.04	3501.88	4693.88	2777.56	3361.93	4423.12	6933.21		4278.78	4437.94	1.0372	0.83933
COG1346	Putative effector of murein hydrolase	25130.3	23548.8	14279.8	22849.3	16016.7	16651.7	15180	24139	28207	36370.8		20365	24109.7	1.18388	0.425276
COG1347	Na+-transporting NADH:ubiquinone oxidoreductase, subunit NqrD	4824.33	3662.25	3929.58	4473.92	3258.83	3374.08	2200.67	4682.41	6365	9337.25		4029.78	5191.88	1.28838	0.389578
COG1348	Nitrogenase subunit NifH, an ATPase	28	75.66	78.34	64	127	172	113.5	21	103	12		74.6	84.3	1.13003	0.782905
COG1349	DNA-binding transcriptional regulator of sugar metabolism, DeoR/GlpR family	72780.2	77601.8	48578	66939.6	57765.5	57365.8	49768.7	64811	78362	101374		64733	70336.2	1.08656	0.607234
COG1350	Predicted alternative tryptophan synthase beta-subunit (paralog of TrpB)	1250.5	1948.5	1447.5	691	4090	857.5	779	243	482.5	164.5		1885.5	505.3	0.267993	0.0513277
COG1351	Thymidylate synthase ThyX	2128.84	3957.51	2891.33	1641.75	6152.42	6484.56	4936.59	1205.66	2782.92	958.16		3354.37	3273.58	0.975914	0.953327
COG1352	Methylase of chemotaxis methyl-accepting proteins	6673.38	8264.62	7632.37	7624.49	9506.04	15689.3	11008.8	7345.21	11776.1	11874.1		7940.18	11538.7	1.45321	0.0338171
COG1354	Chromatin segregation and condensation protein Rec8/ScpA/Scc1, kleisin family	25961.5	29209.5	18353.4	22620.8	24170.7	24085.2	21223.8	22839.3	28914.5	31019.8		24063.2	25616.5	1.06455	0.565326
COG1355	Predicted class III extradiol dioxygenase, MEMO1 family	142.33	451.33	249.67	256.67	973.67	480.34	284.99	66.33	275	52.01		414.734	231.734	0.558753	0.308499
COG1357	Uncharacterized protein YjbI, contains pentapeptide repeats	5632.8	8252.15	8437.55	5413.1	7874.15	15296.7	10984.6	5201.18	8813.68	7906.15		7121.95	9640.47	1.35363	0.20276
COG1358	Ribosomal protein L7Ae or related RNA K-turn-binding protein	1910	1242.5	199	1300.25	396.25	1076.25	954.75	2428	2059.75	1810.5		1009.6	1665.85	1.65001	0.160138
COG1359	Quinol monooxygenase YgiN	29967.3	36016.8	26225.7	25231	31608.7	33332.1	27665.4	24194.3	33806.9	34368		29809.9	30673.3	1.02896	0.765942
COG1360	Flagellar motor protein MotB	8539.22	9566.11	10906.8	10420	9534.27	16814.6	11023	8161.36	12163.5	15050.5		9793.28	12642.6	1.29094	0.107588
COG1361	Uncharacterized conserved protein	9.33	33.33	14.67	7.67	32.67	157.34	102.66	26.33	69	24.01		19.534	75.868	3.88389	0.0594852
COG1362	Aspartyl aminopeptidase	23348.3	25186.4	14853.8	19885.6	19169.4	16457	15255.1	20224.6	23909.1	27931.4		20488.7	20755.4	1.01302	0.930277
COG1363	Putative aminopeptidase FrvX	41896.6	41362.9	20563.1	36814.3	28056.3	29884.9	28468.3	39945.1	46637.5	55415.6		33738.7	40070.3	1.18767	0.361744
COG1364	N-acetylglutamate synthase (N-acetylornithine aminotransferase)	4308.47	8499.57	7253.97	3209.27	10190.2	10037.5	7446.23	2164.59	4587.27	1760.07		6692.3	5199.14	0.776883	0.485771
COG1366	Anti-anti-sigma regulatory factor (antagonist of anti-sigma factor)	39584.6	52831.4	41409.5	32302.8	48976.6	34381	28719	26424.8	34345.2	37685.2		43021	32311	0.751053	0.0328473
COG1368	Phosphoglycerol transferase MdoB or a related enzyme of AlkP superfamily	3651.06	3124.2	3913.56	3383.89	2786.11	2421.67	1349.45	3245.3	3891.55	4925.2		3371.76	3166.63	0.939162	0.757718
COG1371	SHS2 domain protein implicated in nucleic acid metabolism	166.67	498.84	291.5	275.67	1048.34	687.32	439	103.99	347.17	96.67		456.204	334.83	0.733948	0.545977
COG1373	Predicted ATPase, AAA+ superfamily	23215.8	23680.4	14278.8	19609.6	17065.4	14109.9	13952.9	20683.6	25552.6	30940.4		19570	21047.9	1.07552	0.703789
COG1376	Lipoprotein-anchoring transpeptidase ErfK/SrfK	21202.3	31867.6	32498.1	14746.4	32372.9	20389.6	16018.1	7627.33	12116.6	9936.65		26537.4	13217.7	0.498076	0.0145504
COG1377	Flagellar biosynthesis protein FlhB	4396.63	5125.32	5699.88	5197.61	5087.15	8883.02	5856.82	4234.66	6264.52	7672.82		5101.32	6582.37	1.29033	0.108952
COG1378	Sugar-specific transcriptional regulator TrmB	5	9.5	13	10.25	14.25	19.91	10.25	12	77.75	3.5		10.4	24.682	2.37327	0.324897
COG1379	PHP family phosphoesterase with a Zn ribbon	18	110	72	113	44	470	34	17	9	4		71.4	106.8	1.4958	0.712788
COG1380	Putative effector of murein hydrolase LrgA, UPF0299 family	25130.3	23548.8	14279.8	22849.3	16019.7	16684.7	15191	24139	28199	36370.8		20365.6	24116.9	1.1842	0.424058
COG1381	Recombinational DNA repair protein (RecF pathway)	10447.1	12757.1	11231	8354.11	13274.6	14276.2	10638.5	8426	11781.2	11696.8		11212.8	11363.7	1.01346	0.909801
COG1384	Lysyl-tRNA synthetase, class I	521.5	1005	923	473.5	1495	5456.5	4191	998	2411.5	764		883.6	2764.2	3.12834	0.0772367
COG1385	16S rRNA U1498 N3-methylase RsmE	28698.6	31024.7	20353.3	24999	25743.7	27034.6	23045.2	25746.3	32588.1	37408.2		26163.9	29164.5	1.11468	0.368979
COG1386	Chromosome segregation and condensation protein ScpB	26082.8	29555	18632.2	22753.8	24802.3	25367.7	22128.2	23046	29529.7	31215.5		24365.2	26257.4	1.07766	0.477536
COG1387	Histidinol phosphatase or related hydrolase of the PHP family	46601.8	47570.2	27462.1	41391.7	34336.6	33138.7	29883.9	42449.1	50152.2	61532.8		39472.5	43431.3	1.10029	0.582252
COG1388	LysM repeat	3768.13	3388.65	3415.38	4108.52	3283.23	3539.62	1998.4	3456.35	5096.6	7239.65		3592.78	4266.12	1.18742	0.477399
COG1389	DNA topoisomerase VI, subunit B	15	51	7	132	155	17	15	3	32	0		72	13.4	0.186111	0.0941738
COG1390	Archaeal/vacuolar-type H+-ATPase subunit E/Vma4	1123	435	372	452	485	747.33	780.5	1311	1749	2021		573.4	1321.77	2.30514	0.0324648
COG1391	Glutamine synthetase adenylyltransferase	6732.46	9556.31	9412.72	5839.19	10214.4	9898.46	7141.06	4313.34	6928.1	7549.66		8351.02	7166.12	0.858114	0.367552
COG1392	Uncharacterized conserved protein YkaA, distantly related to PhoU, UPF0111/DUF47 family	3440.33	3879.58	3961.75	3804.92	3492.83	4302.08	2426	2996.41	3947	6256.25		3715.88	3985.55	1.07257	0.69645
COG1393	Arsenate reductase and related proteins, glutaredoxin family	34284.1	35628.7	25357.2	31656.7	28470	33489.9	27067.4	31758.1	39263.4	48555.1		31079.3	36026.8	1.15919	0.266568
COG1394	Archaeal/vacuolar-type H+-ATPase subunit D/Vma8	1123	435	372	452	485	748.66	780.5	1311	1749	2021		573.4	1322.03	2.3056	0.0323593
COG1396	Transcriptional regulator, contains XRE-family HTH domain	43392.7	59301	48792.1	34310.5	52847.9	36957.9	31201.4	27960	36637.3	35794.7		47728.8	33710.2	0.706287	0.0158569
COG1397	ADP-ribosylglycohydrolase	4094.35	6650.69	6397.5	3515.33	7697.69	4910.97	2890.16	1939.15	2949.33	4607.34		5671.11	3459.39	0.610002	0.0531952
COG1398	Fatty-acid desaturase	5916.15	10291	10903.2	4669.18	8878.25	5237.26	4054.9	2175	3889.43	2898.98		8131.56	3651.11	0.449005	0.00973541
COG1399	Uncharacterized metal-binding protein YceD, DUF177 family	27921.1	29615.5	18764.5	24264.5	23833.7	19379.3	17536.2	24349	29489.6	36304.7		24879.9	25411.8	1.02138	0.895093
COG1402	Creatinine amidohydrolase/Fe(II)-dependent formamide hydrolase involved in riboflavin and F420 biosynthesis	5512.6	9392.13	8268.11	3345.29	12206.1	9506.14	7452.54	1939.19	4415.62	1515.48		7744.84	4965.79	0.641175	0.238942
COG1403	5-methylcytosine-specific restriction endonuclease McrA	6919.17	12876.2	12155.7	4478.67	15296.8	9098.65	7128.33	1904.66	4166.17	1496.17		10345.3	4758.8	0.459996	0.0550743
COG1404	Serine protease, subtilisin family	3735.67	6494.67	6082	2096.83	5390.17	3125.82	2527.5	686.84	1351.33	438.5		4759.87	1626	0.341606	0.0118995
COG1406	Chemotaxis protein CheX, a CheY~P-specific phosphatase	1485.33	1331.25	1780.58	1539.92	1106.83	419.75	272.67	1121.41	1454	1872.25		1448.78	1028.02	0.709573	0.229675
COG1407	Metallophosphoesterase superfamily enzyme	445.33	1237.66	790.34	516.67	1798.67	5195.84	3810.49	925	2305.5	720.01		957.734	2591.37	2.70573	0.104292
COG1408	Predicted phosphohydrolase, MPP superfamily	29364.2	33044.3	20928.7	23803.8	28313.8	23518.9	20859.9	24798.7	30133.8	32581.8		27090.9	26378.6	0.973706	0.820508
COG1409	3',5'-cyclic AMP phosphodiesterase CpdA	15764.1	27203.2	27691.4	11297	24162.2	20332.4	15080.5	5781.65	11470.1	8804.16		21223.6	12293.8	0.57925	0.062909
COG1410	Methionine synthase I, cobalamin-binding domain	25251.8	28560.8	18946.5	22861.2	23527.1	23914.3	20581.7	21867.7	28326.3	33477.3		23829.5	25633.5	1.0757	0.542305
COG1411	Uncharacterized protein related to proFAR isomerase (HisA)	233.17	582.84	443.5	245.17	955.34	3767.82	2783	709.99	1556.67	556.67		492.004	1874.83	3.8106	0.059703
COG1413	HEAT repeat	856.64	2542.26	1584.98	1707.8	4321.12	7682.31	5318.02	1214.86	3223.62	1116.46		2202.56	3711.05	1.68488	0.309155
COG1414	DNA-binding transcriptional regulator, IclR family	53181	79847	65927.5	37875.2	78179.2	52534.9	44604.9	28182	41381.2	34105.5		63002	40161.7	0.637467	0.0341931
COG1415	Uncharacterized protein	79.5	183.33	129.67	80.5	279	63	28	3.67	35.5	0		150.4	26.034	0.173098	0.0130105
COG1416	Intracellular sulfur oxidation protein, DsrE/DsrF family	40	152	127	121	225	727	184	57	210	34		133	242.4	1.82256	0.422341
COG1418	HD superfamily phosphodieaserase, includes HD domain of RNase Y	23580.7	22385.2	10650.7	20325.9	15649.6	17886.4	16322.9	23676.7	27466.9	31602.2		18518.4	23391	1.26312	0.227818
COG1419	Flagellar biosynthesis GTPase FlhF	1772.63	1872.82	2150.88	2086.36	1858.9	2675.77	1663.9	1636	2466.94	2472.32		1948.32	2182.99	1.12045	0.342231
COG1420	Transcriptional regulator of heat shock response	24508	27573.3	16614.2	20916.2	22535.8	22838.1	20516.1	21664	27102.8	29195.5		22429.5	24263.3	1.08176	0.479233
COG1421	CRISPR/Cas system CSM-associated protein Csm2, small subunit	0	0	0	0	3	0	0	0	0	0		0.6	0	0	0.346594
COG1424	Pimeloyl-CoA synthetase	5	36.5	24	14.25	16.25	27.25	10.25	51	15.75	3.5		19.2	21.55	1.1224	0.817598
COG1426	Cytoskeletal protein RodZ, contains Xre-like HTH and DUF4115 domains	3457.13	3527.15	3863.88	4041.52	3179.23	5431.12	3400.4	3249.01	4807.6	6786.65		3613.78	4734.96	1.31025	0.136078
COG1427	Predicted periplasmic solute-binding protein	169.67	471.84	371.5	160.67	639.34	1243.82	917	191.99	530.17	205.67		362.604	617.73	1.70359	0.28842
COG1428	Deoxyadenosine/deoxycytidine kinase	2106	1698	500	1489.5	1301.5	1187.49	1075.83	2501.67	2217.5	1835		1419	1763.5	1.24278	0.397733
COG1429	Cobalamin biosynthesis protein CobN, Mg-chelatase	3389.5	6311.33	5825.67	2083.5	7321.5	4573	3633.33	1003.67	2004.5	677		4986.3	2378.3	0.476967	0.0665983
COG1430	Uncharacterized conserved membrane protein, UPF0127 family	697.5	1418.83	1078.17	930.5	2208	5923.5	4555.33	1148	2785	878		1266.6	3057.97	2.41431	0.113356
COG1432	Uncharacterized conserved protein, LabA/DUF88 family	4850.47	7862.07	6875.97	3631.27	7794.24	8047.19	5965.23	3036.59	5934.27	3694.07		6202.8	5335.47	0.860171	0.500799
COG1433	Predicted Fe-Mo cluster-binding protein, NifX family	19043	19059.5	9615	17506.2	13275.2	13756.2	12704.8	18204	22256.8	27128.5		15699.8	18810	1.19811	0.368347
COG1434	Uncharacterized SAM-binding protein YcdF, DUF218 family	31285	37008.3	28305.5	27024.9	28067.3	26615.9	22832.7	24870	31113.8	36113.2		30338.2	28309.1	0.933117	0.516867
COG1435	Thymidine kinase	24759.3	23603.1	13586.8	22135.2	16903.1	17183.7	15591.8	23671.1	28155.2	35651.8		20197.5	24050.7	1.19078	0.390934
COG1436	Archaeal/vacuolar-type H+-ATPase subunit F/Vma7	0	0	0	0	0	45.66	31.5	11	22	6		0	23.232	#DIV/0!	0.0116313
COG1437	Adenylate cyclase class IV, CYTH domain (includes archaeal enzymes of unknown function)	1664	1769.84	2200.83	1684.34	1604.67	1659.82	1199.67	1280.65	1925.17	1911.67		1784.74	1595.4	0.893911	0.340819
COG1438	Arginine repressor	8097.16	9653.5	10420.2	6498.34	9365.16	4696.17	3552.84	4808.82	5970	8883.5		8806.86	5582.27	0.633854	0.0222402
COG1440	Phosphotransferase system cellobiose-specific component IIB	18479	18455.8	9627.25	16885.5	12472.8	12883	12454.2	17524.8	20858.8	26051.8		15184	17954.5	1.18246	0.398325
COG1441	O-succinylbenzoate synthase	2906.33	2503.25	3065.58	3291.92	1946.83	2007.75	1016.67	2568.41	3190	6049.25		2742.78	2966.42	1.08154	0.806222
COG1442	Lipopolysaccharide biosynthesis protein, LPS:glycosyltransferase	565.83	580.33	974	689.17	484.33	62.67	55.67	160.66	85.5	352		658.732	143.3	0.217539	0.000967716
COG1443	Isopentenyldiphosphate isomerase	3274.13	5767.15	6226.88	2456.52	6656.73	3833.45	2915.9	1090.18	1700.6	1061.15		4876.28	2120.26	0.43481	0.0251892
COG1444	tRNA(Met) C34 N-acetyltransferase TmcA	2136.33	1832.25	2632.58	2579.92	1195.83	1703.75	828.67	1806.41	1911	4839.25		2075.38	2217.82	1.06863	0.850669
COG1445	Phosphotransferase system fructose-specific component IIB	18736.3	18667	9934.33	17276.7	12655.3	12773	12394.7	17538.7	20841	26249		15453.9	17959.3	1.16212	0.448628
COG1446	Isoaspartyl peptidase or L-asparaginase, Ntn-hydrolase superfamily	2402.67	2375.34	2112	2789.67	2523.34	3671.15	2264.33	2594.33	3880.67	5847.67		2440.6	3651.63	1.4962	0.0945629
COG1447	Phosphotransferase system cellobiose-specific component IIA	18465	18470.8	9626.25	16870.5	12452.8	12835.3	12421.2	17604.8	20828.8	26037.8		15177	17945.6	1.18241	0.399179
COG1448	Aspartate/tyrosine/aromatic aminotransferase	22926.3	22519.1	14316.4	21827.3	16082.7	16548.5	14674.4	21470	26248	34166.8		19534.4	22621.5	1.15804	0.457374
COG1449	Alpha-amylase/alpha-mannosidase, GH57 family	115.83	332.33	211.67	217.17	522.67	595.34	428.66	80.33	292.5	90.01		279.934	297.368	1.06228	0.889098
COG1450	Type II secretory pathway component GspD/PulD (secretin)	22682.8	22512.4	14939.8	21848.1	15830.4	17409.4	15148.1	20951.8	25239.6	33400.9		19562.7	22429.9	1.14657	0.455731
COG1451	Predicted metal-dependent hydrolase	26835.6	25577.7	15931.8	24756.5	18659	24593.8	20492.7	26455.8	32510.3	41284.4		22352.1	29067.4	1.30043	0.148424
COG1452	LPS assembly outer membrane protein LptD (organic solvent tolerance protein OstA)	3684.63	3958.98	4283.05	4286.02	4147.23	6809.79	4460.4	3651.01	5347.1	6953.65		4071.98	5444.39	1.33704	0.0696359
COG1453	Predicted oxidoreductase of the aldo/keto reductase family	87.32	284.99	155.35	85.52	297.19	1315.52	908.8	235.64	585.17	205.72		182.074	650.17	3.57091	0.0613018
COG1454	Alcohol dehydrogenase, class IV	88677.5	91095.7	52127.3	80119.2	69126	74687.6	65947	83205.3	102856	121498		76229.2	89638.9	1.17591	0.308301
COG1455	Phosphotransferase system cellobiose-specific component IIC	18470	18480.8	9632.25	16874.5	12484.8	12858.7	12435.2	17692.8	20890.8	26218.8		15188.5	18019.2	1.18638	0.392307
COG1456	CO dehydrogenase/acetyl-CoA synthase gamma subunit (corrinoid Fe-S protein)	5	9.5	13	10.25	6.25	31.25	18.25	14	22.75	3.5		8.8	17.95	2.03977	0.0944905
COG1457	Purine-cytosine permease or related protein	12543.7	16526.5	15416.9	7820.47	20369.5	9083.28	7399.02	4012.46	5213.3	6143.2		14535.4	6370.25	0.438257	0.0070388
COG1459	Type II secretory pathway, component PulF	30709.4	30629.8	21455.1	30173.5	24042.3	30464.5	24185.6	29912.7	37520.7	48731.8		27402	34163.1	1.24673	0.183148
COG1461	Predicted kinase related to dihydroxyacetone kinase	23515.5	25603	15103	19971.8	20130.8	15925.6	15202.8	20239	23899.8	27901.5		20864.8	20633.7	0.988925	0.94038
COG1462	Curli biogenesis system outer membrane secretion channel CsgG	3385.26	2885.05	3914.51	3890.79	2124.96	2060.82	1087.47	2707.27	3228.2	6229.05		3240.11	3062.56	0.945202	0.85358
COG1463	ABC-type transporter Mla maintaining outer membrane lipid asymmetry, periplasmic component MlaD	32608.3	55953.9	54878.6	18757.4	64063.4	20583.2	18215	6383.93	11634.3	6178.08		45252.3	12598.9	0.278414	0.00647618
COG1464	ABC-type metal ion transport system, periplasmic component/surface antigen	47858.1	48984	29889.7	42132.1	35248.9	31744.9	29574.4	42350.6	48988.3	61153.7		40822.6	42762.4	1.04752	0.784497
COG1465	3-dehydroquinate synthase, class II	12	98	65	109	31	470	32	17	9	4		63	106.4	1.68889	0.652901
COG1466	DNA polymerase III, delta subunit	28694.8	31007.8	20352	25019.4	25750.3	27073.5	23075.5	25731.7	32599.5	37420.8		26164.9	29180.2	1.11524	0.366331
COG1468	CRISPR/Cas system-associated exonuclease Cas4, RecB family	2033.33	1589.33	393.67	1549.67	1361.67	1310.34	1101.16	2336.33	2197	1837.01		1385.53	1756.37	1.26765	0.337078
COG1469	GTP cyclohydrolase FolE2	220.8	388.4	250.8	363.6	364.4	1010.87	491.73	400.6	445.6	391.4		317.6	548.04	1.72557	0.0954183
COG1472	Periplasmic beta-glucosidase and related glycosidases	18212.1	20815.4	18544	12895.2	21929.5	18817.7	14563.5	14237	19444.5	22227.5		18479.2	17858	0.966384	0.782992
COG1473	Metal-dependent amidase/aminoacylase/carboxypeptidase	77348.3	84404.3	51441.6	66499	64461.1	67005.1	59159.5	68726	84365.3	94161.1		68830.8	74683.4	1.08503	0.511372
COG1474	Cdc6-related protein, AAA superfamily ATPase	0	0	0	0	0	0.67	0	0	0	0		0	0.134	#DIV/0!	0.346594
COG1475	Chromosome segregation protein Spo0J, contains ParB-like nuclease domain	15042.6	19806.4	16812.5	11882.6	19731	23682	17716.3	12400.6	17701.5	14883.4		16655	17276.8	1.03733	0.80255
COG1476	DNA-binding transcriptional regulator, XRE-family HTH domain	20958.4	22649.9	17180.4	14657.4	20663.6	16821.8	13403.4	17458.5	20254.7	19833.4		19221.9	17554.4	0.913246	0.405426
COG1477	Thiamine biosynthesis lipoprotein ApbE	28594.5	28191.9	17948	26397.7	23451.3	26817.6	22070	27648.7	34516.4	42963.4		24916.7	30803.2	1.23625	0.191766
COG1478	F420-0:Gamma-glutamyl ligase (F420 biosynthesis)	3510	6474.5	5952.5	2096	7536.5	2731	2284	651	1335	474		5113.9	1495	0.29234	0.0108389
COG1479	Uncharacterized conserved protein, contains ParB-like and HNH nuclease domains	18273	18320	9133.5	16671	12450	12719.7	12344.5	17296	20766.5	25718		14969.5	17768.9	1.18701	0.393534
COG1480	Membrane-associated HD superfamily phosphohydrolase	21499	20604.2	10162.5	18746.3	14543.7	16427.7	15133.5	21136	25246.3	29773.7		17111.1	21543.4	1.25903	0.234682
COG1481	DNA-binding transcriptional regulator WhiA, involved in cell division	23452.5	25377.5	14857	19856.8	19323.8	15823.6	15062.8	20189	23762.8	27884.5		20573.5	20544.5	0.998591	0.992586
COG1482	Mannose-6-phosphate isomerase, class I	23627.7	24567.8	14257	19842.2	19112.8	15727	14911	21303.5	25162.7	29940.2		20281.5	21408.9	1.05559	0.747475
COG1483	Predicted ATPase, AAA+ superfamily	9.33	33.33	14.67	11.67	86.67	197.34	102.66	26.33	96	26.01		31.134	89.668	2.88007	0.130105
COG1484	DNA replication protein DnaC	26211	27117.3	17140	22512.7	20529.6	16777.4	15607.7	22911.7	26016.1	30492.2		22702.1	22361	0.984975	0.921338
COG1485	Predicted ATPase	9186.73	13559.8	13643.6	7553.72	13325.5	9220.86	6643.86	4991.21	7829.3	8631.45		11453.9	7463.34	0.651599	0.0280719
COG1486	Alpha-galactosidase/6-phospho-beta-glucosidase, family 4 of glycosyl hydrolase	20445	20006.4	9728.59	18214.8	13710	14864.6	13936.5	19901.2	23404	27893.8		16421	20000	1.21796	0.313476
COG1487	Predicted nucleic acid-binding protein, contains PIN domain	2954.11	6157.62	5612.13	2508.87	5980.65	4743.37	3645.3	1173.18	2490.87	1004.64		4642.68	2611.47	0.562493	0.0930702
COG1488	Nicotinic acid phosphoribosyltransferase	28173.8	30172.3	19506.5	24521.4	24508.3	22502.3	19836.5	24938.7	30857	36818.8		25376.5	26990.7	1.06361	0.662521
COG1489	DNA-binding protein, stimulates sugar fermentation	21551.1	21439.2	12922.4	20396.8	15556.5	18646.9	16094.1	20608	25488.8	32231.2		18373.2	22613.8	1.23081	0.241004
COG1490	D-Tyr-tRNAtyr deacylase	28023.3	29685.5	19193.4	24422.9	23869.3	21065	18354.5	24610.7	29848	36555.8		25038.9	26086.8	1.04185	0.785543
COG1492	Cobyric acid synthase	44489.8	47036.2	26727.5	39932.8	35970.2	36080.3	32173.5	40752.3	50072.8	60113.9		38831.3	43838.6	1.12895	0.441508
COG1493	Serine kinase of the HPr protein, regulates carbohydrate metabolism	20383	19750.5	9553	18230.2	13188.2	14657.6	14030.1	20024	23378.8	27976.5		16221	20013.4	1.23379	0.292637
COG1494	Fructose-1,6-bisphosphatase/sedoheptulose 1,7-bisphosphatase or related protein	26033.3	28359.8	18311.6	23001.2	22094.6	23907	20498.9	23012.4	28348.8	33580.8		23560.1	25869.6	1.09803	0.445429
COG1495	Disulfide bond formation protein DsbB	4506.13	4693.98	4741.05	4840.52	4943.23	8303.12	5823.73	4617.01	7345.6	8406.65		4744.98	6899.22	1.454	0.0194111
COG1496	Copper oxidase (laccase) domain	27466.1	30295	19799.5	24467.8	24824	25449.7	21680.5	24298.7	30410.3	35236.2		25370.5	27415.1	1.08059	0.511789
COG1501	Alpha-glucosidase, glycosyl hydrolase family GH31	2593	1763	1664	2214	1435	1952.33	1240.33	2681.34	3410	6125		1933.8	3081.8	1.59365	0.222409
COG1502	Phosphatidylserine/phosphatidylglycerophosphate/cardiolipin synthase or related enzyme	32538.9	33839.2	24490	28873.3	27715.4	26684.7	22485.4	28811.6	35304.6	44517		29491.3	31560.7	1.07017	0.635238
COG1503	Peptide chain release factor 1 (eRF1)	0	0	0	0	0	5.5	3	0	1.5	0		0	2	#DIV/0!	0.0898632
COG1505	Prolyl oligopeptidase PreP, S9A serine peptidase family	5072.17	7586.17	7018.17	3581.17	8514.84	3896.15	3048.66	2472.66	4159.17	3464.67		6354.5	3408.26	0.536354	0.0141078
COG1506	Dipeptidyl aminopeptidase/acylaminoacyl peptidase	31262.5	30025.8	17822.3	24796.3	24372.8	23998.6	21790.9	28435.9	38452.3	42028.1		25655.9	30941.2	1.206	0.288273
COG1507	Uncharacterized protein	3389.5	6094	5710	1964.5	6696.5	2399	2106	593	1151	427		4770.9	1335.2	0.279863	0.00806631
COG1508	DNA-directed RNA polymerase specialized sigma subunit, sigma54 homolog	24986.3	24371.1	14093.7	22835.9	18052.8	24002.2	20297	24915.3	31114.5	36895.8		20868	27445	1.31517	0.105044
COG1509	L-lysine 2,3-aminomutase (EF-P beta-lysylation pathway)	20880.8	21495.3	10593.5	18806.8	15983.9	20825.9	18596.2	20916.7	25942.4	28680.2		17552.1	22992.3	1.30995	0.0809274
COG1510	DNA-binding transcriptional regulator GbsR, MarR family	170.66	266.99	286.01	246.34	483.34	500.34	363.98	376.33	370	590.02		290.668	440.134	1.51422	0.0618923
COG1511	Uncharacterized membrane protein YhgE, phage infection protein (PIP) family	665.5	845.5	720.5	316.5	524.5	340.16	341	209	186.5	60.5		614.5	227.432	0.370109	0.00609498
COG1512	Uncharacterized membrane protein YgcG, contains a TPM-fold domain	2820.79	2489.31	2816.22	2087.86	2504.07	4880.12	3905.22	2490.51	3761.6	3078.67		2543.65	3623.22	1.42442	0.0348706
COG1513	Cyanate lyase	1756	2298.5	1911.5	864.5	3961.5	2795.67	2266.83	543	1269	435.5		2158.4	1462	0.677354	0.342577
COG1514	2'-5' RNA ligase	8575.3	11736.8	9958.55	7520.94	12554.8	15604.2	11331	7196.34	11019	9785.82		10069.3	10987.3	1.09117	0.59483
COG1515	Deoxyinosine 3'endonuclease (endonuclease V)	3481.17	5501.84	5689.5	3078.17	4668.34	2196.65	1190.83	1533.66	1999.17	4266.67		4483.8	2237.4	0.498995	0.0172741
COG1516	Flagellin-specific chaperone FliS	4010.1	4208.06	4942.34	4777.54	3504.88	4896.71	2909.56	3471.93	4555.12	7126.21		4288.58	4591.91	1.07073	0.705196
COG1518	CRISPR/Cas system-associated endonuclease Cas1	3121.67	5738.34	5228	2711.67	5683.34	4939.65	3277.5	1630.99	3323.17	1864.67		4496.6	3007.2	0.66877	0.130924
COG1519	3-deoxy-D-manno-octulosonic-acid transferase	23219.3	23189.8	14146.5	21572.7	17738.6	21669.9	18601.4	22474.7	28501.3	34914.3		19973.4	25232.3	1.2633	0.160413
COG1520	Outer membrane protein assembly factor BamB, contains PQQ-like beta-propeller repeat	5614.02	7958.24	7576.69	5577.03	9904.44	17923.4	13233.4	5615.6	10262.3	9184.28		7326.08	11243.8	1.53476	0.115594
COG1521	Pantothenate kinase type III	25246	27541.2	16325.3	21260	22263.5	20690.1	18677.3	22197.3	27519	30748.6		22527.2	23966.5	1.06389	0.637845
COG1522	DNA-binding transcriptional regulator, Lrp family	29468.8	38650.1	35385.3	23351.7	46304.1	48061.8	35536.6	20000.9	33395.8	30724.8		34632	33544	0.968583	0.859938
COG1523	Pullulanase/glycogen debranching enzyme	26601.8	30543	20969.5	23900.5	25010.2	24294.9	20926.2	22041.3	28439.4	33882		25405	25916.8	1.02014	0.861891
COG1524	Predicted pyrophosphatase or phosphodiesterase, AlkP superfamily	638.5	1540.67	1037.67	559.34	2087.51	8669.66	6469.99	1565.49	3796.17	1494.18		1172.74	4399.1	3.75113	0.0543024
COG1525	Endonuclease YncB, thermonuclease family	19336.8	20910.5	10899.3	18185.4	16696.1	27384.7	22882.1	20142.5	27224.4	27993.5		17205.6	25125.4	1.46031	0.00900285
COG1526	Formate dehydrogenase assembly factor FdhD	28395.9	30759.2	20361.2	25443.7	24993	24865.5	21071.7	25047.3	31390.1	36691.2		25990.6	27813.2	1.07012	0.593422
COG1527	Archaeal/vacuolar-type H+-ATPase subunit C/Vma6	0	0	0	0	0	45.66	31.5	11	22	6		0	23.232	#DIV/0!	0.0116313
COG1528	Ferritin	9067.16	12453.1	12936.2	6701.34	11954.2	3980	2921.08	4327.41	5662.75	8322.76		10622.4	5042.8	0.474732	0.00606971
COG1529	CO or xanthine dehydrogenase, Mo-binding subunit	48947.9	58297.5	37132.6	42341.1	49417.6	58665.2	49566.4	41439.7	57736.4	57988.3		47227.3	53079.2	1.12391	0.266902
COG1530	Ribonuclease G or E	31013.9	33122	23090.9	27857	26850.5	30824.5	25488.9	27947.7	35601.6	42861.5		28386.9	32544.8	1.14647	0.273089
COG1532	Predicted RNA-binding protein	5	9.5	13	10.25	6.25	31.25	18.25	14	22.75	3.5		8.8	17.95	2.03977	0.0944905
COG1533	DNA repair photolyase	24467.8	26972.8	16860.5	21231.7	21398.6	21873.1	19499.2	21469.7	26546.8	29229.3		22186.3	23723.6	1.06929	0.551997
COG1534	RNA-binding protein YhbY	23274.1	22214.2	12547.4	21502.8	15119.5	16281.2	14743.5	22544	26436.3	33952.2		18931.6	22791.4	1.20388	0.374306
COG1535	Isochorismate hydrolase	708.83	653.25	1340.58	823.42	308.83	140.75	113.67	367.41	136.5	666.25		766.982	284.916	0.371477	0.0407737
COG1536	Flagellar motor switch protein FliG	4365.1	5013.39	5615.01	5165.54	4971.88	8440.88	5548.56	4161.93	6097.12	7615.21		5026.18	6372.74	1.26791	0.123905
COG1538	Outer membrane protein TolC	103251	101752	63667.8	95215.9	81236.7	106475	88744.3	102183	134244	160368		89024.7	118403	1.33	0.083058
COG1539	Dihydroneopterin aldolase	28627.4	30884.4	21152.3	25826.9	25754.4	26003.9	21981.9	25426.3	32912.4	40785.6		26449.1	29422	1.1124	0.447969
COG1540	Lactam utilization protein B (function unknown)	4876.27	7669.8	7226.94	4026.87	8365.64	5867.72	4149.79	2591.19	3872.87	5288.47		6433.1	4354.01	0.676813	0.074978
COG1541	Phenylacetate-coenzyme A ligase PaaK, adenylate-forming domain family	4629.14	8091.58	7206.96	3948.6	7715.07	12148.2	7697.23	3105.59	5961.6	3647.06		6318.27	6511.93	1.03065	0.918724
COG1543	Predicted glycosyl hydrolase, contains GH57 and DUF1957 domains	3030.83	5327.33	5269.17	1730.17	6069.17	1534.34	1367.16	416.33	778.5	304.01		4285.33	880.068	0.205367	0.00400026
COG1544	Ribosome-associated translation inhibitor RaiA	32375.1	34103.6	23910.6	29082.6	28514.4	27750.8	23103.4	28961.8	36421.3	44700.6		29597.3	32187.6	1.08752	0.5524
COG1545	Uncharacterized OB-fold protein, contains Zn-ribbon domain	16591.6	26774.3	25972.1	8987.7	28712.3	12151.9	10701.8	3075.7	6079.7	2162.3		21407.6	6834.28	0.319246	0.00890211
COG1546	Nicotinamide mononucleotide (NMN) deamidase PncC	9292.13	13993	13974	7160.52	14393.7	12227.5	9098.23	5103.51	8347.6	8615.65		11762.7	8678.49	0.737799	0.137201
COG1547	Predicted metal-dependent hydrolase	8	47	22	4	14	12.33	15	87	0	0		19	22.866	1.20347	0.835511
COG1548	Uncharacterized protein, hydantoinase/oxoprolinase family	233.17	582.84	443.5	245.17	955.34	3767.82	2783	709.99	1556.67	556.67		492.004	1874.83	3.8106	0.059703
COG1550	Uncharacterized conserved protein YlxP, DUF503 family	3383.17	6211.67	5810.5	2213.08	7334.42	2862.58	2078.08	610	1196.58	408.5		4990.57	1431.15	0.286771	0.00966142
COG1551	sRNA-binding carbon storage regulator CsrA	3680.11	4785.91	4618.18	4278.55	5075.24	8316.52	5371.71	3578.57	5690.13	6949.23		4487.6	5981.23	1.33284	0.109504
COG1553	Sulfur relay (sulfurtransferase) complex TusBCD TusD component, DsrE family	4390.46	3832.9	4833.96	4824.44	3010.06	2457.37	1320.07	3642.42	4615.6	7745.9		4178.36	3956.27	0.946847	0.851723
COG1554	Trehalose and maltose hydrolase (possible phosphorylase)	4289.5	5975.5	5717	2230	6652	2262.16	2074.83	1701.84	2453	2297.5		4972.8	2157.87	0.433934	0.00770566
COG1555	DNA uptake protein ComE and related DNA-binding proteins	5914.63	8096.4	6983.63	4006.02	8104.48	3836.78	3290.32	3232.93	3490.85	2623.9		6621.03	3294.96	0.49765	0.00305814
COG1556	L-lactate utilization protein LutC, contains LUD domain	1486.5	2523.42	2102.25	1139.09	2291.67	7248.73	5190.5	1475.91	3014.84	1324.92		1908.59	3650.98	1.91292	0.173456
COG1558	Flagellar basal body rod protein FlgC	4358.1	5010.72	5601.68	5178.54	4948.88	8248.88	5389.56	4146.93	6029.12	7577.21		5019.58	6278.34	1.25077	0.139484
COG1559	Cell division protein YceG, involved in septum cleavage	28531.1	30534	19976.5	24866.8	25111	25337	21773.5	25356.7	31906.3	37140.2		25803.9	28302.7	1.09684	0.469161
COG1560	Lauroyl/myristoyl acyltransferase	32273.6	36388.6	28434.7	28913.3	30086.8	25972.5	21717.8	26088.1	33109.9	42155.2		31219.4	29808.7	0.954814	0.72492
COG1561	Uncharacterized conserved protein YicC, UPF0701 family	24906.3	24019.3	13908.5	22704.9	17709.8	23829.5	20208.5	24883.7	31006	36869.8		20649.8	27359.5	1.32493	0.100474
COG1562	Phytoene/squalene synthetase	5708.84	11610.5	10698.7	4342.84	12739.7	8606.3	6651.33	2102.15	4322.34	1965.34		9020.11	4729.49	0.524328	0.0772503
COG1563	Uncharacterized MnhB-related membrane protein	0	14	14	3	16	35	30	0	12	0		9.4	15.4	1.6383	0.477776
COG1564	Thiamine pyrophosphokinase	21396	20166.8	9883.67	18523.2	13768.2	14938.6	14343.8	21075	24849.8	29599.5		16747.6	20961.3	1.2516	0.278102
COG1565	SAM-dependent methyltransferase, MidA family	904.5	1656.83	1366.17	984.5	2497	6242.5	4902	1344	3046	1200		1481.8	3346.9	2.25867	0.10742
COG1566	Multidrug resistance efflux pump	26338	28497.2	28318.2	28638.7	29770.3	61270.1	41647.6	29269.3	46411.3	54012.3		28312.5	46522.1	1.64317	0.01052
COG1567	CRISPR/Cas system CSM-associated protein Csm4, group 5 of RAMP superfamily	0	0	0	0	40	40	0	0	27	2		8	13.8	1.725	0.62862
COG1569	Predicted nucleic acid-binding protein, contains PIN domain	137	251	91	239	319	476	332	145	303	119		207.4	275	1.32594	0.407368
COG1570	Exonuclease VII, large subunit	28686.8	30998.8	20337	25016.4	25736.3	27049.5	23067.5	25731	32575.5	37418.8		26155.1	29168.5	1.11521	0.366706
COG1573	Uracil-DNA glycosylase	27777.2	35448.1	24916.1	24278.9	31726.5	37763.2	31374.5	23076.1	33456.7	31471.9		28829.4	31428.5	1.09016	0.438584
COG1574	Predicted amidohydrolase YtcJ	11535.6	18173.8	17066	8117.98	19154	18621.1	14198.9	5278.03	9583.72	7478.14		14809.5	11032	0.744928	0.273276
COG1575	1,4-dihydroxy-2-naphthoate octaprenyltransferase	9388.83	13298.8	13519.1	7154.42	12676.3	6372.41	4135	4622.75	6277.5	8533.25		11207.5	5988.18	0.534302	0.00768376
COG1576	23S rRNA pseudoU1915 N3-methylase RlmH	24803.6	23784.5	13685	22512.3	17172.5	22656.4	19347.2	24799	30463.8	36688.2		20391.6	26790.9	1.31382	0.124844
COG1577	Mevalonate kinase	156	489	315	150	903	193.34	134.66	202	80	22		402.6	126.4	0.313959	0.0909831
COG1578	Uncharacterized conserved protein, contains ATP-grasp and redox domains	0	0	0	0	0	16	8	2	7	0		0	6.6	#DIV/0!	0.0452986
COG1579	Predicted nucleic acid-binding protein, contains Zn-ribbon domain	4842.17	7624.84	6770.5	2956.17	8853.84	5132.82	4005.33	2147.66	3615.17	2675.67		6209.5	3515.33	0.566121	0.0496909
COG1580	Flagellar basal body-associated protein FliL	7054.43	7064.14	8284.59	8302.21	6036.46	7349.05	3967.31	6086.34	7747.37	13170		7348.37	7664.01	1.04295	0.847129
COG1582	Uncharacterized protein YlzI, FlbEa/FlbD family	88	155	108	56	155	818.83	618.5	141	340.5	113		112.4	406.366	3.61536	0.0664881
COG1583	CRISPR/Cas system endoribonuclease Cas6, RAMP superfamily	6	12	7	4	11	26	8	0.67	19	0		8	10.734	1.34175	0.622805
COG1584	Succinate-acetate transporter protein	2989.33	2640.75	3186.08	3399.17	2101.08	2178.33	1152.42	2723.41	3338.25	6335.75		2863.28	3145.63	1.09861	0.762732
COG1585	Membrane protein implicated in regulation of membrane protease activity	26777.6	28724.8	18526.7	23728.3	22699	22996.9	19938.2	23811	29470.8	34972.2		24091.3	26237.8	1.0891	0.52099
COG1586	S-adenosylmethionine decarboxylase or arginine decarboxylase	22200.8	23539.9	13617.3	19350.8	16294.6	18471.3	16831.2	20571.6	24957.8	28459.9		19000.7	21858.4	1.1504	0.340285
COG1587	Uroporphyrinogen-III synthase	9099.8	12354.3	11514	7229.19	15577.1	13443.1	10337.2	6311.17	10026.3	10049.3		11154.9	10033.4	0.899464	0.555135
COG1589	Cell division septal protein FtsQ	27504.6	30414	19826.5	24505.3	24930	25038.7	21407.5	24222	30274.8	35196.2		25436.1	27227.8	1.07044	0.569084
COG1592	Rubrerythrin	39819	39017.5	19351	35694.2	26969.2	30240.9	28048.6	38590	46467.8	55561.5		32170.2	39781.7	1.2366	0.272119
COG1593	TRAP-type C4-dicarboxylate transport system, large permease component	40442.1	43232	22906.9	38217.9	32304.3	46039.3	38595.5	40151.9	52583.7	59949.1		35420.7	47463.9	1.34001	0.05517
COG1595	DNA-directed RNA polymerase specialized sigma subunit, sigma24 family	121794	147318	106843	96026.5	142310	131870	110682	98258.8	134725	134192		122858	121946	0.99257	0.942924
COG1596	Periplasmic protein involved in polysaccharide export, contains SLBB domain of the beta-grasp fold	6147.14	5943.49	5313.72	5783.35	6511.91	15044.1	10832.2	7280.5	11971.9	12328.3		5939.92	11491.4	1.93461	0.00243038
COG1597	Diacylglycerol kinase family enzyme	37111.1	47064.4	33344.5	28559.2	44109.8	31787.7	27713.3	27401.3	35288.7	35264.2		38037.8	31491	0.827888	0.124343
COG1598	Predicted nuclease of the RNAse H fold, HicB family	418.97	888.07	512.8	886.43	1235.07	1569.2	891.4	484.6	837.93	517.4		788.268	860.106	1.09113	0.776252
COG1600	Epoxyqueuosine reductase QueG (queuosine biosynthesis)	6850.3	6329.82	5076.05	6180.94	6233.82	11134.5	8213.98	7779.67	10567.5	11237.8		6134.19	9786.7	1.59544	0.00180058
COG1605	Chorismate mutase	21215	22966.8	12543.2	18529.5	21126.5	19961.5	18003.2	18919	24136	27057.5		19276.2	21615.4	1.12135	0.378111
COG1606	ATP-utilizing enzyme, PP-loop superfamily	943.5	1552.09	1870.58	1334.34	1436.42	2340.65	1366.75	619.4	962.42	739.42		1427.39	1205.73	0.844711	0.539257
COG1607	Acyl-CoA hydrolase	5949.4	6339.71	6448.73	6392.98	6288.54	9625.58	6674.19	6048.94	9267.64	10427		6283.87	8408.68	1.33814	0.0398368
COG1608	Isopentenyl phosphate kinase	109	333	204	114	728	76	36	12	52	12		297.6	37.6	0.126344	0.0547362
COG1609	DNA-binding transcriptional regulator, LacI/PurR family	162257	165800	107924	146189	125189	124486	107473	145945	174737	226142		141472	155756	1.10097	0.562066
COG1610	Uncharacterized conserved protein YqeY	8127.33	10040.6	8619.75	6020.17	8658.58	9890.16	7578.42	6320.08	8802.75	7022.75		8293.28	7922.83	0.955331	0.695205
COG1611	Predicted Rossmann fold nucleotide-binding protein	12825.6	19126.8	18036.3	9965.06	21737.7	18087	13620.2	7339.03	12056.6	10911.3		16338.3	12402.8	0.759126	0.194588
COG1612	Heme A synthase	5193.47	8612.82	8068.22	3676.52	10097.7	9703.1	7625.06	3002.01	5660.77	3208.32		7129.75	5839.85	0.819082	0.480158
COG1613	ABC-type sulfate transport system, periplasmic component	5515.6	8096.47	8762.6	4934.54	7102.97	9378.39	6827.63	3667.85	5556.37	6334.47		6882.44	6352.94	0.923066	0.666066
COG1614	CO dehydrogenase/acetyl-CoA synthase beta subunit	5	9.5	13	10.25	6.25	31.25	18.25	14	22.75	3.5		8.8	17.95	2.03977	0.0944905
COG1615	Uncharacterized membrane protein, UPF0182 family	3407.5	6124.5	5731.5	1979	6742	2596.5	2242	631.5	1225.5	461.5		4796.9	1431.4	0.298401	0.00976262
COG1618	Nucleoside-triphosphatase THEP1	15	39	29	22	103	0	0	0	0	0		41.6	0	0	0.030466
COG1619	Muramoyltetrapeptide carboxypeptidase LdcA (peptidoglycan recycling)	22016.8	20671.8	10795.4	19266.1	13897.1	14880.2	14413	21342.7	24992.7	30240.2		17329.4	21173.7	1.22184	0.328935
COG1620	L-lactate permease	2089.97	2623.49	1927.05	2193.27	2638.49	6465.35	4049.98	2763.34	4810.02	3431.82		2294.45	4304.1	1.87587	0.015222
COG1621	Sucrose-6-phosphate hydrolase SacC, GH32 family	19056	19160.8	10665.9	17609.1	13147.2	14060.9	13335.2	17863.6	21501.2	26415.9		15927.8	18635.3	1.16999	0.389154
COG1622	Heme/copper-type cytochrome/quinol oxidase, subunit 2	5604.6	7939.79	6671.95	5673.04	9227.31	17606.4	12768.8	6398.69	11408.4	9534.48		7023.34	11543.3	1.64357	0.05188
COG1623	Diadenylate cyclase (c-di-AMP synthetase), DNA integrity scanning protein DisA	21676.5	21774.5	10970	18789.8	16761.8	16050.6	15316.8	20172	23906.8	27914.5		17994.5	20672.1	1.1488	0.413274
COG1624	Diadenylate cyclase (c-di-AMP synthetase), DisA_N domain	3216.33	2388.33	1007.17	2049.92	1916.92	2859.92	2135.74	3798	4136.25	3898.51		2115.73	3365.68	1.59079	0.0426797
COG1625	Fe-S oxidoreductase, related to NifB/MoaA family	107	230.5	177	79.25	251.25	553.25	485.75	141	339.75	89.5		169	321.85	1.90444	0.155406
COG1626	Neutral trehalase	26.67	64.67	21	22.33	97.67	3	3	0	10.33	2		46.468	3.666	0.078893	0.0228153
COG1628	Endonuclease V homolog, UPF0215 family	0	0	0	0	0	2	1.33	0	0	0		0	0.666	#DIV/0!	0.152638
COG1629	Outer membrane receptor proteins, mostly Fe transport	61644.7	54808.8	33756.8	52670.8	46494.7	63967.5	54419	64649.5	87530.5	98260.5		49875.2	73765.4	1.479	0.0353121
COG1633	Rubrerythrin	355	979.33	600.67	428	1473	5309.16	3874.5	949	2366	735		767.2	2646.73	3.44986	0.0692648
COG1634	Uncharacterized Rossmann fold enzyme	41	92	64	35	128	0	0	0	0	0		72	0	0	0.00307379
COG1635	Archaeal ribulose 1,5-bisphosphate synthetase/yeast thiazole synthase	15	51	7	132	155	17	13	3	32	0		72	13	0.180556	0.0922892
COG1636	Predicted ATPase, Adenine nucleotide alpha hydrolases (AANH) superfamily	18281	18409	9224	16787	12553	13301	12443.5	17404	20801	25730		15050.8	17935.9	1.19169	0.371574
COG1637	Endonuclease NucS, RecB family	3380.5	6077	5694	1941.5	6659.5	2296	2022	582	1099	417		4750.5	1283.2	0.270119	0.00733706
COG1638	TRAP-type C4-dicarboxylate transport system, periplasmic component	40666.1	43778	23304.9	38535.9	33128.3	50608.7	41682.5	40770.9	54518.2	60526.1		35882.7	49621.3	1.38288	0.0298968
COG1639	HD-like signal output (HDOD) domain, no enzymatic activity	4077.98	4060.01	4237.37	4654.35	4632.24	4140.59	3037.74	4145.99	5976.1	6573.97		4332.39	4774.88	1.10213	0.524334
COG1640	4-alpha-glucanotransferase	22381.3	23868.3	14222	20747.9	19501.3	19893.7	17453.8	20259	25201	31465.8		20144.2	22854.7	1.13455	0.391468
COG1641	Uncharacterized conserved protein, DUF111 family	307.17	962.34	575.5	410.42	1175.59	1803.07	1408.08	359.99	851.42	275.17		686.204	939.546	1.36919	0.476217
COG1643	HrpA-like RNA helicase	9859.43	12736.5	12884.9	9543.21	13025.3	13264.2	8891.46	7071.68	10543.4	13742		11609.9	10702.5	0.921849	0.559972
COG1646	Heptaprenylglyceryl phosphate synthase	22	68	44	12	37	54.33	36	95.67	34	11		36.6	46.2	1.2623	0.590406
COG1647	Esterase/lipase	2555.8	2834.4	1208.3	1986.6	2714.4	9477.36	6920.23	4022.27	5441.6	2913.4		2259.9	5754.97	2.54656	0.0186038
COG1648	Siroheme synthase (precorrin-2 oxidase/ferrochelatase domain)	21171.7	20783.8	10184	19089.9	14385.6	15860.9	14496.6	20780.7	24841.4	29093.2		17123	21014.5	1.22727	0.292265
COG1649	Uncharacterized lipoprotein YddW, UPF0748 family	4074.67	1878.17	746	2146.58	1205.92	1638.58	1809.75	4740	5281.08	5700.5		2010.27	3833.98	1.9072	0.119239
COG1651	Protein-disulfide isomerase	15463.1	21962.2	22676.2	13197	23434.8	26100.8	19190.6	9261.93	15150.7	14986		19346.6	16938	0.875502	0.508688
COG1652	Nucleoid-associated protein YgaU, contains BON and LysM domains	19	65.33	61.67	53	123	208	99	108	156	187		64.4	151.6	2.35404	0.0124156
COG1653	ABC-type glycerol-3-phosphate transport system, periplasmic component	80611.6	95005	59175.2	69254.1	78882.9	70974.9	62251.6	68537.4	85882.3	92527.1		76585.8	76034.6	0.992804	0.948323
COG1655	Uncharacterized protein, DUF2225 family	0	2	0	0	0	43	33.5	11	20	6		0.4	22.7	56.75	0.0121088
COG1656	Uncharacterized conserved protein, contains PIN domain	2551.5	4651	4813.5	1477	3804	316	286	94	157	49.5		3459.4	180.5	0.0521767	0.000899751
COG1657	Squalene cyclase	207.34	541.51	367	310	902.01	1376.65	1016	203.99	599	213.67		465.572	681.862	1.46457	0.428563
COG1658	5S rRNA maturation endonuclease (Ribonuclease M5), contains TOPRIM domain	20152	19468.5	9300	17953.2	12784.2	13782.9	13304.2	19769	22819.8	27528.5		15931.6	19440.9	1.22027	0.335805
COG1659	Uncharacterized protein, linocin/CFP29 family	3070.3	5402.4	5306.3	1757.1	6111.9	2914.2	2392.9	612.6	1368.1	503.4		4329.6	1558.24	0.359904	0.0194057
COG1660	RNase adaptor protein for sRNA GlmZ degradation, contains a P-loop ATPase domain	26849.6	29057.2	18612.4	23902.3	22503	21103.7	18291.5	23414	28482.8	34645.2		24184.9	25187.4	1.04145	0.776202
COG1661	Predicted DNA-binding protein with PD1-like DNA-binding motif	105.5	237	154	108.5	273	2120.33	1578.33	415.67	1025.5	490		175.6	1125.97	6.41211	0.0196388
COG1662	Transposase and inactivated derivatives, IS1 family	0	0	5	0	0	0	0	0	0	0		1	0	0	0.346594
COG1663	Tetraacyldisaccharide-1-P 4'-kinase	23219.3	23186.8	14146.5	21572.7	17734.6	21666.9	18601.4	22474.7	28501.3	34914.3		19972	25231.7	1.26336	0.160373
COG1664	Cytoskeletal protein CcmA, bactofilin family	1973.13	2824.9	2336.63	2605.27	3890.73	9194.2	6492.23	2811.93	5161.1	3038.4		2726.13	5339.57	1.95866	0.0654068
COG1666	Uncharacterized conserved protein YajQ, UPF0234 family	6347.96	8766.98	8638.05	5453.69	9256.4	5000.96	3543.39	3323.34	4778.6	6740.66		7692.62	4677.39	0.608036	0.0144568
COG1668	ABC-type Na+ efflux pump, permease component	6310.67	7353.01	5890	4035.51	8003.51	4752.8	3985	4881.65	6300.51	5491.34		6318.54	5082.26	0.804341	0.153711
COG1669	Predicted nucleotidyltransferase	19375.9	20010.1	10075.3	18195.9	15531.5	13853.2	13011.5	18226.5	22758.7	27024.8		16637.7	18974.9	1.14048	0.48831
COG1670	Protein N-acetyltransferase, RimJ/RimL family	86858.1	100643	76500.7	72327.1	86982.6	87573.7	72340.1	72458.1	93707.2	100677		84662.3	85351.3	1.00814	0.929207
COG1671	Uncharacterized conserved protein YaiI, UPF0178 family	23642.3	23371.3	13351.5	21949.9	16996.8	22194.5	19039.1	23506	28943	34744.8		19862.4	25685.5	1.29317	0.128037
COG1672	Predicted ATPase, archaeal AAA+ ATPase superfamily	1080	327	266	414	362	208	367	1204	1552	1940		489.8	1054.2	2.15231	0.16239
COG1674	DNA segregation ATPase FtsK/SpoIIIE and related proteins	7946.63	8792.81	8040.72	6272.77	9633.48	11088.4	8092.48	5867.51	8692.35	9574.15		8137.28	8662.97	1.0646	0.622159
COG1677	Flagellar hook-basal body complex protein FliE	4290.1	4743.89	5389.01	4996.29	4756.63	7658.63	5282.31	4111.93	5961.37	7561.71		4835.18	6115.19	1.26473	0.105604
COG1678	Putative transcriptional regulator, AlgH/UPF0301 family	8274.13	10666.1	10465.5	6791.86	11880.4	12162.9	9298.4	5923.67	9412.94	9791.32		9615.62	9317.85	0.969033	0.831244
COG1679	Predicted aconitase	73	164	115	100	333	479	354	117	263	72		157	257	1.63694	0.289805
COG1680	CubicO group peptidase, beta-lactamase class C family	41320.9	64639.6	58859.9	28413.6	60092.5	55273.4	42518.2	21117.4	35565.2	28356.6		50665.3	36566.2	0.72172	0.156545
COG1682	ABC-type polysaccharide/polyol phosphate export permease	13213.7	22087	21467.4	10681.2	25512.3	19430.3	14262.5	6305.93	11317.9	9285.21		18592.3	12120.4	0.6519	0.110621
COG1683	Uncharacterized conserved protein YbbK, DUF523 family	21672.1	20915.5	11173	19653.8	14107.5	14742.5	13629.1	20704	24325.3	29223.2		17504.4	20524.8	1.17255	0.423383
COG1684	Flagellar biosynthesis protein FliR	4355.43	5022.22	5579.68	5154.96	4954.3	8355.97	5453.97	4150.26	6064.37	7591.72		5013.32	6323.26	1.26129	0.13014
COG1686	D-alanyl-D-alanine carboxypeptidase	35295.1	36987.9	26431.4	32131.7	29665.3	37780.2	30168	32304.7	40955.2	48803.8		32102.3	38002.4	1.18379	0.160785
COG1687	Branched-chain amino acid transport protein AzlD	0	4	0	4	0	28	33	5	23	4		1.6	18.6	11.625	0.0228696
COG1690	RNA-splicing ligase RtcB, repairs tRNA damage	3464.47	6687.57	6171.47	2336.77	8192.74	3339.35	2596.39	663.93	1487.77	512.57		5370.6	1720	0.320262	0.0165215
COG1691	NCAIR mutase (PurE)-related protein	330.17	1098.34	666.5	559.42	1278.59	2533.4	1629.08	423.99	1002.42	308.17		786.604	1179.41	1.49937	0.405931
COG1692	Calcineurin-like phosphoesterase	20815.5	20882.5	10503.7	18707.3	15000.7	20690.7	18521	20894.5	25891.3	28507.7		17181.9	22901	1.33286	0.067965
COG1694	NTP pyrophosphatase, house-cleaning of non-canonical NTPs	3493.14	2488.24	1128.47	2186.6	1997.41	3591.35	3093.23	4276.26	4868.6	4620.07		2258.77	4089.9	1.81068	0.00669278
COG1695	DNA-binding transcriptional regulator, PadR family	24806.2	37897.2	35770.7	15875.7	31897.8	13069.8	10619.5	10371.2	12874.7	12592.7		29249.5	11905.6	0.407035	0.00271779
COG1696	D-alanyl-lipoteichoic acid acyltransferase DltB, MBOAT superfamily	1487.8	1524.57	983.47	934.69	1638.16	2302.45	1669.97	1682.59	2344.52	2204.58		1313.74	2040.82	1.55345	0.00864041
COG1697	DNA topoisomerase VI, subunit A	15	51	7	132	155	17	15	3	32	0		72	13.4	0.186111	0.0941738
COG1699	Flagellar assembly factor FliW	275.33	719.83	419.67	559.92	812.92	1629.42	899.41	330.33	674.25	427.51		557.534	792.184	1.42087	0.37773
COG1700	Predicted component of virus defense system, contains PD-(D/E)xK nuclease domain, DUF524	608.5	647.5	629	266	431	192	205	74	94.5	33.5		516.4	119.8	0.231991	0.00119313
COG1702	Phosphate starvation-inducible protein PhoH, predicted ATPase	8444.8	8619.82	6904.05	7075.94	9743.82	13385	10042.5	8241.17	11394.5	11552.3		8157.69	10923.1	1.339	0.0249963
COG1703	Putative periplasmic protein kinase ArgK or related GTPase of G3E family	7897.83	13118.3	12123.2	4738.42	13351.9	13491.9	10732.2	3890	7500.75	3933.51		10245.9	7909.68	0.771983	0.383701
COG1704	Uncharacterized conserved protein	26197.8	27952.7	17521	22427.3	22761.3	23635.8	21092	23963.6	30083.7	32996.1		23372	26354.2	1.1276	0.32713
COG1705	Flagellum-specific peptidoglycan hydrolase FlgJ	4157.13	3119.15	3554.38	3915.77	2698.48	4141.87	2824.65	4274.01	5748.35	8530.15		3488.98	5103.81	1.46284	0.148143
COG1706	Flagellar basal body P-ring protein FlgI	4212.1	4668.89	5367.01	5023.29	4591.63	7477.8	4810.81	3989.93	5663.87	7485.71		4772.58	5885.62	1.23322	0.166
COG1708	Predicted nucleotidyltransferase	792	744	445	844	927	389	243	771	1335	1216		750.4	790.8	1.05384	0.865922
COG1712	Predicted dinucleotide-utilizing enzyme	188.5	438	260	180.5	552	3844	2831	571	1761.5	566		323.8	1914.7	5.91322	0.0388975
COG1713	HD superfamily phosphohydrolase YqeK (fused to NMNAT in mycoplasms)	20152	19451.5	9297	17966.2	12826.2	13912.6	13389.8	19712	22915.8	27542.5		15938.6	19494.5	1.2231	0.327909
COG1714	Uncharacterized membrane protein YckC, RDD family	9665.76	14615.4	13433	6385.13	15472.5	11913.3	9626.79	4908.94	7389.54	4426.23		11914.4	7652.96	0.642331	0.0903301
COG1715	Restriction endonuclease Mrr	1977.5	3855	4333	1345.5	2840	57	38	87	51.5	70		2870.2	60.7	0.0211484	0.00101112
COG1716	Forkhead associated (FHA) domain, binds pSer, pThr, pTyr	6327.5	10724.5	10796	3519	9894	2503.5	2307.99	711	1222	497.5		8252.2	1448.4	0.175517	0.00187648
COG1718	Serine/threonine-protein kinase RIO1	1516.13	1437.65	1803.88	1548.52	1129.23	553.62	377.9	1106.01	1492.1	1719.65		1487.08	1049.86	0.705984	0.158489
COG1719	Predicted hydrocarbon binding protein, contains 4VR domain	0	14	8	6	0	10	20	0	4	0		5.6	6.8	1.21429	0.800966
COG1720	tRNA (Thr-GGU) A37 N-methylase	3129.63	2922.65	3410.38	3649.02	2626.23	3333.62	1679.73	2889.01	3725.6	6420.65		3147.58	3609.72	1.14682	0.58051
COG1721	Uncharacterized conserved protein, DUF58 family, contains vWF domain	6428.11	12010.8	11817.4	4456.71	12753	7446.85	5724.47	1701.17	3535.71	1770.8		9493.21	4035.8	0.425125	0.0275848
COG1722	Exonuclease VII small subunit	27482.3	30352.8	19812	24487.9	24926.3	26344.2	22265.5	24407	30762	35405.8		25412.3	27836.9	1.09541	0.432356
COG1723	Uncharacterized protein, Rmd1/YagE family	299	394	547	196	555	2662.33	2143	418.67	1154	397		398.2	1355	3.40281	0.0719414
COG1724	Predicted RNA binding protein YcfA, dsRBD-like fold, HicA-like mRNA interferase family	132.97	379.57	193.3	352.93	639.57	361.03	281.4	88.77	182.93	50.9		339.668	193.006	0.56822	0.202353
COG1725	DNA-binding transcriptional regulator YhcF, GntR family	5399.5	7639.67	6774.17	3281.09	8500.76	4566.4	3833.41	2940.32	4792.92	3890.18		6319.04	4004.65	0.633743	0.0444819
COG1726	Na+-transporting NADH:ubiquinone oxidoreductase, subunit NqrA	4824.33	3662.25	3929.58	4473.92	3258.83	3372.75	2200.67	4682.41	6365	9337.25		4029.78	5191.62	1.28831	0.389715
COG1728	Uncharacterized protein YaaR, TM1646/DUF327 family	5	11.5	13	10.25	8.25	58.58	43.75	23	35.75	15.5		9.6	35.316	3.67875	0.0104431
COG1729	Periplasmic TolA-binding protein (function unknown)	3618.63	3849.98	4172.05	4218.02	3850.23	6313.12	4060.73	3520.01	5062.1	6869.65		3941.78	5165.12	1.31035	0.095946
COG1732	Periplasmic glycine betaine/choline-binding (lipo)protein of an ABC-type transport system (osmoprotectant binding protein)	28416.7	34741.7	24340.7	22768.4	28619.1	18090.6	16955.9	20823.7	24854.9	28286.7		27777.3	21802.3	0.784898	0.0788435
COG1733	DNA-binding transcriptional regulator, HxlR family	69784.7	94124.6	72589.6	53832.5	87032.1	59949.6	51652.6	44771.3	60614.6	60531.6		75472.7	55503.9	0.735417	0.0322651
COG1734	RNA polymerase-binding transcription factor DksA	9017.23	10300.3	10527	9505.65	12508.6	16329.9	11153.8	8081.68	12073.4	15056.8		10371.8	12539.1	1.20897	0.207238
COG1735	Predicted metal-dependent hydrolase, phosphotriesterase family	2333	3436.5	2538.5	1273.5	6933.5	3479.33	2862.5	744	1722	618.5		3303	1885.27	0.570774	0.242768
COG1737	DNA-binding transcriptional regulator, MurR/RpiR family, contains HTH and SIS domains	50956.2	51646.8	31694.6	47048.2	36859.8	40205.2	34088.6	47874.5	57211.6	75301.2		43641.1	50936.2	1.16716	0.402034
COG1738	Uncharacterized PurR-regulated membrane protein YhhQ, DUF165 family	27869.6	29205.5	19122.5	24020	23426.7	20409	18387.4	24382.7	29672.1	36236.7		24728.9	25817.6	1.04402	0.775936
COG1739	Putative translation regulator, IMPACT (imprinted ancient) protein family	24521.6	23147.7	13149.4	22124.8	16068	17258.7	15330.6	23763.2	28087.8	35879.7		19802.3	24064	1.21521	0.354168
COG1740	Ni,Fe-hydrogenase I small subunit	3626.46	5761.23	6116.3	3033.44	4313.9	2573.54	1279.73	1417.09	2066.6	1902.91		4570.27	1847.97	0.404347	0.00280601
COG1741	Redox-sensitive bicupin YhaK, pirin superfamily	19045	23755.5	22119.8	15292.7	26249.6	27269.4	20387.9	13922	21273.6	20844		21292.5	20739.4	0.974022	0.850702
COG1742	Uncharacterized inner membrane protein YnfA, drug/metabolite transporter superfamily	3313.8	5876.73	5778.47	2178.6	4751.9	4261.03	3448.4	1061.6	2139.1	767.4		4379.9	2335.51	0.533233	0.0714876
COG1743	Adenine-specific DNA methylase, contains a Zn-ribbon domain	0	1.5	2.5	4	19	10	3	0	1.5	0		5.4	2.9	0.537037	0.542458
COG1744	Basic membrane lipoprotein Med, periplasmic binding protein (PBP1-ABC) superfamily	62526.8	62310.1	31191.8	56126.7	44977.1	46702.7	43400.2	60024.4	71067.8	83775.8		51426.5	60994.2	1.18605	0.348968
COG1747	Uncharacterized N-terminal domain of the transcription elongation factor GreA	43	110	110	38	123	495	382	96	175	75		84.8	244.6	2.88443	0.0963585
COG1748	Saccharopine dehydrogenase, NADP-dependent	2138.3	2271.56	1709.14	1417.6	2635.4	4714.87	3475.23	2205.27	3525.1	2689.9		2034.4	3322.07	1.63295	0.0272851
COG1749	Flagellar hook protein FlgE	4243.93	4696.05	5328.18	5027.12	4499.63	6671.65	4214.64	3876.27	5310.53	7333.05		4758.98	5481.23	1.15176	0.332078
COG1752	Predicted acylesterase/phospholipase RssA, containd patatin domain	55046.2	54586.9	34028.2	48904.3	44172.4	58861.8	49999.3	53465.5	69005.6	77783.1		47347.6	61823	1.30573	0.0543957
COG1755	Uncharacterized protein YpbQ, isoprenylcysteine carboxyl methyltransferase (ICMT) family	846.5	1109.33	924.67	419.5	768.5	950.33	836	315	452	188		813.7	548.266	0.673794	0.192615
COG1757	Na+/H+ antiporter NhaC	127434	122960	66934	116986	83660.2	89026.6	81676.8	122039	145114	185156		103595	124603	1.20279	0.376474
COG1758	DNA-directed RNA polymerase, subunit K/omega	27360.6	29882.5	19571	24230.3	23960	24668.4	21099.5	24150	30038.3	35145.2		25000.9	27020.3	1.08077	0.52484
COG1760	L-serine deaminase	26536.4	26034.9	16025.9	23760.6	20219.3	19324.2	16998.3	24771.8	29294.5	36915.2		22515.4	25460.8	1.13082	0.491041
COG1762	Phosphotransferase system mannitol/fructose-specific IIA domain (Ntr-type)	98223.6	98230.2	52647.6	90437.4	68181.6	76331.8	70937.6	94028.1	113564	139720		81544.1	98916.4	1.21304	0.296782
COG1763	Molybdopterin-guanine dinucleotide biosynthesis protein	2157.5	2552.58	2514.92	2696.75	2550.5	6576.58	4423	2681.75	4231	5309.25		2494.45	4644.32	1.86186	0.0106092
COG1764	Organic hydroperoxide reductase OsmC/OhrA	10234.8	16225	14794.1	8211.69	16283.4	13357.9	9889.88	6042.68	9786.27	8828.83		13149.8	9581.12	0.728614	0.11668
COG1765	Uncharacterized OsmC-related protein	11170.4	17675.4	16514.8	8866.62	19896.6	18450.7	13375.6	5900.12	11030.2	8877.55		14824.8	11526.8	0.777538	0.298339
COG1766	Flagellar biosynthesis/type III secretory pathway M-ring protein FliF/YscJ	4349.43	5012.72	5587.68	5163.21	4927.55	8399.22	5470.22	4169.26	6086.12	7601.22		5008.12	6345.21	1.26698	0.124786
COG1767	Triphosphoribosyl-dephospho-CoA synthetase	18473.2	18804.8	9545.5	16902.2	13359.3	16581.2	15177	18014	22354.7	26282.7		15417	19681.9	1.27664	0.152035
COG1768	Predicted phosphohydrolase	63.33	164.83	144.67	59.92	175.92	711.92	526.41	145.33	281.75	108.51		121.734	354.784	2.91442	0.0841203
COG1770	Protease II	6981.46	9388.23	10246.1	6249.44	9698.56	8401.7	5982.57	4160.09	6193.1	7503.9		8512.76	6448.27	0.757483	0.0909354
COG1773	Rubredoxin	43976.6	48120.8	29466.6	37735.2	37988.8	30083.4	28250.6	36963.9	45100.2	54339.8		39457.6	38947.6	0.987074	0.932056
COG1774	Cell fate regulator YaaT, PSP1 superfamily (controls sporulation, competence, biofilm development)	21571.7	20911.3	10258	18924.9	14815.6	16050.7	14804.2	21150.7	25139.4	29704.2		17296.3	21369.8	1.23552	0.277839
COG1775	Benzoyl-CoA reductase/2-hydroxyglutaryl-CoA dehydratase subunit, BcrC/BadD/HgdB	18277	18390.5	9175	16794.2	12496.2	13286.9	12432.8	17335	20826.8	25731.5		15026.6	17922.6	1.19272	0.371363
COG1776	Chemotaxis protein CheY-P-specific phosphatase CheC	723.16	696.08	1368.25	841.34	353.75	418.67	316.58	433.74	318.25	708.76		796.516	439.2	0.551401	0.0814549
COG1778	3-deoxy-D-manno-octulosonate 8-phosphate phosphatase KdsC and related HAD superfamily phosphatases	22598.8	21798.5	12954.4	20966.7	15682.6	17386.4	15258.9	21612.2	26652.8	34318.3		18800.2	23045.7	1.22582	0.309964
COG1780	Protein involved in ribonucleotide reduction	3053.5	5390.33	5303.17	1758.5	6115.5	1308.67	1196.5	456	651.5	275		4324.2	777.534	0.17981	0.00303827
COG1781	Aspartate carbamoyltransferase, regulatory subunit	3216.33	2160.25	2898.58	2993.92	1557.83	1956.08	1225.67	3021.41	3483	6785.25		2565.38	3294.28	1.28413	0.48962
COG1782	Predicted metal-dependent RNase, contains metallo-beta-lactamase and KH domains	0	4	0	0	7	0	6	0	0	0		2.2	1.2	0.545455	0.606499
COG1783	Phage terminase large subunit	6.8	18.4	2.8	5.6	11.4	18.2	17.4	34.6	11.6	5.4		9	17.44	1.93778	0.168953
COG1785	Alkaline phosphatase	4255.49	3970.66	5145.5	4516.51	2771.33	2998.83	1511	3054.82	3513.5	6607.01		4131.9	3537.03	0.856031	0.53824
COG1786	Swiveling domain associated with predicted aconitase	40	66	60	51	134	447	333	110	229	72		70.2	238.2	3.39316	0.0466687
COG1787	Endonuclease, HJR/Mrr/RecB family	5	13	6	4	30	0	0	0	0	0		11.6	0	0	0.0442137
COG1788	Acyl CoA:acetate/3-ketoacid CoA transferase, alpha subunit	25953.8	31264.6	21468.4	21551.8	27468.2	22783.2	20327.9	20260.7	26611.8	28505.8		25541.4	23697.9	0.927823	0.481533
COG1791	Acireductone dioxygenase (methionine salvage), cupin superfamily	3681.8	7373.4	7970.8	2222.6	5415.4	78.7	61.73	36.6	36.1	11.4		5332.8	44.906	0.00842072	0.00123221
COG1792	Cell shape-determining protein MreC	25215.1	24664.7	14325.4	22875.3	18169.5	20749	18147	24392.2	29831.3	36416.2		21050	25907.1	1.23074	0.246803
COG1793	ATP-dependent DNA ligase	7756.67	13949.8	12770.5	4635.67	15731.8	11293.3	8834.99	2448.66	4942.67	1911.67		10968.9	5886.26	0.536632	0.102164
COG1794	Aspartate/glutamate racemase	20886.3	21313.1	12414.2	19813.2	15058.1	20522.5	17703.9	20018.4	25599.2	31334.8		17897	23035.8	1.28713	0.126603
COG1795	Formaldehyde-activating enzyme nesessary for methanogenesis	503.64	1238.08	924.8	519.44	1960.08	7615.84	5625.4	1461.58	3160.44	1125.74		1029.21	3797.8	3.69002	0.0612503
COG1796	DNA polymerase/3'-5' exonuclease PolX	243.67	727.34	491	236.67	1236.34	1387.15	1039.33	310.99	586.67	231.67		587.004	711.162	1.21151	0.677998
COG1797	Cobyrinic acid a,c-diamide synthase	24033.1	26993.6	15843.1	20776.5	21684.8	21702.6	19100.1	21188.6	26283.8	28688.9		21866.2	23392.8	1.06981	0.567387
COG1799	FtsZ-interacting cell division protein YlmF	23557.5	25589.5	15018	19948.8	19564.8	16410.6	15575.8	20327	24103.8	27976.5		20735.7	20878.7	1.0069	0.962664
COG1801	Uncharacterized conserved protein YecE, DUF72 family	7146.77	12413.9	12222	5593.96	12829.8	11799	8879.45	3340.93	6655.04	3588.39		10041.3	6852.55	0.682438	0.18752
COG1802	DNA-binding transcriptional regulator, GntR family	104378	123505	79748.4	89319.8	113865	97151.6	84067.8	84664.7	110688	122801		102163	99874.5	0.977596	0.839577
COG1803	Methylglyoxal synthase	22455.3	21709.1	12200.2	20734.2	14959.1	15629.7	14222.4	21432.1	24910.8	32374.8		18411.6	21713.9	1.17936	0.418799
COG1804	Crotonobetainyl-CoA:carnitine CoA-transferase CaiB and related acyl-CoA transferases	33515.3	61007.8	57164.3	19875.5	69579.5	38335.2	30687.5	7810.87	18339.5	6103.8		48228.5	20255.4	0.419988	0.0372275
COG1805	Na+-transporting NADH:ubiquinone oxidoreductase, subunit NqrB	4781.33	3566.25	3831.58	4441.92	3144.83	2929.75	1895.67	4596.41	6216	9265.25		3953.18	4980.62	1.2599	0.462753
COG1806	Regulator of PEP synthase PpsR, kinase-PPPase family (combines ADP:protein kinase and phosphorylase activities)	3527.63	3900.48	4007.05	4018.27	3836.48	7486.19	5133.98	3946.01	5819.35	7130.15		3857.98	5903.14	1.53011	0.0142535
COG1807	4-amino-4-deoxy-L-arabinose transferase or related glycosyltransferase of PMT family	28063.9	31669.1	20956.3	23789.9	29289	28914.2	24601.3	23887.7	32094.2	35753.8		26753.6	29050.2	1.08584	0.46031
COG1808	Uncharacterized membrane protein	1080	327	266	414	362	208.67	367	1204	1552	1940		489.8	1054.33	2.15258	0.162224
COG1809	Phosphosulfolactate synthase, CoM biosynthesis protein A	14	24	22	8	27	98	78	19.67	53	12		19	52.134	2.74389	0.0848971
COG1811	Uncharacterized membrane protein YqgA, affects biofilm formation	20146	19476.5	9321	18050.2	12808.2	14235.9	13325.8	19613	22847.8	27522.5		15960.4	19509	1.22234	0.325635
COG1812	Archaeal S-adenosylmethionine synthetase	50	130	72	49	134	1668	1236	229	749	247		87	825.8	9.49195	0.030315
COG1814	Predicted Fe2+/Mn2+ transporter, VIT1/CCC1 family	5631.83	10271.8	10247.7	3333.17	7646.67	3506.68	2600.99	723.5	1429.5	480.01		7426.23	1748.14	0.2354	0.00462305
COG1815	Flagellar basal body rod protein FlgB	4351.1	4998.39	5578.01	5157.54	4927.88	8248.88	5389.56	4146.93	6029.12	7577.21		5002.58	6278.34	1.25502	0.134598
COG1816	Adenosine deaminase	25718	28677.7	19903.1	23245.2	23192.8	21546.6	18660.2	21485.4	27376.8	33504.4		24147.4	24514.7	1.01521	0.906595
COG1817	Predicted glycosyltransferase	0	3	0	0	2	44	42	11	16	7		1	24	24	0.0197503
COG1819	UDP:flavonoid glycosyltransferase YjiC, YdhE family	13071.5	16879.1	15251.1	8598.59	23749.7	13067.7	10433.7	6333.24	9820.17	9925.42		15510	9916.04	0.639333	0.0726556
COG1820	N-acetylglucosamine-6-phosphate deacetylase	24342.2	24334.1	14014.2	22124.7	17143.6	19439.3	17229.4	23172.4	27776.2	34514.4		20391.8	24426.4	1.19785	0.309577
COG1821	Predicted ATP-dependent carboligase, ATP-grasp superfamily	127.17	349.84	267.5	123.17	525.34	1237.82	906	194.99	521.67	203.67		278.604	612.83	2.19965	0.161733
COG1823	L-cystine uptake protein TcyP, sodium:dicarboxylate symporter family	4381.66	3273.75	3306.91	4361.84	1754.41	2744	1775.92	4263.07	3947.75	6917.75		3415.71	3929.7	1.15048	0.618594
COG1824	Permease, similar to cation transporters	42	79	31	20	55	31	21	2	22	6		45.4	16.4	0.361233	0.0362804
COG1825	Ribosomal protein L25 (general stress protein Ctc)	8569.8	11654.8	11116	7088.44	13007.3	13358.9	9837.48	6159.67	9807.52	9913.82		10287.3	9815.47	0.954136	0.770925
COG1826	Sec-independent protein translocase protein TatA	13206.4	19538	18949.1	12194.6	21796	20684.1	14726.7	8570.28	13982	14837.4		17136.8	14560.1	0.849637	0.365737
COG1827	Transcriptional regulator of NAD metabolism, contains HTH and 3H domains	18245	18231.5	9110	16667.2	12405.2	12772.2	12382.2	17316	20801.8	25733.5		14931.8	17801.2	1.19216	0.381457
COG1828	Phosphoribosylformylglycinamidine (FGAM) synthase, PurS component	3752	7108.83	6364.17	2514	8326.5	7682.83	6027.33	1641	3528	1151		5613.1	4006.03	0.713693	0.360089
COG1830	Fructose-bisphosphate aldolase class Ia, DhnA family	504.5	1240	970.5	639.5	1521	3593.83	2407.83	488.67	1477.5	423		975.1	1678.17	1.72102	0.296745
COG1832	Predicted CoA-binding protein	3434	4955.33	3964.17	3372.5	7234	9204.5	6203.83	2965.67	5095.5	5484.5		4592	5790.8	1.26106	0.361712
COG1833	Uri superfamily endonuclease	0	0	0	0	38	40	0	0	19	2		7.6	12.2	1.60526	0.684112
COG1834	N-Dimethylarginine dimethylaminohydrolase	1114.47	1782.74	1275.8	738.27	1728.24	3981.85	3052.4	758.59	1914.77	624.07		1327.9	2066.34	1.55609	0.308408
COG1835	Peptidoglycan/LPS O-acetylase OafA/YrhL, contains acyltransferase and SGNH-hydrolase domains	39087.8	49742.4	37577.3	30617.8	44888.4	36758.3	31637.6	26718.2	36309.7	37699		40382.7	33824.6	0.8376	0.127684
COG1836	Uncharacterized membrane protein	117	351	223	120	708	44.83	51	12	41.5	12		303.8	32.266	0.106208	0.0388715
COG1837	Predicted RNA-binding protein YlqC, contains KH domain, UPF0109 family	23800.5	26414	15610.5	20287.8	20733.8	18028.6	16431.1	20465	24568.2	28145.5		21369.3	21527.7	1.00741	0.956512
COG1838	Tartrate dehydratase beta subunit/Fumarate hydratase class I, C-terminal domain	20147	19479	9336.5	18059.2	12818.2	14328.2	13353.8	19626	22888.2	27524.5		15968	19544.2	1.22396	0.320916
COG1839	Adenosine/AMP kinase	724.5	997.5	838	380	1176	330.5	274	92	169	51.5		823.2	183.4	0.222789	0.00219503
COG1840	ABC-type Fe3+ transport system, periplasmic component	73220.7	79238.5	50544	67539.5	60769.3	72729.2	61326.9	66719.1	85590.2	103408		66262.4	77954.6	1.17645	0.231634
COG1841	Ribosomal protein L30/L7E	28533.1	30560	19987.5	24863.8	25108	25344.7	21776.5	25443.7	31904.3	37142.2		25810.5	28322.3	1.09732	0.466512
COG1842	Phage shock protein A	9298.66	11339.5	12071.7	8698.09	11077.4	6847.08	4487.75	5759.82	7753.75	12427		10497.1	7455.08	0.710206	0.0772487
COG1843	Flagellar hook assembly protein FlgD	3911.26	3927.05	4795.51	4673.79	3273.96	3635.32	2006.47	3275.27	4051.2	6947.05		4116.31	3983.06	0.967628	0.881046
COG1845	Heme/copper-type cytochrome/quinol oxidase, subunit 3	9289.07	13918.4	12467.5	7535.72	15192	17134.5	12844	6499.88	11491	9568.12		11680.6	11507.5	0.985184	0.941128
COG1846	DNA-binding transcriptional regulator, MarR family	173628	202328	136486	148192	173842	170597	145219	146870	189587	204515		166895	171358	1.02674	0.791674
COG1847	Predicted RNA-binding protein Jag, conains KH and R3H domains	23525.5	25843	15130.5	20089.8	20226.8	16615.1	15301.6	20147.5	23983.8	27904.5		20963.1	20790.5	0.991766	0.95483
COG1848	Predicted nucleic acid-binding protein, contains PIN domain	144	311	205	191	640	819	557	147	435.5	98		298.2	411.3	1.37928	0.501729
COG1850	Ribulose 1,5-bisphosphate carboxylase, large subunit, or a RuBisCO-like protein	304	772.83	431.17	374.5	792.5	1067.5	840.33	296.5	569.5	226.5		535	600.066	1.12162	0.74077
COG1852	Uncharacterized protein	18257	18327.5	9175	16776.2	12434.2	13214.2	12391.8	17324	20795.8	25725.5		14994	17890.2	1.19316	0.372006
COG1853	NADH-FMN oxidoreductase RutF, flavin reductase (DIM6/NTAB) family	52034.2	75857	64068.3	37980.2	75688.8	41747.8	35496.8	28059.5	38698	35581.7		61125.7	35916.8	0.587589	0.0106941
COG1854	S-ribosylhomocysteine lyase LuxS, autoinducer biosynthesis	3999.33	2890.75	3366.58	3724.17	2329.08	2253.33	1410.92	3871.41	4768.75	8000.75		3261.98	4061.03	1.24496	0.51942
COG1857	CRISPR/Cas system-associated protein Cas7, RAMP superfamily	0	0	0	0	38	40	0	0	19	2		7.6	12.2	1.60526	0.684112
COG1858	Cytochrome c peroxidase	2370.64	4011.83	3190.22	2892.03	5011.25	13891.6	9854.37	3370.65	7359.61	3734.66		3495.19	7642.18	2.18648	0.0744883
COG1859	RNA:NAD 2'-phosphotransferase, TPT1/KptA family	53.67	112.67	98.67	48.67	176.34	508.32	367.33	71.66	212.67	74.67		98.004	246.93	2.51959	0.129316
COG1861	Spore coat polysaccharide biosynthesis protein SpsF, cytidylyltransferase family	1033	1061.58	1110.92	1069.25	942.5	1285.75	574	977.75	1462	1418.25		1043.45	1143.55	1.09593	0.567869
COG1862	Preprotein translocase subunit YajC	28572.8	30618.3	20102.5	24876.4	24935.3	26714.5	22847.5	25657.7	32376	37370.8		25821.1	28993.3	1.12285	0.345938
COG1863	Multisubunit Na+/H+ antiporter, MnhE subunit	3492.3	6409.73	5966.47	2136.1	7468.9	6597.2	5129.73	1533.6	3017.6	1009.4		5094.7	3457.51	0.678648	0.291249
COG1864	DNA/RNA endonuclease G, NUC1	2423.17	1686.09	2278.58	1520.58	1241.17	876.42	851	1698.41	2058.16	2691.75		1829.92	1635.15	0.893564	0.654202
COG1865	Adenosylcobinamide amidohydrolase	82	200	125	219	463	2571.33	1903	518	1067	353		217.8	1282.47	5.88827	0.0369663
COG1866	Phosphoenolpyruvate carboxykinase, ATP-dependent	4377.63	3833.65	4057.05	4116.36	3866.9	6125.27	4223.4	4506.67	6554.44	8562.32		4050.32	5994.42	1.47999	0.0391732
COG1868	Flagellar motor switch protein FliM	4331.3	4946.99	5552.21	5138.94	4853.48	8205.68	5363.16	4112.33	6014.52	7573.81		4964.58	6253.9	1.2597	0.131447
COG1869	D-ribose pyranose/furanose isomerase RbsD	22328.7	21303.1	11989.2	20615.8	14079.8	15663.3	14240.9	21621.7	24883.8	32641.8		18063.3	21810.3	1.20744	0.368987
COG1871	Chemotaxis receptor (MCP) glutamine deamidase CheD	2553.66	2484.41	2337.92	2812.84	2918.75	1895.33	1418.08	2367.08	3632.75	3792.76		2621.52	2621.2	0.999879	0.999494
COG1872	Uncharacterized conserved protein YggU, UPF0235/DUF167 family	5983.3	8555.32	8926.05	5590.69	10014.6	9799.77	6983.9	4107.5	6722.27	7462.32		7813.99	7015.15	0.897769	0.541703
COG1873	Sporulation protein YlmC, PRC-barrel domain family	1982.5	1335.33	328.67	1412	681.5	1668.16	1400	2462	2441	1892		1148	1972.63	1.71832	0.0506509
COG1874	Beta-galactosidase GanA	236	438.33	486.17	209	361	583.32	449.5	197.68	294.5	167		346.1	338.4	0.977752	0.937769
COG1875	Predicted ribonuclease YlaK, contains NYN-type RNase and PhoH-family ATPase domains	25866.6	27567.7	18457.9	22629.5	22042.7	18089	16380.7	21977.2	27104.6	34547.7		23312.9	23619.8	1.01317	0.93518
COG1876	LD-carboxypeptidase LdcB, LAS superfamily	4708.33	3609.25	2938.58	4504.42	2349.33	3204.91	2090.17	4878.41	5322.5	7825.25		3621.98	4664.25	1.28776	0.362234
COG1877	Trehalose-6-phosphatase	1743.8	3003.23	2124.47	1267.6	5154.9	6899.7	5379.9	1424.6	3129.1	1035.4		2658.8	3573.74	1.34412	0.508689
COG1878	Kynurenine formamidase	10543.8	18299.5	16115.3	7150.75	21279.4	11926.7	9001.75	4505	6955.92	3458.16		14677.8	7169.51	0.48846	0.0365523
COG1879	ABC-type sugar transport system, periplasmic component, contains N-terminal xre family HTH domain	49924.1	54031.9	32951.5	46304.7	42747.3	41247.6	35549.3	45078.1	55611.2	68823.7		45191.9	49262	1.09006	0.57119
COG1881	Uncharacterized conserved protein, phosphatidylethanolamine-binding protein (PEBP) family	6842.16	9434.74	9700.59	5819.09	10395	7640.76	5483.32	3938.41	5806.5	7227.26		8438.32	6019.25	0.713324	0.060639
COG1882	Pyruvate-formate lyase	25185	23334.2	14521.2	23211.3	15695.5	17172.8	14947	23968.7	27929	36502.2		20389.4	24103.9	1.18218	0.42827
COG1883	Na+-transporting methylmalonyl-CoA/oxaloacetate decarboxylase, beta subunit	20095	19228.5	9805	17793.2	13516.2	13357.2	12986.8	19383	23710.8	29062.5		16087.6	19700	1.22455	0.349248
COG1884	Methylmalonyl-CoA mutase, N-terminal domain/subunit	14740.8	24572.7	22987.3	8785.42	25208.4	20482.9	16466.1	6559.67	12196.2	6871.51		19258.9	12515.3	0.649843	0.147701
COG1886	Flagellar motor switch/type III secretory pathway protein FliN	3704.3	3470.16	4345.04	4453.69	2968.23	4561.1	2649.41	3297.33	4387.27	7042.31		3788.28	4387.48	1.15817	0.475652
COG1887	CDP-glycerol glycerophosphotransferase, TagB/SpsB family	1042	1202.5	988	909.25	932.25	811.25	562.25	1357	1453.75	1330.5		1014.8	1102.95	1.08686	0.643337
COG1891	Uncharacterized protein, UPF0264 family	233.17	582.84	443.5	245.17	955.34	3767.82	2783	709.99	1556.67	556.67		492.004	1874.83	3.8106	0.059703
COG1893	Ketopantoate reductase	26329	28756.3	18944.8	23059.3	21865.9	29131	24481.9	23723.8	32063.4	35764.3		23791.1	29032.9	1.22033	0.102967
COG1894	NADH:ubiquinone oxidoreductase, NADH-binding 51 kD subunit (chain F)	30071.3	36110.6	25364.2	26035.9	30637.4	32175.7	27104.7	24806.4	32499.9	34949.7		29643.9	30307.3	1.02238	0.811378
COG1895	Uncharacterized protein, contains HEPN domain, UPF0332 family	15	51	12	132	157	21	13	3	32	0		73.4	13.8	0.188011	0.0877826
COG1896	5'-deoxynucleotidase YfbR and related HD superfamily hydrolases	21497.8	21689.1	12837.2	20538.7	15761.1	20793.5	17143.4	20991.4	26287.2	32657.8		18464.8	23574.7	1.27674	0.152173
COG1897	Homoserine trans-succinylase	21246.3	21154.1	12376.2	20115.2	14834.1	14816	13434.4	19891.4	24039.8	31783.8		17945.2	20793.1	1.1587	0.474915
COG1898	dTDP-4-dehydrorhamnose 3,5-epimerase or related enzyme	29269.5	34255.2	24339	25630.4	29061.9	26465.4	22110.7	24035.2	31854.4	36653.5		28511.2	28223.8	0.989922	0.930151
COG1899	Deoxyhypusine synthase	165.67	468.84	290	383.67	882.34	1394.82	1007.66	199.66	658.17	210.67		438.104	694.196	1.58455	0.355865
COG1900	Uncharacterized conserved protein, DUF39 family	12	105	69	112	31	491	50	19	18	4		65.8	116.4	1.769	0.612439
COG1901	tRNA pseudouridine-54 N-methylase	0	0	0	0	0	23	14	88	62	179		0	73.2	#DIV/0!	0.0386994
COG1902	2,4-dienoyl-CoA reductase or related NADH-dependent reductase, Old Yellow Enzyme (OYE) family	70316.7	82891	62196.7	59077.2	73523.4	62949.2	52986.5	54081.1	71546.1	81100		69601	64532.6	0.927179	0.477848
COG1903	Cobalamin biosynthesis protein CbiD	20209	19796.5	9444	18149.2	13038.2	14298.2	13381.1	19624	22857.8	27518.5		16127.4	19535.9	1.21135	0.342781
COG1904	Glucuronate isomerase	2697.67	1977.17	1924.17	2364.67	1951.34	3567.48	2415	3092.66	4063.17	6590.67		2183	3945.8	1.80751	0.0423887
COG1905	NADH:ubiquinone oxidoreductase 24 kD subunit (chain E)	45131.1	48739.4	29062.7	40733	36449.2	43353.7	38126.7	41703.4	52404.1	60393.7		40023.1	47196.3	1.17923	0.213706
COG1907	Predicted archaeal sugar kinase	233.17	582.84	443.5	245.17	955.34	3767.82	2783	709.99	1556.67	556.67		492.004	1874.83	3.8106	0.059703
COG1908	Coenzyme F420-reducing hydrogenase, delta subunit	18259	18335	9167	16766	12451	13331	12445	17324	20831	25728		14995.6	17931.8	1.1958	0.364093
COG1910	Periplasmic molybdate-binding protein/domain	1308.66	1230.83	1321.5	1501.59	1352.25	564.09	374.58	965.99	1497.25	1594.51		1342.97	999.284	0.744087	0.201949
COG1912	S-adenosylmethionine hydrolase (SAM-hydroxide adenosyltransferase)	1039.66	1705.08	1951.75	1278.59	1752.5	924.09	743.33	438.08	583.5	602.26		1545.52	658.252	0.425911	0.00143105
COG1913	Predicted Zn-dependent protease	0	0	0	0	9	0	0	0	0	0		1.8	0	0	0.346594
COG1914	Mn2+ and Fe2+ transporters of the NRAMP family	9747.3	9214.98	7761.89	8328.69	7279.57	11826.8	8609.07	9066.5	11736.8	14932.3		8466.49	11234.3	1.32691	0.0537151
COG1915	Uncharacterized conserved protein, contains Saccharopine dehydrogenase N-terminal (SDHN) domain	49.67	149.34	66	155.67	288.34	502.32	375	86.99	251.67	75.67		141.804	258.33	1.82174	0.244203
COG1916	Pheromone shutdown protein TraB, contains GTxH motif (function unknown)	0	2	0	2	0	0	0	0	0	6		0.8	1.2	1.5	0.765504
COG1917	Cupin domain protein related to quercetin dioxygenase	7578.26	13276.1	12076.1	4986.88	14481.6	15242.4	11535.8	4352.19	8183.37	4125.5		10479.8	8687.85	0.829008	0.538952
COG1918	Fe2+ transport system protein FeoA	25494.7	24642.8	13587.6	23327.4	17285.8	21279.9	17910.5	25230.6	29796.5	36146.9		20867.7	26072.9	1.24944	0.224835
COG1920	2-phospho-L-lactate guanylyltransferase, coenzyme F420 biosynthesis enzyme, CobY/MobA/RfbA family	3407	6214.5	5798.5	1995	7273.5	2473	2133	617	1201	416		4937.7	1368	0.277052	0.00945442
COG1921	Seryl-tRNA(Sec) selenium transferase	23572.1	23348.3	13805.4	21845.6	18146.7	21771.8	18440.3	22439.2	27333.5	33428.3		20143.6	24682.6	1.22533	0.194083
COG1922	UDP-N-acetyl-D-mannosaminuronic acid transferase, WecB/TagA/CpsF family	3050	3123.16	2570.84	2834	3754	7851.5	5586.83	3810	6043.5	6962		3066.4	6050.77	1.97325	0.00298561
COG1923	sRNA-binding regulator protein Hfq	4411.96	4612.73	5603.63	4927.19	4378.31	8022.45	5691.82	4229.42	6150.85	7683.4		4786.76	6355.59	1.32774	0.0629772
COG1924	Activator of 2-hydroxyglutaryl-CoA dehydratase (HSP70-class ATPase domain)	0	0	0	0	0	43	20.33	2	16	0		0	16.266	#DIV/0!	0.0688881
COG1925	Phosphotransferase system, HPr and related phosphotransfer proteins	48666.6	48407.6	28236.6	44464.9	37006.2	41554.3	36493.2	46637.4	56744	69226.1		41356.4	50131	1.21217	0.246288
COG1926	Predicted phosphoribosyltransferase	5219.1	10083.3	9815.1	3280.7	10226.3	2454.23	2048.46	630.54	1124.2	403.8		7724.9	1332.25	0.172461	0.00282384
COG1929	Glycerate kinase	29115.5	30704.5	20061	24589.7	28177.4	21976.3	19544.1	25135	30291.1	36933.2		26529.6	26775.9	1.00928	0.94781
COG1930	ABC-type cobalt transport system, periplasmic component	5	12.5	13	10.25	7.25	52.25	39.75	23	31.75	9.5		9.6	31.25	3.25521	0.0193792
COG1932	Phosphoserine aminotransferase	8368.13	10857.5	10601.5	6657.52	11929.7	11401	8737.23	5781.01	9109.6	9691.65		9682.88	8944.09	0.923701	0.590884
COG1934	Lipopolysaccharide export system protein LptA	3576.63	3721.98	4106.05	4164.02	3719.23	4245.12	2547.4	3136.01	4297.1	6596.65		3857.58	4164.46	1.07955	0.674003
COG1936	Broad-specificity NMP kinase	14	38.66	55.34	42	60	0	8	3	0	0		42	2.2	0.052381	0.00126918
COG1937	DNA-binding transcriptional regulator, FrmR family	30704.1	35691.3	23669.7	25031.8	32142.5	27623.7	24431.7	25164	31010.3	32169.2		29447.9	28079.8	0.953541	0.62861
COG1938	Predicted ATP-dependent carboligase, ATP-grasp superfamily	2578	4969	4781.5	1537	5833	1354	1162.5	328	649.5	243		3939.7	747.4	0.18971	0.0050826
COG1939	23S rRNA maturation mini-RNase III	20152	19451.5	9297	17966.2	12826.2	13919.2	13391.8	19712	22919.8	27542.5		15938.6	19497	1.22326	0.327516
COG1940	Sugar kinase of the NBD/HSP70 family, may contain an N-terminal HTH domain	126385	137802	88826.6	111328	107586	96838	86321.2	109616	134029	164154		114386	118192	1.03327	0.821173
COG1941	Coenzyme F420-reducing hydrogenase, gamma subunit	1862	3757	4013	1246	2918	160	81	12	71	11		2759.2	67	0.0242824	0.000999382
COG1942	Phenylpyruvate tautomerase PptA, 4-oxalocrotonate tautomerase family	3795.23	7172.69	6194.91	2735.47	12706.4	5349.94	3892.36	1362.13	2703.8	1157.71		6520.93	2893.19	0.443677	0.0940889
COG1943	REP element-mobilizing transposase RayT	21711.9	22541.3	12033.9	19760.4	17365.2	20275.2	18036.6	21038.3	25927.7	29177.8		18682.5	22891.1	1.22527	0.167522
COG1944	Ribosomal protein S12 methylthiotransferase accessory factor YcaO	3172.13	3320.64	3525.39	3701.52	2820.23	2746.62	1317.4	2580.01	3382.6	5905.65		3307.98	3186.46	0.963263	0.878948
COG1945	Pyruvoyl-dependent arginine decarboxylase (PvlArgDC)	31.33	101.33	26.67	139.67	243.67	273.34	145.66	35.33	141	32.01		108.534	125.468	1.15602	0.783935
COG1946	Acyl-CoA thioesterase	23323.9	37285.9	37236.3	14738.6	36590.6	15297	12712.8	6134.11	9634.7	8380.55		29835.1	10431.8	0.34965	0.00413495
COG1947	4-diphosphocytidyl-2C-methyl-D-erythritol kinase	28249.8	30365.8	19488	24692.4	24732.3	26877.8	22948.2	25632.7	32496.5	37338.8		25505.7	29058.8	1.13931	0.296933
COG1949	Oligoribonuclease (3'-5' exoribonuclease)	6513.63	8872.65	8970.38	5494.02	9027.73	4700.62	3397.4	3422.01	4694.6	6837.65		7775.68	4610.46	0.592933	0.011531
COG1950	Uncharacterized membrane protein YvlD, DUF360 family	3457.5	6391.5	5915	2212	7587	2718.83	2135	616.67	1286.5	447		5112.6	1440.8	0.281814	0.00939618
COG1951	Tartrate dehydratase alpha subunit/Fumarate hydratase class I, N-terminal domain	27778	29044.8	18777.2	24148.4	22816.2	21152	18419.1	24471.3	30044.3	36524.7		24512.9	26122.3	1.06565	0.677089
COG1952	Preprotein translocase subunit SecB	3700.63	3918.98	4278.05	4094.02	4065.23	7918.12	5605.4	3852.01	6025.1	7190.65		4011.38	6118.26	1.52522	0.0175442
COG1953	Cytosine/uracil/thiamine/allantoin permease	2899.63	3810.06	3062.14	1457.77	7151.57	1933.54	1746.05	613.93	971.6	397.41		3676.23	1132.51	0.308061	0.0340017
COG1954	Glycerol-3-phosphate responsive antiterminator (mRNA-binding)	20149	19436.5	9284	17953.2	12802.2	13768.9	13289.2	19682	22817.8	27520.5		15925	19415.7	1.2192	0.33822
COG1956	GAF domain-containing protein, putative methionine-R-sulfoxide reductase	7861.63	8045.15	7722.88	6239.02	5898.23	3837.95	2759.73	6302.68	7081.6	9872.65		7153.38	5970.92	0.834699	0.400438
COG1957	Inosine-uridine nucleoside N-ribohydrolase	7070.83	9766.33	10471.7	6344.26	10107.8	5839.73	3979.92	3730.81	5103.92	6996.67		8752.17	5130.21	0.586164	0.00837074
COG1959	DNA-binding transcriptional regulator, IscR family	74675.3	81512	51322.1	67357.2	63511.4	78135.2	66594.1	68590.6	88282.3	98860.3		67675.6	80092.5	1.18348	0.156784
COG1960	Acyl-CoA dehydrogenase related to the alkylation response protein AidB	107841	138887	104346	89261.1	130785	114571	95713.9	79744.6	111529	113976		114224	103107	0.902674	0.355014
COG1961	Site-specific DNA recombinase related to the DNA invertase Pin	71465.8	74976	43772.8	61714.2	57978.3	58997.6	53151.8	65522.6	80016	90531.5		61981.4	69643.9	1.12363	0.409822
COG1963	Acid phosphatase family membrane protein YuiD	20144	19415.5	9279	17965.2	12814.2	13876.9	13362.8	19614	22905.8	27540.5		15923.6	19460	1.22208	0.330979
COG1964	Uncharacterized Fe-S cluster-containing enzyme, radical SAM superfamily	2587.5	4534.5	4768	1443	3272	595	554.33	198	307.5	114.5		3321	353.866	0.106554	0.00145191
COG1965	Iron-binding protein CyaY, frataxin homolog	3326.13	2938.65	3577.38	3658.52	2514.23	4160.62	2641.73	3086.01	4366.6	6676.65		3202.98	4186.32	1.30701	0.21644
COG1966	Carbon starvation protein CstA	44498.3	46235	28370.4	41164.9	32768.3	32712.3	28629.2	40053	48932	63551.8		38607.4	42775.7	1.10797	0.574909
COG1968	Undecaprenyl pyrophosphate phosphatase UppP	28668.8	31007.8	20335	25005.4	25706.3	27431.8	23346.5	25797.7	32835.5	37476.8		26144.7	29377.7	1.12366	0.331695
COG1969	Ni,Fe-hydrogenase I cytochrome b subunit	967	1107	699	995	1133	1117	487	920	1546	1321		980.2	1078.2	1.09998	0.631499
COG1970	Large-conductance mechanosensitive channel	30209.5	34111.5	23671.9	25823.5	27760.4	25097.9	21811.1	25346.3	31842.3	37038.3		28315.4	28227.2	0.996886	0.979216
COG1971	Putative Mn2+ efflux pump MntP	22049	20641.5	9498	19352.8	13160.8	15330.7	14286.2	21937	24925.2	29330.5		16940.4	21161.9	1.2492	0.290346
COG1972	Nucleoside permease NupC	7413.99	6605.59	9129.07	8299.1	4883.66	5519.06	3153.68	6122.38	7257.17	13392.4		7266.28	7088.94	0.975594	0.926454
COG1974	SOS-response transcriptional repressor LexA (RecA-mediated autopeptidase)	30075.1	34863.8	25257.4	26334.1	28361.7	26496.9	22730.6	24794.7	31153.5	35898.8		28978.4	28214.9	0.973652	0.79972
COG1975	Xanthine and CO dehydrogenase maturation factor, XdhC/CoxF family	24516.1	29936.9	20587.1	21012.4	24722	19447	17577.6	19011.5	24014.5	27055.7		24154.9	21421.3	0.88683	0.295769
COG1977	Molybdopterin converting factor, small subunit	30872.8	39354.6	29391.3	26303	34987.3	27678.8	23487.5	22789.3	30157.5	34071.4		32181.8	27636.9	0.858774	0.180445
COG1978	Predicted RNase H-related nuclease YkuK, DUF458 family	14	23	22	7	25	0	3.5	0	5	2		18.2	2.1	0.115385	0.00177707
COG1979	Alcohol dehydrogenase YqhD, Fe-dependent ADH family	43149.7	41087.5	23134.2	39279.8	27930.7	28908.8	27162.8	41163.8	48639	62250.5		34916.4	41625	1.19213	0.403718
COG1980	Archaeal fructose 1,6-bisphosphatase	109	333	204	114	689	34	36	12	33	10		289.8	25	0.0862664	0.0396789
COG1981	Uncharacterized membrane protein	868.8	1601.73	1327.47	871.6	2348.4	7631.7	5850.73	1524.27	3618.6	1393.4		1403.6	4003.74	2.85248	0.0708828
COG1982	Arginine/lysine/ornithine decarboxylase	27948.1	26268.8	15257.2	25186.5	17726.2	22158.8	18922.4	26929	31572.1	40532.2		22477.4	28022.9	1.24671	0.257523
COG1983	Phage shock protein PspC (stress-responsive transcriptional regulator)	11371.7	14026.5	14007.2	8662.84	14333.7	5184.17	3931.84	6722.49	7780	10569.5		12480.4	6837.6	0.547869	0.00729309
COG1984	Allophanate hydrolase subunit 2	7847.77	12916.8	12392.4	5642.37	14191.1	6898.22	5158.79	2896.69	4344.87	5256.47		10598.1	4911.01	0.463386	0.0121207
COG1985	Pyrimidine reductase, riboflavin biosynthesis	8294.17	16092.7	15260.7	5441.42	16838.1	11553.2	8687.58	2299.99	5096.92	1805.17		12385.4	5888.58	0.475445	0.0604347
COG1986	Non-canonical (house-cleaning) NTP pyrophosphatase, all-alpha NTP-PPase family	2204	1880	1741	2477	1662	1940.83	965	2297	3087.5	5572		1992.8	2772.47	1.39124	0.354473
COG1987	Flagellar biosynthesis protein FliQ	4348.43	4933.72	5527.68	5056.21	4929.55	7936.22	5460.22	4156.26	6089.12	7597.22		4959.12	6247.81	1.25986	0.111718
COG1988	Membrane-bound metal-dependent hydrolase YbcI, DUF457 family	2868.66	2690.25	4023.91	3529.59	1701.16	2416.08	1068.17	2278.07	2097	5377.25		2962.71	2647.31	0.893544	0.711676
COG1989	Prepilin signal peptidase PulO (type II secretory pathway) or related peptidase	5603.8	5563.99	4353.38	5543.44	4736.82	6344.19	4208.98	5651	6753.52	8560.82		5160.29	6303.7	1.22158	0.169178
COG1990	Peptidyl-tRNA hydrolase	2894.5	5110	5091	1640.5	5850.5	613.5	568.5	185.5	285.5	133		4117.3	357.2	0.0867559	0.00152754
COG1993	PII-like signaling protein	798.9	980.2	841.9	374.3	669.7	1024.93	839.7	370.47	478.3	181.2		733	578.92	0.789795	0.430428
COG1994	Zn-dependent protease (includes SpoIVFB)	24369.3	30521.7	20607.5	21335.6	24293.4	22899.4	20014.9	19471	25430.6	27632.8		24225.5	23089.7	0.953117	0.64088
COG1995	4-hydroxy-L-threonine phosphate dehydrogenase PdxA	4987.1	5394.05	4920.52	4951.79	5755.47	9825.14	7086.63	5356.77	8329.87	9388.22		5201.79	7997.33	1.53742	0.0097086
COG1999	Cytochrome oxidase Cu insertion factor, SCO1/SenC/PrrC family	2905.97	4465.66	4078.05	2933.36	5776.91	10674.8	8029.05	3047.66	6358.94	3667.99		4031.99	6355.68	1.57631	0.161296
COG2001	MraZ, DNA-binding transcriptional regulator and inhibitor of RsmH methyltransferase activity	8393.13	11063	10751	6896.52	12300.7	12086	8904.23	5836.68	9193.1	9544.65		9880.88	9112.92	0.922278	0.597089
COG2002	Bifunctional DNA-binding transcriptional regulator of stationary/sporulation/toxin gene expression and antitoxin component of the YhaV-PrlF toxin-antitoxin module	55	174.5	70	308.25	439.25	175.23	144.25	58	155.75	33.5		209.4	113.346	0.541289	0.255677
COG2003	DNA repair protein RadC, contains a helix-hairpin-helix DNA-binding motif	26983.6	28169	18339.5	24012.3	21097.5	23301.2	19910.5	24888.7	30814.8	36764.2		23720.4	27135.9	1.14399	0.357306
COG2005	DNA-binding transcriptional regulator ModE (molybdenum-dependent)	1272.3	1836.73	1108.47	1301.1	2287.4	5562.03	4100.73	1812.27	3733.1	2012.4		1561.2	3444.11	2.20606	0.0327386
COG2006	Uncharacterized conserved protein, DUF362 family	87	222.17	170.67	83.34	316.51	1639.16	1157.82	273.82	735.17	247.68		175.938	810.73	4.60804	0.0464961
COG2008	Threonine aldolase	26136.6	26272.2	15323.9	23440	19621.7	25007	21258.4	25306.3	31845.1	37290.2		22158.9	28141.4	1.26998	0.129213
COG2009	Succinate dehydrogenase/fumarate reductase, cytochrome b subunit	8381.13	10855.5	10633.5	7309.52	11815.7	10827.5	7935.73	6002.01	9626.6	10032.6		9799.08	8884.89	0.906706	0.469071
COG2010	Cytochrome c, mono- and diheme variants	7792.6	12528.5	10913	7400.79	15007.5	21641.5	15735.8	6502.61	12335.9	9116.72		10728.5	13066.5	1.21793	0.459596
COG2011	ABC-type methionine transport system, permease component	28227.9	29326.9	18752.8	24333.4	21920.9	18496.7	16740.2	24610.6	27892.5	34863.6		24512.4	24520.7	1.00034	0.998315
COG2013	Uncharacterized conserved protein, AIM24 family	32742.5	42526.7	32442.5	25823.1	39039.4	17637.7	16380.8	21174.7	25824.6	29412.2		34514.8	22086	0.639898	0.0113109
COG2014	Uncharacterized conserved protein, contains DUF4213 and DUF364 domains	0	0	0	0	0	41	19	2	16	0		0	15.6	#DIV/0!	0.0670545
COG2015	Alkyl sulfatase BDS1 and related hydrolases, metallo-beta-lactamase superfamily	7490.8	11188.1	11494.5	5503.35	8475.4	5162.95	3628.23	3201.35	4575.6	6506.15		8830.45	4614.86	0.522607	0.0107438
COG2017	Galactose mutarotase or related enzyme	48117.7	46918.9	25401.1	42433	33676.8	40319.8	36219.1	46797.2	57850.6	67715.6		39309.5	49780.5	1.26637	0.184458
COG2018	Predicted regulator of Ras-like GTPase activity, Roadblock/LC7/MglB family	16200.8	31401.9	33552.3	9559.1	23240.9	1501.7	1440.56	435.6	706.1	261.9		22791	869.172	0.0381366	0.00128511
COG2020	Protein-S-isoprenylcysteine O-methyltransferase Ste14	6755.33	8301.91	8126.09	5322.26	8149	12916.1	9508.83	4233.4	7342.34	6595.92		7330.92	8119.31	1.10754	0.630026
COG2021	Homoserine acetyltransferase	6109.63	11772.7	11047	4031.77	12045.1	12323.7	9500.89	2558.6	5807.6	2179.91		9001.23	6474.14	0.71925	0.353714
COG2022	Thiamin biosynthesis thiazole synthase ThiGH, ThiG subunit	26308.8	28879.3	19298.5	23375.4	23860.3	24402	20758.5	23117	29740.5	35367.8		24344.5	26677.2	1.09582	0.469555
COG2025	Electron transfer flavoprotein, alpha subunit	27388.7	30035.9	19132.5	23169.2	24974	23750	21421.4	24075.9	30442.8	33017.4		24940.1	26541.5	1.06421	0.593588
COG2026	mRNA-degrading endonuclease RelE, toxin component of the RelBE toxin-antitoxin system	1828	1878	1887	2505	2253	2473	1415	1782	2416	4629		2070.2	2543	1.22838	0.433513
COG2027	D-alanyl-D-alanine carboxypeptidase	25888.3	27571	18446.4	22621.7	21985.1	18313.9	16603.7	22042.7	27347.3	34612.3		23302.5	23784	1.02066	0.898059
COG2029	Uncharacterized protein	0	0	0	0	0	0	2	0	0	0		0	0.4	#DIV/0!	0.346594
COG2030	Acyl dehydratase	51798.7	76653.8	64506.2	37195.7	79433.3	59111.1	49278.8	28374.2	44098.6	35935.8		61917.5	43359.7	0.700281	0.0867156
COG2031	Short chain fatty acids transporter	19025.8	18934.4	9545.8	17380.6	13193.4	13088.2	12576.1	18103.6	22075.6	26946.4		15616	18558	1.18839	0.397969
COG2032	Cu/Zn superoxide dismutase	4701.33	7093.66	7059.84	3791.67	7771.17	5377.5	3813.99	2381.83	3491.5	5253.01		6083.53	4063.57	0.667961	0.0679591
COG2033	Desulfoferrodoxin, superoxide reductase-like (SORL) domain	20137	19453	9305	18040	12772	14236.3	13307.5	19602	22824	27515		15941.4	19497	1.22304	0.324839
COG2035	Uncharacterized membrane protein	20903	20075	9696	18656	13511	14082	13481	20520.7	24147	28908		16568.2	20227.7	1.22088	0.345109
COG2037	Formylmethanofuran:tetrahydromethanopterin formyltransferase	235.84	587.51	449.5	246.5	977.01	3770.82	2786	709.99	1559	556.67		499.272	1876.5	3.75846	0.0609747
COG2038	NaMN:DMB phosphoribosyltransferase	24832.8	27687.2	16359	21517.8	22727.2	21836.3	19097	22024.3	27627.3	30226.9		22624.8	24162.4	1.06796	0.596321
COG2039	Pyrrolidone-carboxylate peptidase (N-terminal pyroglutamyl peptidase)	21231	20821.5	10257	18991.2	14685.2	18824.6	17053.2	21401	26203.2	29588.5		17197.2	22614.1	1.31499	0.121308
COG2040	Homocysteine/selenocysteine methylase (S-methylmethionine-dependent)	821.33	947.58	1496.75	919.92	748.83	529.75	315.5	346.41	382.5	522.25		986.882	419.282	0.424855	0.00361808
COG2041	Periplasmic DMSO/TMAO reductase YedYZ, molybdopterin-dependent catalytic subunit	8938.46	13839.5	11969.6	7874.19	17975.4	20307	14846.7	6661.34	12672.6	9962.66		12119.4	12890.1	1.06359	0.799167
COG2042	Ribosome biogenesis protein Tsr3 (rRNA maturation)	38	110	110	35	116	491	375	92	169	71		81.8	239.6	2.9291	0.0995814
COG2043	Uncharacterized conserved protein, DUF169 family	71	241	143	162	212	2190	1287	248	791	251		165.8	953.4	5.7503	0.063426
COG2044	Predicted peroxiredoxin	126.8	264.4	124.8	212.6	366.4	402.2	303.4	114.6	181.6	51.4		219	210.64	0.961826	0.917369
COG2045	Phosphosulfolactate phosphohydrolase or related enzyme	20292	19832.2	9564	18072.3	13352.7	15183.1	14318.5	19811.7	23472.3	27736.7		16222.6	20104.5	1.23928	0.268307
COG2046	ATP sulfurylase (sulfate adenylyltransferase)	96.33	329.33	212.17	91.17	410.67	404.67	269.16	145.83	185	40.01		227.934	208.934	0.916643	0.834512
COG2047	Proteasome assembly chaperone (PAC2) family protein	3704.67	6116.17	5984.5	2042.83	6611.17	1491.5	1425	450.5	739.83	316.5		4891.87	884.666	0.180844	0.00219825
COG2048	Heterodisulfide reductase, subunit B	18252	18328	9166	16769	12430	13264	12440	17325	20805	25729		14989	17912.6	1.19505	0.366749
COG2049	Allophanate hydrolase subunit 1	4827.27	7660.47	7148.27	3914.87	8199.64	5739.72	4077.46	2556.19	3753.87	5011.47		6350.1	4227.74	0.665775	0.0663921
COG2050	Acyl-coenzyme A thioesterase PaaI, contains HGG motif	41265.9	65050.2	63672.8	28832.2	68300.5	42198.8	31942.3	16421.6	28248.2	25924.3		53424.3	28947.1	0.541833	0.0244128
COG2052	Regulator of extracellular matrix RemA, YlzA/DUF370 family	18	112	72	113	44	530.66	73.5	30	38	16		71.8	137.632	1.91688	0.530685
COG2054	Uncharacterized archaeal kinase related to aspartokinase	123.83	296.33	218.17	142.17	506.67	2725.34	2001.66	549.33	1110.5	382.01		257.434	1353.77	5.2587	0.0407592
COG2055	Malate/lactate/ureidoglycolate dehydrogenase, LDH2 family	690.97	2060.07	1237.97	785.27	2733.74	6095.69	4433.56	960.43	2826.27	867.07		1501.6	3036.6	2.02224	0.193982
COG2056	Predicted histidine transporter YuiF, NhaC family	21199.3	20793.2	12255.6	20035.9	14447.8	14801.8	13422	20066.4	24056	32043.2		17746.4	20877.9	1.17646	0.438765
COG2057	Acyl CoA:acetate/3-ketoacid CoA transferase, beta subunit	25847.8	31033.6	21316.4	21497.8	27130.2	22442.2	20076.9	20208.7	26470.8	28475.8		25365.2	23534.9	0.927842	0.483416
COG2059	Chromate transport protein ChrA	47012.3	45596.4	24520.4	41668.4	35232.3	41216.2	36837.8	46370.8	57253.5	66959.2		38806	49727.5	1.28144	0.150175
COG2060	K+-transporting ATPase, A chain	4909.8	8090.32	8200.55	3633.94	8749.32	5590.02	4102.98	1466.67	2626.52	1566.32		6716.79	3070.5	0.457139	0.0224895
COG2062	Phosphohistidine phosphatase SixA	8673	11741.7	11708.5	8139.84	12251.2	12917.5	8937.49	6092.49	9415.17	12061.2		10502.8	9884.76	0.941152	0.689206
COG2063	Flagellar basal body L-ring protein FlgH	4212.1	4674.89	5369.01	5022.29	4594.63	7477.8	4815.81	3986.93	5670.87	7482.71		4774.58	5886.82	1.23295	0.166051
COG2064	Pilus assembly protein TadC	426.17	1216	851.84	532.17	1968.34	4828.32	3498	1075.99	2169.17	1027.67		998.904	2519.83	2.52259	0.0881523
COG2065	Pyrimidine operon attenuation protein/uracil phosphoribosyltransferase	5644.43	8325.13	6450.77	3828.62	8388.22	4986.83	3896.87	3322.87	3870.95	2428.31		6527.43	3701.17	0.567017	0.0181757
COG2066	Glutaminase	23379.8	23894.1	14635.8	21197.7	21300.1	16233.2	14772.2	20327.9	24789.2	32074.8		20881.5	21639.5	1.0363	0.836097
COG2067	Long-chain fatty acid transport protein	24437.1	23840.3	15346.5	23148.9	18096.4	20212.2	17354.8	23545.4	29184.3	36904.9		20973.8	25440.3	1.21296	0.286994
COG2068	CTP:molybdopterin cytidylyltransferase MocA	23320.5	26755.7	16914.3	20576.2	22272.2	21126	18465.6	19794.3	25579.3	28400.9		21967.8	22673.2	1.03211	0.782382
COG2069	CO dehydrogenase/acetyl-CoA synthase delta subunit (corrinoid Fe-S protein)	5	9.5	13	10.25	6.25	31.25	18.25	14	22.75	3.5		8.8	17.95	2.03977	0.0944905
COG2070	NAD(P)H-dependent flavin oxidoreductase YrpB, nitropropane dioxygenase family	67274.7	82844.3	61385.2	52540.8	68612.5	57200.9	50491.5	48301.2	63380.3	64768.6		66531.5	56828.5	0.85416	0.142603
COG2071	Gamma-glutamyl-gamma-aminobutyrate hydrolase PuuD (putrescine degradation), contains GATase1-like domain	28884.1	32166.2	21464.8	23849.5	26360.2	25796.4	22858.7	23120.1	29717.1	31257.2		26545	26549.9	1.00019	0.998497
COG2072	Predicted flavoprotein CzcO associated with the cation diffusion facilitator CzcD	32689.3	58793.7	55876	19045.1	66368.4	38482.7	31077.2	7899.27	18164.6	6209.4		46554.5	20366.6	0.437479	0.0431987
COG2073	Cobalamin biosynthesis protein CbiG	20130	19362.5	9249	17941.2	12747.2	13764.6	13277.8	19595	22823.8	27514.5		15886	19395.1	1.22089	0.335992
COG2076	Multidrug transporter EmrE and related cation transporters	15892.3	22289	22089.5	13818.5	24878	25668.6	17354.3	9945.98	15524.7	17965.2		19793.5	17291.8	0.873609	0.468337
COG2077	Peroxiredoxin	25307.3	24083	14113.4	22701.9	17347.3	18750.3	16535.2	24110.7	28784	36253.8		20710.6	24886.8	1.20165	0.343237
COG2078	Uncharacterized conserved protein, AMMECR1 domain	2	0	5	0	0	52	38	2	18	0		1.4	22	15.7143	0.0777769
COG2079	2-methylcitrate dehydratase PrpD	6315.6	9781.72	9248.35	5465.29	12567	11987.6	8794.3	3629.1	6713.87	6266.22		8675.59	7478.23	0.861985	0.54425
COG2080	Aerobic-type carbon monoxide dehydrogenase, small subunit, CoxS/CutS family	26577.6	32596	20885.8	22711.5	27673.7	35088.2	29050.2	22290.5	31913.5	30318.3		26088.9	29732.1	1.13965	0.250811
COG2081	Predicted flavoprotein YhiN	23898.8	23994.1	13765.7	22578.2	17858.1	23667.6	19839.2	23834.2	29573.8	35136.3		20419	26410.2	1.29341	0.111111
COG2082	Precorrin isomerase	23685.8	26110.2	15343.5	20293.8	20410.2	20939	18530.5	20984.6	25824.8	28517.9		21168.7	22959.4	1.08459	0.506687
COG2084	3-hydroxyisobutyrate dehydrogenase or related beta-hydroxyacid dehydrogenase	47878.1	63757.4	52282.8	38146.1	53672.4	50409.7	40199.1	31143.1	44487.3	44516.6		51147.4	42151.1	0.824111	0.124779
COG2085	Predicted dinucleotide-binding enzyme	2958.8	6363.23	5453.97	1925.1	7569.9	2407.53	1978.9	536.94	1134.6	380.9		4854.2	1287.77	0.265291	0.0132074
COG2086	Electron transfer flavoprotein, alpha and beta subunits	27247.7	29730.9	18889.5	23070.2	24561	23374	21081.4	23983.9	30237.8	32957.4		24699.9	26326.9	1.06587	0.591238
COG2087	Adenosyl cobinamide kinase/adenosyl cobinamide phosphate guanylyltransferase	24414.8	26917.2	15906.5	21287.8	20049.2	21872.6	19198.5	22048.3	27702.8	30229.9		21715.1	24210.4	1.11491	0.395859
COG2088	DNA-binding protein SpoVG, cell septation regulator	20262.7	19748.3	9528.5	18063.9	13273.6	15005.7	14193.8	19874	23341.9	27724.2		16175.4	20027.9	1.23817	0.273921
COG2089	Sialic acid synthase SpsE, contains C-terminal SAF domain	3459.33	2993.58	3433.25	3353.92	2418.83	3594.42	2174	3265.08	4048	6973.25		3131.78	4010.95	1.28072	0.3184
COG2091	Phosphopantetheinyl transferase	1704.5	1885.92	2144.75	1897.09	2038.17	5220.4	3819	1900.07	3471.67	2375.92		1934.09	3357.41	1.73592	0.0415898
COG2094	3-methyladenine DNA glycosylase Mpg	3478.13	6359.06	5929.64	2175.52	7257.82	3586.79	2983.97	938.6	1716.35	577.91		5040.03	1960.72	0.38903	0.0244789
COG2095	Small neutral amino acid transporter SnatA, MarC family	9771.26	8910.55	10050	10680.3	7988.96	11973.8	7463.14	9594.1	12552.5	20199.5		9480.21	12356.6	1.30341	0.229278
COG2096	Cob(I)alamin adenosyltransferase	26996.1	29186.1	19524.6	23038.4	23820.2	24039.6	21596.7	23460.8	29247.5	32168.1		24513.1	26102.5	1.06484	0.555888
COG2099	Precorrin-6x reductase	23654.8	25973.9	15239.8	20155.8	20332.2	20333	18377.5	20943.6	25761.8	28499.9		21071.3	22783.2	1.08124	0.530615
COG2102	Diphthamide synthase (EF-2-diphthine--ammonia ligase)	1512.83	1544.34	2856.16	1726.26	958.25	721.74	508.42	724.81	526.42	1242.67		1719.57	744.812	0.433139	0.0206353
COG2103	N-acetylmuramic acid 6-phosphate (MurNAc-6-P) etherase	4496.67	3006.34	1902	3565.67	2158.34	3897.98	2759	5279.66	5961.67	8237.67		3025.8	5227.2	1.72754	0.0687161
COG2104	Sulfur carrier protein ThiS (thiamine biosynthesis)	26532.5	29540	19640.9	23794.8	25035.7	24658.7	21025.8	23190.7	29968.5	35409.8		24908.8	26850.7	1.07796	0.544366
COG2105	Uncharacterized conserved protein YtfP, gamma-glutamylcyclotransferase (GGCT)/AIG2-like family	118.34	309.01	242.33	116.25	483.92	1121.73	854.92	265.66	571.92	367.16		253.97	636.278	2.50533	0.0567925
COG2107	Predicted periplasmic solute-binding protein	132.67	351.84	272.5	121.67	537.34	1230.82	907	191.99	523.17	205.67		283.204	611.73	2.16003	0.167649
COG2108	Uncharacterized conserved protein related to pyruvate formate-lyase activating enzyme	0	0	0	0	0	35	28	11	16	6		0	19.2	#DIV/0!	0.00730383
COG2109	ATP:corrinoid adenosyltransferase	24428.8	27780.2	17553	21944.6	23406.9	22476.7	19401.2	21304.6	27613.6	32695.4		23022.7	24698.3	1.07278	0.584295
COG2110	O-acetyl-ADP-ribose deacetylase (regulator of RNase III), contains Macro domain	5029.11	10737.5	9950.1	3669.28	11459.2	5546.97	3882.21	945.86	2457.28	756.47		8169.04	2717.76	0.33269	0.0177141
COG2111	Multisubunit Na+/H+ antiporter, MnhB subunit	156	430.33	297.67	144	513	477.33	367	268	244	74		308.2	286.066	0.928183	0.829236
COG2113	ABC-type proline/glycine betaine transport system, periplasmic component	1568.2	2842.17	1903.13	1674.65	3382.1	2414.06	1463.25	1704.15	2665.9	1729.85		2274.05	1995.44	0.877484	0.530316
COG2114	Adenylate cyclase, class 3	19826.6	33715.2	30291	12234.1	36907.4	34945	27483	7718.6	17855.6	7230.07		26594.9	19046.5	0.716171	0.320508
COG2115	Xylose isomerase	1253.17	819.17	629.17	614.17	1215.34	1762.48	1480.5	1455.66	2276.67	2176.67		906.204	1830.4	2.01985	0.00302936
COG2116	Formate/nitrite transporter FocA, FNT family	24238.5	23339.4	14246	22441.2	17859.8	16398.6	14806.6	22971.9	26579.3	34774.4		20425	23106.2	1.13127	0.530148
COG2119	Putative Ca2+/H+ antiporter, TMEM165/GDT1 family	6446.63	8692.65	8896.88	5467.02	8859.73	6265.62	4546.9	3636.01	5371.1	7058.65		7672.58	5375.66	0.700632	0.0402628
COG2120	N-acetylglucosaminyl deacetylase, LmbE family	15087.1	28679.1	25549.6	9341.22	35495	17011.2	13760.4	3665.17	8105.88	3060.33		22830.4	9120.61	0.399494	0.0361963
COG2121	Uncharacterized conserved protein, lysophospholipid acyltransferase (LPLAT) superfamily	18866.5	19634.2	10325.5	17420.8	14369.7	16166.3	14676	17835	22086.3	26158.7		16123.3	19384.5	1.20226	0.262422
COG2122	Uncharacterized protein, UPF0280 family, ApbE superfamily	68	237	145	162	226	2296	1335	265	861	259		167.6	1003.2	5.98568	0.0601831
COG2124	Cytochrome P450	34798.2	63218.9	58896.4	20768.6	71569.9	38399.1	31542.3	8424.78	18247.1	6282.54		49850.4	20579.2	0.412819	0.0332666
COG2127	ATP-dependent Clp protease adapter protein ClpS	7059.47	10402.8	10002.7	6230.02	11339.7	13495.9	9551.06	4836.5	8393.6	8003.32		9006.95	8856.08	0.98325	0.93216
COG2128	Alkylhydroperoxidase family enzyme, contains CxxC motif	23345.9	39058	38355.1	16122.6	41824	29838.9	22930.2	8380.28	16209.5	11092.9		31741.1	17690.4	0.557332	0.0596145
COG2129	Predicted phosphoesterase, related to the Icc protein	3034	5131.33	4945.67	2187	6247	1253.5	589.33	891	1526.5	1308		4309	1113.67	0.258451	0.00295364
COG2130	NADPH-dependent curcumin reductase CurA	5756.8	11007.1	10727.5	3613.35	10633.9	9231.45	7219.56	1882.35	4387.6	1731.15		8347.75	4890.42	0.585837	0.143026
COG2131	Deoxycytidylate deaminase	21381	20306.5	9922	18648.2	13981.2	14704.6	13885.1	21025.7	24591.8	29666.5		16847.8	20774.7	1.23308	0.316314
COG2132	Multicopper oxidase with three cupredoxin domains (includes cell division protein FtsP and spore coat protein CotA)	7318.6	10141.3	9387.11	6909.2	9482.3	12105.2	8293.79	5591.2	8861.2	11224.8		8647.7	9215.25	1.06563	0.678199
COG2133	Glucose/arabinose dehydrogenase, beta-propeller fold	12122.5	21022.7	18301.9	9891.8	25976.5	27482.4	20285	7842.28	15676.5	11091.9		17463.1	16475.6	0.943453	0.833116
COG2134	CDP-diacylglycerol pyrophosphatase	1434	1213	1308	1765	909	1608	758	1447	1742	4177		1325.8	1946.4	1.46809	0.330756
COG2135	Putative SOS response-associated peptidase YedK	4445.44	8561.29	7701.45	3137.7	10329	12802.7	9894.63	2495.53	5967.37	2018.46		6834.97	6635.74	0.970852	0.937912
COG2137	SOS response regulatory protein OraA/RecX, interacts with RecA	27310.6	29176	18753.5	23713.3	23124	21205.7	18884.5	23970.7	29005.3	35471.2		24415.5	25707.5	1.05292	0.719585
COG2138	Sirohydrochlorin ferrochelatase	6379	11591	10952.5	3795	12994	3302.66	2931.5	944	1591.5	616		9142.3	1877.13	0.205324	0.00395751
COG2140	Oxalate decarboxylase/archaeal phosphoglucose isomerase, cupin superfamily	658.17	812.84	724	307.67	659.34	700.65	549	148.99	312.17	108.17		632.404	363.796	0.575259	0.0973985
COG2141	Flavin-dependent oxidoreductase, luciferase family (includes alkanesulfonate monooxygenase SsuD and methylene tetrahydromethanopterin reductase)	38010.3	69833.2	63402.9	24132.3	78821.8	57920.7	45840	13128.4	28320.2	10685.9		54840.1	31179	0.568544	0.12369
COG2142	Succinate dehydrogenase, hydrophobic anchor subunit	6769.13	9320.48	9571.55	5829.52	10129.7	9296.12	6861.4	4243.01	6711.6	7477.65		8324.08	6917.96	0.831077	0.265741
COG2143	Thioredoxin-related protein	57	123	99	40	247	60	53	11	34	0		113.2	31.6	0.279152	0.0660052
COG2144	Selenophosphate synthetase-related protein	2243.5	4355	4425	1353.5	5390	245	223	70	116.5	64		3553.4	143.7	0.0404401	0.00193904
COG2145	Hydroxyethylthiazole kinase, sugar kinase family	2153.8	1968.23	662.97	1708.85	1226.65	2276.45	1562.98	2706.6	2501.35	2174.9		1544.1	2244.46	1.45357	0.0679907
COG2146	Ferredoxin subunit of nitrite reductase or a ring-hydroxylating dioxygenase	10929.4	18246.7	17201.9	7431.98	20045.4	11776.8	9455.01	3491.61	6118.14	3329.05		14771.1	6834.11	0.462669	0.0260552
COG2148	Sugar transferase involved in LPS biosynthesis (colanic, teichoic acid)	71699.5	74598.8	43392.6	63783.7	60223.1	72604.9	62455.2	69179.5	87346.6	100873		62739.5	78491.8	1.25107	0.112383
COG2149	Uncharacterized membrane protein YidH, DUF202 family	2807.67	5594.34	5227.5	1744.17	6626.84	4889.82	3716.66	862.99	2112.67	788.17		4400.1	2474.06	0.562274	0.152079
COG2151	Metal-sulfur cluster biosynthetic enzyme	5779.8	9745.23	7940.14	3582.94	13490.6	8602.19	6911.23	3077.93	5335.44	3235.07		8107.74	5432.37	0.670023	0.218282
COG2152	Predicted glycosyl hydrolase, GH43/DUF377 family	1750.83	1156.83	998.17	710.67	996.67	719	755.66	1312.67	1818	2012.51		1122.63	1323.57	1.17898	0.54331
COG2153	Predicted N-acyltransferase, GNAT family	28658.8	30031.6	20796.9	26037.5	23048	21131.1	18121.3	24996	29851.2	39334.3		25714.6	26686.8	1.03781	0.818405
COG2154	Pterin-4a-carbinolamine dehydratase	6535.96	10333	9836.89	4966.53	11894.4	10691.1	8426.05	3364.33	6376.27	3755.84		8713.35	6522.72	0.748589	0.279833
COG2155	Uncharacterized membrane protein YuzA, DUF378 family	1906	1176.5	173	1306.25	449.25	1143.91	1052.75	2329	2112.75	1824.5		1002.2	1692.58	1.68887	0.124757
COG2156	K+-transporting ATPase, c chain	3472.46	6377.81	6674.72	2983.44	7573.15	4160.04	2814.64	1070.01	1967.35	1298.16		5416.32	2262.04	0.417634	0.0190406
COG2159	Predicted metal-dependent hydrolase, TIM-barrel fold	21449.5	37362.1	35748	12236.4	33012.3	23070.8	18278.6	5025.4	10736.1	3661.26		27961.7	12154.4	0.434681	0.0321877
COG2160	L-arabinose isomerase	1036	965.25	988.25	948.25	870.5	605.41	407	928.42	1458	1397.25		961.65	959.216	0.997469	0.991059
COG2161	Antitoxin component YafN of the YafNO toxin-antitoxin module, PHD/YefM family	2493.4	4668.2	4794.4	1605.8	5837.2	572.1	512.7	619.3	521.3	823.2		3879.8	609.72	0.157152	0.00323038
COG2162	Arylamine N-acetyltransferase	2604.97	4767.74	4856.3	1478.77	3599.24	2930.85	2283.9	616.59	1327.77	438.07		3461.4	1519.44	0.438965	0.0421831
COG2163	Ribosomal protein L14E/L6E/L27E	0	0	0	0	2	0	0	0	0	0		0.4	0	0	0.346594
COG2164	Uncharacterized protein	123	284	184	254	585	2547	1890	518	1067	353		286	1275	4.45804	0.0478367
COG2165	Type II secretory pathway, pseudopilin PulG	8151.36	9841.9	10516.7	9295.29	10959.3	18488.3	12701.2	8812.22	13311	16986.2		9752.9	14059.8	1.4416	0.0413434
COG2166	Sulfur transfer protein SufE, Fe-S center assembly	5680.46	5745.31	5528.72	4930.69	7612.4	7748.46	5695.06	5114.51	7322.6	9108.66		5899.52	6997.86	1.18617	0.23238
COG2168	Sulfur transfer complex TusBCD TusB component, DsrH family	2918.13	2536.65	3076.38	3297.52	1972.23	2080.62	1075.4	2609.01	3226.6	6052.65		2760.18	3008.86	1.09009	0.782396
COG2169	Methylphosphotriester-DNA--protein-cysteine methyltransferase (N-terminal fragment of Ada), contains Zn-binding and two AraC-type DNA-binding domains	4957.63	7822.48	7708.55	3807.52	8687.23	7922.45	6021.23	2572.68	4862.1	3225.15		6596.68	4920.72	0.745939	0.248039
COG2170	Gamma-glutamyl:cysteine ligase YbdK, ATP-grasp superfamily	6960.47	11966.2	11536.3	3865.77	13189.7	4229.52	3635.23	1089.26	1965.77	746.57		9503.7	2333.27	0.245512	0.0052997
COG2171	Tetrahydrodipicolinate N-succinyltransferase	27246.1	29452.5	19287	23992.8	23566	24148.4	21044	24129.7	30031.8	35143.2		24708.9	26899.4	1.08865	0.494642
COG2172	Anti-sigma regulatory factor (Ser/Thr protein kinase)	25174.2	28352.8	17036.5	20961.7	24512.8	20516.3	18827.8	21145.3	25735.2	28581.7		23207.6	22961.3	0.989385	0.928314
COG2173	D-alanyl-D-alanine dipeptidase	2655.47	2713.74	2197.3	1330.27	4602.24	3996.85	3488.9	1963.26	3321.27	2561.07		2699.8	3066.27	1.13574	0.585746
COG2175	Taurine dioxygenase, alpha-ketoglutarate-dependent	10227.7	16750.4	15761.9	5857.4	14892.6	22217.6	17374.1	4131.9	10439.4	3722.1		12698	11577	0.91172	0.795157
COG2176	DNA polymerase III, alpha subunit (gram-positive type)	20144	19421.5	9278	17949.2	12772.2	13778.6	13292.8	19682	22823.8	27522.5		15913	19419.9	1.22038	0.336132
COG2177	Cell division protein FtsX	28349.1	29944.5	19606	24581.8	24170	23008.7	20403.5	25086.7	31032.8	36867.2		25330.3	27279.8	1.07696	0.590085
COG2178	Predicted RNA- or ssDNA-binding protein, translin family	114	349.5	226.5	123	759	125	61	24	91.5	18		314.4	63.9	0.203244	0.0717269
COG2179	Predicted phosphohydrolase YqeG, HAD superfamily	1907	1241	199	1307	446	1179	1039.5	2399	2132	1815		1020	1712.9	1.67931	0.127269
COG2180	Nitrate reductase assembly protein NarJ, required for insertion of molybdenum cofactor	3604.43	6028.3	6221.43	2411.87	6602.13	2445.9	1995.47	752.36	1295.7	740.3		4973.63	1445.95	0.290722	0.00431744
COG2181	Nitrate reductase gamma subunit	3007.93	5478.8	5657.43	2254.87	6204.13	2741.9	1835.47	697.36	1217.2	710.8		4520.63	1440.55	0.31866	0.00802814
COG2182	Maltose-binding periplasmic protein MalE	1484.66	1657.58	2793.08	1696.59	1374.16	540.42	362.84	749.07	589.5	1340.25		1801.21	716.416	0.397741	0.00743408
COG2183	Transcriptional accessory protein Tex/SPT6	27808.3	28993.6	18941.8	24182.2	23205.6	24216.5	20628.1	25132.1	31244.2	36989.8		24626.3	27642.1	1.12246	0.40106
COG2184	Fido, protein-threonine AMPylation domain	1507.5	1613	1241.5	1075.5	1582.5	860.5	742	1001.5	1557	1490		1404	1130.2	0.804986	0.200981
COG2185	Methylmalonyl-CoA mutase, C-terminal domain/subunit (cobalamin-binding)	23232.5	25236	14763.5	19899.8	17682.8	16019.2	15228.2	20133	23924.2	27873.5		20162.9	20635.7	1.02345	0.880177
COG2186	DNA-binding transcriptional regulator, FadR family	52286.5	68898.2	57306.7	42596.9	66352.1	49224.7	39053	33474.9	46801.6	53423.4		57488.1	44395.5	0.772257	0.0600934
COG2187	Aminoglycoside phosphotransferase family enzyme	2929.13	5543.73	5347.47	1814.27	4527.57	5644.38	4222.89	1097.43	2452.1	795.41		4032.43	2842.44	0.704895	0.340226
COG2188	DNA-binding transcriptional regulator, GntR family	116711	128655	82699.8	102797	93723.8	91468.1	82882.4	99341.2	122510	146967		104917	108634	1.03542	0.80014
COG2189	Adenine specific DNA methylase Mod	56.8	148.4	74.8	54.6	141.4	1686.2	1253.4	263.6	760.6	250.4		95.2	842.84	8.85336	0.0288659
COG2190	Phosphotransferase system IIA component	23873.8	22869.8	13227.1	21681.7	15417.6	16717.8	15171.9	22627.9	26569.8	34008.8		19414	23019.2	1.1857	0.397962
COG2191	Formylmethanofuran dehydrogenase subunit E	126	440.5	282	233.25	761.25	600.25	97.25	43	92.75	19.5		368.6	170.55	0.462697	0.236575
COG2192	Predicted carbamoyl transferase, NodU family	239.13	561.56	328.64	354.77	796.57	4397.71	3208.72	686.43	2003.1	647.91		456.134	2188.77	4.79853	0.0460053
COG2193	Bacterioferritin (cytochrome b1)	5734.6	6716.22	6061.85	6065.79	9034.47	10717.3	7324.29	5215.6	8413.87	9052.72		6722.59	8144.76	1.21155	0.229991
COG2194	Phosphoethanolamine transferase for periplasmic glucans (OPG), alkaline phosphatase superfamily	5624.93	4395.05	4864.18	5713.12	3828.63	3992.16	2279.79	5511.61	6708.2	12628		4885.18	6223.96	1.27405	0.478558
COG2195	Di- or tripeptidase	68601.7	64330.5	36057.2	61854.4	44429.2	48163.2	44109.4	66675.5	78953.2	102404		55054.6	68061	1.23625	0.323688
COG2197	DNA-binding response regulator, NarL/FixJ family, contains REC and HTH domains	57659.3	85592.1	79792.2	44604.3	97739.7	71503	53632.1	33024.6	53066.6	51055.6		73077.5	52456.4	0.717818	0.108263
COG2198	HPt (histidine-containing phosphotransfer) domain	1848.8	2209.9	1407.3	1953.6	2805.4	6373.37	4264.73	2644.6	4869.1	3526.4		2045	4335.64	2.12012	0.00919896
COG2199	GGDEF domain, diguanylate cyclase (c-di-GMP synthetase) or its enzymatically inactive variants	180774	193334	127784	166554	148580	143294	121888	161375	197653	246890		163405	174220	1.06618	0.675358
COG2200	EAL domain, c-di-GMP-specific phosphodiesterase class I (or its enzymatically inactive variant)	73031.3	70054	54075.8	72764.7	57396.8	62682.3	47663.7	69346.6	85256	120370		65464.5	77063.6	1.17718	0.399612
COG2201	Chemotaxis response regulator CheB, contains REC and protein-glutamate methylesterase domains	6034.87	6570.78	6470.2	6766.5	6874.53	10532.8	7125.34	6227.53	9370.16	10715.6		6543.38	8794.3	1.344	0.0397636
COG2202	PAS domain	790.94	721.14	451.6	725.86	805.14	445.06	282.8	838.88	1349.86	1224.8		698.936	828.28	1.18506	0.570436
COG2203	GAF domain	2457.17	4759.67	4687.5	1555.83	5853.67	1139.66	956.16	317.68	591.33	426		3862.77	686.166	0.177636	0.0045149
COG2204	DNA-binding transcriptional response regulator, NtrC family, contains REC, AAA-type ATPase, and a Fis-type DNA-binding domains	63520.5	64266.3	46061.9	61954.6	54270.2	74176.1	56387.3	62279.5	83218.7	100938		58014.7	75400	1.29967	0.0787864
COG2205	K+-sensing histidine kinase KdpD	4254.63	7254.48	7432.05	3235.27	8152.98	4375.7	3461.65	1285.68	2293.35	1443.15		6065.88	2571.91	0.423995	0.0154501
COG2206	HD-GYP domain, c-di-GMP phosphodiesterase class II (or its inactivated variant)	9741.12	8272.4	9122.12	10443.3	6925.72	6199.87	3927.74	9125.24	10836.6	15035.4		8900.93	9024.97	1.01394	0.952308
COG2207	AraC-type DNA-binding domain and AraC-containing proteins	108180	127263	106584	87619.4	118608	105754	85085.8	82868.3	111806	126597		109651	102422	0.934075	0.515131
COG2208	Serine phosphatase RsbU, regulator of sigma subunit	26558.1	32140.4	20925.1	22294.5	26331.1	24409.5	21520	21775.9	27386	29059.9		25649.8	24830.3	0.968049	0.748432
COG2209	Na+-transporting NADH:ubiquinone oxidoreductase, subunit NqrE	4973.33	3856.25	4266.58	4599.92	3320.83	3399.08	2216.67	4761.41	6381	9407.25		4203.38	5233.08	1.24497	0.446455
COG2210	Peroxiredoxin family protein	247	755	362.5	458	1255	1901.83	1401.5	345	903	277		615.5	965.666	1.56891	0.35839
COG2211	Na+/melibiose symporter or related transporter	29299.8	28022.2	17477.6	26876.2	22310.1	25628	21043.9	28241.6	35244.2	46302.2		24797.2	31292	1.26192	0.222442
COG2212	Multisubunit Na+/H+ antiporter, MnhF subunit	3593.3	6825.73	6151.97	2256.1	7944.9	6812.2	5297.23	1554.6	3098.1	1023.4		5354.4	3557.11	0.664333	0.272269
COG2213	Phosphotransferase system, mannitol-specific IIBC component	1498.83	1575.75	2160.58	1183.92	937.83	756.08	702.67	539.41	543.5	614.75		1471.38	631.282	0.42904	0.00406098
COG2215	ABC-type nickel/cobalt efflux system, permease component RcnA	209.5	476.33	354.67	242.5	889	2340	1732	376	1139	329		434.4	1183.2	2.72376	0.103592
COG2216	High-affinity K+ transport system, ATPase chain B	4305.3	7454.82	7578.55	3371.94	8345.32	5419.02	3925.65	1397.67	2555.02	1536.82		6211.19	2966.84	0.47766	0.0318899
COG2217	Cation transport ATPase	68987.7	78640.9	53938.8	59995.8	74408.4	70764.9	57414.5	59459.9	77342.3	85894		67194.3	70175.1	1.04436	0.683
COG2218	Formylmethanofuran dehydrogenase subunit C	233.17	582.84	443.5	245.17	955.34	3767.82	2783	709.99	1556.67	556.67		492.004	1874.83	3.8106	0.059703
COG2220	L-ascorbate metabolism protein UlaG, beta-lactamase superfamily	35731.8	43117.6	32307.6	27848	38839.5	30157.7	26244.3	26016.2	33271	35104.3		35568.9	30158.7	0.847896	0.12919
COG2221	Dissimilatory sulfite reductase (desulfoviridin), alpha and beta subunits	18754.3	18830	10090.3	17497.2	12667.8	13822.5	12538.7	17534.7	20932.5	26097		15567.9	18185.1	1.16811	0.413844
COG2222	Fructoselysine-6-P-deglycase FrlB and related proteins with duplicated sugar isomerase (SIS) domain	1120	1922.16	1019.84	1189.5	2318.5	1695.5	1237.5	1153.5	2035	1594.5		1514	1543.2	1.01929	0.925504
COG2223	Nitrate/nitrite transporter NarK	30019.1	37484.8	26879.9	25923.9	39273.9	33789.3	28302.6	23347.5	31843.8	34266.3		31916.3	30309.9	0.949667	0.650201
COG2224	Isocitrate lyase	6192.13	8307.98	8704.05	5317.52	8765.73	4233.45	2820.73	3231.01	4385.6	6709.65		7457.48	4276.09	0.573396	0.0119264
COG2225	Malate synthase	6547.93	9283.38	9196.35	5612.12	9715.13	7146.15	5027.63	3724.61	5651.7	7112.05		8070.98	5732.43	0.710252	0.0573994
COG2226	Ubiquinone/menaquinone biosynthesis C-methylase UbiE	44791.7	58094.9	44584.1	37141	54132	65309.2	51203.6	36040.2	53190.3	50426.3		47748.7	51233.9	1.07299	0.575374
COG2227	2-polyprenyl-3-methyl-5-hydroxy-6-metoxy-1,4-benzoquinol methylase	5513.8	6230.32	5901.05	5348.19	6170.07	13434.9	9776.9	5547.17	9658.27	9338.32		5832.69	9551.12	1.63752	0.0185041
COG2229	Signal recognition particle receptor subunit beta, a GTPase	10653.8	20280.9	21545.3	6233.1	15114.9	1410.7	1366.89	429.6	684.1	252.9		14765.6	828.838	0.056133	0.00132492
COG2230	Cyclopropane fatty-acyl-phospholipid synthase and related methyltransferases	16254.7	24717.1	24171.3	12495.7	23033.5	23285.7	17679.5	8485.21	14113.8	13627.5		20134.5	15438.3	0.766761	0.211447
COG2231	Uncharacterized protein related to Endonuclease III	27	167	92	113	71	584	94	114	54	10		94	171.2	1.82128	0.492147
COG2232	Predicted ATP-dependent carboligase, ATP-grasp superfamily	235.17	580.84	444.5	241.17	947.34	3756.82	2774	706.99	1550.67	551.67		489.804	1868.03	3.81383	0.0598581
COG2233	Xanthine/uracil permease	66657	65944.6	38313.5	60695.8	49721.7	48557.6	44414.8	61664	73718.1	93661.6		56266.5	64403.2	1.14461	0.458931
COG2234	Zn-dependent amino- or carboxypeptidase, M28 family	4455.34	4998.68	3641.5	3199.34	6645.68	4088.64	3292.83	3070.65	5394.84	4231.34		4588.11	4015.66	0.875232	0.454628
COG2235	Arginine deiminase	4542.63	7061.98	7518.05	2958.02	7203.23	2062.45	1779.9	1007.51	1105.6	1015.65		5856.78	1394.22	0.238053	0.0013173
COG2236	Hypoxanthine phosphoribosyltransferase	1454	1937	1172	1208	3981	1210.5	944	1018	1801.5	1451		1950.4	1285	0.658839	0.259588
COG2239	Mg/Co/Ni transporter MgtE (contains CBS domain)	32978.8	37086	26850	28475.8	32652	28687.2	24113	27709.3	35696.7	40634.5		31608.5	31368.1	0.992395	0.946736
COG2240	Pyridoxal/pyridoxine/pyridoxamine kinase	3197.96	3746.73	4467.13	3909.19	3220.31	7436.45	4761.82	3085.42	4273.35	6155.4		3708.26	5142.49	1.38676	0.107638
COG2241	Precorrin-6B methylase 1	20113.3	21985.2	13147.3	17812.9	15261.9	12960.6	12500.9	17342.3	20873.8	25751.5		17664.1	17885.8	1.01255	0.942135
COG2242	Precorrin-6B methylase 2	19920.8	21148.9	11104.8	17760.8	17164.2	19338	17538.5	18677.6	23729.8	26719.9		17419.9	21200.8	1.21704	0.161784
COG2243	Precorrin-2 methylase	23918.3	26638.6	15728.1	20576.3	21345.2	25517.6	21896.8	21824.6	27846.8	29178.9		21641.3	25253	1.16689	0.164761
COG2244	Membrane protein involved in the export of O-antigen and teichoic acid	96322.6	99085.8	57408.7	85853.5	86641.7	83379.1	73469.6	90229.5	112688	134730		85062.5	98899.1	1.16266	0.327962
COG2246	Putative flippase GtrA (transmembrane translocase of bactoprenol-linked glucose)	16558.7	28568.7	29583.1	9964.84	26089.2	8893.83	7491.91	3611.08	5749.75	3992.76		22152.9	5947.87	0.268491	0.0034271
COG2247	Putative cell wall-binding domain	0	6	0	0	0	9.31	0	0	0	18		1.2	5.462	4.55167	0.295747
COG2249	Putative NADPH-quinone reductase (modulator of drug activity B)	6538.73	8152.86	9009.57	5498.47	6776.53	10186.8	6953.86	4946.63	7289.3	8752.2		7195.23	7625.75	1.05983	0.700208
COG2250	HEPN domain	7	17	5	0	21	59	30	6	21	6		10	24.4	2.44	0.208975
COG2251	Predicted nuclease, RecB family	843.5	1120	917.5	542.5	905.5	2604	2066.5	503	1232.5	428		865.8	1366.8	1.57866	0.285924
COG2252	Xanthine/uracil/vitamin C permease, AzgA family	32025.6	32740.5	22665.3	28897.2	25134.5	23271.4	19516.2	28192.9	33339.4	42552.1		28292.6	29374.4	1.03823	0.81516
COG2253	Predicted nucleotidyltransferase component of viral defense system	82	212	155	65	211	543	393	92	199	74		145	260.2	1.79448	0.263644
COG2255	Holliday junction resolvasome RuvABC, ATP-dependent DNA helicase subunit	28694.8	31007.8	20352	25019.4	25750.3	27075.5	23075.5	25731.7	32599.5	37420.8		26164.9	29180.6	1.11526	0.366261
COG2256	Replication-associated recombination protein RarA (DNA-dependent ATPase)	28689.8	30993.8	20340	25010.4	25734.3	26986.5	22956.5	25717.7	32552.5	37411.8		26153.7	29125	1.11361	0.374681
COG2257	Type III secretion system substrate exporter, FlhB-like	1056.47	1053.07	725.8	1026.93	1392.07	1329.87	1047.23	1190.6	1969.93	1682.4		1050.87	1444.01	1.37411	0.0834231
COG2258	Uncharacterized conserved protein YiiM, contains MOSC domain	6395.3	8938.82	9010.05	5545.44	9647.82	7643.85	5428.32	3860.5	5612.02	6919.32		7907.49	5892.8	0.745218	0.0892618
COG2259	Uncharacterized membrane protein YphA, DoxX/SURF4 family	21621.6	35193.3	34642.8	15675.5	41846.5	21810.7	17060.3	8194.68	13233	11399		29795.9	14339.5	0.481258	0.0204206
COG2261	Uncharacterized membrane protein YeaQ/YmgE, transglycosylase-associated protein family	9368.63	14805.8	14930.1	7135.36	14578.2	11867.6	8727.72	3943.83	6570.77	6227.83		12163.6	7467.55	0.613925	0.0569304
COG2262	50S ribosomal subunit-associated GTPase HflX	28706.8	31023.8	20364	25026.4	25764.3	27109.2	23107.1	25742.7	32601.5	37422.8		26177.1	29196.7	1.11535	0.365096
COG2264	Ribosomal protein L11 methylase PrmA	25165.6	24546	14376.5	22919.3	18493.5	23308.7	19922.5	24919.7	30861.3	36776.2		21100.2	27157.7	1.28708	0.132815
COG2265	tRNA/tmRNA/rRNA uracil-C5-methylase, TrmA/RlmC/RlmD family	34516.6	33356.4	22619.5	31620.5	26858.3	31833	25851.1	33198.1	40819.7	51268.6		29794.2	36594.1	1.22823	0.203084
COG2267	Lysophospholipase, alpha-beta hydrolase superfamily	47961.7	62968	52401.7	37866.3	54112.6	45515.7	37608.2	30942.8	42130.6	44335.8		51062	40106.6	0.785449	0.0553552
COG2268	Uncharacterized membrane protein YqiK, contains Band7/PHB/SPFH domain	1621.17	1899.5	1436.34	1159.17	1831.34	2129.82	1627.66	1107.49	2098.67	1520.17		1589.5	1696.76	1.06748	0.659082
COG2269	Elongation factor P--beta-lysine ligase (EF-P beta-lysylation pathway)	1945.5	2589.83	2273.17	2331.5	2976	7966	5520.33	2662	4539	5254		2423.2	5188.27	2.14108	0.0132147
COG2270	MFS-type transporter involved in bile tolerance, Atg22 family	7159.5	11602.3	10157.7	4652.5	9284.5	9634.34	7472	3907.67	5935.5	3059		8571.3	6001.7	0.700209	0.169655
COG2271	Sugar phosphate permease	44686.2	55846.2	42917.5	37208	57799.4	59270	46911.1	34527.9	49473.8	51602.9		47691.5	48357.1	1.01396	0.90884
COG2272	Carboxylesterase type B	13746	22945	22758	7531	22961.5	7615.49	6759.83	2073.51	3711	1421		17988.3	4316.17	0.239943	0.00378093
COG2273	Beta-glucanase, GH16 family	1715.67	2151.67	1787	812.33	1659.67	2303.66	1870	602.34	1103.33	382		1625.27	1252.27	0.770498	0.408797
COG2274	ABC-type bacteriocin/lantibiotic exporters, contain an N-terminal double-glycine peptidase domain	8618.7	10348.9	9902.62	7773.99	9619.77	7611.87	5011.76	6591.48	9583.57	12067		9252.79	8173.14	0.883317	0.433654
COG2301	Citrate lyase beta subunit	32590.3	44718.1	33379.6	25533.3	45354.7	37963.4	31971.2	22267.1	32162.8	29579.9		36315.2	30788.9	0.847824	0.262242
COG2302	RNA-binding protein YlmH, contains S4-like domain	20144	19428.5	9282	17952.2	12772.2	13783.6	13302.8	19682	22825.8	27522.5		15915.8	19423.3	1.22038	0.335902
COG2303	Choline dehydrogenase or related flavoprotein	29068.9	53675.1	50149.4	19404.2	56196.8	41156.3	31413.4	10170.1	21388.7	11736.1		41698.9	23172.9	0.555721	0.0848701
COG2304	Secreted protein containing bacterial Ig-like domain and vWFA domain	1684.93	1690.13	1105.11	1547.21	2002.98	2485.73	1704.28	1881.52	3378.87	2709.99		1606.07	2432.08	1.5143	0.0386407
COG2306	Predicted RNA-binding protein, associated with RNAse of E/G family	3027.5	5315	5260.5	1714.5	6030.5	1235	1126.5	436	614.5	255		4269.6	733.4	0.171773	0.0028806
COG2307	Uncharacterized conserved protein, Alpha-E superfamily	2043.47	3362.82	2711.22	1517.52	5468.74	7838.94	6070.73	1724.01	3692.27	1405.32		3020.75	4146.25	1.37259	0.450967
COG2308	Uncharacterized conserved protein, circularly permuted ATPgrasp superfamily	5580.61	10005.1	8805.52	3760.12	13321.3	15300.5	11765.5	3206.94	6976.54	2530.38		8294.52	7955.96	0.959182	0.912387
COG2309	Leucyl aminopeptidase (aminopeptidase T)	20425.3	20210.7	9792.84	18268.9	14245.9	14804.9	14004.9	19890.3	23344.8	27677.5		16588.7	19944.5	1.20229	0.336438
COG2310	Stress response protein SCP2	19419.6	38877.3	40973.1	11634	32591.5	848.14	828.05	311.2	481.95	172.3		28699.1	528.328	0.0184092	0.00111728
COG2311	Uncharacterized membrane protein YeiB	5716.67	7663.67	7453	4405.33	8101.67	2555.99	1577	2424.67	3344.33	5524		6668.07	3085.2	0.462682	0.00599114
COG2312	Erythromycin esterase homolog	3722	7460.83	8075.17	2261.5	5506.5	351.33	304.16	69	120	66.5		5405.2	182.198	0.0337079	0.00144027
COG2313	Pseudouridine-5'-phosphate glycosidase (pseudoU degradation)	1065	1585.42	1883.75	1135.84	1768.42	1356.32	948.42	505.4	699.92	653.42		1487.69	832.696	0.559726	0.0186879
COG2314	Uncharacterized membrane protein YozV, TM2 domain	3592.8	5802.4	6021.8	1997.6	6260.4	668.87	667.73	328.6	328.6	204.4		4735	439.64	0.092849	0.000912948
COG2315	Predicted DNA-binding protein with 'double-wing' structural motif, MmcQ/YjbR family	3918.8	3546.82	3753.88	3491.35	5082.4	6576.12	4689.73	3788.85	5603.43	7503.15		3958.65	5632.26	1.42277	0.048621
COG2316	Predicted hydrolase, HD superfamily	139	479	326.5	248.25	823.25	675.25	164.75	64	154.25	36.5		403.2	218.95	0.543031	0.300654
COG2317	Zn-dependent carboxypeptidase, M32 family	22610.5	22261.1	12543.1	21013.1	15368.2	19465.7	17044.7	22012.4	26494.2	32955.9		18759.2	23594.6	1.25776	0.200959
COG2318	Uncharacterized damage-inducible protein DinB (forms a four-helix bundle)	1570.63	2843.98	2616.89	1786.36	3498.24	8621.25	6249.56	1734.35	4222.27	2171.33		2463.22	4599.75	1.86737	0.148152
COG2319	WD40 repeat	3246.7	7296.73	6329.67	2458.7	9857.4	10220.4	7548.66	1552.24	4449.2	1607.7		5837.84	5075.63	0.869437	0.734338
COG2320	GrpB domain, predicted nucleotidyltransferase, UPF0157 family	855.3	1269.89	1028.81	466.6	1242.4	744.86	654.73	396.6	311.1	266.9		972.6	474.838	0.488215	0.0219044
COG2321	Predicted metalloprotease	10632.5	18310.2	17558.7	6725.18	18705.6	10195.3	8235.56	3257.02	5935.93	3265.15		14386.4	6177.79	0.429418	0.0182898
COG2322	Uncharacterized membrane protein YozB, DUF420 family	140	394.17	293.5	125.34	534.67	1300.65	963.33	287.66	553.34	214.67		297.536	663.93	2.23143	0.134871
COG2323	Uncharacterized membrane protein YcaP, DUF421 family	3798	2337	325	2580.5	747.5	2127.15	1910.83	4615	4121.5	3617		1957.6	3278.3	1.67465	0.151243
COG2324	Uncharacterized membrane protein	2314	4484	4466	1517	5580	539.5	426	120	241.5	97		3672.2	284.8	0.0775557	0.00212765
COG2326	Polyphosphate kinase 2, PPK2 family	9616.9	14896.8	13534.5	7627.39	21556.4	21575	16386.2	6185.87	11326	8611.62		13446.4	12816.9	0.953188	0.868165
COG2327	Polysaccharide pyruvyl transferase family protein WcaK	2578	2718.33	1082.67	1838.5	4114	1814	1552.5	2447.5	2477.5	1956		2466.3	2049.5	0.831002	0.459413
COG2329	Heme-degrading monooxygenase HmoA and related ABM domain proteins	6799.8	11929.6	11451.1	4651.85	12203.4	7018.77	5486.4	2737.35	4598.1	2615.65		9407.15	4491.25	0.47743	0.0232846
COG2331	Predicted nucleic acid-binding protein, contains Zn-ribbon domain	4453.3	7955.74	7524.13	3395.44	9079.57	5418.69	4050.4	1386.25	2531.27	1468.07		6481.64	2970.94	0.458362	0.0304037
COG2332	Cytochrome c-type biogenesis protein CcmE	3859.63	4564.81	4664.22	4396.02	5020.23	8811.12	6052.73	3861.68	6186.6	6997.65		4500.98	6381.96	1.4179	0.0513154
COG2333	Metal-dependent hydrolase, beta-lactamase superfamily II	7426.46	6825.65	4311.22	6786.03	5351.41	7882.28	5399.05	7953.66	8973.27	10367.3		6140.15	8115.12	1.32165	0.0822593
COG2334	Ser/Thr protein kinase RdoA involved in Cpx stress response, MazF antagonist	27048.9	29317.3	19148.3	24151.5	21732.1	26253.1	22441.4	24675.8	31049.9	35898.4		24279.6	28063.7	1.15585	0.245752
COG2335	Uncaracterized surface protein containing fasciclin (FAS1) repeats	3649.84	6689.84	6226.5	2179.5	7989.17	5410.98	4206.84	1068.83	2693.67	889.66		5346.97	2854	0.533759	0.107771
COG2336	Antitoxin component of the MazEF toxin-antitoxin module	43	131.33	85.67	169	292	243	128	72	139	18		144.2	120	0.832178	0.681367
COG2337	mRNA-degrading endonuclease, toxin component of the MazEF toxin-antitoxin module	435.67	1043.84	686	566.92	1412.59	1981.73	1698.58	564.49	1069.92	316.17		829.004	1126.18	1.35847	0.439143
COG2339	Membrane proteinase PrsW, cleaves anti-sigma factor RsiW, M82 family	1192.5	1864	1386	658.25	1782.25	2072.08	1852.08	654.17	1054.75	387		1376.6	1204.02	0.87463	0.673589
COG2340	Uncharacterized conserved protein YkwD, contains CAP (CSP/antigen 5/PR1) domain	1183.46	2020.39	1514.81	741.69	2235.99	2286.79	1794.46	640.26	1043.85	283.42		1539.27	1209.76	0.785929	0.492176
COG2343	Uncharacterized conserved protein, DUF427 family	5089.5	8436.33	7561.17	2828.5	8533.5	5661	4670.83	1271	2692.5	947		6489.8	3048.47	0.469732	0.0441984
COG2344	NADH/NAD ratio-sensing transcriptional regulator Rex	24005.7	25554.8	14803	20232.4	20245.6	17298.4	15959.8	21452.5	25687.9	29918.2		20968.3	22063.3	1.05222	0.740837
COG2345	Predicted transcriptional regulator, ArsR family	11246.3	18524.8	18521.8	8277.26	17205.5	8470.07	6314.67	3850.4	6174.34	7092.92		14755.1	6380.48	0.432425	0.00566235
COG2346	Truncated hemoglobin YjbI	9467.83	17138	16135.5	6393.67	16349.7	9638.66	7575.15	3015.51	5873	2991.01		13096.9	5818.67	0.444277	0.0205289
COG2348	Lipid II:glycine glycyltransferase (Peptidoglycan interpeptide bridge formation enzyme)	123	402.5	233.5	64	286	259.67	191.33	429	113.5	20		221.8	202.7	0.913886	0.83989
COG2350	Uncharacterized conserved protein YciI, contains a putative active-site phosphohistidine	9292.97	13663.9	14011	7718.93	13328.6	6570.37	4516.73	4398.43	6681.26	8256.9		11603.1	6084.74	0.524408	0.00588812
COG2351	5-hydroxyisourate hydrolase (purine catabolism), transthyretin-related family	3222.3	5981.73	5606.47	2024.1	6942.9	1623.2	1360.56	519.1	864.6	526.4		4755.5	978.772	0.205819	0.00394
COG2352	Phosphoenolpyruvate carboxylase	6423.13	8730.48	8903.05	5505.52	9065.73	5104.62	3587.73	3484.68	4877.1	6864.65		7725.58	4783.76	0.61921	0.0153719
COG2353	Polyisoprenoid-binding periplasmic protein YceI	10248.8	16562.5	15324.4	7518.19	16499.1	18050.3	13884.2	5708.36	10999.3	6366.32		13230.6	11001.7	0.831534	0.472967
COG2354	Uncharacterized membrane protein MutK, may be involved in DNA repair	6280.83	8377.58	8741.75	5367.42	8898.33	6235.42	4360.5	3645.41	5192.5	6988.25		7533.18	5284.42	0.701485	0.0436063
COG2355	Zn-dependent dipeptidase, microsomal dipeptidase homolog	5062.27	7183.64	5598.44	3683.46	6382.4	4405.63	3347.36	3618.85	4767.79	3447.65		5582.04	3917.46	0.701796	0.0354106
COG2356	Endonuclease I	2925.13	2633.65	3151.38	3411.52	2008.23	2542.95	1098.73	2714.01	3347.6	6238.65		2825.98	3188.39	1.12824	0.691412
COG2357	ppGpp synthetase catalytic domain (RelA/SpoT-type nucleotidyltranferase)	22441	23951.5	13799	19367.8	18272.8	15909.8	14938.8	20140	23836.2	27875.5		19566.4	20540	1.04976	0.753922
COG2358	TRAP-type uncharacterized transport system, periplasmic component	5847.29	7320.15	7980.04	6399.36	8745.89	18319.5	13185.4	5904.83	10789.6	9571.15		7258.55	11554.1	1.59179	0.0779069
COG2359	Stage V sporulation protein SpoVS (function unknown)	2005	1489.5	363	1402.25	1090.25	1123.08	978.25	2314	2107.25	1814.5		1270	1667.42	1.31293	0.324411
COG2360	Leu/Phe-tRNA-protein transferase	3803.3	4555.32	4441.05	4439.69	4821.57	11433.4	7841.23	4477	7351.77	7629.32		4412.19	7746.55	1.75572	0.0175727
COG2361	Uncharacterized conserved protein, contains HEPN domain	95.33	255.66	92.34	315.67	549.67	422.34	197.66	42.33	250	42.01		261.734	190.868	0.729244	0.538743
COG2362	D-aminopeptidase	57	140.5	61.5	36	236	103.33	85	16	42.5	16		106.2	52.566	0.494972	0.228135
COG2363	Uncharacterized membrane protein YgdD, TMEM256/DUF423 family	3474.63	4094.15	4117.55	4036.36	4294.9	8871.27	6055.73	3879.67	6176.94	7029.32		4003.52	6402.59	1.59924	0.0190044
COG2364	Uncharacterized membrane protein YczE	40158	40058.5	20309	35482	27008	28666.2	27593.5	37476	44660	53633.5		32603.1	38405.8	1.17798	0.382009
COG2365	Protein tyrosine/serine phosphatase	5218.3	9752.4	9673.8	3057.1	9433.9	4685.7	3964.4	994.6	2277.1	769.4		7427.1	2538.24	0.341754	0.0153227
COG2366	Acyl-homoserine lactone (AHL) acylase PvdQ	2499.73	5193.53	4783.07	1592.47	6252.87	2967.78	2274.51	561.8	1398.3	440.21		4064.33	1528.52	0.376081	0.0346048
COG2367	Beta-lactamase class A	26883	34069.1	24652.5	21719.3	26792.7	18720.2	17192.9	18670.4	23554.8	26771.6		26823.3	20982	0.782229	0.0642045
COG2368	Aromatic ring hydroxylase	493.5	904	558	321.5	2989	2138.16	1599	329	1005	342		1053.2	1082.63	1.02795	0.962511
COG2370	Hydrogenase/urease accessory protein HupE	1214.8	1906.73	1185.47	1242.6	2498.4	8701.87	6375.73	2163.6	5031.1	2404.4		1609.6	4935.34	3.06619	0.0296522
COG2371	Urease accessory protein UreE	1056.63	2020.73	1319.97	816.77	1952.57	3350.04	2584.89	783.93	1652.1	546.41		1433.33	1783.47	1.24428	0.564596
COG2372	Copper-binding protein CopC (methionine-rich)	4787.8	7460.23	6760.47	3142.1	7989.9	4681.03	3778.4	1784.6	3276.6	1924.9		6028.1	3089.11	0.512451	0.0240437
COG2373	Uncharacterized conserved protein YfaS, alpha-2-macroglobulin family	1369.96	2334.31	2435.72	1709.69	2850.9	6206.46	4288.22	1513.01	2789.1	1592.66		2140.12	3277.89	1.53164	0.254739
COG2374	Predicted extracellular nuclease	2530.33	2507.25	2698.08	2443.92	2171.83	1221.75	832.17	2049.41	3029.5	3220.25		2470.28	2070.62	0.83821	0.430856
COG2375	NADPH-dependent ferric siderophore reductase, contains FAD-binding and SIP domains	8411.63	13723	13328.5	5568.02	16898.2	4841.95	4180.9	2286.68	3663.6	2679.65		11585.9	3530.56	0.304729	0.00472581
COG2376	Dihydroxyacetone kinase	20596.3	21469.4	12406.4	18462.7	15038.6	16357.7	15010.8	18287.9	22610.8	26673.2		17594.7	19788.1	1.12466	0.44696
COG2377	1,6-Anhydro-N-acetylmuramate kinase	3724.3	4044.65	4288.05	4251.35	4362.9	8336.45	5874.4	3918.68	6289.43	7246.65		4134.25	6333.12	1.53187	0.0185891
COG2378	Predicted DNA-binding transcriptional regulator YafY, contains an HTH and WYL domains	27469.7	42317.8	41836	19622.9	41034.1	18249.6	13792.9	10881.1	14939.1	16667.2		34456.1	14906	0.432608	0.00355343
COG2379	Glycerate-2-kinase	717.64	1908.74	1139.8	890.1	2959.07	3970.85	2987.4	731.26	1945.77	633.06		1523.07	2053.67	1.34837	0.508075
COG2380	Uncharacterized protein	0	0	0	0	0	12	15	0	3	0		0	6	#DIV/0!	0.0929707
COG2382	Enterochelin esterase or related enzyme	2165.51	2335.85	1791.5	1088.67	2870.35	3357.63	2783.33	1835.99	2921.67	2447.84		2050.38	2669.29	1.30185	0.151826
COG2384	tRNA A22 N-methylase	2674	1872.5	614	2004.25	1133.25	1423.25	1171.08	3239	3416.75	3193.5		1659.6	2488.72	1.49959	0.208754
COG2385	Peptidoglycan hydrolase (amidase) enhancer domain	427	745.5	486	286.25	2779.25	441.91	400.25	130	259.75	93.5		944.8	265.082	0.280569	0.185976
COG2386	ABC-type transport system involved in cytochrome c biogenesis, permease component	3751.63	4246.48	4463.55	4292.02	4383.23	8915.12	6078.73	3870.68	6238.6	7002.65		4227.38	6421.16	1.51894	0.0284608
COG2388	Predicted acetyltransferase, GNAT superfamily	29058.1	35414.5	26181	23584	32441.2	20902.5	19040.9	21280.8	27385.1	30810.2		29335.8	23883.9	0.814156	0.114123
COG2389	Uncharacterized metal-binding protein	0	7	4	3	3	5	10	0	2	0		3.4	3.4	1	1
COG2390	DNA-binding transcriptional regulator LsrR, DeoR family	1598	3315.82	2114.68	1275.25	5483.75	2851.41	1958.75	779.5	1579.75	622.5		2757.5	1558.38	0.565143	0.20375
COG2391	Uncharacterized membrane protein YedE/YeeE, contains two sulfur transport domains	2463.43	2445.05	3080.18	2924.62	2409.63	5038.82	3185.46	2761.61	3504.2	5706.05		2664.58	4039.23	1.5159	0.0463749
COG2402	Predicted nucleic acid-binding protein, contains PIN domain	1827	3666	3981	1103	2663	22	34	0	4	0		2648	12	0.00453172	0.00125039
COG2404	Oligoribonuclease NrnB or cAMP/cGMP phosphodiesterase, DHH superfamily	15	53	7	132	159	17.33	15	3	32	8		73.2	15.066	0.20582	0.0995427
COG2405	Predicted nucleic acid-binding protein, contains PIN domain	9.33	40.33	18.67	10.67	111.67	244.34	117.66	26.33	109	28.01		38.134	105.068	2.75523	0.168452
COG2406	Protein distantly related to bacterial ferritins	0	3	0	0	2	89	58	20	34	12		1	42.6	42.6	0.0178239
COG2407	L-fucose isomerase or related protein	9.33	36.33	14.67	7.67	67.67	205.67	106.16	26.33	96	26.01		27.134	92.034	3.39183	0.100129
COG2409	Uncharacterized membrane protein YdfJ, MMPL/SSD domain	29264.7	51359.2	49653.8	16584.8	57105.3	15565.7	13886.3	4225.16	7432	2951.02		40793.6	8812.03	0.216015	0.00417136
COG2414	Aldehyde:ferredoxin oxidoreductase	18361	18657	9368	16880	13199	13413.5	12472	17330	20903.5	25736		15293	17971	1.17511	0.401876
COG2421	Acetamidase/formamidase	2567.16	3914.49	2994.01	1494.09	3371.09	5070.93	3994.07	1083.16	2330.25	746.52		2868.17	2644.99	0.922187	0.815817
COG2423	Ornithine cyclodeaminase/archaeal alanine dehydrogenase, mu-crystallin family	3189.87	6864.59	6022.38	2381.98	9037.52	5576.89	4086.01	1286.4	2642.48	851.1		5499.27	2888.58	0.525266	0.12048
COG2425	Uncharacterized protein, contains a von Willebrand factor type A (vWA) domain	2136.33	1832.25	2632.58	2579.92	1195.83	1703.75	828.67	1806.41	1911	4839.25		2075.38	2217.82	1.06863	0.850669
COG2426	Uncharacterized membrane protein	5	9.5	13	10.25	6.25	24.58	12.25	12	19.75	3.5		8.8	14.416	1.63818	0.186802
COG2427	Uncharacterized conserved protein YjgD, DUF1641 family	13	33	17	4	69	43.66	13	48	19	2		27.2	25.132	0.923971	0.890193
COG2431	Uncharacterized membrane protein YbjE, DUF340 family	2136.33	1832.25	2632.58	2579.92	1195.83	1703.75	828.67	1806.41	1911	4839.25		2075.38	2217.82	1.06863	0.850669
COG2440	Ferredoxin-like protein FixX	51	101.33	62.67	41	104	168.5	98	24	95.5	22		72	81.6	1.13333	0.758817
COG2441	Predicted butyrate kinase, DUF1464 family	30.67	81.34	48	20.67	114.34	445.32	316	68.99	186.67	72.67		59.004	217.93	3.69348	0.0659857
COG2442	Uncharacterized conserved protein, DUF433 family	104.17	318.67	223.67	118.17	424.34	525.32	383.33	68.99	229.17	76.67		237.804	256.696	1.07944	0.864627
COG2445	Uncharacterized conserved protein YutE, UPF0331/DUF86 family	3461	2602	1046	2838	2047	1693.33	1330	3899	4639	4219		2398.8	3156.07	1.31569	0.369267
COG2452	Predicted site-specific integrase-resolvase	0	1	0	0	0	0	0	0	0	0		0.2	0	0	0.346594
COG2453	Protein-tyrosine phosphatase	1206.83	1104.75	1687.58	1037.92	756.83	388.42	330	476.41	367.5	902.75		1158.78	493.016	0.425461	0.00694062
COG2454	Uncharacterized protein	35.67	90.84	61	30.92	120.59	460.57	326.25	80.99	202.42	76.17		67.804	229.28	3.38151	0.0656644
COG2456	Uncharacterized protein	448	750.5	475.5	278.5	2742.5	532.5	418	130.5	243.5	129.5		939	290.8	0.309691	0.20009
COG2457	Uncharacterized protein	233.17	582.84	443.5	245.17	955.34	3767.82	2783	709.99	1556.67	556.67		492.004	1874.83	3.8106	0.059703
COG2461	Uncharacterized conserved protein, DUF438 domain, may contain hemerythrin domain	0	2	4	0	0	36.34	28	11	12	6		1.2	18.668	15.5567	0.0169484
COG2501	Ribosome-associated protein YbcJ, S4-like RNA binding protein	26420.2	27846.1	18014.2	23323.8	21574.2	17823.7	16093.1	22934.2	27229.2	34278.8		23435.7	23671.8	1.01007	0.951113
COG2502	Asparagine synthetase A	22266.3	21196.8	11890.6	20521.2	13945.1	15447	14092.4	21313.4	24669.8	32174.8		17964	21539.5	1.19904	0.385961
COG2503	Predicted secreted acid phosphatase	71	211	129	76	250	1758.33	1272	271	775	249		147.4	865.066	5.86883	0.0405524
COG2508	DNA-binding transcriptional regulator, PucR family	16025.6	25773.6	25066.8	8617.7	27064.3	7526.56	6793.8	2195.7	3505.7	1408.3		20509.6	4286.01	0.208976	0.002571
COG2509	Uncharacterized FAD-dependent dehydrogenase	42961.7	40744.3	20446.5	38379.9	27476.6	31014.9	28559.1	42236.7	49601.4	61763.2		34001.8	42635	1.25391	0.281732
COG2510	Uncharacterized membrane protein	24062.8	23508.9	13388.4	21713.2	17015.6	22184.5	19180.2	23777.1	29456.2	35691.2		19937.8	26057.9	1.30696	0.125653
COG2513	2-Methylisocitrate lyase and related enzymes, PEP mutase family	9946.9	15524.6	14976.6	7887.89	17379.4	21797.8	16041	5825.87	12335.5	9008.12		13143.1	13001.7	0.98924	0.966981
COG2514	Catechol-2,3-dioxygenase	837.3	1886.73	1097.47	657.1	4151.4	1922.37	1365.73	567.6	957.1	261.4		1726	1014.84	0.587972	0.342932
COG2515	1-aminocyclopropane-1-carboxylate deaminase/D-cysteine desulfhydrase, PLP-dependent ACC family	3371.1	3685.72	3783.68	3764.95	3233.3	10421.1	6917.96	3819.28	6878.53	7216.05		3567.75	7050.59	1.9762	0.0106783
COG2516	Biotin synthase-related protein, radical SAM superfamily	2243.5	4355	4425	1353.5	5390	247	228	70	116.5	64		3553.4	145.1	0.0408341	0.00194442
COG2518	Protein-L-isoaspartate O-methyltransferase	4725.96	6602.31	6034.39	5301.03	7448.57	21484.3	15201.9	6129	11999.4	9384.33		6022.45	12839.8	2.13199	0.0339903
COG2519	tRNA A58 N-methylase Trm61	3413.5	6237	5777	2182.5	6903.5	2869	2111	604	1188	428		4902.7	1440	0.293716	0.00902255
COG2521	Predicted archaeal methyltransferase	0	0	0	2	0	0	0	0	0	0		0.4	0	0	0.346594
COG2602	Beta-lactamase class D	1553.33	1414.25	1909.58	1638.92	1344.83	628.75	381.67	1171.41	1606	1976.25		1572.18	1152.82	0.733259	0.215936
COG2603	tRNA 2-selenouridine synthase SelU, contains rhodanese domain	21315.1	20949.2	12277.4	20118.8	14539.5	15129.5	13704.6	19965.7	24239.3	31710.2		17840	20949.9	1.17432	0.432129
COG2604	Uncharacterized conserved protein	191	357.25	456.25	183.25	349.5	1330.75	902	276.75	435	259.25		307.45	640.75	2.08408	0.158806
COG2605	Predicted kinase related to galactokinase and mevalonate kinase	70.34	168.67	127.67	75.66	261.34	1818	1299	240	799.66	258		140.736	882.932	6.27368	0.0419249
COG2606	Cys-tRNA(Pro) deacylase, prolyl-tRNA editing enzyme YbaK/EbsC	47282.7	50801.1	30977.2	42421.7	38945.7	43138.5	37179.8	42711.5	53512.8	62212		42085.7	47750.9	1.13461	0.344876
COG2607	Predicted ATPase, AAA+ superfamily	571.1	1249.13	790.27	689.7	1761.8	5424.57	4063.63	1219.2	2610.7	1075.8		1012.4	2878.78	2.84352	0.0627571
[truncated: 2,072 more rows]
