# Supplementary material for: Paraburkholderia sabiae administration alters zebrafish anxiety-like behavior via gut microbial taurine metabolism
Source: Front Microbiol. 2023 Feb 16;14:1079187. doi: 10.3389/fmicb.2023.1079187 (PMC9977788; doi:10.3389/fmicb.2023.1079187)
Supplement: Supplementary file 7 [file Table_7.XLSX]

## Sheet: pathway
Table S7. Functional composition tables based on METACYC generated by the PICRUSt2 analysis
pathway	description	control-1	control-2	control-3	control-4	control-5	bacteria-1	bacteria-2	bacteria-3	bacteria-4	bacteria-5		control	bacteria	bacteria/control		ttest
P184-PWY	protocatechuate degradation I (meta-cleavage pathway)	4.7891	6.2212	2.731	0	0	0	0	0	0	0		2.74826	0	0		0.0593897
PWY-6339	syringate degradation	22.2992	58.7837	10.2896	0	0	0	0	0	0	0		18.2745	0	0		0.133044
PWY-7456	mannan degradation	0	10.0433	18.9331	0	0	0	0	0	0	0		5.79528	0	0		0.167433
GLYCOL-GLYOXDEG-PWY	superpathway of glycol metabolism and degradation	0	1.992	0	0	0	0	0	0	0	0		0.3984	0	0		0.346594
FUCCAT-PWY	fucose degradation	0	5.9884	0	0	0	0	0	0	0	0		1.19768	0	0		0.346594
FUC-RHAMCAT-PWY	superpathway of fucose and rhamnose degradation	0	6.3018	0	0	0	0	0	0	0	0		1.26036	0	0		0.346594
PWY-7373	superpathway of demethylmenaquinol-6 biosynthesis II	0	7.884	0	0	0	0	0	0	0	0		1.5768	0	0		0.346594
P241-PWY	coenzyme B biosynthesis	0	0	0	0	8.0384	0	0	0	0	0		1.60768	0	0		0.346594
PWY-1541	superpathway of taurine degradation	34.2409	155.313	73.1365	50.1062	100.257	23.835	0	0	0	0		82.6106	4.767	0.0577044		0.00735027
PWY-4722	creatinine degradation II	20.9347	30.9315	70.5598	62.3936	62.8196	14.9932	0	0	0	0		49.5278	2.99864	0.0605445		0.00197306
PWY-5178	toluene degradation IV (aerobic) (via catechol)	1727.29	2283.34	2078.65	858.383	1850.19	189.4	176.65	33.3054	124.771	27.2243		1759.57	110.27	0.0626687		0.000156792
P101-PWY	ectoine biosynthesis	5226.05	9019.89	8726.65	3058.55	9800.84	1317.6	1299.83	411.973	855.97	308.459		7166.4	838.767	0.117042		0.00130808
GALACTARDEG-PWY	D-galactarate degradation I	13.9569	43.6633	13.9588	7.988	59.3237	5.9964	5.9943	0	4.6571	0		27.7781	3.32956	0.119863		0.0425464
GLUCARGALACTSUPER-PWY	superpathway of D-glucarate and D-galactarate degradation	13.9569	43.6633	13.9588	7.988	59.3237	5.9964	5.9943	0	4.6571	0		27.7781	3.32956	0.119863		0.0425464
PWY-4361	S-methyl-5-thio-&alpha;-D-ribose 1-phosphate degradation	11.9752	27.9337	13.9842	7.9825	25.9246	0.6581	3.9147	0	0	8.8706		17.56	2.68868	0.153114		0.00869305
PWY-7527	L-methionine salvage cycle III	19.9418	46.4958	23.287	13.294	43.1483	1.0968	6.523	0	0	14.7613		29.2334	4.47622	0.15312		0.00867214
PWY-5180	toluene degradation I (aerobic) (via o-cresol)	8915.8	16145.3	15655.9	5372.77	16424	3369.96	2901.39	994.483	1732.69	643.405		12502.8	1928.39	0.154237		0.00186677
PWY-5182	toluene degradation II (aerobic) (via 4-methylcatechol)	8915.8	16145.3	15655.9	5372.77	16424	3369.96	2901.39	994.483	1732.69	643.405		12502.8	1928.39	0.154237		0.00186677
PWY-7007	methyl ketone biosynthesis	8357.15	14579.2	15090.3	5141.07	14149.3	3074.03	2738.12	962.103	1536.68	752.846		11463.4	1812.76	0.158134		0.00152731
P221-PWY	octane oxidation	8807.04	15927.5	15803.6	5158.32	15469.7	3373.49	3220.19	1025.93	1775.57	681.925		12233.2	2015.42	0.16475		0.00209924
PWY-6397	mycolyl-arabinogalactan-peptidoglycan complex biosynthesis	3238.41	5681.44	5640.65	1838.28	6371.64	1319.05	1241.76	383.935	670.474	278.241		4554.08	778.692	0.170988		0.00280099
PWY0-1277	3-phenylpropanoate and 3-(3-hydroxyphenyl)propanoate degradation	7055.72	12358.2	12089.1	4131.64	11479.3	2827.72	2503.12	823.672	1418.76	562.629		9422.77	1627.18	0.172686		0.00176881
PWY-6749	CMP-legionaminate biosynthesis I	77.8953	197.384	137.543	77.8816	410.77	95.8349	53.9381	1.34	17.9952	0		180.295	33.8216	0.187591		0.0524873
PWY-5430	meta cleavage pathway of aromatic compounds	1173.96	1834.7	1320.95	679.883	4775.96	619.146	592.577	261.414	318.863	118.469		1957.09	382.094	0.195236		0.0644324
PWY-7084	nitrifier denitrification	27.7651	90.9971	13.646	176.821	285.267	32.3612	23.9638	5.833	55.3471	0		118.899	23.501	0.197655		0.101396
PWY-7255	ergothioneine biosynthesis I (bacteria)	4769.06	7922.17	7835.03	2857.86	7964.14	2393.63	2047.88	746.148	1290.04	554.708		6269.65	1406.48	0.224332		0.002307
PWY1G-0	mycothiol biosynthesis	3827.78	6986.38	6488.39	2253.37	8415.05	2336.27	2048.19	582.418	1131.52	421.339		5594.19	1303.95	0.23309		0.00667759
PWY-5415	catechol degradation I (meta-cleavage pathway)	4640.57	9240.38	8641.26	3220.89	10942.9	2996.71	2640.46	896.628	1507.54	582.629		7337.19	1724.79	0.235075		0.00640272
HCAMHPDEG-PWY	3-phenylpropanoate and 3-(3-hydroxyphenyl)propanoate degradation to 2-oxopent-4-enoate	3890.59	6683.76	6758.56	2172.57	5714.98	2289.33	1905.68	572.9	1071.77	409.959		5044.09	1249.93	0.2478		0.0041772
PWY-6690	cinnamate and 3-hydroxycinnamate degradation to 2-oxopent-4-enoate	3890.59	6683.76	6758.56	2172.57	5714.98	2289.33	1905.68	572.9	1071.77	409.959		5044.09	1249.93	0.2478		0.0041772
PWY-6641	superpathway of sulfolactate degradation	68.4724	167.554	74.8292	231.37	330.391	67.2487	69.6466	7.4831	86.7438	0		174.523	46.2244	0.264861		0.040194
PWY-6404	superpathway of mycolyl-arabinogalactan-peptidoglycan complex biosynthesis	7698.63	11444.5	9960.32	4454.15	10386	4135.39	3806.02	1279.95	2195.96	927.353		8788.73	2468.93	0.28092		0.00199259
PWY-6383	mono-trans, poly-cis decaprenyl phosphate biosynthesis	3743.88	7254.09	6659.81	2454.87	8421.37	3192.6	2609.85	765.946	1441.89	546.589		5706.81	1711.38	0.299883		0.0118874
P461-PWY	hexitol fermentation to lactate, formate, ethanol and acetate	1454.67	1362	2618.06	1644.67	654.094	265.34	234.595	648.133	408.497	987.295		1546.7	508.772	0.328941		0.0170011
PWY-7013	L-1,2-propanediol degradation	8254.92	9115.63	8595.58	3755.37	6139.62	4228.55	3961.74	1394.47	1867.36	779.786		7172.23	2446.38	0.341091		0.0045621
ARGORNPROST-PWY	arginine, ornithine and proline interconversion	2752.69	3319.03	4765.17	2539.15	2393.27	1339.03	953.622	1150.3	954.795	1157.48		3153.86	1111.05	0.352282		0.00162646
LIPASYN-PWY	phospholipases	16.6977	25.151	53.6532	43.6762	50.0794	27.0954	17.2262	0	24.5362	0		37.8515	13.7716	0.363831		0.0320305
P125-PWY	superpathway of (R,R)-butanediol biosynthesis	1956.96	2873.5	2100.79	1055.53	7264.7	1872.8	1697.19	643.282	962.923	410.052		3050.3	1117.25	0.366275		0.125422
CODH-PWY	reductive acetyl coenzyme A pathway	59.9227	217.949	36.9445	521.385	693.494	241.865	89.7737	23.9875	212.2	3.9998		305.939	114.365	0.373817		0.204177
PWY-5654	2-amino-3-carboxymuconate semialdehyde degradation to 2-oxopentenoate	530.919	885.377	559.278	318.763	1870.43	526.523	443.815	184.123	291.261	118.379		832.953	312.82	0.375556		0.10569
PWY-5420	catechol degradation II (meta-cleavage pathway)	1178.64	2064.91	1309.68	745.495	5923.02	1531.9	1200.63	489.683	809.308	315.261		2244.35	869.357	0.387354		0.194147
DENITRIFICATION-PWY	nitrate reduction I (denitrification)	158.165	368.583	236.166	181.849	700.141	269.627	115.378	79.6045	154.933	26.5374		328.981	129.216	0.392777		0.100947
CATECHOL-ORTHO-CLEAVAGE-PWY	catechol degradation to &beta;-ketoadipate	1343.04	1884.81	1440.52	704.051	4075.17	1499.21	1103.43	293.069	639.508	231.549		1889.52	753.354	0.398702		0.107475
ENTBACSYN-PWY	enterobactin biosynthesis	3939.82	4203.17	5908.9	4157.31	2769.03	1252.72	1044.43	1930.64	995.494	3341.1		4195.65	1712.88	0.408251		0.00587215
PWY0-1338	polymyxin resistance	34.7441	104.808	4.2183	30.4506	90.7052	22.6908	21.6765	41.8758	18.1647	4.2356		52.9853	21.7287	0.410089		0.157918
PWY-5028	L-histidine degradation II	240.642	1001.55	383.415	311.448	938.342	472.668	321.4	87.9854	279.678	22.4918		575.08	236.845	0.411846		0.100634
PWY-7003	glycerol degradation to butanol	3358.41	4341.06	3870.75	2178.95	4608.21	1762.49	1576.63	1473.89	1547.78	1483.62		3671.48	1568.88	0.427316		0.00125791
PWY-5419	catechol degradation to 2-oxopent-4-enoate II	710.587	1243.81	774.908	450.355	3966.86	1113.67	840.865	357.648	591.451	228.133		1429.3	626.354	0.438223		0.262929
PWY-6562	norspermidine biosynthesis	1626.78	967.327	742.712	893.167	1227.64	722.063	734.886	214.693	417.984	371.631		1091.53	492.252	0.450975		0.0121335
PWY-7254	TCA cycle VII (acetate-producers)	7051.61	11716.9	10925.3	4364.4	12764	7447.98	6039.07	2451.88	3795.47	1546.66		9364.45	4256.21	0.454508		0.0290431
RHAMCAT-PWY	L-rhamnose degradation I	651.302	1313.12	810.487	452.551	3432.5	1157.43	872.038	212.162	585.221	204.342		1331.99	606.238	0.455136		0.242449
PWY-5022	4-aminobutanoate degradation V	7415.57	10604.6	10601.7	5100.86	10826.8	5670.53	4745.06	2666.93	4076.87	3175.61		8909.91	4067	0.456458		0.00500042
GALACT-GLUCUROCAT-PWY	superpathway of hexuronide and hexuronate degradation	203.394	498.423	348.186	228.318	806.907	252.208	292.334	256.418	231.207	31.4076		417.046	212.715	0.510052		0.126819
RUMP-PWY	formaldehyde oxidation I	1925.09	2905.97	2235.39	1099.25	2204.32	1930.16	1435.89	723.511	886.648	328.843		2074	1061.01	0.511575		0.0369452
PWY-1861	formaldehyde assimilation II (RuMP Cycle)	2711.36	4040.04	3055.67	1526.39	2994	2685.04	2004.77	1006.18	1218.81	443.165		2865.49	1471.59	0.513557		0.0384144
METHGLYUT-PWY	superpathway of methylglyoxal degradation	97.5614	294.78	124.411	62.996	279.726	70.778	80.6528	248.602	34.9925	8.4618		171.895	88.6974	0.515998		0.229102
PWY-7315	dTDP-N-acetylthomosamine biosynthesis	5997.43	8687.56	8793.28	5279.91	6491.38	3207.17	1611.18	2789.36	3439.13	7709.91		7049.91	3751.35	0.532113		0.0309303
PWY-6396	superpathway of 2,3-butanediol biosynthesis	1227.12	1783.61	1569.08	730.243	1723.66	1270.56	952.437	588.715	661.04	275.167		1406.74	749.584	0.53285		0.0342669
PWY-7094	fatty acid salvage	24258.6	35756.5	35553.9	18510.5	36088.8	23439.1	17608.8	10264.7	17331.1	11783.2		30033.6	16085.4	0.535579		0.0123243
P122-PWY	heterolactic fermentation	8803.69	13594.8	11466.2	6680.46	12035.7	6985.19	5604.67	3884.64	6398.9	5308.76		10516.2	5636.43	0.535977		0.00657392
GLUCARDEG-PWY	D-glucarate degradation I	2061.05	2647.12	2198.66	1505.46	2856.01	2139.71	1658.37	651.136	1070.09	531.316		2253.66	1210.12	0.536959		0.0268451
P124-PWY	Bifidobacterium shunt	11263.7	16640.2	13635.4	8456.11	13747.2	8517.61	6924.89	4935.73	8105.53	6565.78		12748.5	7009.91	0.54986		0.00521393
HEXITOLDEGSUPER-PWY	superpathway of hexitol degradation (bacteria)	737.051	1980.07	976.234	516.148	1756.98	950.437	752.198	745.257	685.369	294.924		1193.3	685.637	0.574573		0.136474
PWY-7392	taxadiene biosynthesis (engineered)	11082.4	17842.1	13915.3	8141.42	18079.2	14281.3	10651.5	4448.36	7932.43	3152.82		13812.1	8093.28	0.585957		0.0752547
FAO-PWY	fatty acid &beta;-oxidation I	22666.4	32980	33055.9	17892.4	32957	20788.6	15325.1	10683.9	16284	19131.3		27910.3	16442.6	0.589122		0.0137188
PWY-7616	methanol oxidation to carbon dioxide	214.104	514.842	274.37	173.64	354.387	322.76	238.221	131.231	168.997	57.9282		306.269	183.828	0.600217		0.143537
PWY-7431	aromatic biogenic amine degradation (bacteria)	3115.67	4675.82	3533.36	1862.46	6738.31	4387.14	3778.06	1215.63	2263.35	774.92		3985.13	2483.82	0.623273		0.202561
PWY-6948	sitosterol degradation to androstenedione	1410.95	1709.22	1535.86	658.954	1166.21	1404.07	1256.97	428.367	675.68	278.183		1296.24	808.653	0.623845		0.129356
P281-PWY	3-phenylpropanoate degradation	1446.34	2468.07	1944.46	1009.74	2295.91	2213.17	1627.07	382.046	1185.77	385.681		1832.9	1158.75	0.632193		0.169652
P381-PWY	adenosylcobalamin biosynthesis II (late cobalt incorporation)	1327.91	3348.45	2546.04	2148.07	6301.58	3830.17	2166.47	793.212	3010.14	281.583		3134.41	2016.31	0.643284		0.332149
PWY-5507	adenosylcobalamin biosynthesis I (early cobalt insertion)	1480.59	3713.96	2753.42	2503.3	6776.79	4159.69	2371.17	895.86	3459.02	312.647		3445.61	2239.68	0.650008		0.330564
PWY-4984	urea cycle	1702.75	2988.34	1843.74	1364.67	7024.15	3061.31	2470.35	1223.24	1928.38	1169.43		2984.73	1970.54	0.660207		0.386546
TCA-GLYOX-BYPASS	superpathway of glyoxylate bypass and TCA	10940.8	14790.1	14216.8	9003.04	15606.1	11130.9	8036.25	6500.67	9710.72	11443		12911.3	9364.32	0.725279		0.0535575
PWY0-42	2-methylcitrate cycle I	3767.94	4504.23	4824.08	3424.99	4414.04	3190.83	2011.07	2516.26	3802.79	3757.93		4187.06	3055.78	0.729815		0.0312765
GLYCOLYSIS-TCA-GLYOX-BYPASS	superpathway of glycolysis, pyruvate dehydrogenase, TCA, and glyoxylate bypass	15400.4	19982.5	17480.5	12207.2	20118.4	15288.5	11225.8	9138.52	13660.2	13915.4		17037.8	12645.7	0.742212		0.044791
PWY-5484	glycolysis II (from fructose 6-phosphate)	21634.8	26448.2	20839.9	17930.4	26316.6	20055.1	14421.9	12250.9	17400.7	20984.8		22634	17022.7	0.752086		0.0429508
ALL-CHORISMATE-PWY	superpathway of chorismate metabolism	6854.33	7557.14	8336.62	6721.13	6297.53	5055.94	3755.3	4890.73	4544.82	8959.69		7153.35	5441.3	0.760664		0.117466
PWY-5840	superpathway of menaquinol-7 biosynthesis	7699	9461.32	9739.81	6463.72	8988.55	6925.17	4732.44	4907.66	6857.87	8871.38		8470.48	6458.9	0.762519		0.0733387
P105-PWY	TCA cycle IV (2-oxoglutarate decarboxylase)	15465.4	21064.4	19338.1	12261.9	22445.7	17736.8	13443.5	9129.72	14314.3	14571.5		18115.1	13839.2	0.763958		0.103732
PWY-5897	superpathway of menaquinol-11 biosynthesis	7362.97	8988.43	9357.55	6210.42	8510.64	6612.43	4499.15	4703.88	6563.36	8562.94		8086	6188.35	0.765317		0.0781818
PWY-5898	superpathway of menaquinol-12 biosynthesis	7362.97	8988.43	9357.55	6210.42	8510.64	6612.43	4499.15	4703.88	6563.36	8562.94		8086	6188.35	0.765317		0.0781818
PWY-5899	superpathway of menaquinol-13 biosynthesis	7362.97	8988.43	9357.55	6210.42	8510.64	6612.43	4499.15	4703.88	6563.36	8562.94		8086	6188.35	0.765317		0.0781818
PWY-5705	allantoin degradation to glyoxylate III	505.591	1392.34	795.911	535.685	1950.06	1411.06	1183.63	389.556	724.666	260.708		1035.92	793.923	0.766395		0.516032
GLYOXYLATE-BYPASS	glyoxylate cycle	8741.47	12072.2	11631	7248.26	13062	10066.4	7238.87	5440.72	8597.56	9368.27		10551	8142.36	0.771716		0.116602
P108-PWY	pyruvate fermentation to propanoate I	9767.64	14734.1	12952.5	6185.89	16528.6	13866.8	11113.5	5473.21	9635.25	6434.92		12033.8	9304.75	0.773221		0.287598
TEICHOICACID-PWY	teichoic acid (poly-glycerol) biosynthesis	92.6373	419.897	220.732	96.9993	326.658	228.138	142.121	395.973	89.0343	39.4644		231.385	178.946	0.773371		0.574384
PWY-5505	L-glutamate and L-glutamine biosynthesis	2389.88	3821.36	3081.63	1762.99	5063.53	4745.92	3521.62	948.825	2386.7	884.987		3223.88	2497.61	0.774722		0.462377
PWY-5920	superpathway of heme biosynthesis from glycine	7116.68	8990.15	8691.18	5470.47	9460	10686.4	8183.08	3013.05	6316.27	2641.94		7945.7	6168.14	0.776287		0.325663
PWY-5417	catechol degradation III (ortho-cleavage pathway)	183.929	399.413	259.646	179.508	759.699	494.59	442.42	122.263	263.343	61.8701		356.439	276.897	0.776843		0.579781
PWY-5431	aromatic compounds degradation via &beta;-ketoadipate	183.929	399.413	259.646	179.508	759.699	494.59	442.42	122.263	263.343	61.8701		356.439	276.897	0.776843		0.579781
PWY-6182	superpathway of salicylate degradation	212.638	460.568	300.655	206.305	863.362	568.513	507.356	140.063	302.026	71.2499		408.705	317.842	0.777679		0.578275
PWY0-1061	superpathway of L-alanine biosynthesis	17539.4	20821.5	19315.8	16116.6	18858.4	13355.7	9008.33	11729.1	14618.6	23420.4		18530.3	14426.4	0.77853		0.148142
PWY-6992	1,5-anhydrofructose degradation	81.981	246.907	153.648	120.579	628.297	416.691	169.322	58.5786	292.823	24.6997		246.282	192.423	0.781309		0.673899
PWY-5838	superpathway of menaquinol-8 biosynthesis I	7328.04	8918.57	9213.29	6209.31	8600.85	6850.35	4661.69	4771.48	6706.4	8643.45		8054.01	6326.67	0.785531		0.10033
PENTOSE-P-PWY	pentose phosphate pathway	15349.1	21655.8	16652.7	12750.6	22661.1	16859	13054.9	9714.8	14608.3	15973.8		17813.8	14042.1	0.788272		0.135092
PWY-6151	S-adenosyl-L-methionine cycle I	12765	17585	14578.6	10631.6	15780.2	14169.1	10453.7	7288.05	11632.4	13149.5		14268.1	11338.5	0.794679		0.12212
PWY-7376	cob(II)yrinate a,c-diamide biosynthesis II (late cobalt incorporation)	10159.2	15172.3	11030.3	7133.29	14648.7	14555	12114.2	5296.61	10062.4	4348.37		11628.7	9275.33	0.797621		0.366803
GLYCOLYSIS-E-D	superpathway of glycolysis and Entner-Doudoroff	18376.2	23894.7	17953	14404.2	22775.5	17949.1	14004.9	10858.7	15813.6	19366.2		19480.7	15598.5	0.800714		0.127764
P441-PWY	superpathway of N-acetylneuraminate degradation	20757.1	25104.6	16887.2	15580.9	20479.3	17635.9	15076.6	12841.9	18117.5	15748.8		19761.8	15884.1	0.803779		0.0781847
PWY-5861	superpathway of demethylmenaquinol-8 biosynthesis	6359.32	7334.22	7677.3	5510.48	6933.34	5476	3668.08	4274.38	5755	8107		6762.93	5456.09	0.806764		0.165085
PWY-5845	superpathway of menaquinol-9 biosynthesis	6443.19	7406.06	8167.75	5759.67	6496.3	6083.69	3979.44	4261.57	5791.96	8175.47		6854.59	5658.43	0.825494		0.202234
PWY-5850	superpathway of menaquinol-6 biosynthesis I	6443.19	7406.06	8167.75	5759.67	6496.3	6083.69	3979.44	4261.57	5791.96	8175.47		6854.59	5658.43	0.825494		0.202234
PWY-5896	superpathway of menaquinol-10 biosynthesis	6443.19	7406.06	8167.75	5759.67	6496.3	6083.69	3979.44	4261.57	5791.96	8175.47		6854.59	5658.43	0.825494		0.202234
ANAEROFRUCAT-PWY	homolactic fermentation	24102.9	28385	20205.2	20226.9	26507.2	21808.8	16486.6	14961.2	20752.5	24874.2		23885.4	19776.7	0.82798		0.130839
PWY-5913	TCA cycle VI (obligate autotrophs)	10591.1	13723.4	13068.9	9246.21	14410.6	12413.6	9371.01	6982.26	10232.7	12196.5		12208.1	10239.2	0.838727		0.197248
PYRIDNUCSAL-PWY	NAD salvage pathway I	9534.59	13304.9	12430.8	8290.09	13299.8	12162.7	9062.31	6113.59	9016.67	11428.1		11372.1	9556.68	0.840365		0.256459
PWY-5837	1,4-dihydroxy-2-naphthoate biosynthesis I	5541.59	6005.48	6627	5054.24	5196.67	4465.2	3064.63	3837.04	5047.95	7529.99		5685	4788.96	0.842386		0.302319
PWY-5863	superpathway of phylloquinol biosynthesis	6156.11	6684.22	7245.53	5596.51	5783.26	4952.98	3423.52	4280.24	5621.1	8313.29		6293.13	5318.23	0.845085		0.303001
PWY-5860	superpathway of demethylmenaquinol-6 biosynthesis I	5394.9	5858.38	6618.35	4991.73	4981.82	4757.17	3050.76	3682.33	4782.98	7502.77		5569.04	4755.2	0.853864		0.350895
PWY-5862	superpathway of demethylmenaquinol-9 biosynthesis	5394.9	5858.38	6618.35	4991.73	4981.82	4757.17	3050.76	3682.33	4782.98	7502.77		5569.04	4755.2	0.853864		0.350895
HOMOSER-METSYN-PWY	L-methionine biosynthesis I	14903.4	19215.3	14208.4	12733.5	16043.2	15104.9	11700.1	9273.66	14201	16021.2		15420.8	13260.2	0.859891		0.224915
GLYCOLYSIS	glycolysis I (from glucose 6-phosphate)	26376	30793.4	22689.1	22285.8	28301.3	24403.5	18630.9	17341	23785.9	28373.2		26089.1	22506.9	0.862694		0.204505
PWY-6545	pyrimidine deoxyribonucleotides de novo biosynthesis III	6868.56	10732.7	7985.38	4881.17	14065	13936.1	10781.3	3434.54	7556.5	2873.84		8906.55	7716.46	0.86638		0.66593
LACTOSECAT-PWY	lactose and galactose degradation I	29.5685	156.038	75.1974	15.0949	38.6776	50.2579	47.7592	175.025	0	0		62.9153	54.6084	0.867967		0.843856
P23-PWY	reductive TCA cycle I	13724.6	18144.5	16213.9	11201.1	18523.9	17212.1	12576.1	9060.91	13888.4	14838.3		15561.6	13515.1	0.868493		0.320077
HSERMETANA-PWY	L-methionine biosynthesis III	15829.9	21200.8	17021.1	13252	18749.1	19801.2	15842.1	9611.68	15050.7	16446.1		17210.6	15350.4	0.891914		0.406534
ARGSYNBSUB-PWY	L-arginine biosynthesis II (acetyl cycle)	15051.4	19905.5	16424.2	12844.8	19494.9	19094	14317.3	10445.3	15352.1	15484		16744.1	14938.5	0.892165		0.375502
SALVADEHYPOX-PWY	adenosine nucleotides degradation II	10977.3	15519.5	12074.2	8616.89	18247.3	18820.4	15193.5	6105.11	12447.5	5924.48		13087	11698.2	0.893878		0.661027
PWY-6969	TCA cycle V (2-oxoglutarate:ferredoxin oxidoreductase)	16119.4	21643.5	19359.6	12746.4	23020.9	21714.8	16672.7	10816.9	17248.2	16594.4		18577.9	16609.4	0.89404		0.461962
MET-SAM-PWY	superpathway of S-adenosyl-L-methionine biosynthesis	19367	24154	17961	16585.1	20297.7	19718.2	15373.3	12686.6	18977.9	21454.1		19673	17642	0.896764		0.348966
PWY-6353	purine nucleotides degradation II (aerobic)	14303	19422.8	14712.4	11355.9	21568.5	22161.1	18065	8306.41	16214	8262.06		16272.5	14601.7	0.897324		0.628018
TCA	TCA cycle I (prokaryotic)	15028.9	20582.9	18783	12262.6	22387.5	21561.7	16450.6	10158	16460.9	15889.5		17809	16104.1	0.904271		0.52792
P161-PWY	acetylene degradation	41544.8	45616.7	30616.3	35409.4	37748.8	29057.2	25826.8	32104.4	39449.9	46553.9		38187.2	34598.4	0.906021		0.451937
HISTSYN-PWY	L-histidine biosynthesis	10216.4	13967	12585	8488.02	14969.5	14216.4	10439.2	7088.77	11166.5	11658.9		12045.2	10914	0.906083		0.514084
PWY-5747	2-methylcitrate cycle II	3799.63	4228.64	4542.53	3818.56	4042.76	3448.34	2029.55	2806.73	3928.47	6302.6		4086.42	3703.14	0.906205		0.617071
PWY-5910	superpathway of geranylgeranyldiphosphate biosynthesis I (via mevalonate)	36.5358	191.45	96.9763	19.0728	58.5483	84.2608	57.1992	189.309	0	34.2728		80.5166	73.0084	0.90675		0.870036
PWY-922	mevalonate pathway I	25.5845	134.238	67.9673	13.354	41.0077	59.0406	40.0701	132.821	0	23.998		56.4303	51.1859	0.907064		0.870592
PWY-6608	guanosine nucleotides degradation III	9601.95	13924.9	10995.1	7445.77	17337.8	18287.1	14547.2	5179.15	10958.8	4913.45		11861.1	10777.1	0.908612		0.73806
PWY0-1415	superpathway of heme biosynthesis from uroporphyrinogen-III	6550.2	10179.6	9483.95	6481.84	10047.1	8053.37	6334.74	5699.43	8605.1	10318.5		8548.54	7802.22	0.912696		0.543393
GLUCONEO-PWY	gluconeogenesis I	26011.4	30542.3	22442.4	21955.8	27924.8	24277.6	19329.6	18903.8	25697.8	30166.8		25775.3	23675.1	0.918519		0.452292
PWY-3781	aerobic respiration I (cytochrome c)	53432.3	69276.4	54216.9	44334.7	67892.8	59998	49792.1	41046.1	57608.2	57719.3		57830.6	53232.8	0.920495		0.456985
GLUTORN-PWY	L-ornithine biosynthesis	9015.73	12498.4	11716.1	7591.55	13747.4	14052.2	10239.3	6164.37	9907.95	10037.2		10913.8	10080.2	0.923615		0.634684
TRPSYN-PWY	L-tryptophan biosynthesis	9411.51	12971.1	12155.4	7893.93	14194.6	14111.3	10183.1	6657.47	10620.3	10917.3		11325.3	10497.9	0.926943		0.631748
PWY-5659	GDP-mannose biosynthesis	15557	21164.7	17014.7	11918.8	19903.8	21056.9	16484.9	10357.7	16680.3	15717		17111.8	16059.4	0.938497		0.668005
P42-PWY	incomplete reductive TCA cycle	16697.5	21311.6	18100.3	13294.5	23064.4	21234.9	16308	12211.5	18544.6	18926.2		18493.7	17445	0.943297		0.660404
SO4ASSIM-PWY	sulfate reduction I (assimilatory)	9901.31	13791.2	12410.4	9039.53	14870.9	14999.8	10960.8	7915.53	10980.9	11944		12002.7	11360.2	0.946474		0.696702
PWY-722	nicotinate degradation I	9.8006	28.9861	14.3646	7.8919	70.8344	62.5456	26.6421	0	36.09	0		26.3755	25.0555	0.949954		0.938675
HEMESYN2-PWY	heme biosynthesis II (anaerobic)	12054	15631.6	14323.1	9950.41	17345.9	16318.5	12424.5	8901.09	14134.4	14354		13861	13226.5	0.954225		0.734082
PWY-5345	superpathway of L-methionine biosynthesis (by sulfhydrylation)	15283.4	19730.9	15844.7	13337.7	19014.2	19867.3	15226	10929.2	16214.9	17502.3		16642.2	15948	0.958284		0.724158
ARGSYN-PWY	L-arginine biosynthesis I (via L-ornithine)	14853.6	18754.7	15334.9	12809.4	18041.7	18645.3	14209.6	11269.5	15900.9	16574.6		15958.9	15320	0.959965		0.708299
PWY-7400	L-arginine biosynthesis IV (archaebacteria)	14705.6	18556.2	15205.7	12686.3	17876.2	18468.6	14007.7	11193.7	15789.8	16514		15806	15194.8	0.961327		0.718016
PWY-7237	myo-, chiro- and scillo-inositol degradation	3626.83	3999.32	3696.18	2876.17	3144.17	4252.5	2851.66	2062.83	2954	4561.01		3468.53	3336.4	0.961905		0.801267
FERMENTATION-PWY	mixed acid fermentation	17220.3	21276.9	17759.2	14438.4	20809.3	19820.8	15793.9	12908.1	19025.1	20750.7		18300.8	17659.7	0.964968		0.746949
TYRFUMCAT-PWY	L-tyrosine degradation I	3538	4311.14	4170.75	2997.9	4018.73	5041.17	3983.06	2331.64	4017.07	2998.89		3807.3	3674.37	0.965083		0.806245
PWY-5347	superpathway of L-methionine biosynthesis (transsulfuration)	21737.4	25565.1	17862.5	18855.2	20961.8	21595.5	17208.9	15452.3	22357	25551.1		20996.4	20433	0.973165		0.809524
PWY-6185	4-methylcatechol degradation (ortho cleavage)	65.8257	155.288	113.196	35.389	357.239	240.467	211.242	79.0821	151.065	29.2321		145.388	142.218	0.978197		0.964571
GLYCOCAT-PWY	glycogen degradation I (bacterial)	21037.2	22902.5	16717.5	18057.2	20127.5	16615.1	13078.9	17539.1	21982.1	27609.5		19768.4	19364.9	0.979591		0.886157
PWY0-781	aspartate superpathway	19494.9	23628.8	17886.1	16926.2	20928.7	21111.5	16760	14679.1	20716.9	23685.5		19772.9	19390.6	0.980664		0.853363
PANTO-PWY	phosphopantothenate biosynthesis I	12923.5	16883	14316.8	10863.7	17119.9	17633.4	13226.7	9661.49	14853.3	15444.6		14421.4	14163.9	0.982147		0.888735
SULFATE-CYS-PWY	superpathway of sulfate assimilation and cysteine biosynthesis	12623.7	16878.7	14538.5	10888.1	17737.9	18237.9	13871.9	9704.62	14576.6	15168.9		14533.4	14312	0.984769		0.90895
PWY490-3	nitrate reduction VI (assimilatory)	12154.8	14754.2	11472.6	9255.66	13899.9	13484.2	10915.3	8721.4	12706.8	14831.5		12307.4	12131.8	0.985732		0.905544
P4-PWY	superpathway of L-lysine, L-threonine and L-methionine biosynthesis I	20881.8	24441	18159	18106.9	21425.3	21910.7	17431.4	15657.6	21890.2	25001.9		20602.8	20378.3	0.989105		0.915811
DAPLYSINESYN-PWY	L-lysine biosynthesis I	21492.5	25766.8	20654.4	18788.8	23830.8	23474.3	18629.2	17036.5	22623.1	27585.5		22106.7	21869.7	0.989282		0.918034
PWY0-1297	superpathway of purine deoxyribonucleosides degradation	32275	35266.8	23513.2	28376.7	27995.8	23203.7	20756	27628.5	33370.1	41020.6		29485.5	29195.8	0.990175		0.94627
REDCITCYC	TCA cycle VIII (helicobacter)	10368.3	13265.9	11475.4	7434.06	16982.6	16735	12793.1	7353.34	12888.1	9172.02		11905.2	11788.3	0.990177		0.960236
PWY-181	photorespiration	8404.02	10322	9070.81	7464.94	10442.7	14011.1	9412.81	5724.68	10647.1	5669.31		9140.88	9092.99	0.994761		0.977914
PWY-7211	superpathway of pyrimidine deoxyribonucleotides de novo biosynthesis	23448.4	28058.2	20719.5	20441.6	25125.6	25268	20670.4	18063.5	25309.3	28535.7		23558.6	23569.4	1.00046		0.996448
PWY-6897	thiamin salvage II	13386.7	16866.8	14075.3	11294.8	16596.8	17471.6	13220.7	10090.5	15091	16399		14444.1	14454.6	1.00073		0.995118
PANTOSYN-PWY	pantothenate and coenzyme A biosynthesis I	15791	19839.1	15759.5	13365.1	19197.9	19737.8	15250.4	12188.3	18048.1	19198.5		16790.5	16884.6	1.00561		0.960666
PWY-6895	superpathway of thiamin diphosphate biosynthesis II	14093.1	17595.3	14453.3	11919.3	17083.8	18049.2	13758.2	10708.9	15928.9	17381.4		15029	15165.3	1.00907		0.937781
PWY-7234	inosine-5'-phosphate biosynthesis III	16494.8	19869.2	15145.3	14067.1	18263.9	19316.1	15258.5	13536	18209.5	19006.8		16768.1	17065.4	1.01773		0.852172
PWY-2942	L-lysine biosynthesis III	37589.2	41860	29293.3	32134.4	34514.8	33804.4	28824.1	31462.8	40219.9	45591.5		35078.3	35980.5	1.02572		0.815991
HEME-BIOSYNTHESIS-II	heme biosynthesis I (aerobic)	5356.92	8950.36	8186.38	5387.11	10421.6	10240.9	7463.98	5014.19	7949.2	8777.35		7660.47	7889.12	1.02985		0.866703
PWY-7111	pyruvate fermentation to isobutanol (engineered)	46061.6	55066.6	38844	39246.7	50176.4	51019.9	41581.7	37931.3	51840.1	54060.6		45879.1	47286.7	1.03068		0.760129
GLYCOGENSYNTH-PWY	glycogen biosynthesis I (from ADP-D-Glucose)	31534	34034.9	22160.7	27457.9	27983.3	24789.2	21774.8	27389.9	33818.1	40374.8		28634.2	29629.3	1.03475		0.805102
ARG+POLYAMINE-SYN	superpathway of arginine and polyamine biosynthesis	11627	12956	10853.1	10054.5	11884.3	14440.5	10237.1	8586.63	12662.4	13736.8		11475	11932.7	1.03989		0.713463
PWY-5918	superpathay of heme biosynthesis from glutamate	10510	15955.2	13269.3	10242.2	16718.2	16526.2	12657.6	9634.42	14495.8	16109.7		13339	13884.7	1.04091		0.774361
PWY-6630	superpathway of L-tyrosine biosynthesis	22810.5	26272.2	18517.4	19246.6	23316.4	23504	19504.9	19152	25469	27307.8		22032.6	22987.6	1.04334		0.668402
PWY-5097	L-lysine biosynthesis VI	35774.7	39504.6	27093.5	30643	32455.8	32344.5	27573.8	30334.9	38702.9	44088.4		33094.3	34608.9	1.04577		0.691117
PWY-6588	pyruvate fermentation to acetone	41569.8	43881.6	23555.8	36477.8	31541.9	30898.3	29213.6	34437.5	44264	46871.3		35405.4	37136.9	1.04891		0.743119
DTDPRHAMSYN-PWY	dTDP-L-rhamnose biosynthesis I	37327.7	41878.6	27972	32794.8	34524.9	32187.1	27761.3	32993.9	41930.9	48364.9		34899.6	36647.6	1.05009		0.700601
PWY0-1298	superpathway of pyrimidine deoxyribonucleosides degradation	27460.7	27900.6	17852.5	24170	20906.2	19166.7	17104.9	23892.1	28671.9	35654.6		23658	24898.1	1.05242		0.756462
ARO-PWY	chorismate biosynthesis I	24970.1	29043.9	20745.9	21085.3	25328	26855.7	22090.8	20985.9	27986.3	29858.3		24234.6	25555.4	1.0545		0.581859
COMPLETE-ARO-PWY	superpathway of aromatic amino acid biosynthesis	27174.8	31404.5	22172	23005.1	27242.9	28575.3	23656.2	22921.7	30422.1	32676.4		26199.9	27650.3	1.05536		0.581694
PHOSLIPSYN-PWY	superpathway of phospholipid biosynthesis I (bacteria)	33911.9	38289.7	25929.4	29290.3	33153.3	32726.9	27642.8	29273.6	37488.7	42469.8		32114.9	33920.4	1.05622		0.614109
RIBOSYN2-PWY	flavin biosynthesis I (bacteria and plants)	30681.4	34026	23170.4	26620	28125.7	28033.7	23697.2	26482.8	33597.2	38839.4		28524.7	30130.1	1.05628		0.637021
PWY4FS-7	phosphatidylglycerol biosynthesis I (plastidic)	32945.7	36932.6	24863.1	28511.7	31600.9	31728.4	26863.8	28272.3	36099.8	40663.8		30970.8	32725.6	1.05666		0.605212
PWY4FS-8	phosphatidylglycerol biosynthesis II (non-plastidic)	32945.7	36932.6	24863.1	28511.7	31600.9	31728.4	26863.8	28272.3	36099.8	40663.8		30970.8	32725.6	1.05666		0.605212
POLYAMSYN-PWY	superpathway of polyamine biosynthesis I	10019.6	10195.2	8655.4	8490.89	9006.95	11788	8020.63	6963.55	10535	11744.6		9273.61	9810.36	1.05788		0.6223
PWY-5188	tetrapyrrole biosynthesis I (from glutamate)	29410.2	33595.1	22870	25760	28374.3	29280.3	24576.1	25160.7	32630.8	36496.1		28001.9	29628.8	1.0581		0.58837
PWY-7539	6-hydroxymethyl-dihydropterin diphosphate biosynthesis III (Chlamydia)	31267.6	34189.4	23294.9	26914.6	28235.9	27705.7	23733.7	27036.5	34183.1	39778.8		28780.5	30487.6	1.05931		0.631561
PWY-6612	superpathway of tetrahydrofolate biosynthesis	30034.1	32392.8	22155.4	26176.5	26851.7	25946	22219.2	26153.1	32861.9	39001.7		27522.1	29236.4	1.06229		0.63341
POLYAMINSYN3-PWY	superpathway of polyamine biosynthesis II	6362.68	7480.36	7028.93	5334.13	6310.66	9180.94	7072.77	4890.86	7435.34	6028.16		6503.35	6921.62	1.06432		0.617524
PWY0-1479	tRNA processing	10757.5	12125.7	11719.9	10569.5	9983.86	13988	9010.76	8579.18	11796.6	15413		11031.3	11757.5	1.06583		0.617304
PWY-7221	guanosine ribonucleotides de novo biosynthesis	30167.6	33576.4	22475.7	25961.2	28500.9	28695	24373	26094.8	33401.9	37700.8		28136.4	30053.1	1.06812		0.551439
PWY-5121	superpathway of geranylgeranyl diphosphate biosynthesis II (via MEP)	28738.1	31540.4	20736.2	24693	26077.2	25921.5	22377.2	25076.4	31601.6	36035.9		26357	28202.5	1.07002		0.564689
PWY-5189	tetrapyrrole biosynthesis II (from glycine)	28818	32292.9	21440.1	25367.7	27132.2	27642	23367	25147.6	32045.7	36353.5		27010.2	28911.2	1.07038		0.54028
PWY-7208	superpathway of pyrimidine nucleobases salvage	34569.6	37785.3	25088	29698.6	31948.4	31707.9	26994.9	30260.9	38063.3	43419.6		31818	34089.3	1.07139		0.5511
PWY-6628	superpathway of L-phenylalanine biosynthesis	26347.4	29638.7	19955	22628.1	24721.5	25559.9	21757	22665.6	29590.5	32550.4		24658.1	26424.7	1.07164		0.520366
PWY0-166	superpathway of pyrimidine deoxyribonucleotides de novo biosynthesis (E. coli)	29739.4	32538.3	21802.3	25994.6	26834.6	26676.8	22942.7	26000.3	32870	38291.2		27381.8	29356.2	1.0721		0.565722
PWY-5695	urate biosynthesis/inosine 5'-phosphate degradation	36208.1	37649.2	25460.3	31671.9	31811.5	32098.2	27139	30888.3	39321.5	45133.6		32560.2	34916.1	1.07236		0.559484
PWY0-845	superpathway of pyridoxal 5'-phosphate biosynthesis and salvage	5479.59	6237.03	6438.11	5272.32	7090.69	8340.09	5735.06	4410.07	6273.48	7997.41		6103.55	6551.22	1.07335		0.591128
PWY-7228	superpathway of guanosine nucleotides de novo biosynthesis I	32603	36125.8	24182.3	28158	30564.2	31163.1	26473.5	28381.2	36282.7	41032.6		30326.7	32666.6	1.07716		0.503666
PWY-6470	peptidoglycan biosynthesis V (&beta;-lactam resistance)	27.788	55.4737	72.3744	29.2165	44.7869	80.6697	55.7364	70.4049	0	40.57		45.9279	49.4762	1.07726		0.834098
PWY-7184	pyrimidine deoxyribonucleotides de novo biosynthesis I	31700.7	34572.5	23170.4	27703.8	28607.2	28535.2	24573.7	27799.8	35185.5	41020.4		29150.9	31422.9	1.07794		0.53742
FOLSYN-PWY	superpathway of tetrahydrofolate biosynthesis and salvage	30368.3	32639.4	22221.5	26470.3	27371.2	26948.9	22953.3	26670.3	33668.1	39739.2		27814.2	29996	1.07844		0.547545
PRPP-PWY	superpathway of histidine, purine, and pyrimidine biosynthesis	23768.3	26764.4	18958.5	21107.1	23520.7	25023.6	20715.8	20008.6	27004.2	30388.8		22823.8	24628.2	1.07906		0.4646
ILEUSYN-PWY	L-isoleucine biosynthesis I (from threonine)	37200.4	44247.1	30537.9	32243.4	38214.5	42184.1	34311.9	31873.6	43213.1	45799.3		36488.7	39476.4	1.08188		0.433746
VALSYN-PWY	L-valine biosynthesis	37200.4	44247.1	30537.9	32243.4	38214.5	42184.1	34311.9	31873.6	43213.1	45799.3		36488.7	39476.4	1.08188		0.433746
PWY-6125	superpathway of guanosine nucleotides de novo biosynthesis II	31974.9	35276.9	23533	27658.5	29750.1	30437.8	25882.2	27959.8	35687.4	40465.8		29638.7	32086.6	1.08259		0.481436
PWY-6122	5-aminoimidazole ribonucleotide biosynthesis II	30075.3	33544.9	22129.7	26055.5	28333.2	29152.7	24557.8	26350.3	33909.3	37895		28027.7	30373	1.08368		0.472979
PWY-6277	superpathway of 5-aminoimidazole ribonucleotide biosynthesis	30075.3	33544.9	22129.7	26055.5	28333.2	29152.7	24557.8	26350.3	33909.3	37895		28027.7	30373	1.08368		0.472979
PYRIDNUCSYN-PWY	NAD biosynthesis I (from aspartate)	26267.9	29008.1	18653	23174.5	24265.1	23755.5	20466.6	23215.6	29670.4	34444.7		24273.7	26310.6	1.08391		0.523965
PWY-5100	pyruvate fermentation to acetate and lactate II	31027.6	32188.4	20184.1	27397.4	24972.4	23512	20660.2	27831.1	34006.9	41246.1		27153.9	29451.2	1.0846		0.607212
ANAGLYCOLYSIS-PWY	glycolysis III (from glucose)	33154.1	36106.3	24208.2	28881	29777.8	30397.4	25771.9	29221.5	36972.2	43056.6		30425.5	33083.9	1.08738		0.491012
PWY-5005	biotin biosynthesis II	11.9972	94.6391	57.5136	34.1734	38.9665	65.2983	24.5833	122.055	37.7741	8.3989		47.458	51.6218	1.08774		0.867993
PWY-6121	5-aminoimidazole ribonucleotide biosynthesis I	30748.6	33905.3	22592	26659.2	28892.6	29590.1	24861.5	27020.1	34752.7	39287.2		28559.6	31102.3	1.08903		0.456171
PWY-7197	pyrimidine deoxyribonucleotide phosphorylation	28916.3	31891.5	21243.2	25268.6	26447.7	27163.6	23072.8	25690.3	32526.6	37395.4		26753.5	29169.7	1.09032		0.462362
PWY-5104	L-isoleucine biosynthesis IV	37941.6	43438.8	27126.7	33271	34990.5	36437	31942.9	33062.1	43766	47565.2		35353.7	38554.7	1.09054		0.454017
OANTIGEN-PWY	O-antigen building blocks biosynthesis (E. coli)	31234.6	34330.8	22464.1	27586.6	28363.5	28962.6	24630.9	27676.7	35356.6	40483.4		28795.9	31422.1	1.0912		0.472007
PWY-5101	L-isoleucine biosynthesis II	39995	46953.4	32074.5	34709.7	40312.4	44811.2	36583.8	34558	46587.3	49720.2		38809	42452.1	1.09387		0.37772
COBALSYN-PWY	adenosylcobalamin salvage from cobinamide I	24999.2	27801.7	16561.4	21703	21890.7	22446	19631.7	22421.4	28096.6	31055.2		22591.2	24730.2	1.09468		0.469119
PWY-2941	L-lysine biosynthesis II	29603.8	31502.8	18701.8	25950.8	23762.1	23771	21487.7	26075	32462.1	38134.6		25904.3	28386.1	1.09581		0.531011
PWY-5531	chlorophyllide a biosynthesis II (anaerobic)	0	28.4522	11.6559	9.7857	10.2782	26.8232	32.3489	0	6.8419	0		12.0344	13.2028	1.09709		0.890981
PWY-7159	chlorophyllide a biosynthesis III (aerobic, light independent)	0	28.4522	11.6559	9.7857	10.2782	26.8232	32.3489	0	6.8419	0		12.0344	13.2028	1.09709		0.890981
PWY-6892	thiazole biosynthesis I (E. coli)	30505.5	33341.8	21782.2	26989.7	26973.3	27807.3	23862.3	26837.9	34426.4	40301.2		27918.5	30647	1.09773		0.463835
PWY-841	superpathway of purine nucleotides de novo biosynthesis I	31734.3	34754.6	22965.1	27632.7	29169.7	30323.2	25663.2	28130.3	35906.1	40890.4		29251.3	32182.7	1.10021		0.413176
BRANCHED-CHAIN-AA-SYN-PWY	superpathway of branched amino acid biosynthesis	34667	39772.2	26764.6	30134.6	33821	37041.5	30546.8	30261.1	40188.7	43720.3		33031.9	36351.7	1.1005		0.362796
AST-PWY	L-arginine degradation II (AST pathway)	3041.61	2660.15	3230.74	3464.66	2239.62	2352.42	1261.06	2762.12	3456.42	6312.25		2927.36	3228.85	1.10299		0.73965
1CMET2-PWY	N10-formyl-tetrahydrofolate biosynthesis	28244.6	30502.6	20201.9	24817.4	25543.5	25940	22037.4	25134.1	32031	37506.1		25862	28529.7	1.10315		0.438017
PWY-5667	CDP-diacylglycerol biosynthesis I	34337.6	37831.5	25243	29756.1	32679.1	34415.2	28941.6	30267	39027.2	43704.2		31969.5	35271.1	1.10327		0.370035
PWY0-1319	CDP-diacylglycerol biosynthesis II	34337.6	37831.5	25243	29756.1	32679.1	34415.2	28941.6	30267	39027.2	43704.2		31969.5	35271.1	1.10327		0.370035
PWY-7200	superpathway of pyrimidine deoxyribonucleoside salvage	27530.6	29006.8	18489.7	24149.4	22984.1	23000.9	20071.9	24697.4	30692	36449.1		24432.1	26982.3	1.10438		0.482855
PWY-7187	pyrimidine deoxyribonucleotides de novo biosynthesis II	27235.1	28643.2	18386.4	23990.9	22403.8	22781.9	19777.5	24343.9	30284.3	36127.4		24131.9	26663	1.10489		0.482746
PWY-5103	L-isoleucine biosynthesis III	37054	42153.3	25985.9	32452	32976.7	35957.5	30644.3	32385.3	42870.4	46827.6		34124.4	37737	1.10587		0.402802
PWY-7220	adenosine deoxyribonucleotides de novo biosynthesis II	34782.9	37921.4	25193.9	30321	31697.6	33497.4	28472.4	30961.6	39377.7	44903.9		31983.3	35442.6	1.10816		0.373578
PWY-7222	guanosine deoxyribonucleotides de novo biosynthesis II	34782.9	37921.4	25193.9	30321	31697.6	33497.4	28472.4	30961.6	39377.7	44903.9		31983.3	35442.6	1.10816		0.373578
CALVIN-PWY	Calvin-Benson-Bassham cycle	38023.7	40681.7	26608.2	33589.3	33158.1	34637.1	29735.1	33995.2	42656.3	49741.2		34412.2	38153	1.1087		0.410145
PWY-6609	adenine and adenosine salvage III	36075.7	38287.4	23925	31565.9	30683.5	30643.4	26675.7	32642.4	40548.3	47523		32107.5	35606.6	1.10898		0.458025
PWY-5676	acetyl-CoA fermentation to butanoate II	36313.5	38095.5	21818	32179.2	29068	28495.9	25899.4	32531.9	40187.9	47665.1		31494.8	34956	1.1099		0.502216
PWY-6385	peptidoglycan biosynthesis III (mycobacteria)	31197.2	33604.7	21754.3	27254.5	27928.3	28690.5	24659.4	27990.8	35305.1	40712		28347.8	31471.6	1.1102		0.399941
PEPTIDOGLYCANSYN-PWY	peptidoglycan biosynthesis I (meso-diaminopimelate containing)	31199.3	33609	21756.3	27255.9	27933.7	28718	24680.7	27997.1	35316	40717		28350.8	31485.8	1.11058		0.398077
UDPNAGSYN-PWY	UDP-N-acetyl-D-glucosamine biosynthesis I	28453.9	31272.8	20471.3	25170.7	26085.4	27718.7	23405.9	25469.9	32536	36924.3		26290.8	29211	1.11107		0.365269
PWY-6387	UDP-N-acetylmuramoyl-pentapeptide biosynthesis I (meso-diaminopimelate containing)	31905.1	34356	22157.7	27886.3	28583.9	29372.7	25271.7	28659.7	36159.2	41669.2		28977.8	32226.5	1.11211		0.393208
PWY-6737	starch degradation V	27010.7	28324.9	17580.9	23968.8	22503.9	22275.1	19307	24263.7	30308.1	36668.9		23877.9	26564.6	1.11252		0.480435
PWY-7199	pyrimidine deoxyribonucleosides salvage	26428.8	26916.6	16722.1	23153.5	20760.4	19932.3	17744.1	23964.7	29253.1	36004.6		22796.3	25379.8	1.11333		0.516069
NONOXIPENT-PWY	pentose phosphate pathway (non-oxidative branch)	40804.1	44142	27872.7	35809.5	37605.3	38411.6	33003	36534.8	46436.2	53053.2		37246.7	41487.8	1.11386		0.378804
PWY-7328	superpathway of UDP-glucose-derived O-antigen building blocks biosynthesis	7338.16	9144.67	8345.64	7885.56	9266.94	9614.49	7640.66	6895.52	9508.37	13117.4		8396.19	9355.29	1.11423		0.424125
PWY-6386	UDP-N-acetylmuramoyl-pentapeptide biosynthesis II (lysine-containing)	33029.6	35446.9	22724.7	28901.8	29063.9	29986.7	25902.8	29729.4	37388.8	43260.4		29833.4	33253.6	1.11464		0.393814
GLUCOSE1PMETAB-PWY	glucose and glucose-1-phosphate degradation	5600.17	5030.96	5528.93	6194.18	4047.8	4342.53	2527.99	5176.53	6424.98	10957.7		5280.41	5885.95	1.11468		0.689641
PWY-6123	inosine-5'-phosphate biosynthesis I	28588.2	31000.5	20150.8	25077.8	25576.6	26909.3	22801.2	25708.1	32542.3	37447.3		26078.8	29081.6	1.11515		0.375083
COA-PWY	coenzyme A biosynthesis I	28617.6	30991.4	20203.5	24987.9	25800.1	26900.4	23019.7	25713.7	32627.6	37437.6		26120.1	29139.8	1.11561		0.369378
PWY-7229	superpathway of adenosine nucleotides de novo biosynthesis I	34984.2	37955.6	25022.1	30673.8	31644.3	33338.6	28321.9	31392.2	39949.9	45843.5		32056	35769.2	1.11584		0.361499
PWY-6126	superpathway of adenosine nucleotides de novo biosynthesis II	33928.7	36796.5	24245	29718.8	30662.7	32348.7	27484.5	30447.5	38725.6	44426.7		31070.3	34686.6	1.11639		0.358853
DENOVOPURINE2-PWY	superpathway of purine nucleotides de novo biosynthesis II	30568.6	32591.4	20919.2	26779.7	26184	27625.6	23615.6	27469.2	34608.8	40108.8		27408.6	30685.6	1.11956		0.38535
TRNA-CHARGING-PWY	tRNA charging	30661.8	32870.3	21386.7	26848.2	26774.9	28414.9	24250.9	27513.3	34810.4	40262.2		27708.4	31050.3	1.12061		0.364462
PWY-6147	6-hydroxymethyl-dihydropterin diphosphate biosynthesis I	29445.7	31484.3	20750.1	25648.9	25748.8	27011.5	23171	26589.9	33512.3	39118.4		26615.5	29880.6	1.12268		0.364241
PWY-7219	adenosine ribonucleotides de novo biosynthesis	33486	36188.2	23899.4	29379.6	30226.8	31959.1	27065.3	30212	38555.4	44203		30636	34399	1.12283		0.341343
PWY0-162	superpathway of pyrimidine ribonucleotides de novo biosynthesis	34143.3	36999.8	23998.6	29904.8	30579.2	32534.7	27760	30771.4	39120	44704.4		31125.1	34978.1	1.12379		0.336252
PPGPPMET-PWY	ppGpp biosynthesis	30528.3	31359.3	19240.3	27808.9	23326.7	23469.5	20979.2	27729.5	33939.7	42661.9		26452.7	29756	1.12487		0.48597
PWY-5686	UMP biosynthesis	33999.2	36885.7	23779.9	29850.3	30404.4	32490.7	27749.7	30715.6	39112.8	44598.6		30983.9	34933.5	1.12747		0.324966
PWY-3001	superpathway of L-isoleucine biosynthesis I	33208.3	36622.1	24484.4	29248.1	30382.2	33390.6	27777.5	29965.1	38810.7	43914.7		30789	34771.7	1.12935		0.297954
PWY-6163	chorismate biosynthesis from 3-dehydroquinate	29016.5	31680.5	20690.3	25313.6	26397.3	28763.2	24346.6	26121.6	33419.1	37764.2		26619.7	30083	1.1301		0.292254
PWY-5384	sucrose degradation IV (sucrose phosphorylase)	5580.06	4988.92	5362.25	6175.84	4024.67	4350.5	2532.73	5190.46	6456.54	11007.4		5226.35	5907.52	1.13033		0.655309
NONMEVIPP-PWY	methylerythritol phosphate pathway I	28457.7	30588.5	19894.7	24893.5	24842.8	26890.8	22961.7	25659.9	32518.7	37450.5		25735.4	29096.3	1.13059		0.321599
PWY-7560	methylerythritol phosphate pathway II	28457.7	30588.5	19894.7	24893.5	24842.8	26890.8	22961.7	25659.9	32518.7	37450.5		25735.4	29096.3	1.13059		0.321599
P261-PWY	coenzyme M biosynthesis I	19.0864	38.8381	12.0746	15.5261	49.6275	47.4249	47.439	5.5745	52.5947	0		27.0305	30.6066	1.1323		0.798786
SER-GLYSYN-PWY	superpathway of L-serine and glycine biosynthesis I	15863.4	22494.6	17929.3	13739.1	24694.2	29465	23177.8	13099.7	22779.8	18845.4		18944.1	21473.5	1.13352		0.475946
PWY-6891	thiazole biosynthesis II (Bacillus)	24911.2	26031.3	16251.8	22796	19509.1	20803.1	17740.2	22586.2	28176.8	34814.8		21899.9	24824.2	1.13353		0.429439
PWY-1882	superpathway of C1 compounds oxidation to CO2	128.096	303.495	200.668	173.347	438.298	540.955	314.308	217.366	282.903	55.1812		248.781	282.143	1.1341		0.737769
PWY0-1296	purine ribonucleosides degradation	33837.9	34179.7	20164.8	30547.2	25091.6	25554.1	22838.7	31517.5	37898.6	46651.1		28764.2	32892	1.1435		0.440298
PWY-621	sucrose degradation III (sucrose invertase)	22694.2	23202.9	13242.8	20682.1	16581	16962.4	15758.5	21020.4	25627.4	31076.7		19280.6	22089.1	1.14566		0.434958
P562-PWY	myo-inositol degradation I	2579.93	2778.6	2577.24	2406.18	2310.71	3443.4	2196.72	1861.74	2564.21	4440.38		2530.53	2901.29	1.14651		0.456138
THISYN-PWY	superpathway of thiamin diphosphate biosynthesis I	25557.4	26778.9	16587.9	23345.1	20279.1	22056.8	18744.4	23428.9	29307.2	35579.9		22509.7	25823.5	1.14722		0.372027
PWY-7196	superpathway of pyrimidine ribonucleosides salvage	29964.4	30658	19221.8	26113.5	23932.9	25170.9	22059.7	27463.2	34154.2	40335.9		25978.1	29836.7	1.14853		0.351596
PWY-5941	glycogen degradation II (eukaryotic)	2883.25	2639.46	1792.98	2714.42	3004.35	1791.34	1080.17	2851.51	4824.72	4428.03		2606.89	2995.15	1.14894		0.621672
THRESYN-PWY	superpathway of L-threonine biosynthesis	31507	33918.3	22535.8	27981.7	27662.9	30637.6	25546.2	29171.6	37102.6	43087.7		28721.1	33109.1	1.15278		0.265787
PWY-7377	cob(II)yrinate a,c-diamide biosynthesis I (early cobalt insertion)	23089.7	24073.7	12987.2	20381.2	17513.7	18710.6	17081.7	21365.2	26043.7	29962.9		19609.1	22632.8	1.1542		0.360118
PWY-6317	galactose degradation I (Leloir pathway)	29562.6	30024.3	18146.8	26433.1	21605.6	23377.3	20606.2	27325.4	33209.2	40698.5		25154.5	29043.3	1.1546		0.389834
PWY-5181	toluene degradation III (aerobic) (via p-cresol)	91.3695	219.854	157.538	53.2307	471.971	394.511	337.59	122.577	248.881	46.1339		198.793	229.938	1.15667		0.759822
THREOCAT-PWY	superpathway of L-threonine metabolism	32.2343	60.6891	83.1713	65.5238	39.8322	81.5291	58.7305	74.0547	91.7811	22.5137		56.2901	65.7218	1.16755		0.550929
PWY-6269	adenosylcobalamin salvage from cobinamide II	24086.5	24881.8	13599.6	20931.2	18950	20371.8	18252.8	22436.3	27887.1	31143		20489.8	24018.2	1.1722		0.293553
PWY-5509	adenosylcobalamin biosynthesis from cobyrinate a,c-diamide I	24400.4	25198.9	13757.6	21214	19189.5	20599.2	18466.4	22740.9	28248.8	31588.4		20752.1	24328.7	1.17235		0.294737
PWY0-1586	peptidoglycan maturation (meso-diaminopimelate containing)	27654.4	27854.8	15386.5	24005.7	20438	21231.8	19858.7	25660	31488.8	37359		23067.9	27119.7	1.17565		0.343705
P163-PWY	L-lysine fermentation to acetate and butanoate	25151.1	25600	13121.8	22614.5	18190.2	19473.7	18250.1	23561.1	28802.6	33958.6		20935.5	24809.2	1.18503		0.333752
PYRIDOXSYN-PWY	pyridoxal 5'-phosphate biosynthesis I	6689.02	6709.16	6631.9	6017.76	6773.46	8053.34	5630.38	5967.01	8881.39	10516.8		6564.26	7809.78	1.18974		0.214459
PWY0-1241	ADP-L-glycero-&beta;-D-manno-heptose biosynthesis	6750.43	6870.28	6609.62	7490.84	6346.5	8089.09	5689.52	6113.57	8452.64	12237.2		6813.53	8116.4	1.19122		0.300612
KDO-NAGLIPASYN-PWY	superpathway of (Kdo)2-lipid A biosynthesis	6465.3	6234.17	6458.12	6506.68	5753.22	7084.06	4371.47	6150.16	8346.71	11534.4		6283.5	7497.35	1.19318		0.344296
PWY-5198	factor 420 biosynthesis	0	27.9369	15.9779	11.9641	0	19.9212	39.6329	0	7.9737	0		11.1758	13.5056	1.20847		0.805392
PWY-7374	1,4-dihydroxy-6-naphthoate biosynthesis I	134.389	354.26	216.336	86.6796	410.084	594.2	445.425	105.15	254.208	58.7177		240.35	291.54	1.21298		0.678217
COLANSYN-PWY	colanic acid building blocks biosynthesis	6505.02	7681.99	6430.92	5323.5	10888.5	11929.8	8949.81	6086.63	9130.97	8643.66		7365.98	8948.17	1.2148		0.269061
CHLOROPHYLL-SYN	chlorophyllide a biosynthesis I (aerobic, light-dependent)	0	17.6156	9.3264	6.9927	0	13.318	23.2739	0	4.6632	0		6.78694	8.25102	1.21572		0.798638
HISDEG-PWY	L-histidine degradation I	25443.3	24791.3	14353.5	22778.3	17679.4	19597.3	17354.9	24415.4	29773.8	36610.2		21009.2	25550.3	1.21615		0.300441
PWY-6507	4-deoxy-L-threo-hex-4-enopyranuronate degradation	21568.8	21309.7	11386.7	19628.9	14972.9	16336.1	15029.9	20608.4	24894.1	31319.3		17773.4	21637.6	1.21741		0.311727
PWY-5265	peptidoglycan biosynthesis II (staphylococci)	76.5004	428.063	208.92	38.3152	95.5927	125.675	123.552	784.571	0	0		169.478	206.76	1.21998		0.825021
GLCMANNANAUT-PWY	superpathway of N-acetylglucosamine, N-acetylmannosamine and N-acetylneuraminate degradation	20947	20615.7	10750.7	18842.1	14244	15796.5	14717.2	20159.9	24159	29654.5		17079.9	20897.4	1.22351		0.293642
ASPASN-PWY	superpathway of L-aspartate and L-asparagine biosynthesis	25714	24466.1	14568.2	22931.8	17738.1	20360.8	17807.5	24537.9	29593.1	37113		21083.6	25882.5	1.22761		0.269576
LEU-DEG2-PWY	L-leucine degradation I	4158.78	5218.02	5229.36	3630.55	5329.43	8982.58	6940.45	3045.38	6110.95	3909.6		4713.23	5797.79	1.23011		0.361045
PWY-5973	cis-vaccenate biosynthesis	34495.9	37011	24875.3	31038.7	31733.9	41192.5	33424.1	32085.5	42950.7	46456.8		31831	39221.9	1.23219		0.0643534
P164-PWY	purine nucleobases degradation I (anaerobic)	503.355	1209.04	930.066	1091.46	2303.74	2572.37	2222.68	615.909	1625	421.348		1207.53	1491.46	1.23513		0.600363
PWY-6071	superpathway of phenylethylamine degradation	107.584	266.625	155.921	50.2455	269.716	344.498	296.263	148.194	208.892	53.1993		170.018	210.209	1.23639		0.569112
PWY-5647	2-nitrobenzoate degradation I	84.0338	233.438	80.1667	63.5798	347.526	360.93	259.16	119.031	200.348	65.2125		161.749	200.936	1.24227		0.620928
POLYISOPRENSYN-PWY	polyisoprenoid biosynthesis (E. coli)	13518.1	14962.6	12434.2	12723.8	16376.1	19519.5	15015	13160.9	18963.8	21451.5		14003	17622.1	1.25846		0.0656195
NAGLIPASYN-PWY	lipid IVA biosynthesis	23258.3	23298.8	14230	21611.8	17889.7	21817	18710.8	22499.5	28572.8	34936.7		20057.7	25307.4	1.26173		0.159238
PWY-1269	CMP-3-deoxy-D-manno-octulosonate biosynthesis I	23199.8	23127.4	14103.7	21566.8	17648.8	21675.2	18543.8	22450.4	28424	34898.1		19929.3	25198.3	1.26438		0.16003
PWY-7663	gondoate biosynthesis (anaerobic)	35789.9	37778.2	25487.1	32250.6	31832.4	43715.5	35500.6	33853.9	45383.6	49059.1		32627.7	41502.6	1.27201		0.0391938
PWY-6703	preQ0 biosynthesis	24423.4	24866.3	14366	22285.8	19228.1	24719.3	20934.3	23880.5	30363.2	35797.8		21033.9	27139	1.29025		0.100152
PWY-3661	glycine betaine degradation I	192.013	688.285	444.643	293.343	1529.91	1685.41	803.615	292.108	1168.24	118.835		629.639	813.643	1.29224		0.635694
BIOTIN-BIOSYNTHESIS-PWY	biotin biosynthesis I	16584	17511.9	13960.5	16547.1	16094	21213.2	16865.5	16662.7	23474.2	27630.7		16139.5	21169.3	1.31164		0.0478739
PWY-7323	superpathway of GDP-mannose-derived O-antigen building blocks biosynthesis	5307.82	7736.58	5300.76	4005.95	11430.7	13666.4	10288.6	5015.8	9144.36	6433.45		6756.36	8909.71	1.31872		0.314342
PWY-5529	superpathway of bacteriochlorophyll a biosynthesis	0	28.9283	12.7659	11.7528	0	23.7578	38.774	0	8.4055	0		10.6894	14.1875	1.32725		0.714148
ECASYN-PWY	enterobacterial common antigen biosynthesis	2231.89	1957.27	2079.44	2635.72	1490.81	2363.89	1151.98	2078.47	2548.23	5705.67		2079.03	2769.65	1.33219		0.409993
PWY-5154	L-arginine biosynthesis III (via N-acetyl-L-citrulline)	9641.98	11634.5	9778.03	8474.21	13490.2	18716.9	14024.9	9250.93	14924.8	14806.3		10603.8	14344.8	1.3528		0.0650082
PWY-6519	8-amino-7-oxononanoate biosynthesis I	14743.7	15550.7	12760.4	14958	14564.5	20317.1	15865.8	15093.5	21670.6	25348.9		14515.5	19659.2	1.35436		0.0301683
PWY0-1261	anhydromuropeptides recycling	17535.7	15985	11653.8	16179.5	13093.6	19087.2	14492.1	17761.1	23314.6	28878.1		14889.5	20706.6	1.39068		0.0642478
PWY-6901	superpathway of glucose and xylose degradation	7232.97	7318.66	4967.89	4148.72	8721.31	10669.4	8573.31	6524	10277.8	9236.45		6477.91	9056.19	1.39801		0.0492299
PWY-5183	superpathway of aerobic toluene degradation	32.1344	17.54	55.8652	0	83.8487	116.544	125.257	0	24.5542	0		37.8777	53.2709	1.40639		0.639504
PWY-7242	D-fructuronate degradation	3036.78	3079	2842.65	3597.43	2815.09	4144.05	2332.08	3227.3	3997.6	8021.17		3074.19	4344.44	1.4132		0.232868
FASYN-INITIAL-PWY	superpathway of fatty acid biosynthesis initiation (E. coli)	9308.61	9981.32	9283.27	9911.29	9967.39	15697.4	11422.4	9823.58	14751.8	17209.8		9690.38	13781	1.42213		0.0180614
PWYG-321	mycolate biosynthesis	12075.2	12916.2	11513.1	12609.6	12741.5	20652.5	15085.3	12510.1	18883.8	21379.6		12371.1	17702.3	1.43093		0.0144315
PWY-5855	ubiquinol-7 biosynthesis (prokaryotic)	5154.65	6182.07	6435.41	5513.31	6561.74	12189.7	8637.48	5095	8448.08	8936.55		5969.43	8661.36	1.45095		0.0484211
PWY-5856	ubiquinol-9 biosynthesis (prokaryotic)	5154.65	6182.07	6435.41	5513.31	6561.74	12189.7	8637.48	5095	8448.08	8936.55		5969.43	8661.36	1.45095		0.0484211
PWY-5857	ubiquinol-10 biosynthesis (prokaryotic)	5154.65	6182.07	6435.41	5513.31	6561.74	12189.7	8637.48	5095	8448.08	8936.55		5969.43	8661.36	1.45095		0.0484211
PWY-6708	ubiquinol-8 biosynthesis (prokaryotic)	5154.65	6182.07	6435.41	5513.31	6561.74	12189.7	8637.48	5095	8448.08	8936.55		5969.43	8661.36	1.45095		0.0484211
PWY-7664	oleate biosynthesis IV (anaerobic)	11630.9	12381.4	10993	12214.5	12180.5	19906.9	14544.3	12310.6	18428.8	21160		11880.1	17270.1	1.45371		0.0126186
PWY-5989	stearate biosynthesis II (bacteria and plants)	10717.8	11441.7	10447.7	11367.2	11401.2	18714.3	13559.9	11386.7	17203.9	19841.2		11075.1	16141.2	1.45743		0.0134891
PWY-6467	Kdo transfer to lipid IVA III (Chlamydia)	5020.3	5061.82	5113.55	4950.69	5469.57	8958.94	6261.4	5181.67	7737.27	9196.32		5123.19	7467.12	1.45751		0.0168196
PWY-6282	palmitoleate biosynthesis I (from (5Z)-dodec-5-enoate)	10494.3	11186.4	10113.1	11107.8	11113.5	18339	13302.7	11160.4	16827.8	19356.3		10803	15797.2	1.4623		0.012678
PWY0-321	phenylacetate degradation I (aerobic)	88.8692	221.263	128.751	41.44	225.248	338.715	294.182	137.54	213.435	49.465		141.114	206.667	1.46454		0.332979
UBISYN-PWY	superpathway of ubiquinol-8 biosynthesis (prokaryotic)	5034.91	5939.17	6173.53	5362.33	6338.77	11772.9	8334.68	5022.71	8284.7	8835.3		5769.74	8450.05	1.46455		0.0407722
PWY0-862	(5Z)-dodec-5-enoate biosynthesis	10337.6	10979.4	9831.56	10952	10841.2	17989.1	13061.3	11035.1	16594.6	19152.8		10588.3	15566.6	1.47016		0.0121017
PWY-6471	peptidoglycan biosynthesis IV (Enterococcus faecium)	76.5004	443.007	208.92	97.8453	95.5927	192.115	123.552	784.571	149.9	109.882		184.373	272.004	1.47529		0.565207
NADSYN-PWY	NAD biosynthesis II (from tryptophan)	122.427	349.432	119.499	99.3384	468.312	645.905	447.996	184.719	357.945	105.948		231.802	348.503	1.50345		0.365501
PWY-5651	L-tryptophan degradation to 2-amino-3-carboxymuconate semialdehyde	76.8134	220.48	74.9887	62.3067	296.128	409.726	283.756	116.269	225.821	66.3756		146.143	220.389	1.50804		0.364683
PWY-6700	queuosine biosynthesis	10811.4	9822.77	7663.14	9655.66	8837.22	15257.9	11716.1	11895.1	15777.8	17312		9358.04	14391.8	1.53791		0.00343932
GLUCUROCAT-PWY	superpathway of &beta;-D-glucuronide and D-glucuronate degradation	2530.25	2352.25	2267.28	2877.47	2118.49	3555.82	2037.06	2771.41	3478.54	6858.78		2429.15	3740.32	1.53977		0.155806
FASYN-ELONG-PWY	fatty acid elongation -- saturated	12835.2	15458.1	12061.6	13370.5	18207.5	32884.3	25739.9	13479.1	23370.4	22965.1		14386.6	23687.8	1.64652		0.0226388
PWY0-1533	methylphosphonate degradation I	583.11	1609.48	994.029	688.683	2135.55	3950.82	2938.86	654.736	1980.69	570.305		1202.17	2019.08	1.67953		0.287196
PWY-6590	superpathway of Clostridium acetobutylicum acidogenic fermentation	88.6301	459.116	356.398	440.696	192.8	1718.3	369.417	190.146	236.983	95.5735		307.528	522.084	1.69768		0.509497
GALACTUROCAT-PWY	D-galacturonate degradation I	5736.96	4367.95	3907.24	5048.83	4124.08	6994.05	4974.43	6392.26	8296.35	12759.9		4637.01	7883.4	1.7001		0.0455787
CENTFERM-PWY	pyruvate fermentation to butanoate	68.9818	358.294	278.298	344.102	150.222	1358.98	288.521	148.137	184.63	74.3766		239.98	410.929	1.71235		0.506889
SUCSYN-PWY	sucrose biosynthesis I (from photosynthesis)	429.96	1149.03	954.41	458.755	1714.78	3115.76	2253.88	593.651	1538.09	641.615		941.389	1628.6	1.73		0.237418
PROTOCATECHUATE-ORTHO-CLEAVAGE-PWY	protocatechuate degradation II (ortho-cleavage pathway)	1134.12	2754.2	1894.39	1068.96	3904.29	7372.03	5727.83	1505.37	3510.72	1181.34		2151.19	3859.46	1.7941		0.228811
PWY-7347	sucrose biosynthesis III	131.385	363.138	300.314	140.338	567.791	1115.33	824.474	183.187	489.654	195.739		300.593	561.676	1.86856		0.224732
PWY-5304	superpathway of sulfur oxidation (Acidianus ambivalens)	59	392	260	436	124	1912	213.83	83.67	121	45		254.2	475.1	1.869		0.564599
3-HYDROXYPHENYLACETATE-DEGRADATION-PWY	4-hydroxyphenylacetate degradation	77.5041	206.24	87.3407	65.0057	307.889	518.309	312.68	165.709	352.471	106.215		148.796	291.077	1.95621		0.139313
PWY-6263	superpathway of menaquinol-8 biosynthesis II	410.413	1083.21	836	402.528	1636.73	3420.88	2515.93	624.32	1661.98	649.725		873.776	1774.57	2.03092		0.164346
PWY-7371	1,4-dihydroxy-6-naphthoate biosynthesis II	149.169	407.766	314.042	145.302	606.519	1326.95	974.474	211	585.542	218.585		324.56	663.309	2.04372		0.185734
NAD-BIOSYNTHESIS-II	NAD salvage pathway II	9.9949	29.9667	15.9898	0	25.9749	62.4694	65.709	13.3228	25.9549	0		16.3853	33.4912	2.04398		0.263639
KETOGLUCONMET-PWY	ketogluconate metabolism	27.1404	79.3078	11.1944	22.3382	29.5641	80.8027	80.6858	128.826	51.375	13.5033		33.909	71.0385	2.09498		0.135402
GOLPDLCAT-PWY	superpathway of glycerol degradation to 1,3-propanediol	43.054	104.537	63.3617	22.6197	71.2911	253.112	196.562	66.903	99.2809	58.7937		60.9727	134.93	2.21296		0.107314
DHGLUCONATE-PYR-CAT-PWY	glucose degradation (oxidative)	16.3248	43.7653	6.9125	13.5686	13.3434	50.9879	45.694	75.9316	28.3075	8.3225		18.7829	41.8487	2.22802		0.11463
PWY-6728	methylaspartate cycle	1853.81	3558.41	2857.16	1613.53	5186.46	11187.9	8739.56	3501.85	6908.4	3318.99		3013.87	6731.34	2.23345		0.0541306
PWY-622	starch biosynthesis	440.486	1190.15	1186.05	407.319	1218.64	3728.19	2639.35	1009.65	1781.64	821.062		888.529	1995.98	2.24639		0.0886927
P621-PWY	nylon-6 oligomer degradation	19.4933	81.0526	56.9905	40.6205	181.512	359.639	184.85	51.6255	245.829	20.8824		75.9338	172.565	2.27258		0.196593
METHYLGALLATE-DEGRADATION-PWY	methylgallate degradation	13.9387	36.7516	6.4316	11.2063	14.8277	53.138	42.3353	61.9383	27.3436	7.3547		16.6312	38.422	2.31024		0.0830063
GALLATE-DEGRADATION-I-PWY	gallate degradation II	11.1514	29.4044	5.1454	8.9654	11.8629	42.5199	33.8747	49.5605	21.8765	5.8839		13.3059	30.7431	2.31049		0.0829965
GALLATE-DEGRADATION-II-PWY	gallate degradation I	11.1514	29.4044	5.1454	8.9654	11.8629	42.5199	33.8747	49.5605	21.8765	5.8839		13.3059	30.7431	2.31049		0.0829965
PWY-7090	UDP-2,3-diacetamido-2,3-dideoxy-&alpha;-D-mannuronate biosynthesis	470.783	629.854	818.729	527.101	696.407	2758.41	2081.47	684.292	1190.54	568.41		628.575	1456.62	2.31735		0.0873868
PWY-5655	L-tryptophan degradation IX	56.3718	200.16	44.3958	56.2766	187.211	467.467	359.521	158.092	274.575	84.3602		108.883	268.803	2.46873		0.071049
PWY-6505	L-tryptophan degradation XII (Geobacillus)	56.3718	200.16	44.3958	56.2766	187.211	467.467	359.521	158.092	274.575	84.3602		108.883	268.803	2.46873		0.071049
METH-ACETATE-PWY	methanogenesis from acetate	23.99	45.5658	62.303	49.152	29.9814	196.227	116.725	72.2015	127.562	19.6545		42.1984	106.474	2.52318		0.0660926
PWY-1622	formaldehyde assimilation I (serine pathway)	817.889	1781.57	1328.36	949.967	3018.32	7478.37	5583.59	1811.87	3754.27	1423.04		1579.22	4010.23	2.53937		0.0792362
CRNFORCAT-PWY	creatinine degradation I	20.9259	84.6494	70.4795	62.2327	99.6184	386.402	197.114	148.34	237.245	33.7477		67.5812	200.57	2.96783		0.0547172
PWY-6210	2-aminophenol degradation	22.9716	87.3542	17.2655	24.0585	75.7392	248.337	196.031	96.7452	154.439	47.7163		45.4778	148.654	3.26871		0.0277027
PWY-5088	L-glutamate degradation VIII (to propanoate)	41.8886	202.328	65.7827	34.4207	146.118	685.291	450.356	117.219	305.266	107.188		98.1075	333.064	3.39489		0.0722116
VALDEG-PWY	L-valine degradation I	708.122	736.648	1178.54	425.748	1055.04	5306.19	4265.39	898.121	2559.28	905.936		820.82	2786.98	3.39537		0.0594654
PWY-5741	ethylmalonyl-CoA pathway	495.107	1010.86	777.781	479.082	1672.48	5897.16	4538.95	1394.17	2851.71	1025.54		887.062	3141.5	3.54147		0.0453758
PWY-6876	isopropanol biosynthesis	306.027	667.926	494.305	291.938	853.502	4176.55	3161.14	693.146	2078.29	619.953		522.74	2145.82	4.10494		0.0492863
PWY-5971	palmitate biosynthesis II (bacteria and plants)	0	0	0	0	389.583	522.262	946.22	0	0	393.776		77.9166	372.452	4.78013		0.167001
PWY0-41	allantoin degradation IV (anaerobic)	0	20.7248	20.6239	0	79.9733	243.71	122.3	45.2235	157.056	22.0235		24.2644	118.063	4.86567		0.0584538
PWY-7332	superpathway of UDP-N-acetylglucosamine-derived O-antigen building blocks biosynthesis	771.996	1422.71	1146.91	940.942	2503.46	12007	9590.31	3794.07	6863.93	2750.15		1357.2	7001.08	5.15846		0.0125158
PWY-6731	starch degradation III	0	4.9978	0	0	22.4461	0	0	0	153.365	0		5.48878	30.6729	5.5883		0.439781
PWY-6478	GDP-D-glycero-&alpha;-D-manno-heptose biosynthesis	140.222	334.766	252.893	150.762	514.329	3341.06	2418.75	474.461	1551.62	511.909		278.594	1659.56	5.9569		0.0384738
PWY-6107	chlorosalicylate degradation	0	23.9661	20.9744	0	83.509	372.413	158.505	50.2291	264.976	23.7589		25.6899	173.976	6.77217		0.0585499
PWY-3941	&beta;-alanine biosynthesis II	0	7.4494	0	0	34.2302	163.058	85.9416	9.9181	51.6509	17.2565		8.33592	65.565	7.86536		0.0808811
PWY-5392	reductive TCA cycle II	0	10.4975	0	0	13.9951	118.647	94.2169	38.4447	45.4462	24.4841		4.89852	64.2479	13.1158		0.0115924
PWY-7046	4-coumarate degradation (anaerobic)	0	24.7601	0	0	5.9397	156.233	115.213	38.3158	87.4243	38.4358		6.13996	87.1243	14.1897		0.00821518
PWY-6174	mevalonate pathway II (archaea)	0	0	0	0	0	55.97	35.7889	35.2361	0	22.1378		0	29.8266	#DIV/0!		0.0119138
PWY-6565	superpathway of polyamine biosynthesis III	0	0	0	0	0	67.2337	41.3177	201.708	166.65	380.705		0	171.523	#DIV/0!		0.0215315
PWY-6906	chitin derivatives degradation	0	0	0	0	0	57.0512	34.6839	214.019	152.24	437.23		0	179.045	#DIV/0!		0.0381682
PWY-1501	mandelate degradation I	0	0	0	0	0	33.2012	44.8784	0	50.1811	0		0	25.6521	#DIV/0!		0.0452938
PWY-6957	mandelate degradation to acetyl-CoA	0	0	0	0	0	85.3426	104.55	0	37.534	0		0	45.4853	#DIV/0!		0.0676837
PWY-2221	Entner-Doudoroff pathway III (semi-phosphorylative)	0	0	0	0	0	44.9305	67.3065	0	13.4918	0		0	25.1458	#DIV/0!		0.0965675
PWY-7391	isoprene biosynthesis II (engineered)	0	0	0	0	0	37.8399	32.2884	124.364	0	6.6206		0	40.2226	#DIV/0!		0.108172
PWY-6944	androstenedione degradation	0	0	0	0	0	46.8184	23.6062	0	0	0		0	14.0849	#DIV/0!		0.171342
PWY-7274	D-cycloserine biosynthesis	0	0	0	0	0	0	0	0	70.8372	0		0	14.1674	#DIV/0!		0.346594
